# Supplementary material for: The FUR-like regulators PerRA and PerRB integrate a complex regulatory network that promotes mammalian host-adaptation and virulence of Leptospira interrogans
Source: PLoS Pathog. 2021 Dec 2;17(12):e1009078. doi: 10.1371/journal.ppat.1009078 (PMC8638967; doi:10.1371/journal.ppat.1009078)
Supplement: S1 Table — (XLSX) [file ppat.1009078.s007.xlsx]

## Sheet: Sheet1
My sample name	Sample	Total number of mapped reads	Number of uniquelly mapped reads	Number of reads mapped to CDSs*
Lin035_DMC1	WT #1	18087357	17505315	12360862
Lin035_DMC2	WT #2	18362489	17375505	9799876
Lin035_DMC4	WT #3	14949092	14258122	8343892
Lin037_DMC1	∆perR1 #1	13154366	12472254	8295172
Lin037_DMC2	∆perR1 #2	14682864	14133388	9695747
Lin037_DMC3	∆perR1 #3	16863642	16213387	11771152
Lin038_DMC2	∆perR2 #1	18394538	17552727	8701072
Lin038_DMC3	∆perR2 #2	17955855	17004569	7175877
Lin038_DMC4	∆perR2 #3	17788952	16702526	8054671
Lin039_DMC1	∆perR1∆perR2 #1	16645401	15744452	10338776
Lin039_DMC2	∆perR1∆perR2 #2	17448069	16770321	11931747
Lin039_DMC4	∆perR1∆perR2 #3	14847761	13367771	6580779
	*after removing ncRNAs and pseudo-genes
