# Supplementary material for: The FUR-like regulators PerRA and PerRB integrate a complex regulatory network that promotes mammalian host-adaptation and virulence of Leptospira interrogans
Source: PLoS Pathog. 2021 Dec 2;17(12):e1009078. doi: 10.1371/journal.ppat.1009078 (PMC8638967; doi:10.1371/journal.ppat.1009078)
Supplement: S2 Table — The genome sequence of L. interrogans sv. Manilae strain UP-MMC-NIID LP (accession numbers NZ_CP011931.1, NZ_CP011932.1 and NZ_CP011933.1) was used for mapping and differential gene expression analysis. All non-coding RNAs and pseudogenes were removed before DESeq2 analysis. Column A: RefSeq locus tag. Column B: Locus tag. Column C: L. interrogans serovar Copenhageni strain Fiocruz L1-130 (accession numbers NC_005823.1 and NC_005824.1) orthologs identified using OrthoVenn 2.0 [202]. Dashes (-) indicate genes for which no clear ortholog was identified. Column D: Description of gene product, following genome annotation. Columns E, F: Clusters of Orthologous Group (COG) classifications based on MicroScope [187]. Column G: Fold-regulation of the corresponding gene based on RNA-Seq analysis by Zavala-Alvarado et al. [93, 94] performed using the same strains cultivated in vitro. Positive and negative numbers indicate upregulation and repression, respectively, in the WT compared to the mutant strain. Dashes (-) indicate genes that are not differentially regulated at least 3-fold (p≤0.05) by PerRA in vitro. Column H: Fold-regulation determined using DESeq2 based on WT vs. perRA mutant RNA-Seq analysis using leptospires cultivated within DMCs. Column I: Type of regulation by PerRA in DMCs. Genes expressed at ≥3-fold higher/lower levels in the WT vs. mutant with a False-discovery rate-adjusted-p value (q) ≥0.05 were considered differentially expressed. “NO” indicates genes that are not regulated by PerRA in DMCs; “Up” indicates genes upregulated by PerRA in DMCs (expressed at lower levels in the mutant vs. WT); “Down” indicates genes downregulated by PerRA in DMCs (expressed at higher levels in the mutant vs WT). Columns J-O: Number of mapped reads per gene for each one of the three biological replicates per strain. Columns P-AC: Output from DESeq2 for WT vs. perRA mutant strains cultivated in DMCs (3 biological replicates per strain). Column P: Mean DESeq2 values for each ge [file ppat.1009078.s008.xlsx]

## Sheet: Sheet1
RefSeq Locus tag	Locus tag	LIC ortholog	Description	COG	COG process	Genes regulated >3 fold (p < 0.05) by PerRA in vitro (WT vs perRA mut)	Fold-regulation in DMCs (WT vs perRA mutant)	Differentially-expressed in DMCs	Number of mapped reads						DEseq2 results
									WT #1	WT #2	WT #3	perRA #1	perRA #2	perRA #3	baseMean	log2Fold Change	Power transformation	Fold regulation	lfcSE	stat	pvalue	padj	WT #1	WT #2	WT #3	perRA #1	perRA #2	perRA #3
LIMLP_RS00005	LIMLP_00005	LIC10001	chromosomal replication initiator protein DnaA	Replication, recombination and repair	INFORMATION STORAGE AND PROCESSING	-	-2.42811	NO	1489	742	806	1620	2175	4774	1788.92	1.27983	2.42811	2.42811	0.304505	4.203	2.63399e-05	0.000234138	1122.79	906.288	1102.1	1668.48	2037.7	3896.18
LIMLP_RS00010	LIMLP_00010	LIC10002	DNA polymerase III subunit beta	Replication, recombination and repair	INFORMATION STORAGE AND PROCESSING	-	1.61077	NO	6152	4450	3966	3601	3140	3639	4186.27	-0.687748	0.620822	-1.61077	0.161607	-4.25568	2.08413e-05	0.000192956	4638.94	5435.29	5422.97	3708.77	2941.78	2969.88
LIMLP_RS00015	LIMLP_00015	LIC10003	DNA replication/repair protein RecF	Replication, recombination and repair	INFORMATION STORAGE AND PROCESSING	-	-1.28755	NO	1140	639	602	918	1165	1391	939.237	0.364631	1.28755	1.28755	0.144684	2.5202	0.0117289	0.0344818	859.621	780.483	823.155	945.474	1091.46	1135.23
LIMLP_RS00020	LIMLP_00020	LIC10004	DUF721 domain-containing protein	General function prediction only	POORLY CHARACTERIZED	-	1.51179	NO	2876	2148	1899	1736	1690	1856	2045.81	-0.596261	0.661466	-1.51179	0.152547	-3.90871	9.27896e-05	0.000668503	2168.66	2623.59	2596.63	1787.95	1583.32	1514.73
LIMLP_RS00025	LIMLP_00025	LIC10005	DNA topoisomerase (ATP-hydrolyzing) subunit B	Replication, recombination and repair	INFORMATION STORAGE AND PROCESSING	-	1.28085	NO	10857	6041	5445	5130	6401	8191	6829.33	-0.357099	0.780733	-1.28085	0.14737	-2.42315	0.0153864	0.0428122	8186.76	7378.56	7445.31	5283.53	5996.93	6684.88
LIMLP_RS00030	LIMLP_00030	LIC10006	DNA gyrase subunit A	Replication, recombination and repair	INFORMATION STORAGE AND PROCESSING	-	1.35642	NO	11226	7193	6758	6288	6679	8325	7669.85	-0.4398	0.737237	-1.35642	0.116934	-3.7611	0.00016917	0.00110053	8465	8785.62	9240.66	6476.19	6257.38	6794.24
LIMLP_RS00035	LIMLP_00035	LIC10007	tRNA dihydrouridine synthase DusB	Translation, ribosomal structure and biogenesis	INFORMATION STORAGE AND PROCESSING	-	1.22601	NO	4060	2774	2365	2604	2782	3196	2930.02	-0.293968	0.815656	-1.22601	0.117257	-2.50703	0.0121749	0.0354171	3061.46	3388.2	3233.82	2681.93	2606.38	2608.33
LIMLP_RS00040	LIMLP_00040	LIC10008	hypothetical protein	Function unknown	POORLY CHARACTERIZED	-	1.42711	NO	618	384	319	307	342	398	388.772	-0.513101	0.700715	-1.42711	0.141198	-3.63391	0.000279162	0.00167216	466.005	469.023	436.19	316.188	320.411	324.818
LIMLP_RS00045	LIMLP_00045	LIC10009	lipoprotein LenA	General function prediction only	POORLY CHARACTERIZED	-	1.27711	NO	623	645	561	546	611	549	601.25	-0.352886	0.783016	-1.27711	0.238337	-1.48062	0.138708	0.239059	469.775	787.811	767.093	562.341	572.43	448.053
LIMLP_RS00050	LIMLP_00050	LIC10010	hypothetical protein	Function unknown	POORLY CHARACTERIZED	-	1.08498	NO	1545	1056	822	1436	1036	1042	1146.46	-0.117671	0.921674	-1.08498	0.230396	-0.510734	0.609537	0.720259	1165.01	1289.81	1123.98	1478.98	970.601	850.402
LIMLP_RS00055	LIMLP_00055	LIC10011	lipoprotein LipL21	General function prediction only	POORLY CHARACTERIZED	-	1.44919	NO	14021	16029	12626	10818	11999	12660	13355.1	-0.535251	0.690039	-1.44919	0.235083	-2.27686	0.0227948	0.0590392	10572.6	19578	17264.4	11141.8	11241.6	10332.1
LIMLP_RS00060	LIMLP_00060	LIC10012	VWA domain-containing protein	General function prediction only	POORLY CHARACTERIZED	-	-1.07931	NO	3669	2277	2063	3199	3174	3388	2900.34	0.110108	1.07931	1.07931	0.130528	0.843556	0.398917	0.527953	2766.62	2781.16	2820.88	3294.74	2973.64	2765.03
LIMLP_RS00065	LIMLP_00065	LIC10013	transcriptional regulator	Transcription	INFORMATION STORAGE AND PROCESSING	-	-1.18302	NO	1828	1426	1270	1948	1949	2338	1766.18	0.242478	1.18302	1.18302	0.154632	1.56809	0.116859	0.209751	1378.41	1741.73	1736.56	2006.3	1825.97	1908.1
LIMLP_RS00070	LIMLP_00070	LIC10014	DNA polymerase III subunit delta	Replication, recombination and repair	INFORMATION STORAGE AND PROCESSING	-	-1.02605	NO	1236	867	762	1042	1049	1290	1023.61	0.0370973	1.02605	1.02605	0.134553	0.275707	0.782773	0.855862	932.01	1058.96	1041.93	1073.18	982.781	1052.8
LIMLP_RS00075	LIMLP_00075	LIC10015	hypothetical protein	Function unknown	POORLY CHARACTERIZED	-	-1.07287	NO	1138	308	351	656	679	652	593.023	0.101472	1.07287	1.07287	0.298116	0.340379	0.733571	0.819966	858.113	376.195	479.946	675.633	636.137	532.113
LIMLP_RS00080	LIMLP_00080	LIC10016	septum formation inhibitor Maf	Cell cycle control, cell division, chromosome partitioning	CELLULAR PROCESSES AND SIGNALING	-	-1.15473	NO	1014	392	364	609	788	797	626.177	0.207555	1.15473	1.15473	0.222391	0.933286	0.350672	0.478577	764.61	478.794	497.721	627.226	738.257	650.451
LIMLP_RS00085	LIMLP_00085	LIC10017	hypothetical protein	Function unknown	POORLY CHARACTERIZED	-	-1.11276	NO	1832	919	952	1373	1499	1739	1340.56	0.154148	1.11276	1.11276	0.140939	1.09373	0.274076	0.400559	1381.43	1122.48	1301.73	1414.09	1404.37	1419.24
LIMLP_RS00090	LIMLP_00090	LIC10018	hypothetical protein	Function unknown	POORLY CHARACTERIZED	-	-1.23752	NO	767	430	309	531	711	832	569.685	0.30745	1.23752	1.23752	0.18633	1.65003	0.0989371	0.185345	578.359	525.208	422.516	546.892	666.117	679.016
LIMLP_RS00095	LIMLP_00095	LIC10019	SDR family oxidoreductase	Lipid transport and metabolism	METABOLISM	-	-1.13418	NO	1749	1084	951	1161	1594	2183	1402.32	0.181656	1.13418	1.13418	0.18242	0.995813	0.319341	0.445739	1318.84	1324.01	1300.37	1195.75	1493.38	1781.6
LIMLP_RS00100	LIMLP_00100	LIC10020	threonylcarbamoyl-AMP synthase	Translation, ribosomal structure and biogenesis	INFORMATION STORAGE AND PROCESSING	-	-1.45039	NO	1793	786	691	1408	1562	2225	1331.05	0.53644	1.45039	1.45039	0.20265	2.64713	0.00811793	0.0257626	1352.02	960.031	944.85	1450.14	1463.4	1815.88
LIMLP_RS00110	LIMLP_00110	LIC10021	hypothetical protein	General function prediction only	POORLY CHARACTERIZED	-	-1.23945	NO	1178	707	634	845	1143	1597	977.202	0.309696	1.23945	1.23945	0.185722	1.66753	0.0954092	0.180198	888.275	863.539	866.91	870.289	1070.85	1303.35
LIMLP_RS00120	LIMLP_00120	LIC10022	arsenate reductase family protein	Inorganic ion transport and metabolism	METABOLISM	-	2.18374	NO	1752	1640	1613	1070	776	861	1343.58	-1.1268	0.45793	-2.18374	0.259907	-4.3354	1.45493e-05	0.000142309	1321.1	2003.12	2205.56	1102.02	727.014	702.683
LIMLP_RS00125	LIMLP_00125	LIC10023	flagellar motor switch protein FliG	Cell motility	CELLULAR PROCESSES AND SIGNALING	-	-1.22394	NO	3052	1836	1478	2311	3049	3431	2433.61	0.291538	1.22394	1.22394	0.144544	2.01695	0.0437007	0.0981694	2301.37	2242.51	2020.97	2380.16	2856.53	2800.12
LIMLP_RS00130	LIMLP_00130	LIC10024	adenylate/guanylate cyclase domain-containing protein	Signal transduction mechanisms	CELLULAR PROCESSES AND SIGNALING	-	-1.80433	NO	1375	751	748	1795	2021	2000	1391.88	0.851463	1.80433	1.80433	0.140479	6.06114	1.35161e-09	4.16195e-08	1036.82	917.281	1022.79	1848.72	1893.42	1632.25
LIMLP_RS00135	LIMLP_00135	LIC10025	hypothetical protein	Function unknown	POORLY CHARACTERIZED	-	-1.38277	NO	207	128	112	153	231	329	184.679	0.467558	1.38277	1.38277	0.235105	1.98872	0.0467321	0.103608	156.089	156.341	153.145	157.579	216.418	268.505
LIMLP_RS00140	LIMLP_00140	LIC10026	hypothetical protein	General function prediction only	POORLY CHARACTERIZED	-	-1.37926	NO	556	469	417	725	696	919	618.511	0.46389	1.37926	1.37926	0.18378	2.52415	0.0115977	0.0342169	419.254	572.843	570.192	746.698	652.064	750.019
LIMLP_RS00145	LIMLP_00145	LIC10027	hypothetical protein	Function unknown	POORLY CHARACTERIZED	-	2.28684	NO	9324	11168	8565	5189	5235	4792	7757.12	-1.19335	0.437285	-2.28684	0.259579	-4.59727	4.2807e-06	5.0268e-05	7030.79	13640.7	11711.5	5344.29	4904.54	3910.87
LIMLP_RS00150	LIMLP_00150	LIC10028	hypothetical protein	Energy production and conversion	METABOLISM	-	-1.08247	NO	1924	1025	816	1523	1461	1472	1326.2	0.114332	1.08247	1.08247	0.177158	0.645368	0.518689	0.640579	1450.8	1251.95	1115.77	1568.58	1368.77	1201.34
LIMLP_RS00155	LIMLP_00155	LIC10029	inositol monophosphatase	Carbohydrate transport and metabolism	METABOLISM	-	-1.02877	NO	2089	1126	1033	1443	1478	1985	1475.65	0.0409207	1.02877	1.02877	0.141121	0.289968	0.771841	0.847699	1575.22	1375.31	1412.49	1486.19	1384.7	1620.01
LIMLP_RS00160	LIMLP_00160	LIC10030	hypothetical protein	Function unknown	POORLY CHARACTERIZED	-	1.09379	NO	589	400	375	454	429	551	460.776	-0.129336	0.914252	-1.09379	0.153247	-0.843973	0.398685	0.527813	444.137	488.565	512.762	467.587	401.919	449.685
LIMLP_RS00165	LIMLP_00165	LIC10031	beta-galactosidase	Carbohydrate transport and metabolism	METABOLISM	-	1.17447	NO	1369	910	757	1142	987	744	981.158	-0.232006	0.85145	-1.17447	0.243663	-0.952159	0.341017	0.468011	1032.3	1111.49	1035.1	1176.18	924.695	607.197
LIMLP_RS00170	LIMLP_00170	LIC10032	Hsp33 family molecular chaperone HslO	Posttranslational modification, protein turnover, chaperones	CELLULAR PROCESSES AND SIGNALING	-	-1.16092	NO	1321	678	660	1053	1208	1168	982.696	0.215263	1.16092	1.16092	0.152731	1.40942	0.15871	0.26571	996.104	828.118	902.462	1084.51	1131.74	953.234
LIMLP_RS00175	LIMLP_00175	LIC10033	tRNA (adenosine(37)-N6)-threonylcarbamoyltransferase complex ATPase subunit type 1 TsaE	Translation, ribosomal structure and biogenesis	INFORMATION STORAGE AND PROCESSING	-	-1.69805	NO	209	113	117	161	239	469	204.682	0.763875	1.69805	1.69805	0.307105	2.48734	0.0128703	0.0370713	157.597	138.02	159.982	165.818	223.913	382.763
LIMLP_RS00180	LIMLP_00180	LIC10034	tRNA (adenosine(37)-N6)-threonylcarbamoyltransferase complex dimerization subunit type 1 TsaB	Translation, ribosomal structure and biogenesis	INFORMATION STORAGE AND PROCESSING	-	-1.04822	NO	352	252	257	265	325	475	314.952	0.0679444	1.04822	1.04822	0.207686	0.327149	0.743555	0.828675	265.427	307.796	351.413	272.931	304.484	387.659
LIMLP_RS00185	LIMLP_00185	LIC10035	VacB/RNase II family 3'-5' exoribonuclease	Transcription	INFORMATION STORAGE AND PROCESSING	-	-1.24856	NO	1449	929	864	1553	1499	1534	1277.42	0.320262	1.24856	1.24856	0.151423	2.11501	0.0344292	0.081551	1092.62	1134.69	1181.4	1599.48	1404.37	1251.94
LIMLP_RS00190	LIMLP_00190	LIC10036	hypothetical protein	Function unknown	POORLY CHARACTERIZED	-	-1.1066	NO	579	311	213	400	480	452	389.711	0.146128	1.1066	1.1066	0.201849	0.72395	0.469096	0.596363	436.597	379.859	291.249	411.971	449.7	368.888
LIMLP_RS00195	LIMLP_00195	LIC10037	FAD-binding protein	Amino acid transport and metabolism	METABOLISM	-	-1.05839	NO	1395	781	626	975	1126	1194	982.559	0.0818777	1.05839	1.05839	0.145011	0.56463	0.572325	0.688645	1051.9	953.923	855.971	1004.18	1054.92	974.453
LIMLP_RS00200	LIMLP_00200	LIC10038	tetratricopeptide repeat protein	General function prediction only	POORLY CHARACTERIZED	-	-1.12421	NO	1248	833	854	1220	1227	1354	1106.22	0.168911	1.12421	1.12421	0.151327	1.1162	0.264338	0.39105	941.059	1017.44	1167.73	1256.51	1149.54	1105.03
LIMLP_RS00205	LIMLP_00205	LIC10039	type I 3-dehydroquinate dehydratase	Amino acid transport and metabolism	METABOLISM	-	-1.05622	NO	856	503	519	705	680	877	674.736	0.0789037	1.05622	1.05622	0.145549	0.542109	0.587743	0.70107	645.47	614.371	709.663	726.099	637.074	715.741
LIMLP_RS00210	LIMLP_00210	LIC10040	KpsF/GutQ family sugar-phosphate isomerase	Cell wall/membrane/envelope biogenesis	CELLULAR PROCESSES AND SIGNALING	-	1.2162	NO	3009	1968	1773	1527	1867	3077	2155.01	-0.282379	0.822234	-1.2162	0.205443	-1.37449	0.169291	0.27893	2268.95	2403.74	2424.34	1572.7	1749.14	2511.22
LIMLP_RS00215	LIMLP_00215	LIC10041	UpxY family transcription antiterminator	Transcription	INFORMATION STORAGE AND PROCESSING	-	-1.08604	NO	2505	801	741	1425	1643	1486	1350.03	0.119083	1.08604	1.08604	0.274146	0.434377	0.664015	0.765902	1888.9	978.352	1013.22	1467.65	1539.28	1212.76
LIMLP_RS00220	LIMLP_00220	LIC10042	hypothetical protein	Function unknown	POORLY CHARACTERIZED	-	2.55162	NO	1422	1143	972	576	484	541	880.938	-1.35141	0.391908	-2.55162	0.192118	-7.03429	2.00283e-12	1.17264e-10	1072.26	1396.07	1329.08	593.238	453.447	441.524
LIMLP_RS00225	LIMLP_00225	-	hypothetical protein	Function unknown	POORLY CHARACTERIZED	-	-1.16781	NO	493	282	292	571	460	349	403.223	0.223803	1.16781	1.16781	0.265381	0.843327	0.399046	0.527954	371.748	344.438	399.271	588.089	430.962	284.828
LIMLP_RS00230	LIMLP_00230	LIC10043	methyl-accepting chemotaxis protein	Cell motility	CELLULAR PROCESSES AND SIGNALING	-	1.00408	NO	2521	1446	1308	1694	1780	2477	1814.92	-0.00588109	0.995932	-1.00408	0.140856	-0.0417525	0.966696	0.979896	1900.97	1766.16	1788.52	1744.7	1667.64	2021.54
LIMLP_RS00235	LIMLP_00235	LIC10044	M50 family peptidase	Amino acid transport and metabolism	METABOLISM	-	-1.15373	NO	2180	872	960	1374	1718	1984	1444.24	0.206305	1.15373	1.15373	0.196037	1.05238	0.292626	0.417735	1643.84	1065.07	1312.67	1415.12	1609.55	1619.19
LIMLP_RS00240	LIMLP_00240	LIC10045	SDR family oxidoreductase	Carbohydrate transport and metabolism	METABOLISM	-	-1.24409	NO	2778	1396	1672	2096	2620	3623	2276.04	0.31509	1.24409	1.24409	0.189369	1.66389	0.0961338	0.181073	2094.76	1705.09	2286.24	2158.73	2454.61	2956.82
LIMLP_RS00245	LIMLP_00245	LIC10046	Re/Si-specific NAD(P)(+) transhydrogenase subunit alpha	Energy production and conversion	METABOLISM	-	1.36708	NO	5173	3439	3103	2906	3139	3790	3561.84	-0.451101	0.731484	-1.36708	0.116224	-3.8813	0.0001039	0.000734545	3900.72	4200.44	4242.94	2992.97	2940.85	3093.11
LIMLP_RS00250	LIMLP_00250	LIC10047	phosphatase PAP2 family protein	Lipid transport and metabolism	METABOLISM	-	1.08655	NO	1827	938	939	1123	1253	1441	1218.97	-0.119754	0.920345	-1.08655	0.136664	-0.876266	0.380885	0.511415	1377.66	1145.69	1283.96	1156.61	1173.9	1176.04
LIMLP_RS00255	LIMLP_00255	LIC10048	histidine--tRNA ligase	Translation, ribosomal structure and biogenesis	INFORMATION STORAGE AND PROCESSING	-	-2.00216	NO	1923	1087	1059	1893	3147	4364	2114.22	1.00156	2.00216	2.00216	0.23101	4.33555	1.45396e-05	0.000142309	1450.04	1327.68	1448.04	1949.65	2948.34	3561.57
LIMLP_RS00260	LIMLP_00260	LIC10049	DUF1577 domain-containing protein	Function unknown	POORLY CHARACTERIZED	-	-1.78787	NO	6252	5521	5040	7422	11745	17341	8524.9	0.838241	1.78787	1.78787	0.258431	3.24358	0.00118036	0.00547631	4714.34	6743.42	6891.53	7644.12	11003.6	14152.4
LIMLP_RS00265	LIMLP_00265	LIC10050	membrane protein	Cell wall/membrane/envelope biogenesis	CELLULAR PROCESSES AND SIGNALING	-	-1.67124	NO	3654	2596	2379	4115	5674	7083	4085.61	0.740922	1.67124	1.67124	0.171946	4.30905	1.6396e-05	0.000157046	2755.31	3170.79	3252.96	4238.15	5315.82	5780.61
LIMLP_RS00270	LIMLP_00270	LIC10051	dihydropteroate synthase	Coenzyme transport and metabolism	METABOLISM	-	1.25385	NO	468	305	328	318	342	351	351.385	-0.326362	0.797545	-1.25385	0.171793	-1.89974	0.0574666	0.121448	352.897	372.531	448.496	327.517	320.411	286.46
LIMLP_RS00275	LIMLP_00275	LIC10052	hypothetical protein	General function prediction only	POORLY CHARACTERIZED	-	-1.52531	NO	957	593	550	1001	1215	1447	924.695	0.609101	1.52531	1.52531	0.133216	4.57227	4.82463e-06	5.54033e-05	721.629	724.298	752.051	1030.96	1138.3	1180.93
LIMLP_RS00280	LIMLP_00280	LIC10053	tetratricopeptide repeat protein	General function prediction only	POORLY CHARACTERIZED	-	-1.06006	NO	2668	993	1007	2103	1836	1220	1580.55	0.0841518	1.06006	1.06006	0.304805	0.276084	0.782483	0.855862	2011.81	1212.86	1376.94	2165.94	1720.1	995.672
LIMLP_RS00285	LIMLP_00285	LIC10054	septal ring lytic transglycosylase RlpA family protein	Cell wall/membrane/envelope biogenesis	CELLULAR PROCESSES AND SIGNALING	-	1.6122	NO	15235	11804	11544	9214	9502	9148	11258	-0.689027	0.620272	-1.6122	0.181121	-3.80424	0.00014224	0.000943046	11488	14417.6	15784.9	9489.75	8902.18	7465.91
LIMLP_RS00290	LIMLP_00290	LIC10055	serine O-acetyltransferase	Amino acid transport and metabolism	METABOLISM	-	-1.18827	NO	2015	1213	1149	1465	1802	2737	1667.15	0.248862	1.18827	1.18827	0.185435	1.34204	0.179583	0.292068	1519.42	1481.57	1571.1	1508.84	1688.25	2233.73
LIMLP_RS00295	LIMLP_00295	LIC10056	site-2 protease family protein	Cell wall/membrane/envelope biogenesis	CELLULAR PROCESSES AND SIGNALING	-	-1.34032	NO	1236	680	677	1142	1279	1507	1048.77	0.422581	1.34032	1.34032	0.129046	3.27466	0.00105788	0.00500297	932.01	830.561	925.707	1176.18	1198.26	1229.9
LIMLP_RS00300	LIMLP_00300	LIC10057	hypothetical protein	Function unknown	POORLY CHARACTERIZED	-	-1.331	NO	2902	1998	1896	3074	3393	3995	2804.4	0.412511	1.331	1.331	0.129746	3.17936	0.001476	0.00652739	2188.26	2440.38	2592.53	3166	3178.81	3260.42
LIMLP_RS00310	LIMLP_00310	-	transposase	Replication, recombination and repair	INFORMATION STORAGE AND PROCESSING	-	1.77011	NO	2041	1458	1140	917	968	1108	1272.37	-0.82384	0.564936	-1.77011	0.13384	-6.15541	7.48848e-10	2.55161e-08	1539.02	1780.82	1558.8	944.444	906.894	904.266
LIMLP_RS00315	LIMLP_00315	LIC10058	MATE family efflux transporter	Defense mechanisms	CELLULAR PROCESSES AND SIGNALING	-	-1.20261	NO	690	402	369	623	657	696	556.843	0.266168	1.20261	1.20261	0.138698	1.91904	0.0549787	0.11748	520.297	491.008	504.558	641.645	615.526	568.023
LIMLP_RS00320	LIMLP_00320	LIC10059	dicarboxylate/amino acid:cation symporter	Energy production and conversion	METABOLISM	-	1.05912	NO	1568	987	953	1301	1186	1267	1196.01	-0.0828605	0.944184	-1.05912	0.158156	-0.523917	0.600336	0.712011	1182.36	1205.53	1303.1	1339.94	1111.13	1034.03
LIMLP_RS00325	LIMLP_00325	LIC10063	HAMP domain-containing protein	General function prediction only	POORLY CHARACTERIZED	-	-1.50872	NO	7857	5552	4408	9220	10601	10824	7832.45	0.59332	1.50872	1.50872	0.130803	4.53599	5.73348e-06	6.42428e-05	5924.6	6781.28	6027.35	9495.93	9931.8	8833.73
LIMLP_RS00330	LIMLP_00330	LIC10061	hypothetical protein	Function unknown	POORLY CHARACTERIZED	-	-2.20558	NO	1178	598	525	1484	1956	2206	1249.64	1.14116	2.20558	2.20558	0.163385	6.98448	2.85908e-12	1.60611e-10	888.275	730.405	717.867	1528.41	1832.53	1800.37
LIMLP_RS00340	LIMLP_00340	LIC10062	hypothetical protein	Function unknown	POORLY CHARACTERIZED	-	-1.05979	NO	35	38	43	54	47	46	44.7989	0.0837813	1.05979	1.05979	0.359073	0.233327	0.815508	0.876892	26.3919	46.4137	58.7968	55.6161	44.0331	37.5417
LIMLP_RS00345	LIMLP_00345	LIC10063	HAMP domain-containing protein	General function prediction only	POORLY CHARACTERIZED	-	-1.43343	NO	2857	1748	1440	2770	3371	3630	2538.67	0.519469	1.43343	1.43343	0.124155	4.18405	2.86367e-05	0.000251676	2154.33	2135.03	1969.01	2852.9	3158.2	2962.53
LIMLP_RS00350	LIMLP_00350	LIC10064	DUF2147 domain-containing protein	Function unknown	POORLY CHARACTERIZED	-	1.18746	NO	4368	4815	4099	4029	4984	4441	4537.17	-0.247874	0.842137	-1.18746	0.243118	-1.01956	0.307936	0.433694	3293.71	5881.1	5604.83	4149.58	4669.38	3624.41
LIMLP_RS00355	LIMLP_00355	LIC10065	deoxycytidine triphosphate deaminase	Nucleotide transport and metabolism	METABOLISM	-	-1.04862	NO	874	512	540	582	739	1013	690.214	0.0684857	1.04862	1.04862	0.1786	0.383459	0.701379	0.795101	659.043	625.363	738.378	599.418	692.35	826.734
LIMLP_RS00360	LIMLP_00360	LIC10066	enoyl-CoA hydratase	Lipid transport and metabolism	METABOLISM	-	1.03406	NO	1724	840	724	841	1072	1639	1087.35	-0.0483145	0.967065	-1.03406	0.215268	-0.224439	0.822416	0.881811	1299.99	1025.99	989.973	866.169	1004.33	1337.63
LIMLP_RS00365	LIMLP_00365	LIC10067	DNA-binding protein	General function prediction only	POORLY CHARACTERIZED	-	-1.09796	NO	3004	1585	1356	2064	2539	2633	2118.1	0.134827	1.09796	1.09796	0.146294	0.921615	0.356729	0.48471	2265.18	1935.94	1854.15	2125.77	2378.72	2148.86
LIMLP_RS00370	LIMLP_00370	LIC10068	hypothetical protein	Function unknown	POORLY CHARACTERIZED	-	2.98979	NO	14196	17987	13459	7693	6076	4250	11360.3	-1.58005	0.334471	-2.98979	0.335573	-4.7085	2.49545e-06	3.16593e-05	10704.5	21969.6	18403.4	7923.23	5692.45	3468.53
LIMLP_RS00375	LIMLP_00375	LIC10069	VOC family protein	Amino acid transport and metabolism	METABOLISM	-	1.03052	NO	2302	1428	1156	1867	1965	1408	1662.27	-0.0433721	0.970384	-1.03052	0.22017	-0.196994	0.843833	0.898848	1735.83	1744.18	1580.68	1922.87	1840.96	1149.1
LIMLP_RS00380	LIMLP_00380	LIC10070	hypothetical protein	General function prediction only	POORLY CHARACTERIZED	-	-1.03503	NO	855	470	492	754	705	640	641.818	0.0496663	1.03503	1.03503	0.193277	0.256969	0.797203	0.865493	644.716	574.064	672.744	776.565	660.496	522.32
LIMLP_RS00385	LIMLP_00385	LIC10071	NAD(P)/FAD-dependent oxidoreductase	Coenzyme transport and metabolism	METABOLISM	-	1.06117	NO	955	580	592	715	746	824	724.302	-0.0856507	0.942359	-1.06117	0.139023	-0.61609	0.537835	0.657705	720.121	708.419	809.481	736.398	698.908	672.487
LIMLP_RS00390	LIMLP_00390	LIC10072	hydrolase	General function prediction only	POORLY CHARACTERIZED	-	1.09993	NO	582	381	396	413	420	603	459.444	-0.13741	0.90915	-1.09993	0.17243	-0.7969	0.425509	0.554148	438.859	465.358	541.477	425.36	393.487	492.123
LIMLP_RS00395	LIMLP_00395	LIC10073	class I SAM-dependent methyltransferase	Secondary metabolites biosynthesis, transport and catabolism	METABOLISM	-	1.17471	NO	2964	1415	1264	1404	1754	2155	1756.62	-0.2323	0.851276	-1.17471	0.172839	-1.34403	0.178939	0.291136	2235.01	1728.3	1728.35	1446.02	1643.28	1758.75
LIMLP_RS00400	LIMLP_00400	LIC10074	diaminopimelate epimerase	Amino acid transport and metabolism	METABOLISM	-	1.09958	NO	2932	1820	1800	1713	2024	3195	2193.86	-0.136949	0.90944	-1.09958	0.190555	-0.718684	0.472336	0.59881	2210.88	2222.97	2461.26	1764.27	1896.23	2607.52
LIMLP_RS00405	LIMLP_00405	LIC10075	1-acyl-sn-glycerol-3-phosphate acyltransferase	Lipid transport and metabolism	METABOLISM	-	1.12682	NO	4294	3093	2921	3022	3423	4223	3462.61	-0.172259	0.887452	-1.12682	0.143477	-1.2006	0.229905	0.350746	3237.91	3777.83	3994.08	3112.44	3206.92	3446.5
LIMLP_RS00410	LIMLP_00410	LIC10076	hypothetical protein	Function unknown	POORLY CHARACTERIZED	-	1.00874	NO	2619	1395	1061	1641	1769	2135	1703.23	-0.0125506	0.991338	-1.00874	0.161587	-0.0776707	0.93809	0.960976	1974.87	1703.87	1450.78	1690.11	1657.33	1742.43
LIMLP_RS00415	LIMLP_00415	-	hypothetical protein	Function unknown	POORLY CHARACTERIZED	-	-1.12618	NO	64	43	38	46	72	69	53.9807	0.171436	1.12618	1.12618	0.269517	0.636086	0.52472	0.646491	48.2594	52.5208	51.9599	47.3767	67.4549	56.3126
LIMLP_RS00420	LIMLP_00420	LIC10077	hypothetical protein	Function unknown	POORLY CHARACTERIZED	-	-1.13172	NO	1397	914	696	1309	1335	1147	1109.41	0.178523	1.13172	1.13172	0.186403	0.957725	0.338202	0.465377	1053.41	1116.37	951.687	1348.18	1250.73	936.095
LIMLP_RS00425	LIMLP_00425	LIC10078	histidine kinase	Signal transduction mechanisms	CELLULAR PROCESSES AND SIGNALING	-	-1.21498	NO	2268	1443	1339	2822	2268	1732	1958.07	0.280931	1.21498	1.21498	0.254692	1.10303	0.270016	0.396968	1710.19	1762.5	1830.9	2906.46	2124.83	1413.53
LIMLP_RS00430	LIMLP_00430	LIC10079	cupin fold metalloprotein, WbuC family	General function prediction only	POORLY CHARACTERIZED	-	1.27725	NO	2168	1414	1398	1364	1485	1630	1566.63	-0.35304	0.782933	-1.27725	0.131738	-2.67986	0.00736525	0.0239047	1634.79	1727.08	1911.58	1404.82	1391.26	1330.28
LIMLP_RS00435	LIMLP_00435	LIC10080	hypothetical protein	Function unknown	POORLY CHARACTERIZED	-	1.18567	NO	2673	2163	1923	2644	2099	1784	2238.76	-0.2457	0.843407	-1.18567	0.249376	-0.985259	0.324497	0.449944	2015.58	2641.92	2629.45	2723.13	1966.5	1455.97
LIMLP_RS00445	LIMLP_00445	LIC10082	hypothetical protein	Function unknown	POORLY CHARACTERIZED	-	1.51322	NO	640	599	571	398	432	613	551.652	-0.597622	0.660842	-1.51322	0.225244	-2.65322	0.00797282	0.0253969	482.594	731.626	780.766	409.911	404.73	500.285
LIMLP_RS00450	LIMLP_00450	LIC10083	hypothetical protein	Function unknown	POORLY CHARACTERIZED	-	1.41115	NO	1690	1071	1073	1044	1033	1013	1153.24	-0.496873	0.708641	-1.41115	0.161371	-3.07908	0.00207643	0.00859732	1274.35	1308.13	1467.18	1075.24	967.791	826.734
LIMLP_RS00465	LIMLP_00465	LIC10086	class I SAM-dependent RNA methyltransferase	Translation, ribosomal structure and biogenesis	INFORMATION STORAGE AND PROCESSING	-	-1.14918	NO	819	436	470	634	722	895	642.099	0.20061	1.14918	1.14918	0.150114	1.33638	0.181424	0.293683	617.57	532.536	642.662	652.974	676.423	730.432
LIMLP_RS00470	LIMLP_00470	LIC10087	hypothetical protein	Function unknown	POORLY CHARACTERIZED	-	-1.00448	NO	1944	944	842	1373	1442	1258	1260.33	0.00644983	1.00448	1.00448	0.192882	0.0334392	0.973324	0.983608	1465.88	1153.01	1151.32	1414.09	1350.97	1026.69
LIMLP_RS00475	LIMLP_00475	LIC10088	hypothetical protein	Function unknown	POORLY CHARACTERIZED	-	-1.01316	NO	19784	17100	12080	11670	18640	28826	17555.1	0.0188671	1.01316	1.01316	0.260772	0.0723507	0.942323	0.964003	14918.2	20886.2	16517.8	12019.3	17463.3	23525.6
LIMLP_RS00480	LIMLP_00480	LIC10089	hypothetical protein	Cell cycle control, cell division, chromosome partitioning	CELLULAR PROCESSES AND SIGNALING	-	-1.26965	NO	3720	2910	2564	2932	4652	6302	3731.1	0.344428	1.26965	1.26965	0.226026	1.52384	0.127548	0.224426	2805.08	3554.31	3505.93	3019.75	4358.34	5143.22
LIMLP_RS00485	LIMLP_00485	LIC10090	hypothetical protein	Energy production and conversion	METABOLISM	-	-1.25774	NO	4152	3825	3516	3942	5932	7643	4744.26	0.330837	1.25774	1.25774	0.235935	1.40224	0.160843	0.268308	3130.83	4671.9	4807.66	4059.97	5557.54	6237.64
LIMLP_RS00490	LIMLP_00490	LIC10091	hypothetical protein	General function prediction only	POORLY CHARACTERIZED	-	-1.59673	NO	1695	1091	1007	1485	2538	3011	1725.37	0.675123	1.59673	1.59673	0.210238	3.21123	0.0013217	0.00594621	1278.12	1332.56	1376.94	1529.44	2377.79	2457.35
LIMLP_RS00495	LIMLP_00495	LIC10092	N-acyl homoserine lactonase family protein	General function prediction only	POORLY CHARACTERIZED	-	-1.30808	NO	669	481	388	708	776	814	623.838	0.387451	1.30808	1.30808	0.144306	2.68493	0.00725441	0.0236894	504.462	587.5	530.538	729.189	727.014	664.326
LIMLP_RS00500	LIMLP_00500	LIC10093	hypothetical protein	Function unknown	POORLY CHARACTERIZED	-	1.06137	NO	1348	657	530	830	875	891	824.235	-0.085927	0.942179	-1.06137	0.182561	-0.470676	0.637872	0.745234	1016.46	802.468	724.704	854.84	819.765	727.167
LIMLP_RS00505	LIMLP_00505	LIC10094	long-chain fatty acid--CoA ligase	Lipid transport and metabolism	METABOLISM	-	-1.23851	NO	10193	6973	6757	9218	10608	14793	9491.24	0.308603	1.23851	1.23851	0.159989	1.9289	0.0537429	0.115457	7686.07	8516.91	9239.29	9493.87	9938.36	12072.9
LIMLP_RS00510	LIMLP_00510	LIC10095	hypothetical protein	Function unknown	POORLY CHARACTERIZED	-	1.68964	NO	635	895	607	559	487	476	637.074	-0.756716	0.591842	-1.68964	0.301266	-2.51178	0.0120122	0.035116	478.824	1093.16	829.991	575.73	456.258	388.475
LIMLP_RS00515	LIMLP_00515	LIC10096	leucyl/phenylalanyl-tRNA--protein transferase	Posttranslational modification, protein turnover, chaperones	CELLULAR PROCESSES AND SIGNALING	-	-1.03056	NO	624	379	266	431	522	499	439.56	0.0434269	1.03056	1.03056	0.176425	0.24615	0.805566	0.870526	470.529	462.915	363.719	443.899	489.048	407.246
LIMLP_RS00520	LIMLP_00520	LIC10097	RNA 2',3'-cyclic phosphodiesterase	Translation, ribosomal structure and biogenesis	INFORMATION STORAGE AND PROCESSING	-	1.40584	NO	1928	1199	1010	1220	1028	1030	1226.59	-0.491435	0.711317	-1.40584	0.186767	-2.63128	0.00850648	0.0266946	1453.81	1464.47	1381.04	1256.51	963.106	840.609
LIMLP_RS00525	LIMLP_00525	LIC10098	aminodeoxychorismate synthase component I	Amino acid transport and metabolism	METABOLISM	-	1.02533	NO	1753	1084	957	1272	1330	1594	1301.91	-0.0360869	0.975297	-1.02533	0.116956	-0.308552	0.757663	0.838999	1321.86	1324.01	1308.57	1310.07	1246.04	1300.9
LIMLP_RS00530	LIMLP_00530	LIC10099	histidine kinase	Signal transduction mechanisms	CELLULAR PROCESSES AND SIGNALING	-	1.19434	NO	3389	1788	1588	2113	1942	2199	2116.84	-0.256212	0.837283	-1.19434	0.155224	-1.6506	0.0988201	0.185293	2555.49	2183.89	2171.38	2176.24	1819.41	1794.66
LIMLP_RS00535	LIMLP_00535	LIC10101	PLP-dependent transferase	Amino acid transport and metabolism	METABOLISM	-	1.20509	NO	1811	1498	1407	1603	1414	1556	1560.79	-0.269138	0.829815	-1.20509	0.196679	-1.36842	0.171182	0.281266	1365.59	1829.68	1923.88	1650.97	1324.74	1269.89
LIMLP_RS00540	LIMLP_00540	LIC10102	peptide chain release factor 1	Translation, ribosomal structure and biogenesis	INFORMATION STORAGE AND PROCESSING	-	1.07385	NO	1531	938	925	862	1108	1705	1147.05	-0.10279	0.931231	-1.07385	0.200286	-0.513214	0.607801	0.719223	1154.46	1145.69	1264.81	887.798	1038.06	1391.49
LIMLP_RS00545	LIMLP_00545	LIC10103	hypothetical protein	Function unknown	POORLY CHARACTERIZED	-	-1.4831	NO	684	339	227	501	674	854	514.107	0.56862	1.4831	1.4831	0.229582	2.47676	0.013258	0.0380092	515.772	414.059	310.392	515.994	631.453	696.971
LIMLP_RS00550	LIMLP_00550	LIC10104	hypothetical protein	Function unknown	POORLY CHARACTERIZED	-	-1.08317	NO	1849	1037	897	1211	1442	1977	1349.85	0.115262	1.08317	1.08317	0.159725	0.721626	0.470524	0.597608	1394.24	1266.61	1226.53	1247.24	1350.97	1613.48
LIMLP_RS00555	LIMLP_00555	LIC10105	hypothetical protein	Function unknown	POORLY CHARACTERIZED	-	1.19922	NO	4491	2996	2735	3501	3270	2849	3296.67	-0.262097	0.833875	-1.19922	0.192448	-1.36191	0.173226	0.283728	3386.45	3659.35	3739.75	3605.78	3063.58	2325.14
LIMLP_RS00560	LIMLP_00560	LIC10106	NUDIX hydrolase	Replication, recombination and repair	INFORMATION STORAGE AND PROCESSING	-	1.0745	NO	2028	966	1036	1285	1357	1529	1328.06	-0.10367	0.930663	-1.0745	0.153528	-0.675252	0.499516	0.624132	1529.22	1179.88	1416.59	1323.46	1271.34	1247.85
LIMLP_RS00565	LIMLP_00565	LIC10107	rhomboid family intramembrane serine protease	General function prediction only	POORLY CHARACTERIZED	-	1.33217	NO	1389	614	503	843	659	469	725.584	-0.413782	0.750653	-1.33217	0.303527	-1.36324	0.172805	0.283262	1047.38	749.947	687.785	868.229	617.4	382.763
LIMLP_RS00570	LIMLP_00570	LIC10108	hypothetical protein	Function unknown	POORLY CHARACTERIZED	-	-1.03028	NO	66	48	48	70	64	57	58.7672	0.0430435	1.03028	1.03028	0.280786	0.153296	0.878165	0.922084	49.7675	58.6278	65.6336	72.0949	59.9599	46.5191
LIMLP_RS00580	LIMLP_00580	LIC10110	hypothetical protein	Cell cycle control, cell division, chromosome partitioning	CELLULAR PROCESSES AND SIGNALING	-	1.15811	NO	515	293	277	384	332	327	349.73	-0.211773	0.863475	-1.15811	0.194966	-1.08621	0.277388	0.40333	388.337	357.874	378.76	395.492	311.042	266.873
LIMLP_RS00600	LIMLP_00595	LIC10112	imidazoleglycerol-phosphate dehydratase	Amino acid transport and metabolism	METABOLISM	-	3.28109	up	5154	3669	3442	1907	1266	1024	2843.35	-1.71417	0.304777	-3.28109	0.291029	-5.89005	3.86069e-09	1.03541e-07	3886.39	4481.36	4706.47	1964.07	1186.08	835.712
LIMLP_RS00605	LIMLP_00600	LIC10113	imidazole glycerol phosphate synthase subunit HisH	Amino acid transport and metabolism	METABOLISM	-	1.375	NO	5200	2489	2106	2998	2794	1782	2833.42	-0.459437	0.72727	-1.375	0.279683	-1.6427	0.100444	0.187088	3921.08	3040.1	2879.67	3087.72	2617.63	1454.33
LIMLP_RS00610	LIMLP_00605	LIC10114	1-(5-phosphoribosyl)-5-((5- phosphoribosylamino)methylideneamino)imidazole-4- carboxamide isomerase	Amino acid transport and metabolism	METABOLISM	-	1.03691	NO	3577	1975	1453	2286	2580	2545	2324.15	-0.0522885	0.964405	-1.03691	0.168659	-0.310026	0.756541	0.838428	2697.25	2412.29	1986.78	2354.41	2417.13	2077.04
LIMLP_RS00615	LIMLP_00610	LIC10115	hypothetical protein	Posttranslational modification, protein turnover, chaperones	CELLULAR PROCESSES AND SIGNALING	-	1.02629	NO	3598	1924	1736	2147	2378	3441	2447.38	-0.0374445	0.974379	-1.02629	0.162483	-0.230451	0.817741	0.877931	2713.08	2350	2373.75	2211.25	2227.89	2808.29
LIMLP_RS00620	LIMLP_00615	LIC10116	hypothetical protein	Function unknown	POORLY CHARACTERIZED	-	-2.19668	NO	190	55	73	209	264	277	166.487	1.13533	2.19668	2.19668	0.276129	4.11158	3.92956e-05	0.000330654	143.27	67.1777	99.8177	215.255	247.335	226.067
LIMLP_RS00625	LIMLP_00620	LIC10117	DUF885 domain-containing protein	Function unknown	POORLY CHARACTERIZED	-	-1.23092	NO	818	583	587	766	882	1229	791.635	0.29974	1.23092	1.23092	0.178434	1.67983	0.0929899	0.176996	616.816	712.084	802.644	788.925	826.323	1003.02
LIMLP_RS00630	LIMLP_00625	LIC10118	bifunctional hydroxymethylpyrimidine kinase/phosphomethylpyrimidine kinase	Coenzyme transport and metabolism	METABOLISM	-	-1.52159	NO	486	237	253	454	545	672	421.418	0.60558	1.52159	1.52159	0.16855	3.59287	0.000327056	0.00189619	366.47	289.475	345.944	467.587	510.596	548.436
LIMLP_RS00635	LIMLP_00630	LIC10119	methylated-DNA--protein-cysteine methyltransferase	Replication, recombination and repair	INFORMATION STORAGE AND PROCESSING	-	-1.33925	NO	238	193	162	230	268	442	247.567	0.421429	1.33925	1.33925	0.231231	1.82254	0.0683727	0.138986	179.465	235.733	221.513	236.883	251.082	360.727
LIMLP_RS00640	LIMLP_00635	-	hypothetical protein	Function unknown	POORLY CHARACTERIZED	-	-6.63157	NO	0	0	1	0	2	7	1.49233	2.72935	6.63157	6.63157	1.87024	1.45936	0.144467	0.247344	0	0	1.36737	0	1.87375	5.71287
LIMLP_RS00645	LIMLP_00640	LIC10120	GHKL domain-containing protein	Signal transduction mechanisms	CELLULAR PROCESSES AND SIGNALING	-	-1.08723	NO	1384	929	861	1227	1176	1568	1166.8	0.120662	1.08723	1.08723	0.140919	0.856251	0.391859	0.521433	1043.61	1134.69	1177.3	1263.72	1101.76	1279.68
LIMLP_RS00650	LIMLP_00645	LIC10121	ribosome small subunit-dependent GTPase A	Translation, ribosomal structure and biogenesis	INFORMATION STORAGE AND PROCESSING	-	-1.0936	NO	1855	1029	904	1167	1493	2029	1358.05	0.129091	1.0936	1.0936	0.17111	0.754432	0.45059	0.578781	1398.77	1256.83	1236.1	1201.93	1398.75	1655.92
LIMLP_RS00655	LIMLP_00650	LIC10122	hypothetical protein	Function unknown	POORLY CHARACTERIZED	-	-1.11998	NO	2218	1336	1317	2030	1945	2211	1803.76	0.163474	1.11998	1.11998	0.135982	1.20217	0.229297	0.350179	1672.49	1631.81	1800.82	2090.75	1822.22	1804.45
LIMLP_RS00660	LIMLP_00655	LIC10123	sigma factor regulatory protein FecR	Inorganic ion transport and metabolism	METABOLISM	-	2.72834	NO	35207	54905	42524	19162	19691	21366	34562.7	-1.44802	0.366523	-2.72834	0.305681	-4.73703	2.16871e-06	2.84395e-05	26548	67061.7	58145.9	19735.5	18448	17437.3
LIMLP_RS00665	LIMLP_00660	LIC10124	hypothetical protein	Carbohydrate transport and metabolism	METABOLISM	-	-1.12483	NO	5218	3635	3181	3618	4936	7301	4505.55	0.169705	1.12483	1.12483	0.200795	0.845169	0.398017	0.527264	3934.65	4439.84	4349.59	3726.28	4624.41	5958.53
LIMLP_RS00670	LIMLP_00665	LIC10125	tetratricopeptide repeat protein	General function prediction only	POORLY CHARACTERIZED	-	1.07782	NO	12692	10203	8437	10487	11205	12061	10785.1	-0.108119	0.927797	-1.07782	0.152475	-0.70909	0.478268	0.603932	9570.45	12462.1	11536.5	10800.9	10497.7	9843.28
LIMLP_RS00675	LIMLP_00670	LIC10126	tRNA (guanine-N(7)-)-methyltransferase	Translation, ribosomal structure and biogenesis	INFORMATION STORAGE AND PROCESSING	-	1.69338	NO	567	316	254	247	205	295	308.006	-0.759902	0.590537	-1.69338	0.18697	-4.06429	4.8179e-05	0.000391937	427.548	385.966	347.311	254.392	192.059	240.757
LIMLP_RS00680	LIMLP_00675	LIC10127	MBL fold metallo-hydrolase	Signal transduction mechanisms	CELLULAR PROCESSES AND SIGNALING	-	1.01324	NO	5781	2873	2514	3110	4510	4574	3744.53	-0.0189732	0.986935	-1.01324	0.176663	-0.107397	0.914474	0.947761	4359.18	3509.12	3437.56	3203.08	4225.3	3732.95
LIMLP_RS00685	LIMLP_00680	LIC10128	PilZ domain-containing protein	Signal transduction mechanisms	CELLULAR PROCESSES AND SIGNALING	-	-1.1331	NO	3213	2585	2040	2997	3767	3510	2975.01	0.180273	1.1331	1.1331	0.166596	1.0821	0.279208	0.405261	2422.77	3157.35	2789.43	3086.69	3529.2	2864.6
LIMLP_RS00690	LIMLP_00685	LIC10129	hypothetical protein	Translation, ribosomal structure and biogenesis	INFORMATION STORAGE AND PROCESSING	-	-1.30469	NO	4842	3108	3078	5273	6023	5064	4477.08	0.383712	1.30469	1.30469	0.172131	2.22918	0.0258018	0.0647303	3651.13	3796.15	4208.75	5430.81	5642.79	4132.86
LIMLP_RS00695	LIMLP_00690	LIC10130	YihA family ribosome biogenesis GTP-binding protein	General function prediction only	POORLY CHARACTERIZED	-	1.48999	NO	3857	3085	2715	2897	2443	2083	2893.55	-0.5753	0.671147	-1.48999	0.233735	-2.46133	0.0138422	0.0392267	2908.38	3768.06	3712.4	2983.7	2288.78	1699.99
LIMLP_RS00700	LIMLP_00695	LIC10131	tRNA(Ile)-lysidine synthetase	Cell cycle control, cell division, chromosome partitioning	CELLULAR PROCESSES AND SIGNALING	-	-1.02406	NO	2821	1762	1583	2064	2298	2841	2173.53	0.034298	1.02406	1.02406	0.117263	0.292487	0.769914	0.846031	2127.18	2152.13	2164.54	2125.77	2152.94	2318.61
LIMLP_RS00705	LIMLP_00700	LIC10132	sigma-54-dependent Fis family transcriptional regulator	Signal transduction mechanisms	CELLULAR PROCESSES AND SIGNALING	-	-1.11287	NO	3130	2164	2011	2300	2859	4383	2729.59	0.154282	1.11287	1.11287	0.194125	0.794754	0.426757	0.555425	2360.19	2643.14	2749.77	2368.83	2678.52	3577.08
LIMLP_RS00710	LIMLP_00705	LIC10133	hypothetical protein	Function unknown	POORLY CHARACTERIZED	-	-4.29438	down	6	3	3	25	16	16	11.0145	2.10245	4.29438	4.29438	0.626901	3.35372	0.000797319	0.00392708	4.52432	3.66424	4.1021	25.7482	14.99	13.058
LIMLP_RS00715	LIMLP_00710	LIC10134	DUF3095 domain-containing protein	Function unknown	POORLY CHARACTERIZED	-	-1.81575	NO	726	484	419	659	1071	1744	802.828	0.860563	1.81575	1.81575	0.263189	3.26975	0.00107644	0.00505822	547.443	591.164	572.926	678.722	1003.39	1423.32
LIMLP_RS00720	LIMLP_00715	LIC10135	SET domain-containing protein-lysine N-methyltransferase	General function prediction only	POORLY CHARACTERIZED	-	-1.18409	NO	1020	557	514	908	890	960	784.127	0.243775	1.18409	1.18409	0.147728	1.65016	0.0989095	0.185345	769.134	680.327	702.826	935.174	833.818	783.48
LIMLP_RS00725	LIMLP_00720	LIC10136	ABC transporter ATP-binding protein	Defense mechanisms	CELLULAR PROCESSES AND SIGNALING	-	1.37517	NO	17973	15304	11937	12857	12652	12524	13980.6	-0.459605	0.727185	-1.37517	0.182422	-2.51947	0.0117532	0.0345287	13552.6	18692.5	16322.3	13241.8	11853.3	10221.1
LIMLP_RS00730	LIMLP_00725	LIC10137	ACT domain-containing protein	Posttranslational modification, protein turnover, chaperones	CELLULAR PROCESSES AND SIGNALING	-	-1.20845	NO	5842	3404	2877	4570	5682	6218	4600.26	0.273157	1.20845	1.20845	0.12713	2.14865	0.031662	0.0766564	4405.18	4157.69	3933.91	4706.77	5323.32	5074.66
LIMLP_RS00735	LIMLP_00730	LIC10138	hypothetical protein	Signal transduction mechanisms	CELLULAR PROCESSES AND SIGNALING	-	-1.58907	NO	5338	3635	3145	4938	6719	10907	5507.91	0.668185	1.58907	1.58907	0.221745	3.0133	0.0025842	0.0102505	4025.14	4439.84	4300.37	5085.78	6294.86	8901.47
LIMLP_RS00740	LIMLP_00735	LIC10139	hypothetical protein	Signal transduction mechanisms	CELLULAR PROCESSES AND SIGNALING	-	-1.33867	NO	347	202	191	270	395	467	299.804	0.420797	1.33867	1.33867	0.187185	2.24803	0.0245745	0.0623283	261.657	246.725	261.167	278.08	370.065	381.13
LIMLP_RS00745	LIMLP_00740	LIC10140	chorismate synthase	Amino acid transport and metabolism	METABOLISM	-	1.38911	NO	3432	2257	2047	1474	1808	3245	2333.99	-0.474159	0.719886	-1.38911	0.229052	-2.07009	0.0384439	0.0888882	2587.91	2756.73	2799	1518.11	1693.87	2648.33
LIMLP_RS00750	LIMLP_00745	LIC10141	NADH dehydrogenase	Energy production and conversion	METABOLISM	-	1.22108	NO	7685	4596	4198	4656	4896	5713	5198.92	-0.288156	0.818948	-1.22108	0.108209	-2.66297	0.0077455	0.0249404	5794.9	5613.61	5740.2	4795.34	4586.94	4662.52
LIMLP_RS00755	LIMLP_00750	LIC10142	NADH-quinone oxidoreductase subunit I	Energy production and conversion	METABOLISM	-	-1.29354	NO	2756	1423	1217	2032	2685	3045	2095.62	0.371322	1.29354	1.29354	0.161404	2.30057	0.021416	0.0562391	2078.17	1738.07	1664.08	2092.81	2515.51	2485.1
LIMLP_RS00760	LIMLP_00755	LIC10143	DUF433 domain-containing protein	General function prediction only	POORLY CHARACTERIZED	-	-1.74443	NO	2051	1600	1307	1418	3233	5799	2418.34	0.802753	1.74443	1.74443	0.353571	2.27041	0.0231825	0.059746	1546.56	1954.26	1787.15	1460.44	3028.91	4732.71
LIMLP_RS00765	LIMLP_00760	LIC10144	RNA polymerase sigma factor	Transcription	INFORMATION STORAGE AND PROCESSING	-	-1.75169	NO	1719	952	929	1528	2196	3554	1710.15	0.808745	1.75169	1.75169	0.234605	3.44726	0.000566303	0.00293898	1296.22	1162.79	1270.28	1573.73	2057.38	2900.51
LIMLP_RS00770	LIMLP_00765	LIC10145	hypothetical protein	Cell cycle control, cell division, chromosome partitioning	CELLULAR PROCESSES AND SIGNALING	-	-1.31408	NO	6056	3992	4065	5589	6812	9274	5784.63	0.394054	1.31408	1.31408	0.166551	2.36596	0.0179833	0.0488285	4566.55	4875.88	5558.34	5756.27	6381.99	7568.74
LIMLP_RS00775	LIMLP_00770	LIC10149	DsbA family oxidoreductase	Secondary metabolites biosynthesis, transport and catabolism	METABOLISM	-	-1.7212	NO	761	415	310	670	1087	1085	683.089	0.783418	1.7212	1.7212	0.207812	3.76983	0.000163358	0.0010711	573.835	506.886	423.884	690.052	1018.38	885.495
LIMLP_RS00785	LIMLP_00780	LIC10150	valine--pyruvate transaminase	Amino acid transport and metabolism	METABOLISM	-	1.68541	NO	2366	1385	1262	1082	1077	1182	1381.57	-0.753097	0.593328	-1.68541	0.130375	-5.77641	7.63102e-09	1.88169e-07	1784.09	1691.66	1725.62	1114.38	1009.01	964.66
LIMLP_RS00790	LIMLP_00785	LIC10151	hypothetical protein	Function unknown	POORLY CHARACTERIZED	-	-1.05588	NO	6036	3563	3448	4836	5269	5468	4666.29	0.0784448	1.05588	1.05588	0.122563	0.640039	0.522147	0.643921	4551.47	4351.89	4714.68	4980.73	4936.39	4462.57
LIMLP_RS00805	LIMLP_00800	LIC10154	50S ribosomal protein L34	Translation, ribosomal structure and biogenesis	INFORMATION STORAGE AND PROCESSING	-	1.82945	NO	3238	3474	2948	1855	1864	2693	2761.75	-0.871412	0.546612	-1.82945	0.235704	-3.69706	0.000218112	0.00136962	2441.62	4243.19	4031	1910.52	1746.33	2197.82
LIMLP_RS00815	LIMLP_00815	LIC10156	membrane protein insertion efficiency factor YidD	General function prediction only	POORLY CHARACTERIZED	-	-2.19782	NO	1106	295	267	865	1256	1676	832.469	1.13608	2.19782	2.19782	0.336562	3.37553	0.000736727	0.00365498	833.983	360.317	365.087	890.887	1176.71	1367.83
LIMLP_RS00820	LIMLP_00820	LIC10157	membrane protein insertase YidC	Intracellular trafficking, secretion, and vesicular transport	CELLULAR PROCESSES AND SIGNALING	-	-1.09327	NO	2986	2430	2110	2462	3054	4238	2826.74	0.128646	1.09327	1.09327	0.188917	0.680963	0.495895	0.620541	2251.6	2968.03	2885.14	2535.68	2861.21	3458.74
LIMLP_RS00825	LIMLP_00825	LIC10158	KH domain-containing protein	General function prediction only	POORLY CHARACTERIZED	-	1.38465	NO	3042	3147	2012	1972	2430	2585	2551.01	-0.469524	0.722203	-1.38465	0.214069	-2.19333	0.0282835	0.0696943	2293.83	3843.79	2751.14	2031.02	2276.6	2109.68
LIMLP_RS00830	LIMLP_00830	LIC10159	tRNA uridine-5-carboxymethylaminomethyl(34) synthesis GTPase MnmE	General function prediction only	POORLY CHARACTERIZED	-	1.07473	NO	1522	976	753	930	1137	1363	1084.14	-0.103981	0.930462	-1.07473	0.142902	-0.727636	0.466836	0.594376	1147.67	1192.1	1029.63	957.833	1065.23	1112.38
LIMLP_RS00835	LIMLP_00835	LIC10160	malate dehydrogenase	Energy production and conversion	METABOLISM	-	-1.02659	NO	2020	969	837	941	1353	2105	1300.99	0.0378642	1.02659	1.02659	0.241319	0.156905	0.875319	0.92091	1523.19	1183.55	1144.49	969.162	1267.59	1717.94
LIMLP_RS00840	LIMLP_00840	LIC10161	hypothetical protein	Function unknown	POORLY CHARACTERIZED	-	-1.16434	NO	4901	3019	2996	4128	4846	5601	4140.41	0.219511	1.16434	1.16434	0.122668	1.78947	0.0735392	0.146998	3695.62	3687.45	4096.63	4251.54	4540.09	4571.12
LIMLP_RS00845	LIMLP_00845	LIC10162	class II fumarate hydratase	Energy production and conversion	METABOLISM	-	-1.34858	NO	2290	1238	1389	1791	2356	3523	2010.87	0.431436	1.34858	1.34858	0.205705	2.09735	0.0359623	0.0843177	1726.78	1512.11	1899.27	1844.6	2207.28	2875.21
LIMLP_RS00850	LIMLP_00850	-	hypothetical protein	Function unknown	POORLY CHARACTERIZED	-	-4.72774	down	31	18	30	113	168	154	80.9737	2.24115	4.72774	4.72774	0.301743	7.42735	1.10792e-13	8.68986e-12	23.3757	21.9854	41.021	116.382	157.395	125.683
LIMLP_RS00855	LIMLP_00855	LIC10163	hypothetical protein	Function unknown	POORLY CHARACTERIZED	-	-4.60865	down	143	102	95	477	693	637	337.119	2.20435	4.60865	4.60865	0.196901	11.1952	4.30394e-29	1.78915e-26	107.83	124.584	129.9	491.275	649.254	519.872
LIMLP_RS00860	LIMLP_00860	LIC10164	hypothetical protein	Function unknown	POORLY CHARACTERIZED	-	-4.20067	down	79	56	83	298	425	363	207.134	2.07062	4.20067	4.20067	0.273667	7.5662	3.84313e-14	3.26039e-12	59.5702	68.3991	113.491	306.918	398.171	296.253
LIMLP_RS00865	LIMLP_00865	LIC10165	nuclease inhibitor	General function prediction only	POORLY CHARACTERIZED	-	-3.17784	down	650	818	947	2965	3680	2861	1936.75	1.66804	3.17784	3.17784	0.325209	5.12915	2.91054e-07	4.80123e-06	490.135	999.116	1294.9	3053.74	3447.7	2334.93
LIMLP_RS00870	LIMLP_00870	LIC10166	hypothetical protein	Function unknown	POORLY CHARACTERIZED	-	-3.28414	down	446	506	530	1501	2486	1994	1196.9	1.71552	3.28414	3.28414	0.29609	5.79389	6.87746e-09	1.72226e-07	336.308	618.035	724.704	1545.92	2329.07	1627.35
LIMLP_RS00875	LIMLP_00875	-	hypothetical protein	Function unknown	POORLY CHARACTERIZED	-	-4.05301	down	220	220	239	916	1370	1035	638.837	2.01899	4.05301	4.05301	0.277639	7.27202	3.54147e-13	2.41343e-11	165.892	268.711	326.801	943.414	1283.52	844.689
LIMLP_RS00880	LIMLP_00880	LIC10167	hypothetical protein	Function unknown	POORLY CHARACTERIZED	-	-3.35012	down	464	497	569	1705	2700	1857	1256.01	1.74421	3.35012	3.35012	0.308272	5.65803	1.5312e-08	3.40276e-07	349.881	607.042	778.031	1756.03	2529.56	1515.54
LIMLP_RS00885	LIMLP_00885	LIC10711	hypothetical protein	Function unknown	POORLY CHARACTERIZED	-	-3.02115	down	489	516	632	1717	2662	1663	1247.12	1.5951	3.02115	3.02115	0.326306	4.88835	1.01684e-06	1.41846e-05	368.732	630.249	864.176	1768.39	2493.96	1357.22
LIMLP_RS00890	LIMLP_00890	LIC10168	XRE family transcriptional regulator	Transcription	INFORMATION STORAGE AND PROCESSING	-	1.0969	NO	3564	1772	1287	2062	2287	2164	2107.34	-0.133435	0.911658	-1.0969	0.198785	-0.671253	0.502059	0.626181	2687.45	2164.34	1759.8	2123.71	2142.63	1766.09
LIMLP_RS00900	LIMLP_00900	LIC10169	DNA-binding protein	General function prediction only	POORLY CHARACTERIZED	-	-3.52022	down	22	12	15	58	71	67	38.7818	1.81567	3.52022	3.52022	0.33029	5.49719	3.85884e-08	7.67522e-07	16.5892	14.657	20.5105	59.7358	66.5181	54.6804
LIMLP_RS00905	LIMLP_00905	LIC10170	hypothetical protein	Function unknown	POORLY CHARACTERIZED	-	-4.3369	down	17	9	7	46	53	62	30.169	2.11666	4.3369	4.3369	0.374106	5.65793	1.53213e-08	3.40276e-07	12.8189	10.9927	9.57156	47.3767	49.6543	50.5997
LIMLP_RS00910	LIMLP_00910	LIC10171	hypothetical protein	Function unknown	POORLY CHARACTERIZED	-	-4.73723	down	14	9	9	32	75	68	32.0959	2.24404	4.73723	4.73723	0.429016	5.23068	1.68888e-07	2.91314e-06	10.5567	10.9927	12.3063	32.9577	70.2656	55.4965
LIMLP_RS00915	LIMLP_00915	LIC10172	hypothetical protein	Function unknown	POORLY CHARACTERIZED	-	-1.50941	NO	231	92	88	229	210	230	171.198	0.593983	1.50941	1.50941	0.235515	2.52206	0.011667	0.0343725	174.186	112.37	120.328	235.853	196.744	187.709
LIMLP_RS00920	LIMLP_00920	LIC10173	hypothetical protein	Function unknown	POORLY CHARACTERIZED	-	-2.88555	NO	25	21	16	66	75	63	42.6726	1.52885	2.88555	2.88555	0.321428	4.75642	1.97058e-06	2.64112e-05	18.8513	25.6497	21.8779	67.9752	70.2656	51.4159
LIMLP_RS00925	LIMLP_00925	LIC10174	hypothetical protein	Function unknown	POORLY CHARACTERIZED	-	-2.80011	NO	21	15	16	47	68	52	35.0978	1.48548	2.80011	2.80011	0.351744	4.22319	2.40866e-05	0.000218144	15.8351	18.3212	21.8779	48.4066	63.7074	42.4385
LIMLP_RS00930	LIMLP_00930	LIC10175	hypothetical protein	Function unknown	POORLY CHARACTERIZED	-	-2.35779	NO	198	159	122	419	426	451	284.841	1.23744	2.35779	2.35779	0.181317	6.82471	8.81047e-12	4.57814e-10	149.303	194.205	166.819	431.54	399.108	368.072
LIMLP_RS00935	LIMLP_00935	LIC10176	hypothetical protein	Function unknown	POORLY CHARACTERIZED	-	-1.58443	NO	66	65	38	85	114	111	77.6761	0.663967	1.58443	1.58443	0.267061	2.4862	0.0129115	0.0371441	49.7675	79.3918	51.9599	87.5439	106.804	90.5899
LIMLP_RS00940	LIMLP_00940	LIC10177	hypothetical protein	Function unknown	POORLY CHARACTERIZED	-	-1.90763	NO	67	59	54	106	146	151	94.2689	0.931781	1.90763	1.90763	0.246393	3.78168	0.000155771	0.00102784	50.5216	72.0634	73.8378	109.172	136.784	123.235
LIMLP_RS00950	LIMLP_00950	LIC10178	hypothetical protein	Function unknown	POORLY CHARACTERIZED	-	-2.03232	NO	248	157	124	318	413	491	277.247	1.02313	2.03232	2.03232	0.173524	5.89618	3.7202e-09	1.01077e-07	187.005	191.762	169.553	327.517	386.929	400.717
LIMLP_RS00955	LIMLP_00955	LIC10179	hypothetical protein	Function unknown	POORLY CHARACTERIZED	-	-1.98223	NO	99	39	34	79	131	165	84.5887	0.987125	1.98223	1.98223	0.304121	3.24583	0.00117107	0.00544535	74.6513	47.6351	46.4905	81.3643	122.73	134.661
LIMLP_RS00960	LIMLP_00960	LIC10180	LysM peptidoglycan-binding domain-containing protein	Cell wall/membrane/envelope biogenesis	CELLULAR PROCESSES AND SIGNALING	-	-1.90823	NO	50	33	33	72	84	98	59.3275	0.932232	1.90823	1.90823	0.254061	3.66932	0.000243199	0.00149332	37.7027	40.3066	45.1231	74.1548	78.6974	79.9802
LIMLP_RS00965	LIMLP_00965	LIC10181	hypothetical protein	Function unknown	POORLY CHARACTERIZED	-	-1.39999	NO	222	120	141	210	242	324	202.367	0.48542	1.39999	1.39999	0.193421	2.50966	0.0120848	0.0352536	167.4	146.57	192.799	216.285	226.724	264.424
LIMLP_RS00970	LIMLP_00970	LIC10182	hypothetical protein	Function unknown	POORLY CHARACTERIZED	-	-1.66633	NO	149	80	70	165	199	192	136.476	0.736671	1.66633	1.66633	0.198658	3.70823	0.000208711	0.00131656	112.354	97.713	95.7156	169.938	186.438	156.696
LIMLP_RS00975	LIMLP_00975	LIC10183	hypothetical protein	Function unknown	POORLY CHARACTERIZED	-	-1.07069	NO	163	122	98	132	158	182	139.739	0.0985346	1.07069	1.07069	0.191013	0.515854	0.605956	0.717448	122.911	149.012	134.002	135.95	148.026	148.535
LIMLP_RS00980	LIMLP_00980	LIC10184	hypothetical protein	Function unknown	POORLY CHARACTERIZED	-	-1.02324	NO	403	336	253	353	395	427	357.056	0.0331459	1.02324	1.02324	0.17484	0.189579	0.849639	0.903312	303.884	410.395	345.944	363.564	370.065	348.485
LIMLP_RS00985	LIMLP_00985	LIC10185	hypothetical protein	Function unknown	POORLY CHARACTERIZED	-	-1.37124	NO	177	121	90	141	212	257	159.65	0.455485	1.37124	1.37124	0.217794	2.09136	0.0364958	0.0853759	133.467	147.791	123.063	145.22	198.617	209.744
LIMLP_RS00990	LIMLP_00990	LIC10186	hypothetical protein	Function unknown	POORLY CHARACTERIZED	-	-1.75099	NO	118	64	47	137	145	163	106.898	0.80817	1.75099	1.75099	0.216873	3.72647	0.000194178	0.00124184	88.9783	78.1704	64.2662	141.1	135.847	133.028
LIMLP_RS00995	LIMLP_00995	LIC10187	hypothetical protein	Function unknown	POORLY CHARACTERIZED	-	-1.51936	NO	463	276	265	455	610	676	440.067	0.603468	1.51936	1.51936	0.156877	3.84675	0.000119697	0.000823809	349.127	337.11	362.352	468.617	571.493	551.7
LIMLP_RS01005	LIMLP_01005	LIC10189	hypothetical protein	Function unknown	POORLY CHARACTERIZED	-	-1.18926	NO	590	344	308	443	573	658	469.384	0.25007	1.18926	1.18926	0.15078	1.65851	0.097214	0.182776	444.891	420.166	421.149	456.258	536.829	537.01
LIMLP_RS01010	LIMLP_01010	LIC10190	hypothetical protein	Carbohydrate transport and metabolism	METABOLISM	-	-1.41208	NO	609	376	358	748	615	786	566.004	0.497826	1.41208	1.41208	0.168677	2.95137	0.00316372	0.0120546	459.218	459.251	489.517	770.386	576.178	641.474
LIMLP_RS01015	LIMLP_01015	LIC10191	OmpA family protein	Cell wall/membrane/envelope biogenesis	CELLULAR PROCESSES AND SIGNALING	-	2.45052	NO	18595	26934	22614	10092	10055	14641	18267.3	-1.29309	0.408076	-2.45052	0.30101	-4.29583	1.74043e-05	0.000164806	14021.6	32897.5	30921.6	10394	9420.27	11948.9
LIMLP_RS01020	LIMLP_01020	LIC10192	RluA family pseudouridine synthase	Translation, ribosomal structure and biogenesis	INFORMATION STORAGE AND PROCESSING	-	1.13506	NO	897	656	576	589	628	977	709.596	-0.182774	0.881007	-1.13506	0.1835	-0.996043	0.319229	0.445739	676.386	801.247	787.603	606.627	588.357	797.354
LIMLP_RS01025	LIMLP_01025	LIC10193	carbon-nitrogen family hydrolase	General function prediction only	POORLY CHARACTERIZED	-	1.13416	NO	1507	1158	864	1057	1139	1388	1170.11	-0.181624	0.88171	-1.13416	0.148449	-1.22348	0.22115	0.341588	1136.36	1414.4	1181.4	1088.63	1067.1	1132.78
LIMLP_RS01030	LIMLP_01030	LIC10194	SDR family oxidoreductase	General function prediction only	POORLY CHARACTERIZED	-	1.15004	NO	483	392	337	425	383	411	405.962	-0.201686	0.869534	-1.15004	0.192687	-1.04671	0.295235	0.420882	364.208	478.794	460.802	437.719	358.823	335.427
LIMLP_RS01035	LIMLP_01035	LIC10195	DNA repair photolyase	Replication, recombination and repair	INFORMATION STORAGE AND PROCESSING	-	1.19176	NO	676	558	468	610	505	532	561.129	-0.253088	0.839098	-1.19176	0.209027	-1.21079	0.225975	0.346696	509.74	681.548	639.927	628.256	473.121	434.178
LIMLP_RS01040	LIMLP_01040	LIC10196	hypothetical protein	Nucleotide transport and metabolism	METABOLISM	-	1.32459	NO	696	429	411	480	395	432	471.299	-0.405546	0.75495	-1.32459	0.184756	-2.19504	0.0281607	0.0695794	524.821	523.986	561.988	494.365	370.065	352.566
LIMLP_RS01045	LIMLP_01045	LIC10197	DUF1232 domain-containing protein	Function unknown	POORLY CHARACTERIZED	-	1.41032	NO	347	261	190	167	197	291	239.05	-0.496024	0.709058	-1.41032	0.203298	-2.43989	0.0146917	0.0412102	261.657	318.789	259.8	171.998	184.564	237.492
LIMLP_RS01050	LIMLP_01050	LIC10198	inositol monophosphatase	Carbohydrate transport and metabolism	METABOLISM	-	1.31454	NO	1689	889	803	847	944	1074	1015.12	-0.39456	0.760721	-1.31454	0.137576	-2.86795	0.00413146	0.0148311	1273.6	1085.84	1098	872.349	884.409	876.518
LIMLP_RS01055	LIMLP_01055	LIC10199	glycosyltransferase family 1 protein	Cell wall/membrane/envelope biogenesis	CELLULAR PROCESSES AND SIGNALING	-	-1.18175	NO	740	495	454	748	757	768	648.294	0.240929	1.18175	1.18175	0.152589	1.57894	0.11435	0.206185	557.999	604.599	620.784	770.386	709.214	626.784
LIMLP_RS01060	LIMLP_01060	LIC10200	glycosyltransferase	Cell wall/membrane/envelope biogenesis	CELLULAR PROCESSES AND SIGNALING	-	-1.17005	NO	464	290	314	503	489	428	409.822	0.226569	1.17005	1.17005	0.20473	1.10667	0.268437	0.395541	349.881	354.21	429.353	518.054	458.131	349.301
LIMLP_RS01065	LIMLP_01065	LIC10201	glycosyltransferase	Cell wall/membrane/envelope biogenesis	CELLULAR PROCESSES AND SIGNALING	-	-1.27963	NO	684	361	356	676	609	715	548.967	0.355729	1.27963	1.27963	0.161621	2.201	0.0277358	0.0685889	515.772	440.93	486.782	696.231	570.556	583.529
LIMLP_RS01070	LIMLP_01070	LIC10202	hypothetical protein	Function unknown	POORLY CHARACTERIZED	-	1.26	NO	2385	1613	1425	1560	1365	2022	1708.8	-0.333424	0.793651	-1.26	0.157458	-2.11755	0.0342133	0.0811322	1798.42	1970.14	1948.5	1606.69	1278.83	1650.2
LIMLP_RS01075	LIMLP_01075	LIC10203	NAD-dependent epimerase/dehydratase family protein	Carbohydrate transport and metabolism	METABOLISM	-	1.20236	NO	1372	651	652	769	739	958	831.239	-0.265869	0.831697	-1.20236	0.163844	-1.62269	0.104655	0.193184	1034.56	795.14	891.523	792.014	692.35	781.848
LIMLP_RS01080	LIMLP_01080	LIC10204	protoheme IX farnesyltransferase	Posttranslational modification, protein turnover, chaperones	CELLULAR PROCESSES AND SIGNALING	-	1.37539	NO	2464	1752	1849	1684	1344	2143	1878.11	-0.459837	0.727069	-1.37539	0.200139	-2.29759	0.0215853	0.0565823	1857.99	2139.92	2528.26	1734.4	1259.16	1748.96
LIMLP_RS01085	LIMLP_01085	LIC10205	heme A synthase	Posttranslational modification, protein turnover, chaperones	CELLULAR PROCESSES AND SIGNALING	-	1.31474	NO	2615	1678	1739	1328	1458	2611	1877.31	-0.394783	0.760604	-1.31474	0.218799	-1.80432	0.0711815	0.143433	1971.85	2049.53	2377.85	1367.74	1365.96	2130.9
LIMLP_RS01090	LIMLP_01090	LIC10206	hypothetical protein	Function unknown	POORLY CHARACTERIZED	-	2.74898	NO	6868	6606	5048	3517	2284	1922	4580.1	-1.4589	0.363771	-2.74898	0.308042	-4.73603	2.17942e-06	2.84902e-05	5178.84	8068.65	6902.47	3622.26	2139.82	1568.59
LIMLP_RS01095	LIMLP_01095	LIC10207	SCO family protein	General function prediction only	POORLY CHARACTERIZED	-	1.23925	NO	11423	5493	4484	5730	6665	6336	6461.79	-0.309467	0.80694	-1.23925	0.181025	-1.70953	0.0873526	0.168269	8613.55	6709.22	6131.27	5901.49	6244.27	5170.97
LIMLP_RS01100	LIMLP_01100	LIC10208	cytochrome c oxidase subunit II	Energy production and conversion	METABOLISM	-	1.56159	NO	17174	15234	13775	8800	10288	16621	13776.6	-0.643013	0.640374	-1.56159	0.227875	-2.82179	0.00477571	0.0167674	12950.1	18607	18835.5	9063.36	9638.56	13564.8
LIMLP_RS01105	LIMLP_01105	LIC10209	cytochrome c oxidase subunit I	Energy production and conversion	METABOLISM	-	1.40333	NO	29367	26833	23975	19866	23031	25062	25032.1	-0.488854	0.712591	-1.40333	0.190281	-2.56911	0.0101959	0.0308698	22144.3	32774.2	32782.6	20460.5	21577.1	20453.7
LIMLP_RS01110	LIMLP_01110	LIC10210	cytochrome c oxidase subunit 3 family protein	Energy production and conversion	METABOLISM	-	1.40121	NO	8609	8018	6837	6303	6713	6752	7320.83	-0.486671	0.71367	-1.40121	0.196974	-2.47074	0.0134834	0.0384435	6491.65	9793.29	9348.68	6491.63	6289.24	5510.47
LIMLP_RS01120	LIMLP_01120	LIC10211	hypothetical protein	Function unknown	POORLY CHARACTERIZED	-	1.30137	NO	603	496	461	454	408	547	497.854	-0.380031	0.768421	-1.30137	0.191419	-1.98534	0.0471065	0.104121	454.694	605.821	630.356	467.587	382.245	446.42
LIMLP_RS01125	LIMLP_01125	LIC10213	hypothetical protein	Function unknown	POORLY CHARACTERIZED	-	1.00627	NO	3530	1363	1387	2073	2357	2262	2068.74	-0.00902356	0.993765	-1.00627	0.210802	-0.0428058	0.965856	0.979284	2661.81	1664.79	1896.54	2135.04	2208.21	1846.07
LIMLP_RS01130	LIMLP_01130	LIC10214	transcriptional regulator	Transcription	INFORMATION STORAGE AND PROCESSING	-	1.18177	NO	20956	11454	10108	13006	14335	12355	13420.3	-0.240948	0.846189	-1.18177	0.169176	-1.42424	0.154376	0.260235	15801.9	13990.1	13821.3	13395.2	13430.1	10083.2
LIMLP_RS01135	LIMLP_01135	LIC10215	PIN/TRAM domain-containing protein	General function prediction only	POORLY CHARACTERIZED	-	1.05199	NO	9406	5857	5270	5817	7833	8652	6973.87	-0.0731215	0.950579	-1.05199	0.136394	-0.536104	0.591886	0.703394	7092.63	7153.82	7206.02	5991.09	7338.53	7061.11
LIMLP_RS01140	LIMLP_01140	LIC10216	phosphoenolpyruvate carboxykinase (ATP)	Energy production and conversion	METABOLISM	-	1.37592	NO	27518	23295	19236	17750	19335	22640	21729.7	-0.4604	0.726785	-1.37592	0.161586	-2.84926	0.00438205	0.0156228	20750	28452.8	26302.7	18281.2	18114.5	18477.1
LIMLP_RS01145	LIMLP_01145	LIC10218	hypothetical protein	General function prediction only	POORLY CHARACTERIZED	-	-1.28798	NO	1297	541	448	915	1138	1100	859.609	0.365107	1.28798	1.28798	0.216841	1.68375	0.0922298	0.175871	978.007	660.784	612.58	942.384	1066.16	897.737
LIMLP_RS01150	LIMLP_01150	LIC10219	hypothetical protein	Function unknown	POORLY CHARACTERIZED	-	1.97449	NO	2784	1990	1617	1245	1131	1314	1692.53	-0.981478	0.506461	-1.97449	0.150563	-6.51872	7.09093e-11	2.97748e-09	2099.28	2430.61	2211.03	1282.26	1059.6	1072.39
LIMLP_RS01155	LIMLP_01155	LIC10220	ParA family protein	Cell cycle control, cell division, chromosome partitioning	CELLULAR PROCESSES AND SIGNALING	-	1.36033	NO	2613	1681	1428	1420	1480	1891	1728.08	-0.443961	0.735113	-1.36033	0.122337	-3.629	0.000284526	0.00169452	1970.34	2053.2	1952.6	1462.5	1386.57	1543.29
LIMLP_RS01160	LIMLP_01160	LIC10221	Asp-tRNA(Asn)/Glu-tRNA(Gln) amidotransferase GatCAB subunit B	Translation, ribosomal structure and biogenesis	INFORMATION STORAGE AND PROCESSING	-	1.65313	NO	15308	10555	8366	7457	7673	8372	9595.97	-0.725204	0.604911	-1.65313	0.128165	-5.65834	1.5284e-08	3.40276e-07	11543	12892	11439.4	7680.17	7188.63	6832.6
LIMLP_RS01165	LIMLP_01165	LIC10222	DNA polymerase III subunit alpha	Replication, recombination and repair	INFORMATION STORAGE AND PROCESSING	-	-1.29995	NO	9569	7136	5651	9651	11233	12605	9068.25	0.378461	1.29995	1.29995	0.133057	2.84434	0.00445031	0.015775	7215.54	8716	7726.99	9939.83	10523.9	10287.3
LIMLP_RS01175	LIMLP_01175	LIC10224	M23 family metallopeptidase	Cell wall/membrane/envelope biogenesis	CELLULAR PROCESSES AND SIGNALING	-	1.14831	NO	5387	3329	3113	3275	4043	4439	3861.39	-0.199511	0.870846	-1.14831	0.119836	-1.66487	0.0959386	0.180869	4062.09	4066.08	4256.61	3373.01	3787.78	3622.78
LIMLP_RS01180	LIMLP_01180	LIC10225	sigma-70 family RNA polymerase sigma factor	Transcription	INFORMATION STORAGE AND PROCESSING	-	-1.41667	NO	3884	2567	2363	3262	4978	6300	3743.36	0.502509	1.41667	1.41667	0.192031	2.61681	0.00887567	0.0275756	2928.74	3135.37	3231.09	3359.62	4663.76	5141.59
LIMLP_RS01185	LIMLP_01185	LIC10226	hypothetical protein	Function unknown	POORLY CHARACTERIZED	-	-1.70646	NO	6611	6306	5355	6686	12512	19032	9025.05	0.771008	1.70646	1.70646	0.300492	2.56582	0.0102933	0.0310742	4985.05	7702.23	7322.25	6886.1	11722.2	15532.5
LIMLP_RS01190	LIMLP_01190	LIC10227	CHAT domain-containing protein	General function prediction only	POORLY CHARACTERIZED	-	-2.15306	NO	5507	3441	2809	5623	10559	12958	6409.24	1.10639	2.15306	2.15306	0.237061	4.66709	3.05492e-06	3.73509e-05	4152.57	4202.88	3840.93	5791.28	9892.45	10575.3
LIMLP_RS01195	LIMLP_01195	LIC10228	hypothetical protein	Function unknown	POORLY CHARACTERIZED	-	-1.7103	NO	1268	652	601	1051	1769	2040	1163.16	0.77425	1.7103	1.7103	0.211659	3.658	0.000254189	0.00154709	956.14	796.361	821.787	1082.45	1657.33	1664.89
LIMLP_RS01200	LIMLP_01200	-	hypothetical protein	Posttranslational modification, protein turnover, chaperones	CELLULAR PROCESSES AND SIGNALING	-	1.55799	NO	2700	4213	3305	3825	2364	1661	3201.79	-0.639687	0.641852	-1.55799	0.407204	-1.57092	0.1162	0.208843	2035.94	5145.81	4519.15	3939.47	2214.77	1355.58
LIMLP_RS01215	LIMLP_01215	LIC13247	hypothetical protein	Function unknown	POORLY CHARACTERIZED	-	-1.24976	NO	1464	689	575	870	1397	1486	1024.89	0.321647	1.24976	1.24976	0.215058	1.49562	0.134751	0.234181	1103.93	841.553	786.236	896.037	1308.81	1212.76
LIMLP_RS01220	LIMLP_01220	LIC13246	hypothetical protein	Function unknown	POORLY CHARACTERIZED	-	-1.00483	NO	60	47	36	53	58	53	50.6757	0.00695455	1.00483	1.00483	0.274155	0.0253672	0.979762	0.988081	45.2432	57.4064	49.2252	54.5862	54.3387	43.2546
LIMLP_RS01225	LIMLP_01225	LIC13245	hypothetical protein	Function unknown	POORLY CHARACTERIZED	-	1.69699	NO	1344	966	806	774	674	630	873.034	-0.762976	0.589279	-1.69699	0.198828	-3.83736	0.000124364	0.000848899	1013.45	1179.88	1102.1	797.164	631.453	514.159
LIMLP_RS01230	LIMLP_01230	LIC13244	NADP-dependent isocitrate dehydrogenase	Energy production and conversion	METABOLISM	-	1.78997	NO	5512	5725	5323	2999	3392	4932	4786.53	-0.839938	0.558667	-1.78997	0.243447	-3.45019	0.0005602	0.00291458	4156.34	6992.59	7278.49	3088.75	3177.88	4025.13
LIMLP_RS01235	LIMLP_01235	LIC13243	hypothetical protein	Function unknown	POORLY CHARACTERIZED	-	1.15305	NO	1048	696	660	753	821	808	791.158	-0.205454	0.867266	-1.15305	0.147977	-1.38841	0.165011	0.273396	790.248	850.103	902.462	775.536	769.174	659.429
LIMLP_RS01240	LIMLP_01240	LIC13242	response regulator	Signal transduction mechanisms	CELLULAR PROCESSES AND SIGNALING	-	-1.4616	NO	560	250	260	536	655	517	445.128	0.547547	1.4616	1.4616	0.21319	2.56835	0.0102183	0.0308926	422.27	305.353	355.515	552.041	613.652	421.937
LIMLP_RS01245	LIMLP_01245	LIC13241	hypothetical protein	Function unknown	POORLY CHARACTERIZED	-	1.03422	NO	259	236	258	346	278	233	273.883	-0.0485365	0.966917	-1.03422	0.296446	-0.163728	0.869946	0.917393	195.3	288.253	352.781	356.355	260.451	190.157
LIMLP_RS01250	LIMLP_01250	LIC13240	nucleoside triphosphate pyrophosphohydrolase	Nucleotide transport and metabolism	METABOLISM	-	1.16143	NO	830	502	500	556	595	643	596.257	-0.215908	0.861004	-1.16143	0.138044	-1.56405	0.117806	0.210804	625.864	613.149	683.683	572.64	557.44	524.768
LIMLP_RS01255	LIMLP_01255	LIC13239	hypothetical protein	General function prediction only	POORLY CHARACTERIZED	-	1.54425	NO	773	769	736	516	562	706	693.78	-0.626908	0.647563	-1.54425	0.229035	-2.73717	0.0061971	0.0208594	582.883	939.266	1006.38	531.443	526.523	576.184
LIMLP_RS01260	LIMLP_01260	LIC13238	hypothetical protein	Function unknown	POORLY CHARACTERIZED	-	-1.62308	NO	281	168	139	250	374	463	265.481	0.698736	1.62308	1.62308	0.203971	3.42567	0.000613288	0.00315172	211.889	205.197	190.064	257.482	350.391	377.866
LIMLP_RS01265	LIMLP_01265	LIC13237	TIGR00730 family Rossman fold protein	Replication, recombination and repair	INFORMATION STORAGE AND PROCESSING	-	-1.13793	NO	391	182	207	223	362	419	285.159	0.18641	1.13793	1.13793	0.224725	0.829503	0.40682	0.535344	294.835	222.297	283.045	229.674	339.148	341.956
LIMLP_RS01270	LIMLP_01270	LIC13236	ankyrin repeat domain-containing protein	General function prediction only	POORLY CHARACTERIZED	-	-1.24687	NO	1739	976	999	1432	1730	2117	1448.8	0.318307	1.24687	1.24687	0.140384	2.2674	0.023366	0.0599954	1311.3	1192.1	1366	1474.86	1620.79	1727.74
LIMLP_RS01275	LIMLP_01275	LIC13235	malate permease	General function prediction only	POORLY CHARACTERIZED	-	-1.02295	NO	1870	888	933	1288	1447	1444	1271.86	0.0327288	1.02295	1.02295	0.160901	0.20341	0.838815	0.894779	1410.08	1084.61	1275.75	1326.55	1355.66	1178.48
LIMLP_RS01285	LIMLP_01285	LIC13233	DUF2889 domain-containing protein	Function unknown	POORLY CHARACTERIZED	-	1.60087	NO	1049	631	502	491	455	581	609.045	-0.678852	0.624662	-1.60087	0.151452	-4.48229	7.38474e-06	7.92554e-05	791.002	770.712	686.418	505.694	426.278	474.169
LIMLP_RS01290	LIMLP_01290	LIC13232	SDR family NAD(P)-dependent oxidoreductase	Lipid transport and metabolism	METABOLISM	-	-1.62667	NO	1556	1098	942	1468	2524	2825	1664.11	0.70192	1.62667	1.62667	0.207479	3.38309	0.000716756	0.00357261	1173.31	1341.11	1288.06	1511.93	2364.67	2305.55
LIMLP_RS01295	LIMLP_01295	LIC13231	formylglycine-generating enzyme family protein	Energy production and conversion	METABOLISM	-	1.45145	NO	5144	2542	2368	2745	2600	2184	2877.84	-0.537495	0.688966	-1.45145	0.209085	-2.5707	0.0101493	0.0307737	3878.85	3104.83	3237.92	2827.15	2435.87	1782.42
LIMLP_RS01300	LIMLP_01300	LIC13230	DEAD/DEAH box helicase	Translation, ribosomal structure and biogenesis	INFORMATION STORAGE AND PROCESSING	-	-3.02825	NO	1639	597	611	823	1856	7223	1880.31	1.59848	3.02825	3.02825	0.82846	1.92946	0.0536733	0.115367	1235.89	729.183	835.461	847.63	1738.84	5894.87
LIMLP_RS01305	LIMLP_01305	LIC13229	hypothetical protein	Function unknown	POORLY CHARACTERIZED	-	-1.12018	NO	301	172	164	255	234	318	233.781	0.163733	1.12018	1.12018	0.170705	0.959158	0.337479	0.464536	226.97	210.083	224.248	262.632	219.229	259.528
LIMLP_RS01310	LIMLP_01310	LIC13227	hypothetical protein	General function prediction only	POORLY CHARACTERIZED	-	1.28187	NO	348	216	187	236	198	224	232.218	-0.358245	0.780113	-1.28187	0.18684	-1.91739	0.0551882	0.11771	262.411	263.825	255.698	243.063	185.501	182.812
LIMLP_RS01320	LIMLP_01320	LIC13224	MFS transporter	Carbohydrate transport and metabolism	METABOLISM	-	-1.46003	NO	528	276	284	299	477	1084	460.516	0.545996	1.46003	1.46003	0.344688	1.58403	0.113187	0.204786	398.14	337.11	388.332	307.948	446.889	884.679
LIMLP_RS01325	LIMLP_01325	LIC13223	inorganic diphosphatase	Energy production and conversion	METABOLISM	-	1.18345	NO	621	672	559	488	631	781	630.763	-0.243002	0.844985	-1.18345	0.241027	-1.00819	0.313362	0.439045	468.267	820.789	764.358	502.605	591.168	637.393
LIMLP_RS01330	LIMLP_01330	-	hypothetical protein	Function unknown	POORLY CHARACTERIZED	-	1.11156	NO	732	462	482	616	557	540	562.052	-0.152585	0.899637	-1.11156	0.190851	-0.7995	0.424001	0.55305	551.967	564.293	659.071	634.435	521.839	440.707
LIMLP_RS01335	LIMLP_01335	LIC13222	lipid A biosynthesis (KDO)2-(lauroyl)-lipid IVA acyltransferase	Cell wall/membrane/envelope biogenesis	CELLULAR PROCESSES AND SIGNALING	-	1.21724	NO	740	418	424	519	474	462	500.662	-0.283615	0.82153	-1.21724	0.18294	-1.55032	0.121066	0.215651	557.999	510.551	579.763	534.532	444.078	377.05
LIMLP_RS01340	LIMLP_01340	LIC13221	4Fe-4S cluster-binding domain-containing protein	Posttranslational modification, protein turnover, chaperones	CELLULAR PROCESSES AND SIGNALING	-	1.36663	NO	903	417	449	363	408	691	520.706	-0.450626	0.731725	-1.36663	0.223003	-2.02072	0.0433089	0.0974744	680.91	509.329	613.947	373.864	382.245	563.942
LIMLP_RS01345	LIMLP_01345	LIC13220	DEAD/DEAH box helicase	Transcription	INFORMATION STORAGE AND PROCESSING	-	1.47083	NO	2731	1777	1841	1781	1486	1667	1889.01	-0.556629	0.679889	-1.47083	0.180864	-3.07761	0.0020867	0.00862114	2059.32	2170.45	2517.32	1834.3	1392.19	1360.48
LIMLP_RS01350	LIMLP_01350	LIC13219	phenylalanine--tRNA ligase subunit beta	Translation, ribosomal structure and biogenesis	INFORMATION STORAGE AND PROCESSING	-	1.25163	NO	2911	1943	1692	2108	1892	1906	2063.5	-0.323808	0.798958	-1.25163	0.169066	-1.91527	0.0554576	0.118043	2195.05	2373.21	2313.58	2171.09	1772.57	1555.53
LIMLP_RS01355	LIMLP_01355	LIC13218	gamma carbonic anhydrase family protein	General function prediction only	POORLY CHARACTERIZED	-	-1.18881	NO	259	202	175	272	300	301	248.028	0.249515	1.18881	1.18881	0.180702	1.38081	0.167336	0.276477	195.3	246.725	239.289	280.14	281.062	245.654
LIMLP_RS01360	LIMLP_01360	LIC13217	hypothetical protein	Function unknown	POORLY CHARACTERIZED	-	-3.54371	down	290	90	95	422	627	754	349.318	1.82526	3.54371	3.54371	0.283117	6.44702	1.14069e-10	4.55464e-09	218.675	109.927	129.9	434.629	587.42	615.358
LIMLP_RS01365	LIMLP_01365	LIC13216	hypothetical protein	Function unknown	POORLY CHARACTERIZED	-	-1.30132	NO	706	579	632	718	877	1435	806	0.379978	1.30132	1.30132	0.250411	1.51742	0.129161	0.226263	532.362	707.198	864.176	739.488	821.639	1171.14
LIMLP_RS01375	LIMLP_01375	LIC13214	hypothetical protein	Energy production and conversion	METABOLISM	-	-1.3679	NO	3162	1553	1269	1918	2968	4259	2374.71	0.451961	1.3679	1.3679	0.239616	1.88619	0.0592689	0.124624	2384.32	1896.85	1735.19	1975.4	2780.64	3475.88
LIMLP_RS01380	LIMLP_01380	LIC13213	hypothetical protein	Function unknown	POORLY CHARACTERIZED	-	1.18017	NO	337	185	182	235	227	202	224.75	-0.239	0.847333	-1.18017	0.202722	-1.17895	0.238416	0.36053	254.116	225.961	248.861	242.033	212.67	164.857
LIMLP_RS01385	LIMLP_01385	LIC13212	hypothetical protein	Replication, recombination and repair	INFORMATION STORAGE AND PROCESSING	-	1.04117	NO	2182	1511	1437	1670	2031	1978	1782.14	-0.0582081	0.960456	-1.04117	0.146575	-0.397121	0.691278	0.786653	1645.34	1845.55	1964.91	1719.98	1902.79	1614.29
LIMLP_RS01390	LIMLP_01390	LIC13211	hypothetical protein	Function unknown	POORLY CHARACTERIZED	-	1.63295	NO	1266	1170	978	888	793	760	999.79	-0.707485	0.612387	-1.63295	0.224255	-3.15483	0.00160592	0.00701242	954.632	1429.05	1337.28	914.576	742.941	620.255
LIMLP_RS01395	LIMLP_01395	LIC13210	MFS transporter	Carbohydrate transport and metabolism	METABOLISM	-	1.04627	NO	1139	780	714	818	848	1255	908.176	-0.0652599	0.955773	-1.04627	0.162813	-0.400826	0.688548	0.784405	858.867	952.702	976.3	842.481	794.469	1024.24
LIMLP_RS01400	LIMLP_01400	LIC13209	(2Fe-2S)-binding protein	Inorganic ion transport and metabolism	METABOLISM	-	-1.14421	NO	2869	1240	1234	2251	2063	2320	1918.3	0.194357	1.14421	1.14421	0.189231	1.02708	0.304381	0.430524	2163.38	1514.55	1687.33	2318.37	1932.77	1893.41
LIMLP_RS01405	LIMLP_01405	LIC13208	RibD family protein	Coenzyme transport and metabolism	METABOLISM	-	-1.9347	NO	3401	1050	980	2490	3845	4749	2538.27	0.952108	1.9347	1.9347	0.296606	3.21001	0.00132732	0.00596475	2564.54	1282.48	1340.02	2564.52	3602.28	3875.78
LIMLP_RS01410	LIMLP_01410	LIC13207	penicillin-binding protein	Cell wall/membrane/envelope biogenesis	CELLULAR PROCESSES AND SIGNALING	-	-2.7672	NO	208	124	96	262	418	681	276.133	1.46843	2.7672	2.7672	0.277237	5.29665	1.17949e-07	2.10434e-06	156.843	151.455	131.267	269.841	391.613	555.781
LIMLP_RS01420	LIMLP_01420	LIC13206	PaaI family thioesterase	Secondary metabolites biosynthesis, transport and catabolism	METABOLISM	-	1.20384	NO	485	286	308	288	350	389	346.364	-0.267639	0.830678	-1.20384	0.15945	-1.67851	0.093247	0.177242	365.716	349.324	421.149	296.619	327.906	317.473
LIMLP_RS01425	LIMLP_01425	LIC13205	cation transporter	Inorganic ion transport and metabolism	METABOLISM	-	1.38402	NO	1974	1042	825	987	1191	834	1117.05	-0.468866	0.722532	-1.38402	0.225359	-2.08053	0.0374772	0.08723	1488.5	1272.71	1128.08	1016.54	1115.82	680.648
LIMLP_RS01430	LIMLP_01430	-	hypothetical protein	Function unknown	POORLY CHARACTERIZED	-	1.5277	NO	41	29	25	20	28	23	27.6872	-0.611365	0.654577	-1.5277	0.345551	-1.76925	0.0768529	0.152422	30.9162	35.421	34.1842	20.5986	26.2325	18.7709
LIMLP_RS01435	LIMLP_01435	LIC13204	hypothetical protein	Function unknown	POORLY CHARACTERIZED	-	-1.22564	NO	188	131	109	138	204	266	166.859	0.293537	1.22564	1.22564	0.21947	1.33748	0.181065	0.293332	141.762	160.005	149.043	142.13	191.122	217.089
LIMLP_RS01440	LIMLP_01440	LIC13203	hypothetical protein	Function unknown	POORLY CHARACTERIZED	-	1.07155	NO	103	85	83	100	100	94	94.7291	-0.0996996	0.933227	-1.07155	0.248325	-0.401488	0.688061	0.784065	77.6675	103.82	113.491	102.993	93.6874	76.7157
LIMLP_RS01445	LIMLP_01445	LIC13202	GMC family oxidoreductase	Amino acid transport and metabolism	METABOLISM	-	-1.02103	NO	483	340	298	414	477	414	399.686	0.0300243	1.02103	1.02103	0.177396	0.16925	0.8656	0.914899	364.208	415.28	407.475	426.39	446.889	337.876
LIMLP_RS01450	LIMLP_01450	LIC13201	adenylate/guanylate cyclase domain-containing protein	Signal transduction mechanisms	CELLULAR PROCESSES AND SIGNALING	-	-1.35555	NO	3854	2576	2260	3810	4569	5128	3588.74	0.438881	1.35555	1.35555	0.119187	3.68229	0.000231146	0.00143414	2906.12	3146.36	3090.25	3924.02	4280.58	4185.09
LIMLP_RS01455	LIMLP_01455	LIC13200	hypothetical protein	Function unknown	POORLY CHARACTERIZED	-	-1.71372	NO	108	61	58	112	137	195	106.35	0.777136	1.71372	1.71372	0.226205	3.43554	0.000591372	0.00305383	81.4378	74.5062	79.3072	115.352	128.352	159.144
LIMLP_RS01460	LIMLP_01460	LIC13199	hypothetical protein	Function unknown	POORLY CHARACTERIZED	-	-1.0119	NO	205	123	123	173	164	180	158.621	0.0170611	1.0119	1.0119	0.186902	0.0912837	0.927267	0.955764	154.581	150.234	168.186	178.177	153.647	146.902
LIMLP_RS01465	LIMLP_01465	LIC13198	sphingomyelin phosphodiesterase	Carbohydrate transport and metabolism	METABOLISM	-	1.18748	NO	546	555	528	568	451	631	555.678	-0.247903	0.842119	-1.18748	0.250555	-0.989415	0.32246	0.448017	411.713	677.884	721.969	584.999	422.53	514.975
LIMLP_RS01475	LIMLP_01475	LIC13196	class I SAM-dependent methyltransferase	Secondary metabolites biosynthesis, transport and catabolism	METABOLISM	-	1.73882	NO	750	782	628	435	513	536	624.245	-0.798106	0.575104	-1.73882	0.221979	-3.59542	0.000323871	0.00188827	565.54	955.145	858.706	448.019	480.616	437.443
LIMLP_RS01480	LIMLP_01480	LIC13195	GMC family oxidoreductase	Amino acid transport and metabolism	METABOLISM	-	-2.3345	NO	413	213	188	464	638	1055	460.879	1.22311	2.3345	2.3345	0.246053	4.97093	6.66315e-07	9.92785e-06	311.424	260.161	257.065	477.886	597.726	861.012
LIMLP_RS01485	LIMLP_01485	LIC13194	alpha/beta fold hydrolase	Amino acid transport and metabolism	METABOLISM	-	-1.34774	NO	1140	737	680	1267	1315	1332	1052.27	0.430541	1.34774	1.34774	0.141474	3.04325	0.0023404	0.00950101	859.621	900.181	929.809	1304.92	1231.99	1087.08
LIMLP_RS01490	LIMLP_01490	LIC13193	ribosome small subunit-dependent GTPase	Translation, ribosomal structure and biogenesis	INFORMATION STORAGE AND PROCESSING	-	1.05405	NO	857	540	503	644	678	726	647.425	-0.0759377	0.948725	-1.05405	0.134733	-0.563615	0.573016	0.689244	646.224	659.563	687.785	663.273	635.201	592.507
LIMLP_RS01495	LIMLP_01495	LIC13192	hybrid sensor histidine kinase/response regulator	Signal transduction mechanisms	CELLULAR PROCESSES AND SIGNALING	-	-1.14392	NO	6040	3921	3875	5495	6256	6403	5231.4	0.193981	1.14392	1.14392	0.13241	1.465	0.142922	0.245203	4554.48	4789.16	5298.54	5659.45	5861.08	5225.65
LIMLP_RS01500	LIMLP_01500	LIC13191	B12-binding domain-containing radical SAM protein	Energy production and conversion	METABOLISM	-	-1.14388	NO	1074	777	732	1034	1123	1268	985.284	0.193939	1.14388	1.14388	0.144983	1.33767	0.181006	0.293332	809.853	949.038	1000.91	1064.95	1052.11	1034.85
LIMLP_RS01505	LIMLP_01505	LIC13190	hypothetical protein	Function unknown	POORLY CHARACTERIZED	-	1.03594	NO	621	458	418	453	558	674	523.106	-0.0509359	0.96531	-1.03594	0.162545	-0.313365	0.754004	0.836731	468.267	559.407	571.559	466.557	522.776	550.068
LIMLP_RS01510	LIMLP_01510	LIC13189	GNAT family N-acetyltransferase	Transcription	INFORMATION STORAGE AND PROCESSING	-	1.398	NO	327	186	174	178	173	202	203.657	-0.483364	0.715308	-1.398	0.168624	-2.86653	0.00414999	0.0148848	246.575	227.183	237.922	183.327	162.079	164.857
LIMLP_RS01515	LIMLP_01515	LIC13188	hypothetical protein	Function unknown	POORLY CHARACTERIZED	-	1.05786	NO	116	61	58	70	92	87	78.429	-0.0811443	0.945308	-1.05786	0.230837	-0.351522	0.725197	0.813292	87.4702	74.5062	79.3072	72.0949	86.1924	71.0029
LIMLP_RS01520	LIMLP_01520	-	hypothetical protein	Function unknown	POORLY CHARACTERIZED	-	-2.79088	NO	5	5	3	16	15	10	8.77877	1.48072	2.79088	2.79088	0.644016	2.29919	0.021494	0.0564081	3.77027	6.10706	4.1021	16.4788	14.0531	8.16125
LIMLP_RS01525	LIMLP_01525	LIC13187	potassium/proton antiporter	Inorganic ion transport and metabolism	METABOLISM	-	1.02709	NO	1256	663	708	827	863	1216	896.277	-0.0385651	0.973623	-1.02709	0.159848	-0.241261	0.809353	0.872305	947.091	809.797	968.095	851.75	808.522	992.408
LIMLP_RS01530	LIMLP_01530	LIC13186	DUF4442 domain-containing protein	Function unknown	POORLY CHARACTERIZED	-	-1.04981	NO	58	60	45	66	58	77	60.6178	0.0701294	1.04981	1.04981	0.284969	0.246095	0.805609	0.870526	43.7351	73.2848	61.5315	67.9752	54.3387	62.8416
LIMLP_RS01535	LIMLP_01535	LIC13185	helix-turn-helix domain-containing protein	Amino acid transport and metabolism	METABOLISM	-	-1.24855	NO	2056	1633	1404	2579	2466	2272	2047.57	0.320255	1.24855	1.24855	0.192976	1.65956	0.0970036	0.182463	1550.33	1994.57	1919.78	2656.18	2310.33	1854.24
LIMLP_RS01540	LIMLP_01540	LIC13184	murein transglycosylase	Cell wall/membrane/envelope biogenesis	CELLULAR PROCESSES AND SIGNALING	-	-3.27502	down	288	154	159	524	741	987	443.683	1.7115	3.27502	3.27502	0.203888	8.39434	4.68518e-17	6.71596e-15	217.167	188.098	217.411	539.682	694.224	805.515
LIMLP_RS01545	LIMLP_01545	LIC13183	hypothetical protein	Cell motility	CELLULAR PROCESSES AND SIGNALING	-	-1.03961	NO	7997	7579	5536	8839	9917	6576	7769.72	0.0560417	1.03961	1.03961	0.257883	0.217314	0.827963	0.885732	6030.16	9257.09	7569.74	9103.53	9290.98	5366.84
LIMLP_RS01550	LIMLP_01550	LIC13182	glycerophosphodiester phosphodiesterase	Energy production and conversion	METABOLISM	-	-2.36449	NO	940	409	297	767	1687	1780	906.273	1.24153	2.36449	2.36449	0.302375	4.10593	4.02692e-05	0.000337348	708.81	499.558	406.108	789.955	1580.51	1452.7
LIMLP_RS01555	LIMLP_01555	LIC13181	SET domain-containing protein-lysine N-methyltransferase	General function prediction only	POORLY CHARACTERIZED	-	1.82432	NO	2169	1064	854	966	907	498	1058.99	-0.867356	0.54815	-1.82432	0.312051	-2.77954	0.00544366	0.0187173	1635.54	1299.58	1167.73	994.91	849.745	406.43
LIMLP_RS01560	LIMLP_01560	LIC13180	RNA pyrophosphohydrolase	Replication, recombination and repair	INFORMATION STORAGE AND PROCESSING	-	1.29351	NO	1864	1037	798	916	1082	1171	1112.69	-0.371291	0.77309	-1.29351	0.153416	-2.42016	0.0155136	0.0430796	1405.56	1266.61	1091.16	943.414	1013.7	955.682
LIMLP_RS01565	LIMLP_01565	LIC13179	bacitracin resistance protein BacA	General function prediction only	POORLY CHARACTERIZED	-	1.2373	NO	1116	742	583	563	717	985	766.743	-0.307191	0.808214	-1.2373	0.174725	-1.75814	0.0787243	0.155265	841.524	906.288	797.175	579.849	671.739	803.883
LIMLP_RS01570	LIMLP_01570	LIC13178	acylphosphatase	Energy production and conversion	METABOLISM	-	1.42163	NO	933	544	507	374	527	698	584.969	-0.507546	0.703418	-1.42163	0.185935	-2.7297	0.00633921	0.0212175	703.532	664.449	693.255	385.193	493.733	569.655
LIMLP_RS01575	LIMLP_01575	LIC13177	hypothetical protein	Function unknown	POORLY CHARACTERIZED	-	-1.00737	NO	228	218	184	226	231	296	230.09	0.010594	1.00737	1.00737	0.217204	0.0487747	0.961099	0.976604	171.924	266.268	251.595	232.764	216.418	241.573
LIMLP_RS01580	LIMLP_01580	LIC13176	aldo/keto reductase	Energy production and conversion	METABOLISM	-	1.62364	NO	2136	1698	1473	1236	1200	1361	1534.46	-0.699236	0.615898	-1.62364	0.162686	-4.29808	1.72284e-05	0.000163513	1610.66	2073.96	2014.13	1272.99	1124.25	1110.75
LIMLP_RS01585	LIMLP_01585	LIC13175	TrkA family potassium uptake protein	Inorganic ion transport and metabolism	METABOLISM	-	1.26019	NO	1450	1153	1147	1271	1127	1058	1216.4	-0.333639	0.793532	-1.26019	0.218485	-1.52706	0.126746	0.223445	1093.38	1408.29	1568.37	1309.04	1055.86	863.46
LIMLP_RS01590	LIMLP_01590	LIC13174	potassium transport system, membrane component	Inorganic ion transport and metabolism	METABOLISM	-	-1.02376	NO	1781	1053	1088	1361	1546	1670	1388.31	0.0338748	1.02376	1.02376	0.130745	0.25909	0.795565	0.864845	1342.97	1286.15	1487.69	1401.73	1448.41	1362.93
LIMLP_RS01595	LIMLP_01595	LIC13173	hypothetical protein	Function unknown	POORLY CHARACTERIZED	-	2.15935	NO	2418	2824	2485	1713	1363	1193	2114.22	-1.11059	0.463103	-2.15935	0.299305	-3.71057	0.000206789	0.0013102	1823.3	3449.27	3397.91	1764.27	1276.96	973.637
LIMLP_RS01600	LIMLP_01600	LIC13172	adenosine deaminase	Nucleotide transport and metabolism	METABOLISM	-	1.27092	NO	1276	871	898	1050	871	812	969.009	-0.345875	0.786831	-1.27092	0.218486	-1.58305	0.11341	0.204887	962.172	1063.85	1227.89	1081.42	816.017	662.693
LIMLP_RS01610	LIMLP_01610	LIC13342	DUF1564 domain-containing protein	Function unknown	POORLY CHARACTERIZED	-	-1.26095	NO	112	57	50	82	96	132	84.0942	0.334514	1.26095	1.26095	0.235696	1.41926	0.155823	0.26211	84.454	69.6205	68.3683	84.4541	89.9399	107.728
LIMLP_RS01615	LIMLP_01615	LIC13169	MATE family efflux transporter	Defense mechanisms	CELLULAR PROCESSES AND SIGNALING	-	1.37096	NO	754	424	351	342	397	514	451.674	-0.455184	0.729417	-1.37096	0.159808	-2.84831	0.0043952	0.0156295	568.556	517.879	479.946	352.235	371.939	419.488
LIMLP_RS01620	LIMLP_01620	LIC13168	GDP-mannose 4,6-dehydratase	Cell wall/membrane/envelope biogenesis	CELLULAR PROCESSES AND SIGNALING	-	-1.13531	NO	1704	987	769	927	1278	2290	1260.49	0.183084	1.13531	1.13531	0.256652	0.713354	0.475627	0.601698	1284.91	1205.53	1051.5	954.743	1197.32	1868.93
LIMLP_RS01625	LIMLP_01625	LIC13167	hypothetical protein	Function unknown	POORLY CHARACTERIZED	-	-1.09686	NO	83	91	85	95	122	125	100.686	0.133377	1.09686	1.09686	0.27979	0.476704	0.633573	0.741905	62.5864	111.149	116.226	97.8431	114.299	102.016
LIMLP_RS01630	LIMLP_01630	LIC13166	hypothetical protein	Replication, recombination and repair	INFORMATION STORAGE AND PROCESSING	-	1.43589	NO	47159	52537	52655	40100	42036	47678	48553.7	-0.52195	0.69643	-1.43589	0.256004	-2.03883	0.0414667	0.0945645	35560.4	64169.4	71998.7	41300.1	39382.4	38911.2
LIMLP_RS01635	LIMLP_01635	LIC13165	cell division protein ZapE	Replication, recombination and repair	INFORMATION STORAGE AND PROCESSING	-	1.2817	NO	2657	1764	1531	1573	1642	2104	1854.51	-0.358059	0.780214	-1.2817	0.123931	-2.88917	0.00386258	0.0140356	2003.52	2154.57	2093.44	1620.08	1538.35	1717.13
LIMLP_RS01640	LIMLP_01640	LIC13164	2-amino-4-hydroxy-6- hydroxymethyldihydropteridine diphosphokinase	Coenzyme transport and metabolism	METABOLISM	-	1.20777	NO	1182	737	625	816	693	861	806.406	-0.272347	0.827971	-1.20777	0.156951	-1.73524	0.0826983	0.161322	891.291	900.181	854.604	840.421	649.254	702.683
LIMLP_RS01645	LIMLP_01645	LIC13163	3-methyl-2-oxobutanoate hydroxymethyltransferase	Coenzyme transport and metabolism	METABOLISM	-	1.68986	NO	2031	1698	1415	1144	1095	1314	1469.46	-0.756902	0.591766	-1.68986	0.170223	-4.44653	8.72665e-06	9.16078e-05	1531.48	2073.96	1934.82	1178.24	1025.88	1072.39
LIMLP_RS01650	LIMLP_01650	LIC13162	3-deoxy-D-arabino-heptulosonate 7-phosphate synthase	Amino acid transport and metabolism	METABOLISM	-	1.39463	NO	3934	3177	2889	2488	2500	3472	3089.24	-0.479878	0.717038	-1.39463	0.173542	-2.7652	0.00568884	0.0193681	2966.45	3880.43	3950.32	2562.46	2342.19	2833.59
LIMLP_RS01655	LIMLP_01655	LIC13158	hypothetical protein	Function unknown	POORLY CHARACTERIZED	-	-1.5311	NO	11	6	4	9	13	14	8.9945	0.614565	1.5311	1.5311	0.570111	1.07797	0.281045	0.407358	8.29459	7.32848	5.46947	9.26935	12.1794	11.4257
LIMLP_RS01665	LIMLP_01665	LIC13157	Fic family protein	General function prediction only	POORLY CHARACTERIZED	-	-1.24758	NO	305	142	141	185	305	330	223.638	0.319134	1.24758	1.24758	0.225556	1.41488	0.157105	0.263553	229.986	173.441	192.799	190.537	285.747	269.321
LIMLP_RS01670	LIMLP_01670	LIC13155	Hpt domain-containing protein	Signal transduction mechanisms	CELLULAR PROCESSES AND SIGNALING	-	1.2603	NO	521	344	303	293	338	433	366.526	-0.333769	0.793461	-1.2603	0.15255	-2.18794	0.0286742	0.0704484	392.862	420.166	414.312	301.769	316.663	353.382
LIMLP_RS01675	LIMLP_01675	LIC13154	acyl-ACP--UDP-N-acetylglucosamine O-acyltransferase	Cell wall/membrane/envelope biogenesis	CELLULAR PROCESSES AND SIGNALING	-	1.27786	NO	1816	1073	917	964	1195	1186	1169.03	-0.353731	0.782558	-1.27786	0.135753	-2.60569	0.00916899	0.0283618	1369.36	1310.58	1253.87	992.85	1119.56	967.924
LIMLP_RS01680	LIMLP_01680	LIC13153	UDP-glucose 4-epimerase GalE	Cell wall/membrane/envelope biogenesis	CELLULAR PROCESSES AND SIGNALING	-	1.13964	NO	3264	1915	1682	2043	2304	2414	2222.16	-0.188572	0.877474	-1.13964	0.120439	-1.56571	0.117416	0.210478	2461.23	2339.01	2299.91	2104.14	2158.56	1970.13
LIMLP_RS01685	LIMLP_01685	LIC13152	D-alanyl-D-alanine carboxypeptidase family protein	Cell wall/membrane/envelope biogenesis	CELLULAR PROCESSES AND SIGNALING	-	2.52898	NO	3500	2327	2000	1240	985	1286	1910.94	-1.33856	0.395416	-2.52898	0.166397	-8.04438	8.66858e-16	1.05986e-13	2639.19	2842.23	2734.73	1277.11	922.821	1049.54
LIMLP_RS01690	LIMLP_01690	LIC13151	TIGR04452 family lipoprotein	Function unknown	POORLY CHARACTERIZED	-	1.68574	NO	154	138	123	97	96	95	120.04	-0.75338	0.593212	-1.68574	0.240929	-3.12697	0.00176617	0.00760036	116.124	168.555	168.186	99.903	89.9399	77.5319
LIMLP_RS01695	LIMLP_01695	LIC13150	ATP-dependent DNA helicase RecG	Transcription	INFORMATION STORAGE AND PROCESSING	-	1.215	NO	5161	2968	2839	3250	3217	3703	3463.68	-0.280956	0.823045	-1.215	0.123189	-2.28068	0.0225671	0.0586113	3891.67	3625.15	3881.95	3347.26	3013.92	3022.11
LIMLP_RS01700	LIMLP_01700	LIC13149	hypothetical protein	Function unknown	POORLY CHARACTERIZED	-	1.20803	NO	946	521	413	559	556	603	583.861	-0.272653	0.827796	-1.20803	0.162739	-1.6754	0.0938565	0.178156	713.334	636.356	564.722	575.73	520.902	492.123
LIMLP_RS01705	LIMLP_01705	LIC13148	hypothetical protein	Function unknown	POORLY CHARACTERIZED	-	1.23975	NO	2108	1560	1374	1398	1602	1704	1617.52	-0.310052	0.806613	-1.23975	0.140639	-2.2046	0.0274824	0.0680837	1589.54	1905.4	1878.76	1439.84	1500.87	1390.68
LIMLP_RS01710	LIMLP_01710	LIC13147	phosphoesterase	General function prediction only	POORLY CHARACTERIZED	-	1.37444	NO	3951	2403	2052	2008	2285	2618	2510.94	-0.458847	0.727567	-1.37444	0.113414	-4.04576	5.21531e-05	0.000414532	2979.26	2935.06	2805.84	2068.09	2140.76	2136.61
LIMLP_RS01715	LIMLP_01715	LIC13146	hypothetical protein	Function unknown	POORLY CHARACTERIZED	-	1.00756	NO	557	311	274	372	384	520	390.301	-0.0108718	0.992493	-1.00756	0.156256	-0.0695768	0.944531	0.96567	420.008	379.859	374.658	383.133	359.76	424.385
LIMLP_RS01720	LIMLP_01720	LIC13145	NAD(P)H-dependent glycerol-3-phosphate dehydrogenase	Energy production and conversion	METABOLISM	-	1.06333	NO	2016	986	763	919	1261	1737	1218.88	-0.088586	0.940444	-1.06333	0.218745	-0.404974	0.685497	0.782001	1520.17	1204.31	1043.3	946.504	1181.4	1417.61
LIMLP_RS01725	LIMLP_01725	LIC13144	hypothetical protein	General function prediction only	POORLY CHARACTERIZED	-	-1.05493	NO	3982	2551	2121	2957	3473	3939	3088.77	0.0771465	1.05493	1.05493	0.11595	0.665342	0.505832	0.629476	3002.64	3115.82	2900.18	3045.5	3253.76	3214.72
LIMLP_RS01730	LIMLP_01730	LIC13143	HlyC/CorC family transporter	Inorganic ion transport and metabolism	METABOLISM	-	-1.27672	NO	2680	1351	1356	2056	2551	3123	2096.9	0.352438	1.27672	1.27672	0.15297	2.30397	0.0212245	0.0558951	2020.86	1650.13	1854.15	2117.53	2389.97	2548.76
LIMLP_RS01735	LIMLP_01735	LIC13142	phosphopantothenoylcysteine decarboxylase	Coenzyme transport and metabolism	METABOLISM	-	-1.24753	NO	906	502	507	649	741	1370	745.052	0.319075	1.24753	1.24753	0.232236	1.37393	0.169464	0.279106	683.172	613.149	693.255	668.423	694.224	1118.09
LIMLP_RS01740	LIMLP_01740	LIC13141	phosphopantothenoylcysteine decarboxylase	Coenzyme transport and metabolism	METABOLISM	-	-1.1947	NO	505	326	268	433	458	604	418.903	0.25665	1.1947	1.1947	0.148347	1.73006	0.0836187	0.162659	380.797	398.181	366.454	445.959	429.088	492.939
LIMLP_RS01745	LIMLP_01745	LIC13140	hypothetical protein	Function unknown	POORLY CHARACTERIZED	-	-1.6154	NO	187	63	71	150	168	247	138.084	0.691889	1.6154	1.6154	0.269624	2.56612	0.0102842	0.0310694	141.008	76.949	97.083	154.489	157.395	201.583
LIMLP_RS01760	LIMLP_01760	LIC13138	UDP-N-acetylmuramate dehydrogenase	Cell wall/membrane/envelope biogenesis	CELLULAR PROCESSES AND SIGNALING	-	1.21173	NO	1006	586	573	627	651	745	686.918	-0.277065	0.825268	-1.21173	0.131477	-2.10732	0.0350899	0.0827876	758.578	715.748	783.501	645.765	609.905	608.013
LIMLP_RS01765	LIMLP_01765	LIC13137	sensor domain-containing diguanylate cyclase	Signal transduction mechanisms	CELLULAR PROCESSES AND SIGNALING	-	-1.01472	NO	2869	1650	1596	2241	2214	2541	2136.18	0.021077	1.01472	1.01472	0.126502	0.166614	0.867674	0.915891	2163.38	2015.33	2182.32	2308.07	2074.24	2073.77
LIMLP_RS01770	LIMLP_01770	LIC13136	acyl-CoA dehydrogenase	Lipid transport and metabolism	METABOLISM	-	1.04375	NO	2073	2022	1397	2282	2123	1659	1939.38	-0.0617812	0.958081	-1.04375	0.255226	-0.242064	0.808731	0.872086	1563.15	2469.7	1910.21	2350.29	1988.98	1353.95
LIMLP_RS01775	LIMLP_01775	LIC13135	TolC family protein	Cell wall/membrane/envelope biogenesis	CELLULAR PROCESSES AND SIGNALING	-	1.17497	NO	467	380	292	383	344	388	374.826	-0.232627	0.851084	-1.17497	0.186619	-1.24653	0.212569	0.331701	352.143	464.137	399.271	394.462	322.285	316.656
LIMLP_RS01780	LIMLP_01780	LIC13134	efflux RND transporter permease subunit	Defense mechanisms	CELLULAR PROCESSES AND SIGNALING	-	1.24075	NO	3377	3069	2266	1835	2381	4224	2826.89	-0.311211	0.805965	-1.24075	0.259097	-1.20114	0.229698	0.350663	2546.44	3748.52	3098.45	1889.92	2230.7	3447.31
LIMLP_RS01785	LIMLP_01785	LIC13133	NAD-dependent epimerase/dehydratase family protein	Carbohydrate transport and metabolism	METABOLISM	-	-1.15612	NO	205	214	153	177	261	358	224.027	0.209289	1.15612	1.15612	0.265116	0.789426	0.429863	0.558245	154.581	261.382	209.207	182.297	244.524	292.173
LIMLP_RS01790	LIMLP_01790	LIC13132	hypothetical protein	Function unknown	POORLY CHARACTERIZED	-	-1.42377	NO	163	101	79	132	187	237	143.144	0.509721	1.42377	1.42377	0.215472	2.3656	0.018001	0.0488449	122.911	123.363	108.022	135.95	175.195	193.422
LIMLP_RS01795	LIMLP_01795	LIC13131	YceI family protein	General function prediction only	POORLY CHARACTERIZED	-	-1.68051	NO	167	99	87	240	236	182	163.771	0.748899	1.68051	1.68051	0.240258	3.11706	0.00182665	0.00781214	125.927	120.92	118.961	247.183	221.102	148.535
LIMLP_RS01800	LIMLP_01800	LIC13130	HD domain-containing protein	Posttranslational modification, protein turnover, chaperones	CELLULAR PROCESSES AND SIGNALING	-	-1.13452	NO	2463	1649	1571	2527	2493	2316	2141.31	0.182082	1.13452	1.13452	0.17083	1.06587	0.286483	0.41208	1857.23	2014.11	2148.13	2602.63	2335.63	1890.15
LIMLP_RS01805	LIMLP_01805	LIC13129	methionine--tRNA ligase	Translation, ribosomal structure and biogenesis	INFORMATION STORAGE AND PROCESSING	-	1.42759	NO	9549	6277	5302	5643	5532	5513	6268.5	-0.513577	0.700484	-1.42759	0.148091	-3.46799	0.000524363	0.00278033	7200.46	7666.81	7249.78	5811.88	5182.79	4499.3
LIMLP_RS01810	LIMLP_01810	LIC13128	hypothetical protein	Function unknown	POORLY CHARACTERIZED	-	1.21989	NO	2419	2600	2090	2092	2209	2712	2382.5	-0.286751	0.819746	-1.21989	0.222309	-1.28988	0.197092	0.313553	1824.06	3175.67	2857.8	2154.61	2069.55	2213.33
LIMLP_RS01815	LIMLP_01815	LIC13127	hypothetical protein	Function unknown	POORLY CHARACTERIZED	-	-2.48236	NO	345	183	188	474	641	919	429.912	1.31171	2.48236	2.48236	0.208336	6.29614	3.05144e-10	1.11271e-08	260.148	223.519	257.065	488.186	600.536	750.019
LIMLP_RS01820	LIMLP_01820	-	hypothetical protein	Function unknown	POORLY CHARACTERIZED	-	-24.9688	down	0	0	0	6	5	5	2.49076	4.64205	24.9688	24.9688	1.4832	3.12976	0.00174949	0.00754599	0	0	0	6.17957	4.68437	4.08062
LIMLP_RS01825	LIMLP_01825	LIC13126	AraC family transcriptional regulator	Transcription	INFORMATION STORAGE AND PROCESSING	-	-1.04433	NO	314	196	156	218	215	360	234.873	0.0625777	1.04433	1.04433	0.204509	0.30599	0.759612	0.839199	236.773	239.397	213.309	224.524	201.428	293.805
LIMLP_RS01830	LIMLP_01830	LIC13125	DUF1569 domain-containing protein	Function unknown	POORLY CHARACTERIZED	-	-1.12324	NO	258	167	175	173	230	392	225.232	0.16766	1.12324	1.12324	0.253055	0.662546	0.507622	0.630423	194.546	203.976	239.289	178.177	215.481	319.921
LIMLP_RS01840	LIMLP_01840	LIC13123	hypothetical protein	Energy production and conversion	METABOLISM	-	1.66065	NO	8420	6083	4116	4892	4358	3145	5182.51	-0.731746	0.602175	-1.66065	0.256005	-2.85833	0.00425873	0.0152354	6349.13	7429.85	5628.08	5038.41	4082.9	2566.71
LIMLP_RS01845	LIMLP_01845	LIC13122	polyhydroxyalkanoate synthesis repressor PhaR	General function prediction only	POORLY CHARACTERIZED	-	3.0009	up	8492	4530	3725	2848	1895	1186	3784.4	-1.58539	0.333234	-3.0009	0.340335	-4.65833	3.18785e-06	3.87482e-05	6403.42	5533	5093.44	2933.23	1775.38	967.924
LIMLP_RS01850	LIMLP_01850	LIC13121	hypothetical protein	Cytoskeleton	CELLULAR PROCESSES AND SIGNALING	-	1.02577	NO	384	201	193	234	274	346	263.175	-0.0367044	0.974879	-1.02577	0.168927	-0.21728	0.82799	0.885732	289.556	245.504	263.902	241.003	256.703	282.379
LIMLP_RS01855	LIMLP_01855	LIC13120	GGDEF domain-containing protein	Signal transduction mechanisms	CELLULAR PROCESSES AND SIGNALING	-	-1.08331	NO	383	170	155	266	268	303	246.786	0.115442	1.08331	1.08331	0.198544	0.581441	0.560944	0.680036	288.802	207.64	211.942	273.961	251.082	247.286
LIMLP_RS01860	LIMLP_01860	LIC13119	hypothetical protein	General function prediction only	POORLY CHARACTERIZED	-	-1.37933	NO	73	39	49	76	69	110	67.0624	0.463963	1.37933	1.37933	0.264194	1.75615	0.0790633	0.155661	55.0459	47.6351	67.0009	78.2745	64.6443	89.7737
LIMLP_RS01865	LIMLP_01865	LIC13117	MBL fold metallo-hydrolase	Signal transduction mechanisms	CELLULAR PROCESSES AND SIGNALING	-	1.24812	NO	703	348	346	345	354	561	428.847	-0.319762	0.801202	-1.24812	0.19308	-1.65611	0.0976995	0.183606	530.1	425.052	473.109	355.325	331.653	457.846
LIMLP_RS01870	LIMLP_01870	-	hypothetical protein	Function unknown	POORLY CHARACTERIZED	-	1.03751	NO	25	10	8	18	8	19	13.9241	-0.0531193	0.96385	-1.03751	0.516152	-0.102914	0.918031	0.94979	18.8513	12.2141	10.9389	18.5387	7.49499	15.5064
LIMLP_RS01875	LIMLP_01875	LIC13118	DegT/DnrJ/EryC1/StrS family aminotransferase	Cell wall/membrane/envelope biogenesis	CELLULAR PROCESSES AND SIGNALING	-	-1.57668	NO	734	391	391	648	808	1279	672.316	0.656888	1.57668	1.57668	0.208606	3.14894	0.00163866	0.007118	553.475	477.572	534.64	667.393	756.994	1043.82
LIMLP_RS01880	LIMLP_01880	LIC13113	alpha/beta hydrolase	General function prediction only	POORLY CHARACTERIZED	-	1.4147	NO	270	149	144	164	132	148	165.975	-0.500495	0.706864	-1.4147	0.208366	-2.402	0.0163057	0.0449488	203.594	181.991	196.901	168.908	123.667	120.786
LIMLP_RS01885	LIMLP_01885	LIC13112	hypothetical protein	Function unknown	POORLY CHARACTERIZED	-	1.69695	NO	266	151	166	177	107	97	162.284	-0.762945	0.589292	-1.69695	0.309586	-2.4644	0.0137242	0.0389696	200.578	184.433	226.983	182.297	100.246	79.1641
LIMLP_RS01890	LIMLP_01890	LIC13111	PAS domain-containing sensor histidine kinase	Signal transduction mechanisms	CELLULAR PROCESSES AND SIGNALING	-	-1.01574	NO	2408	1568	1301	1904	1915	2257	1851.16	0.0225254	1.01574	1.01574	0.121671	0.185135	0.853124	0.905627	1815.76	1915.18	1778.94	1960.98	1794.11	1841.99
LIMLP_RS01895	LIMLP_01895	LIC13110	hybrid sensor histidine kinase/response regulator	Signal transduction mechanisms	CELLULAR PROCESSES AND SIGNALING	-	1.03371	NO	2545	1303	1218	1623	1685	2157	1697.77	-0.0478337	0.967388	-1.03371	0.142634	-0.335359	0.737354	0.82331	1919.07	1591.5	1665.45	1671.57	1578.63	1760.38
LIMLP_RS01900	LIMLP_01900	LIC13109	aminoglycoside phosphotransferase family protein	Cell wall/membrane/envelope biogenesis	CELLULAR PROCESSES AND SIGNALING	-	-1.18339	NO	924	573	533	928	891	889	773.581	0.242931	1.18339	1.18339	0.159938	1.5189	0.128787	0.225894	696.745	699.87	728.806	955.773	834.755	725.535
LIMLP_RS01905	LIMLP_01905	LIC13108	nucleoside-diphosphate-sugar pyrophosphorylase	Translation, ribosomal structure and biogenesis	INFORMATION STORAGE AND PROCESSING	-	-1.13525	NO	403	279	303	400	434	465	376.174	0.183016	1.13525	1.13525	0.176762	1.03538	0.300489	0.426544	303.884	340.774	414.312	411.971	406.603	379.498
LIMLP_RS01910	LIMLP_01910	LIC13107	hypothetical protein	Signal transduction mechanisms	CELLULAR PROCESSES AND SIGNALING	-	-1.15642	NO	390	203	189	274	369	368	288.117	0.209665	1.15642	1.15642	0.174021	1.20483	0.228268	0.348993	294.081	247.947	258.432	282.2	345.707	300.334
LIMLP_RS01915	LIMLP_01915	LIC13105	glucose-6-phosphate isomerase	Carbohydrate transport and metabolism	METABOLISM	-	-1.07342	NO	1354	893	754	1077	1097	1513	1085.75	0.102221	1.07342	1.07342	0.140203	0.729093	0.465945	0.594071	1020.99	1090.72	1030.99	1109.23	1027.75	1234.8
LIMLP_RS01920	LIMLP_01920	LIC13104	galactokinase	Carbohydrate transport and metabolism	METABOLISM	-	-1.25028	NO	123	78	69	84	120	187	105.654	0.322255	1.25028	1.25028	0.259985	1.23952	0.215155	0.334981	92.7486	95.2702	94.3483	86.5139	112.425	152.615
LIMLP_RS01925	LIMLP_01925	LIC13103	anti-sigma factor antagonist	Signal transduction mechanisms	CELLULAR PROCESSES AND SIGNALING	-	-1.35331	NO	248	145	171	246	257	382	233.971	0.436493	1.35331	1.35331	0.201559	2.16559	0.0303427	0.0740228	187.005	177.105	233.82	253.362	240.777	311.76
LIMLP_RS01930	LIMLP_01930	LIC13102	uracil-DNA glycosylase	Replication, recombination and repair	INFORMATION STORAGE AND PROCESSING	-	1.00289	NO	348	250	187	248	311	335	273.942	-0.00416795	0.997115	-1.00289	0.167136	-0.0249375	0.980105	0.988187	262.411	305.353	255.698	255.422	291.368	273.402
LIMLP_RS01935	LIMLP_01935	LIC13101	hypothetical protein	Cell motility	CELLULAR PROCESSES AND SIGNALING	-	-1.03273	NO	1116	686	616	859	862	1117	854.269	0.0464617	1.03273	1.03273	0.130242	0.356733	0.721291	0.810819	841.524	837.889	842.298	884.708	807.585	911.611
LIMLP_RS01940	LIMLP_01940	LIC13100	TIGR01777 family protein	General function prediction only	POORLY CHARACTERIZED	-	1.55135	NO	337	339	300	242	218	293	295.165	-0.633523	0.6446	-1.55135	0.236274	-2.6813	0.00733361	0.0238543	254.116	414.059	410.21	249.242	204.239	239.125
LIMLP_RS01945	LIMLP_01945	LIC13099	hypothetical protein	Function unknown	POORLY CHARACTERIZED	-	1.44794	NO	493	368	340	242	292	444	361.884	-0.534001	0.690637	-1.44794	0.205999	-2.59225	0.0095351	0.0292743	371.748	449.48	464.905	249.242	273.567	362.359
LIMLP_RS01965	LIMLP_01965	LIC13095	tetratricopeptide repeat protein	General function prediction only	POORLY CHARACTERIZED	-	-2.21379	NO	181	83	89	150	232	520	192.631	1.14652	2.21379	2.21379	0.355246	3.22738	0.00124928	0.00571495	136.484	101.377	121.696	154.489	217.355	424.385
LIMLP_RS01970	LIMLP_01970	LIC13094	5'/3'-nucleotidase SurE	Nucleotide transport and metabolism	METABOLISM	-	1.1679	NO	3094	1915	1515	1780	1957	2583	2086.4	-0.223915	0.856239	-1.1679	0.138996	-1.61094	0.107193	0.196907	2333.04	2339.01	2071.56	1833.27	1833.46	2108.05
LIMLP_RS01975	LIMLP_01975	LIC13093	hypothetical protein	Amino acid transport and metabolism	METABOLISM	-	1.06787	NO	2382	1429	921	1388	1772	1727	1550	-0.0947342	0.936445	-1.06787	0.188152	-0.503498	0.614614	0.725221	1796.16	1745.4	1259.34	1429.54	1660.14	1409.45
LIMLP_RS01980	LIMLP_01980	LIC13092	signal peptide peptidase SppA	Posttranslational modification, protein turnover, chaperones	CELLULAR PROCESSES AND SIGNALING	-	2.08095	NO	8880	5554	3593	3638	3194	2575	4538.91	-1.05724	0.480549	-2.08095	0.244394	-4.32599	1.51849e-05	0.000146522	6695.99	6783.73	4912.95	3746.88	2992.38	2101.52
LIMLP_RS01985	LIMLP_01985	LIC11510	efflux RND transporter permease subunit	Defense mechanisms	CELLULAR PROCESSES AND SIGNALING	-	1.13686	NO	1786	950	889	983	1167	1434	1166.46	-0.185054	0.879616	-1.13686	0.141973	-1.30345	0.192422	0.308009	1346.74	1160.34	1215.59	1012.42	1093.33	1170.32
LIMLP_RS01990	LIMLP_01990	LIC13089	hypothetical protein	Function unknown	POORLY CHARACTERIZED	-	2.81849	NO	2998	3332	3107	1381	1498	1136	2388.62	-1.49492	0.3548	-2.81849	0.279298	-5.35243	8.67825e-08	1.60336e-06	2260.65	4069.75	4248.41	1422.33	1403.44	927.118
LIMLP_RS01995	LIMLP_01995	-	IS982 family transposase	Replication, recombination and repair	INFORMATION STORAGE AND PROCESSING	-	-1.16824	NO	525	249	231	362	444	493	367.838	0.224341	1.16824	1.16824	0.174829	1.28321	0.19942	0.315685	395.878	304.132	315.862	372.834	415.972	402.35
LIMLP_RS02000	LIMLP_02000	LIC13088	DNA-binding response regulator	Transcription	INFORMATION STORAGE AND PROCESSING	-	1.49816	NO	2000	1070	889	1017	955	921	1120.73	-0.583195	0.667484	-1.49816	0.182953	-3.18768	0.00143418	0.00636273	1508.11	1306.91	1215.59	1047.44	894.715	751.651
LIMLP_RS02005	LIMLP_02005	LIC13087	histidine kinase	Signal transduction mechanisms	CELLULAR PROCESSES AND SIGNALING	-	1.28296	NO	595	333	255	315	318	391	357.588	-0.359479	0.779446	-1.28296	0.1675	-2.14615	0.0318612	0.076971	448.662	406.73	348.678	324.427	297.926	319.105
LIMLP_RS02010	LIMLP_02010	LIC13086	LruC domain-containing protein	General function prediction only	POORLY CHARACTERIZED	-	-1.3428	NO	1116	692	508	1039	1408	994	930.301	0.425249	1.3428	1.3428	0.215067	1.97728	0.0480096	0.105652	841.524	845.218	694.622	1070.09	1319.12	811.228
LIMLP_RS02015	LIMLP_02015	-	hypothetical protein	Function unknown	POORLY CHARACTERIZED	-	1.24401	NO	33	16	19	25	17	19	21.2646	-0.314995	0.803854	-1.24401	0.402348	-0.782892	0.433691	0.561461	24.8838	19.5426	25.98	25.7482	15.9269	15.5064
LIMLP_RS02020	LIMLP_02020	LIC13085	dephospho-CoA kinase	Coenzyme transport and metabolism	METABOLISM	-	1.45284	NO	2361	1296	1258	1175	1221	1405	1430.69	-0.538873	0.688308	-1.45284	0.12656	-4.25785	2.06406e-05	0.000191525	1780.32	1582.95	1720.15	1210.16	1143.92	1146.66
LIMLP_RS02025	LIMLP_02025	LIC13084	SPOR domain-containing protein	Translation, ribosomal structure and biogenesis	INFORMATION STORAGE AND PROCESSING	-	1.2644	NO	5843	3065	2520	3260	3532	3073	3461.65	-0.338455	0.790888	-1.2644	0.182796	-1.85155	0.0640911	0.13209	4405.93	3743.63	3445.76	3357.56	3309.04	2507.95
LIMLP_RS02030	LIMLP_02030	LIC13083	hypothetical protein	General function prediction only	POORLY CHARACTERIZED	-	-1.14828	NO	1990	793	686	1325	1395	1528	1220.97	0.199471	1.14828	1.14828	0.216091	0.923084	0.355963	0.483954	1500.57	968.58	938.013	1364.65	1306.94	1247.04
LIMLP_RS02035	LIMLP_02035	LIC13082	hybrid sensor histidine kinase/response regulator	Signal transduction mechanisms	CELLULAR PROCESSES AND SIGNALING	-	1.07628	NO	4012	2315	2047	2712	2657	3380	2782.13	-0.106048	0.92913	-1.07628	0.125416	-0.845576	0.39779	0.527131	3025.26	2827.57	2799	2793.16	2489.27	2758.5
LIMLP_RS02040	LIMLP_02040	LIC13081	START-like domain-containing protein	Function unknown	POORLY CHARACTERIZED	-	-2.11639	NO	285	118	110	277	441	473	265.653	1.0816	2.11639	2.11639	0.2394	4.51797	6.24339e-06	6.84796e-05	214.905	144.127	150.41	285.29	413.161	386.027
LIMLP_RS02045	LIMLP_02045	LIC13080	pirin family protein	Posttranslational modification, protein turnover, chaperones	CELLULAR PROCESSES AND SIGNALING	-	1.27702	NO	1253	915	664	671	806	1076	882.451	-0.352785	0.783071	-1.27702	0.16884	-2.08947	0.0366659	0.0856774	944.829	1117.59	907.931	691.081	755.12	878.15
LIMLP_RS02050	LIMLP_02050	LIC13079	DoxX family protein	General function prediction only	POORLY CHARACTERIZED	-	1.42284	NO	823	977	707	646	762	702	788.798	-0.50877	0.702821	-1.42284	0.251524	-2.02275	0.0430985	0.097106	620.586	1193.32	966.728	665.333	713.898	572.92
LIMLP_RS02055	LIMLP_02055	LIC13078	hypothetical protein	Function unknown	POORLY CHARACTERIZED	-	1.07036	NO	865	667	653	691	740	974	759.95	-0.0981001	0.934263	-1.07036	0.174997	-0.560582	0.575082	0.69113	652.256	814.682	892.89	711.68	693.287	794.906
LIMLP_RS02060	LIMLP_02060	LIC13077	hydrolase	General function prediction only	POORLY CHARACTERIZED	-	-1.22863	NO	351	243	231	356	357	457	325.237	0.29705	1.22863	1.22863	0.160723	1.84821	0.0645716	0.132818	264.673	296.803	315.862	366.654	334.464	372.969
LIMLP_RS02065	LIMLP_02065	LIC13076	hypothetical protein	Function unknown	POORLY CHARACTERIZED	-	-1.23104	NO	496	271	221	322	405	649	374.656	0.299872	1.23104	1.23104	0.222551	1.34743	0.177842	0.289917	374.01	331.003	302.188	331.637	379.434	529.665
LIMLP_RS02070	LIMLP_02070	LIC13075	DUF1566 domain-containing protein	Function unknown	POORLY CHARACTERIZED	-	-1.31844	NO	588	312	285	526	535	688	469.771	0.398833	1.31844	1.31844	0.151503	2.6325	0.00847581	0.0266319	443.383	381.081	389.699	541.742	501.228	561.494
LIMLP_RS02075	LIMLP_02075	LIC13017	efflux RND transporter permease subunit	Defense mechanisms	CELLULAR PROCESSES AND SIGNALING	-	-1.09058	NO	9965	7730	7065	8350	10486	12985	9272.91	0.125098	1.09058	1.09058	0.166749	0.750213	0.453126	0.580655	7514.14	9441.52	9660.44	8599.9	9824.06	10597.4
LIMLP_RS02080	LIMLP_02080	LIC13073	TetR/AcrR family transcriptional regulator	Transcription	INFORMATION STORAGE AND PROCESSING	-	1.02446	NO	25428	17107	13253	23683	20558	16114	19165.6	-0.034858	0.976128	-1.02446	0.233167	-0.149498	0.881161	0.924529	19174.1	20894.7	18121.7	24391.8	19260.3	13151
LIMLP_RS02085	LIMLP_02085	LIC13072	adenylate cyclase	Signal transduction mechanisms	CELLULAR PROCESSES AND SIGNALING	-	-1.50577	NO	467	241	202	401	528	596	386.132	0.590499	1.50577	1.50577	0.176613	3.34346	0.000827402	0.00404173	352.143	294.361	276.208	413.001	494.669	486.41
LIMLP_RS02090	LIMLP_02090	LIC13071	YbhB/YbcL family Raf kinase inhibitor-like protein	General function prediction only	POORLY CHARACTERIZED	-	1.92676	NO	3122	4621	3212	2624	2163	2084	3136.68	-0.946175	0.519007	-1.92676	0.314117	-3.01217	0.00259386	0.010279	2354.15	5644.15	4391.98	2702.53	2026.46	1700.8
LIMLP_RS02095	LIMLP_02095	LIC13070	hypothetical protein	Amino acid transport and metabolism	METABOLISM	-	1.05407	NO	1057	690	571	742	850	902	786.212	-0.075966	0.948707	-1.05407	0.129209	-0.587929	0.55658	0.675534	797.034	842.775	780.766	764.206	796.343	736.145
LIMLP_RS02105	LIMLP_02105	LIC13066	hypothetical protein	Amino acid transport and metabolism	METABOLISM	-	-2.60344	NO	11819	10143	9303	12440	30522	57787	20431.8	1.38042	2.60344	2.60344	0.384491	3.59025	0.000330362	0.00191269	8912.16	12388.8	12720.6	12812.3	28595.3	47161.4
LIMLP_RS02110	LIMLP_02110	LIC13065	DUF2804 domain-containing protein	Function unknown	POORLY CHARACTERIZED	-	-1.91745	NO	2254	945	855	1585	2720	4333	1956.66	0.939187	1.91745	1.91745	0.292439	3.21157	0.00132012	0.00594554	1699.64	1154.24	1169.1	1632.44	2548.3	3536.27
LIMLP_RS02115	LIMLP_02115	LIC13064	DNA-3-methyladenine glycosylase I	Replication, recombination and repair	INFORMATION STORAGE AND PROCESSING	-	-1.42921	NO	215	141	133	190	248	376	208.516	0.515219	1.42921	1.42921	0.220855	2.33284	0.0196566	0.052582	162.121	172.219	181.86	195.686	232.345	306.863
LIMLP_RS02120	LIMLP_02120	LIC13060	lipoprotein LipL36	General function prediction only	POORLY CHARACTERIZED	-	1.08586	NO	6480	7166	6399	6802	7965	7532	7167.25	-0.118832	0.920933	-1.08586	0.244247	-0.486523	0.626597	0.735379	4886.27	8752.64	8749.78	7005.57	7462.2	6147.05
LIMLP_RS02125	LIMLP_02125	LIC13059	hypothetical protein	Function unknown	POORLY CHARACTERIZED	-	1.88279	NO	4284	3223	2837	2045	2065	2236	2818.65	-0.912871	0.531127	-1.88279	0.149068	-6.12387	9.1332e-10	2.9895e-08	3230.36	3936.61	3879.22	2106.2	1934.64	1824.86
LIMLP_RS02130	LIMLP_02130	-	hypothetical protein	Function unknown	POORLY CHARACTERIZED	-	-2.80566	NO	81	35	64	177	183	220	120.772	1.48834	2.80566	2.80566	0.261337	5.69509	1.23303e-08	2.84762e-07	61.0783	42.7495	87.5114	182.297	171.448	179.547
LIMLP_RS02135	LIMLP_02135	LIC13058	hypothetical protein	Function unknown	POORLY CHARACTERIZED	-	-1.31492	NO	133	115	91	128	163	235	140.252	0.394975	1.31492	1.31492	0.237095	1.66589	0.0957348	0.180567	100.289	140.462	124.43	131.831	152.71	191.789
LIMLP_RS02140	LIMLP_02140	LIC13057	hypothetical protein	General function prediction only	POORLY CHARACTERIZED	-	-2.00045	NO	201	151	118	264	382	443	248.113	1.00032	2.00045	2.00045	0.19853	5.03865	4.6882e-07	7.2992e-06	151.565	184.433	161.349	271.901	357.886	361.543
LIMLP_RS02150	LIMLP_02150	LIC13056	endoflagellar motor protein	Cell motility	CELLULAR PROCESSES AND SIGNALING	-	1.23399	NO	918	526	604	763	584	513	652.036	-0.303332	0.810378	-1.23399	0.250509	-1.21087	0.225947	0.346696	692.221	642.463	825.889	785.835	547.134	418.672
LIMLP_RS02155	LIMLP_02155	LIC13055	hypothetical protein	Function unknown	POORLY CHARACTERIZED	-	-1.03982	NO	479	394	331	440	478	541	439.591	0.0563354	1.03982	1.03982	0.17004	0.331307	0.740413	0.826059	361.192	481.237	452.598	453.168	447.826	441.524
LIMLP_RS02160	LIMLP_02160	LIC13054	hypothetical protein	Function unknown	POORLY CHARACTERIZED	-	-2.36017	NO	93	46	25	159	133	119	90.9963	1.23889	2.36017	2.36017	0.319322	3.87975	0.000104564	0.000736731	70.127	56.185	34.1842	163.758	124.604	97.1189
LIMLP_RS02165	LIMLP_02165	LIC13053	fatty acid desaturase	Lipid transport and metabolism	METABOLISM	-	-1.26529	NO	835	556	557	732	1018	1112	780.923	0.339474	1.26529	1.26529	0.165995	2.04508	0.0408467	0.0935021	629.635	679.106	761.623	753.907	953.738	907.531
LIMLP_RS02170	LIMLP_02170	LIC13052	DNA polymerase IV	Replication, recombination and repair	INFORMATION STORAGE AND PROCESSING	-	1.17571	NO	629	377	329	472	412	377	427.405	-0.233533	0.850549	-1.17571	0.203567	-1.1472	0.251297	0.375428	474.3	460.473	449.864	486.126	385.992	307.679
LIMLP_RS02175	LIMLP_02175	LIC13051	ComF family protein	General function prediction only	POORLY CHARACTERIZED	-	1.09603	NO	226	199	135	207	195	183	190.551	-0.132288	0.912384	-1.09603	0.228825	-0.578116	0.563186	0.682157	170.416	243.061	184.594	213.195	182.69	149.351
LIMLP_RS02180	LIMLP_02180	LIC13050	hypothetical protein	Function unknown	POORLY CHARACTERIZED	-	1.74788	NO	9602	12063	10297	7138	6400	8917	9446.52	-0.805607	0.572121	-1.74788	0.270494	-2.97828	0.00289872	0.0112511	7240.42	14733.9	14079.8	7351.62	5995.99	7277.38
LIMLP_RS02185	LIMLP_02185	LIC13049	flagellar filament outer layer protein Flaa domain protein	Cell motility	CELLULAR PROCESSES AND SIGNALING	-	1.39881	NO	828	525	451	425	464	579	537.874	-0.484204	0.714891	-1.39881	0.134901	-3.58932	0.000331544	0.00191687	624.356	641.242	616.682	437.719	434.71	472.536
LIMLP_RS02190	LIMLP_02190	LIC13048	hypothetical protein	Function unknown	POORLY CHARACTERIZED	-	-1.12853	NO	35	9	15	21	21	31	20.7496	0.174442	1.12853	1.12853	0.427552	0.408002	0.683272	0.780105	26.3919	10.9927	20.5105	21.6285	19.6744	25.2999
LIMLP_RS02195	LIMLP_02195	LIC13047	XRE family transcriptional regulator	Transcription	INFORMATION STORAGE AND PROCESSING	-	-1.24913	NO	884	529	462	910	917	778	729.288	0.32092	1.24913	1.24913	0.188033	1.70673	0.0878729	0.169115	666.583	646.127	631.723	937.234	859.113	634.945
LIMLP_RS02200	LIMLP_02200	LIC13046	UDP-3-O-(3-hydroxymyristoyl)glucosamine N-acyltransferase	Cell wall/membrane/envelope biogenesis	CELLULAR PROCESSES AND SIGNALING	-	1.19866	NO	13889	8404	7050	8957	8869	9572	9287.31	-0.261419	0.834267	-1.19866	0.130616	-2.00142	0.045347	0.100968	10473	10264.8	9639.93	9225.06	8309.14	7811.95
LIMLP_RS02205	LIMLP_02205	LIC13045	DMT family transporter	Amino acid transport and metabolism	METABOLISM	-	1.2363	NO	318	128	132	170	163	174	174.404	-0.306028	0.808866	-1.2363	0.226539	-1.35089	0.176732	0.288448	239.789	156.341	180.492	175.088	152.71	142.006
LIMLP_RS02210	LIMLP_02210	LIC13044	NAD(P)/FAD-dependent oxidoreductase	General function prediction only	POORLY CHARACTERIZED	-	-1.33528	NO	210	151	118	173	249	318	195.853	0.41714	1.33528	1.33528	0.209939	1.98695	0.0469274	0.103875	158.351	184.433	161.349	178.177	233.282	259.528
LIMLP_RS02215	LIMLP_02215	LIC13043	hypothetical protein	Amino acid transport and metabolism	METABOLISM	-	-1.12695	NO	413	236	238	354	374	402	328.03	0.172417	1.12695	1.12695	0.152966	1.12716	0.259675	0.385801	311.424	288.253	325.433	364.594	350.391	328.082
LIMLP_RS02220	LIMLP_02220	LIC13042	N-acetyltransferase	General function prediction only	POORLY CHARACTERIZED	-	1.08277	NO	346	228	226	242	295	313	271.579	-0.114732	0.923554	-1.08277	0.163549	-0.701518	0.48298	0.607856	260.902	278.482	309.025	249.242	276.378	255.447
LIMLP_RS02225	LIMLP_02225	LIC13041	DoxX family protein	General function prediction only	POORLY CHARACTERIZED	-	1.38346	NO	378	408	299	282	326	323	341.947	-0.468279	0.722827	-1.38346	0.233321	-2.00701	0.0447482	0.0999025	285.032	498.336	408.843	290.44	305.421	263.608
LIMLP_RS02230	LIMLP_02230	LIC13039	MarR family transcriptional regulator	Transcription	INFORMATION STORAGE AND PROCESSING	-	-1.84452	NO	141	49	70	113	193	230	124.466	0.883248	1.84452	1.84452	0.291943	3.02541	0.00248296	0.00996298	106.322	59.8492	95.7156	116.382	180.817	187.709
LIMLP_RS02235	LIMLP_02235	LIC13038	tRNA pseudouridine(13) synthase TruD	Translation, ribosomal structure and biogenesis	INFORMATION STORAGE AND PROCESSING	-	1.59557	NO	897	592	567	536	425	506	589.655	-0.67407	0.626736	-1.59557	0.184136	-3.66073	0.000251501	0.00153749	676.386	723.076	775.297	552.041	398.171	412.959
LIMLP_RS02240	LIMLP_02240	LIC13037	amino acid permease	Amino acid transport and metabolism	METABOLISM	-	-1.08618	NO	2254	1525	1219	1679	1807	2764	1817.84	0.119261	1.08618	1.08618	0.169491	0.703642	0.481656	0.606808	1699.64	1862.65	1666.82	1729.25	1692.93	2255.77
LIMLP_RS02245	LIMLP_02245	LIC13036	hypothetical protein	Amino acid transport and metabolism	METABOLISM	-	-1.86876	NO	100	34	33	88	105	146	78.3693	0.902084	1.86876	1.86876	0.296056	3.047	0.00231136	0.00941993	75.4053	41.528	45.1231	90.6336	98.3718	119.154
LIMLP_RS02250	LIMLP_02250	-	hypothetical protein	Function unknown	POORLY CHARACTERIZED	-	-1.64278	NO	34	26	36	58	58	70	46.3038	0.716143	1.64278	1.64278	0.316205	2.26481	0.0235244	0.0601104	25.6378	31.7567	49.2252	59.7358	54.3387	57.1287
LIMLP_RS02255	LIMLP_02255	-	hypothetical protein	Function unknown	POORLY CHARACTERIZED	-	-1.39893	NO	22	2	10	15	18	18	13.2848	0.48432	1.39893	1.39893	0.576129	0.840645	0.400547	0.529604	16.5892	2.44283	13.6737	15.4489	16.8637	14.6902
LIMLP_RS02265	LIMLP_02265	LIC10928	hypothetical protein	Function unknown	POORLY CHARACTERIZED	-	1.01695	NO	457	463	266	460	383	513	420.85	-0.0242458	0.983335	-1.01695	0.238802	-0.101531	0.919129	0.950453	344.602	565.514	363.719	473.767	358.823	418.672
LIMLP_RS02270	LIMLP_02270	LIC13034	hypothetical protein	Function unknown	POORLY CHARACTERIZED	-	-1.67087	NO	82	29	29	69	75	112	61.6073	0.740599	1.67087	1.67087	0.301544	2.45603	0.0140483	0.0396731	61.8324	35.421	39.6536	71.065	70.2656	91.406
LIMLP_RS02275	LIMLP_02275	LIC13033	glycosyl hydrolase	Carbohydrate transport and metabolism	METABOLISM	-	-1.01932	NO	458	222	249	323	326	415	322.294	0.0276134	1.01932	1.01932	0.172178	0.160377	0.872584	0.919243	345.356	271.154	340.474	332.667	305.421	338.692
LIMLP_RS02280	LIMLP_02280	LIC13032	hypothetical protein	Function unknown	POORLY CHARACTERIZED	-	1.05249	NO	4510	3434	2800	3895	4213	3547	3712.86	-0.0738098	0.950126	-1.05249	0.184521	-0.400007	0.689151	0.784662	3400.78	4194.33	3828.63	4011.57	3947.05	2894.79
LIMLP_RS02285	LIMLP_02285	LIC13031	DegT/DnrJ/EryC1/StrS aminotransferase family protein	Cell wall/membrane/envelope biogenesis	CELLULAR PROCESSES AND SIGNALING	-	1.72403	NO	24397	13133	11163	11308	10826	8629	13088.8	-0.785781	0.580038	-1.72403	0.21356	-3.67943	0.000233754	0.00144816	18396.6	16040.8	15263.9	11646.4	10142.6	7042.34
LIMLP_RS02295	LIMLP_02295	LIC13030	hypothetical protein	Amino acid transport and metabolism	METABOLISM	-	1.12037	NO	143	137	105	104	142	160	131.578	-0.16398	0.89256	-1.12037	0.23663	-0.69298	0.488322	0.613487	107.83	167.334	143.573	107.112	133.036	130.58
LIMLP_RS02300	LIMLP_02300	LIC13029	hypothetical protein	Function unknown	POORLY CHARACTERIZED	-	-1.01721	NO	223	172	124	205	188	208	184.135	0.0246194	1.01721	1.01721	0.197144	0.12488	0.900618	0.938132	168.154	210.083	169.553	211.135	176.132	169.754
LIMLP_RS02305	LIMLP_02305	LIC13028	DUF2804 domain-containing protein	Function unknown	POORLY CHARACTERIZED	-	-1.2432	NO	330	185	172	300	291	371	265.729	0.314054	1.2432	1.2432	0.16052	1.95648	0.0504085	0.109654	248.838	225.961	235.187	308.978	272.63	302.782
LIMLP_RS02310	LIMLP_02310	LIC13027	HAD family hydrolase	Inorganic ion transport and metabolism	METABOLISM	-	1.49497	NO	433	186	145	188	184	172	209.723	-0.580116	0.66891	-1.49497	0.248506	-2.33442	0.0195739	0.0523946	326.505	227.183	198.268	193.626	172.385	140.373
LIMLP_RS02315	LIMLP_02315	LIC13026	DJ-1/PfpI family protein	General function prediction only	POORLY CHARACTERIZED	-	-1.44745	NO	1489	638	608	862	1416	2137	1115.31	0.533509	1.44745	1.44745	0.269674	1.97834	0.04789	0.105539	1122.79	779.261	831.359	887.798	1326.61	1744.06
LIMLP_RS02320	LIMLP_02320	LIC13025	GNAT family N-acetyltransferase	Transcription	INFORMATION STORAGE AND PROCESSING	-	-1.9458	NO	109	55	56	122	165	197	111.159	0.960362	1.9458	1.9458	0.221022	4.34509	1.39216e-05	0.000137463	82.1918	67.1777	76.5725	125.651	154.584	160.777
LIMLP_RS02325	LIMLP_02325	LIC13023	hypothetical protein	Function unknown	POORLY CHARACTERIZED	-	1.41507	NO	456	315	243	280	237	294	301.87	-0.500871	0.70668	-1.41507	0.177736	-2.81806	0.00483149	0.0169061	343.848	384.745	332.27	288.38	222.039	239.941
LIMLP_RS02330	LIMLP_02330	LIC13022	DUF1343 domain-containing protein	Function unknown	POORLY CHARACTERIZED	-	1.17702	NO	1487	841	727	899	961	1038	969.323	-0.235144	0.8496	-1.17702	0.133154	-1.76595	0.077404	0.153077	1121.28	1027.21	994.075	925.905	900.336	847.138
LIMLP_RS02335	LIMLP_02335	LIC13021	cAMP-binding protein	Signal transduction mechanisms	CELLULAR PROCESSES AND SIGNALING	-	-1.12137	NO	6881	4384	3869	6258	6464	6439	5598.32	0.165257	1.12137	1.12137	0.135974	1.21536	0.224227	0.344611	5188.64	5354.67	5290.34	6445.29	6055.95	5255.03
LIMLP_RS02340	LIMLP_02340	LIC13020	hypothetical protein	Cell motility	CELLULAR PROCESSES AND SIGNALING	-	1.1496	NO	532	299	228	353	303	360	336.56	-0.201126	0.869871	-1.1496	0.187703	-1.07151	0.283939	0.410618	401.156	365.202	311.76	363.564	283.873	293.805
LIMLP_RS02345	LIMLP_02345	LIC13019	hypothetical protein	Function unknown	POORLY CHARACTERIZED	-	1.58619	NO	982	462	470	510	405	399	529.628	-0.665562	0.630443	-1.58619	0.224354	-2.96657	0.0030114	0.0116234	740.48	564.293	642.662	525.263	379.434	325.634
LIMLP_RS02350	LIMLP_02350	LIC13018	hypothetical protein	Function unknown	POORLY CHARACTERIZED	-	1.64329	NO	1687	1045	967	924	851	745	1037.94	-0.716589	0.608535	-1.64329	0.19443	-3.68558	0.000228179	0.00142424	1272.09	1276.38	1322.24	951.653	797.28	608.013
LIMLP_RS02355	LIMLP_02355	LIC13074	efflux RND transporter permease subunit	Defense mechanisms	CELLULAR PROCESSES AND SIGNALING	-	1.20199	NO	7830	5788	4956	4913	5406	7723	6029.69	-0.265427	0.831953	-1.20199	0.160421	-1.65457	0.0980124	0.184111	5904.24	7069.54	6776.67	5060.03	5064.74	6302.93
LIMLP_RS02360	LIMLP_02360	LIC13016	phosphoribosyl-AMP cyclohydrolase	Amino acid transport and metabolism	METABOLISM	-	1.39337	NO	887	456	396	376	452	563	506.247	-0.478583	0.717682	-1.39337	0.16622	-2.87922	0.00398665	0.0144234	668.845	556.964	541.477	387.253	423.467	459.478
LIMLP_RS02365	LIMLP_02365	LIC13015	endolytic transglycosylase MltG	General function prediction only	POORLY CHARACTERIZED	-	1.76063	NO	4042	2741	2467	1921	1945	2141	2552.85	-0.816091	0.567979	-1.76063	0.129376	-6.30789	2.82872e-10	1.04062e-08	3047.88	3347.89	3373.29	1978.49	1822.22	1747.32
LIMLP_RS02370	LIMLP_02370	LIC13014	hypothetical protein	Function unknown	POORLY CHARACTERIZED	-	3.0396	up	1204	877	692	452	300	266	648.159	-1.60388	0.328991	-3.0396	0.27503	-5.83167	5.48762e-09	1.40815e-07	907.88	1071.18	946.217	465.527	281.062	217.089
LIMLP_RS02375	LIMLP_02375	LIC13012	DUF2339 domain-containing protein	Function unknown	POORLY CHARACTERIZED	-	-1.39089	NO	951	502	411	838	961	1072	755.09	0.476006	1.39089	1.39089	0.153492	3.10117	0.00192756	0.00813489	717.105	613.149	561.988	863.079	900.336	874.886
LIMLP_RS02380	LIMLP_02380	LIC13010	hypothetical protein	General function prediction only	POORLY CHARACTERIZED	-	2.03401	NO	1837	1223	880	823	689	632	1015.2	-1.02432	0.491641	-2.03401	0.216042	-4.74132	2.12331e-06	2.79323e-05	1385.2	1493.79	1203.28	847.63	645.506	515.791
LIMLP_RS02385	LIMLP_02385	LIC13009	acyl-CoA dehydrogenase	Lipid transport and metabolism	METABOLISM	-	2.20059	NO	18184	9982	7706	5385	6339	6221	8833.82	-1.13789	0.454423	-2.20059	0.157659	-7.21742	5.29817e-13	3.55234e-11	13711.7	12192.1	10536.9	5546.16	5938.84	5077.11
LIMLP_RS02390	LIMLP_02390	LIC13008	hypothetical protein	Function unknown	POORLY CHARACTERIZED	-	-1.13735	NO	1419	326	333	734	806	835	686.011	0.185674	1.13735	1.13735	0.344441	0.539058	0.589847	0.7026	1070	398.181	455.333	755.967	755.12	681.464
LIMLP_RS02395	LIMLP_02395	LIC13007	hypothetical protein	Function unknown	POORLY CHARACTERIZED	-	-2.53012	NO	106	36	33	77	146	264	100.095	1.33921	2.53012	2.53012	0.394478	3.39488	0.000686588	0.00346798	79.9297	43.9709	45.1231	79.3044	136.784	215.457
LIMLP_RS02400	LIMLP_02400	LIC13006	DUF1554 domain-containing protein	Function unknown	POORLY CHARACTERIZED	-	1.76283	NO	724	502	477	327	378	410	472.809	-0.817893	0.56727	-1.76283	0.150576	-5.43176	5.58021e-08	1.06898e-06	545.935	613.149	652.234	336.786	354.138	334.611
LIMLP_RS02405	LIMLP_02405	LIC13005	hypothetical protein	Function unknown	POORLY CHARACTERIZED	-	1.23784	NO	179	107	107	107	124	130	124.074	-0.307826	0.807858	-1.23784	0.191321	-1.60895	0.107628	0.197445	134.976	130.691	146.308	110.202	116.172	106.096
LIMLP_RS02410	LIMLP_02410	LIC13004	adenylate/guanylate cyclase domain-containing protein	Signal transduction mechanisms	CELLULAR PROCESSES AND SIGNALING	-	1.28291	NO	751	475	486	561	437	520	537.099	-0.35942	0.779478	-1.28291	0.192681	-1.86536	0.0621304	0.128816	566.294	580.171	664.54	577.789	409.414	424.385
LIMLP_RS02415	LIMLP_02415	LIC13003	SDR family oxidoreductase	Lipid transport and metabolism	METABOLISM	-	1.33919	NO	752	537	476	545	434	528	545.44	-0.421361	0.74672	-1.33919	0.184415	-2.28486	0.0223212	0.0581386	567.048	655.899	650.866	561.311	406.603	430.914
LIMLP_RS02420	LIMLP_02420	LIC13002	fatty acid transporter	Lipid transport and metabolism	METABOLISM	-	-1.15699	NO	902	304	285	381	493	999	518.459	0.210381	1.15699	1.15699	0.331911	0.633846	0.526181	0.647332	680.156	371.31	389.699	392.402	461.879	815.309
LIMLP_RS02425	LIMLP_02425	LIC13001	DUF3604 domain-containing protein	Function unknown	POORLY CHARACTERIZED	-	1.27898	NO	1199	680	638	695	623	906	774.322	-0.354994	0.781873	-1.27898	0.156472	-2.26874	0.0232844	0.0598641	904.11	830.561	872.38	715.8	583.673	739.409
LIMLP_RS02430	LIMLP_02430	LIC13000	peptidyl-prolyl cis-trans isomerase	Posttranslational modification, protein turnover, chaperones	CELLULAR PROCESSES AND SIGNALING	-	-1.06208	NO	163	73	64	93	114	145	103.418	0.0868863	1.06208	1.06208	0.236283	0.367722	0.713081	0.804087	122.911	89.1631	87.5114	95.7833	106.804	118.338
LIMLP_RS02435	LIMLP_02435	LIC12999	HupE/UreJ family protein	Amino acid transport and metabolism	METABOLISM	-	-1.09558	NO	211	101	98	142	171	187	145.923	0.131697	1.09558	1.09558	0.196071	0.671677	0.501789	0.626032	159.105	123.363	134.002	146.25	160.205	152.615
LIMLP_RS02440	LIMLP_02440	LIC12998	TonB-dependent receptor	Inorganic ion transport and metabolism	METABOLISM	-	-1.26474	NO	383	227	205	348	384	433	319.655	0.338844	1.26474	1.26474	0.145136	2.33467	0.0195609	0.0523935	288.802	277.261	280.31	358.415	359.76	353.382
LIMLP_RS02445	LIMLP_02445	LIC12997	hypothetical protein	Function unknown	POORLY CHARACTERIZED	-	1.03404	NO	338	277	234	259	327	375	298.72	-0.0482938	0.967079	-1.03404	0.18382	-0.262723	0.792764	0.862927	254.87	338.331	319.964	266.751	306.358	306.047
LIMLP_RS02450	LIMLP_02450	LIC12996	DedA family protein	General function prediction only	POORLY CHARACTERIZED	-	1.33372	NO	557	423	427	321	435	488	442.824	-0.415456	0.749782	-1.33372	0.190811	-2.17732	0.029457	0.0722862	420.008	516.658	583.865	330.607	407.54	398.269
LIMLP_RS02455	LIMLP_02455	LIC12995	hypothetical protein	Function unknown	POORLY CHARACTERIZED	-	1.01359	NO	1539	1025	909	1127	1351	1443	1209.91	-0.0194753	0.986591	-1.01359	0.126107	-0.154434	0.877267	0.921607	1160.49	1251.95	1242.94	1160.73	1265.72	1177.67
LIMLP_RS02460	LIMLP_02460	LIC12994	DUF1577 domain-containing protein	Function unknown	POORLY CHARACTERIZED	-	-1.85365	NO	705	453	421	900	1113	1353	789.077	0.890367	1.85365	1.85365	0.144006	6.18284	6.29575e-10	2.21792e-08	531.608	553.3	575.661	926.935	1042.74	1104.22
LIMLP_RS02465	LIMLP_02465	LIC12993	hypothetical protein	Function unknown	POORLY CHARACTERIZED	-	-1.60122	NO	934	698	677	1219	1695	1381	1075.52	0.679171	1.60122	1.60122	0.195632	3.47167	0.000517225	0.00275655	704.286	852.546	925.707	1255.48	1588	1127.07
LIMLP_RS02470	LIMLP_02470	LIC12992	carbonic anhydrase	Inorganic ion transport and metabolism	METABOLISM	-	-2.31272	NO	1367	953	833	2083	2944	3432	1839.71	1.20959	2.31272	2.31272	0.164894	7.33558	2.20768e-13	1.63881e-11	1030.79	1164.01	1139.02	2145.34	2758.16	2800.94
LIMLP_RS02475	LIMLP_02475	LIC12991	hypothetical protein	Function unknown	POORLY CHARACTERIZED	-	1.89833	NO	773	605	446	317	437	345	491.525	-0.924734	0.526778	-1.89833	0.201427	-4.59091	4.41323e-06	5.15332e-05	582.883	738.955	609.845	326.487	409.414	281.563
LIMLP_RS02480	LIMLP_02480	LIC12990	membrane protein	Cell wall/membrane/envelope biogenesis	CELLULAR PROCESSES AND SIGNALING	-	-1.05644	NO	1029	449	455	629	727	896	667.778	0.0792163	1.05644	1.05644	0.180937	0.437812	0.661522	0.763663	775.921	548.414	622.152	647.824	681.107	731.248
LIMLP_RS02485	LIMLP_02485	LIC12989	CusA/CzcA family heavy metal efflux RND transporter	Inorganic ion transport and metabolism	METABOLISM	-	-1.08316	NO	1213	572	562	733	927	1175	827.357	0.115253	1.08316	1.08316	0.177364	0.649811	0.515814	0.637977	914.667	698.648	768.46	754.937	868.482	958.947
LIMLP_RS02490	LIMLP_02490	LIC12988	lipase	General function prediction only	POORLY CHARACTERIZED	-	1.35256	NO	579	490	342	486	377	316	435.728	-0.435693	0.739339	-1.35256	0.265683	-1.6399	0.101026	0.187904	436.597	598.492	467.639	500.545	353.202	257.895
LIMLP_RS02495	LIMLP_02495	LIC10779	DUF1563 domain-containing protein	Function unknown	POORLY CHARACTERIZED	-	-2.04984	NO	1	3	3	10	5	2	4.18938	1.03551	2.04984	2.04984	1.00127	1.03419	0.301046	0.426969	0.754053	3.66424	4.1021	10.2993	4.68437	1.63225
LIMLP_RS02500	LIMLP_02500	LIC12986	DUF1561 domain-containing protein	Function unknown	POORLY CHARACTERIZED	-	-1.01399	NO	392	325	282	414	399	357	361.617	0.0200415	1.01399	1.01399	0.21457	0.093403	0.925583	0.954752	295.589	396.959	385.597	426.39	373.813	291.357
LIMLP_RS02510	LIMLP_02510	LIC12985	DUF1561 family protein	Function unknown	POORLY CHARACTERIZED	-	1.29319	NO	442	283	259	314	245	302	305.417	-0.370936	0.773281	-1.29319	0.189023	-1.96239	0.0497172	0.108445	333.292	345.66	354.148	323.397	229.534	246.47
LIMLP_RS02515	LIMLP_02515	LIC12984	hypothetical protein	General function prediction only	POORLY CHARACTERIZED	-	3.97513	up	3487	2056	1401	443	678	837	1471.81	-1.991	0.251564	-3.97513	0.214227	-9.2939	1.4874e-20	2.68831e-18	2629.38	2511.22	1915.68	456.258	635.201	683.096
LIMLP_RS02520	LIMLP_02520	LIC12983	copper chaperone	Inorganic ion transport and metabolism	METABOLISM	-	3.45217	up	2192	1402	1037	342	505	685	1027.94	-1.78751	0.289673	-3.45217	0.207905	-8.59769	8.13341e-18	1.35242e-15	1652.88	1712.42	1417.96	352.235	473.121	559.045
LIMLP_RS02525	LIMLP_02525	LIC12982	copper-translocating P-type ATPase	Inorganic ion transport and metabolism	METABOLISM	-	2.98852	NO	8956	6913	6500	2098	2813	3995	5356.91	-1.57943	0.334614	-2.98852	0.203905	-7.74593	9.48861e-15	8.96458e-13	6753.3	8443.63	8887.88	2160.79	2635.43	3260.42
LIMLP_RS02530	LIMLP_02530	LIC12981	glutathione S-transferase family protein	Posttranslational modification, protein turnover, chaperones	CELLULAR PROCESSES AND SIGNALING	-	1.31338	NO	300	231	210	182	206	272	232.99	-0.393287	0.761393	-1.31338	0.187316	-2.09959	0.035765	0.0839024	226.216	282.146	287.147	187.447	192.996	221.986
LIMLP_RS02535	LIMLP_02535	LIC12980	AraC family transcriptional regulator	Transcription	INFORMATION STORAGE AND PROCESSING	-	-1.01647	NO	1349	1403	1224	1470	1609	1778	1479.5	0.0235682	1.01647	1.01647	0.222165	0.106084	0.915516	0.947904	1017.22	1713.64	1673.66	1513.99	1507.43	1451.07
LIMLP_RS02540	LIMLP_02540	LIC12979	PAS domain S-box protein	Signal transduction mechanisms	CELLULAR PROCESSES AND SIGNALING	-	1.85964	NO	46572	60338	50335	29318	35819	38927	45527.4	-0.895022	0.537739	-1.85964	0.269284	-3.32371	0.000888291	0.00429875	35117.8	73697.6	68826.4	30195.4	33557.9	31769.3
LIMLP_RS02545	LIMLP_02545	LIC12978	peptide-methionine (S)-S-oxide reductase	Posttranslational modification, protein turnover, chaperones	CELLULAR PROCESSES AND SIGNALING	-	-1.43869	NO	3175	1374	1223	2418	2996	3644	2335.97	0.524756	1.43869	1.43869	0.194418	2.69912	0.00695238	0.0228106	2394.12	1678.22	1672.29	2490.37	2806.87	2973.96
LIMLP_RS02550	LIMLP_02550	LIC12977	hypothetical protein	Function unknown	POORLY CHARACTERIZED	-	-2.23162	NO	58	35	29	72	94	146	67.9189	1.15809	2.23162	2.23162	0.282356	4.10153	4.10431e-05	0.000341232	43.7351	42.7495	39.6536	74.1548	88.0662	119.154
LIMLP_RS02555	LIMLP_02555	LIC12976	FAD-dependent oxidoreductase	Energy production and conversion	METABOLISM	-	1.04736	NO	2326	1395	1275	1594	1557	2285	1694.41	-0.0667556	0.954783	-1.04736	0.147584	-0.452323	0.651036	0.755543	1753.93	1703.87	1743.39	1641.7	1458.71	1864.85
LIMLP_RS02560	LIMLP_02560	LIC12975	class I SAM-dependent methyltransferase	Secondary metabolites biosynthesis, transport and catabolism	METABOLISM	-	-1.17173	NO	827	470	455	682	726	919	658.736	0.228645	1.17173	1.17173	0.135533	1.68701	0.0916022	0.174915	623.602	574.064	622.152	702.411	680.171	750.019
LIMLP_RS02565	LIMLP_02565	LIC12974	SET domain-containing protein-lysine N-methyltransferase	General function prediction only	POORLY CHARACTERIZED	-	-1.1325	NO	1518	772	647	1066	1348	1238	1057.24	0.179511	1.1325	1.1325	0.173357	1.0355	0.300434	0.426544	1144.65	942.931	884.686	1097.9	1262.91	1010.36
LIMLP_RS02570	LIMLP_02570	LIC12973	DUF2179 domain-containing protein	Function unknown	POORLY CHARACTERIZED	-	-1.33934	NO	1650	507	467	1276	1252	1066	976.525	0.421519	1.33934	1.33934	0.299798	1.40601	0.159721	0.266973	1244.19	619.256	638.56	1314.19	1172.97	869.989
LIMLP_RS02575	LIMLP_02575	LIC12972	MCE family protein	Secondary metabolites biosynthesis, transport and catabolism	METABOLISM	-	1.1661	NO	970	458	388	578	505	610	564.605	-0.221697	0.857556	-1.1661	0.193842	-1.1437	0.252748	0.376991	731.432	559.407	530.538	595.298	473.121	497.836
LIMLP_RS02585	LIMLP_02585	LIC12971	FtsQ-type POTRA domain-containing protein	Cell wall/membrane/envelope biogenesis	CELLULAR PROCESSES AND SIGNALING	-	1.45319	NO	5224	3032	2367	2941	2824	2223	3061.34	-0.539227	0.688139	-1.45319	0.217168	-2.483	0.0130282	0.0374278	3939.17	3703.32	3236.56	3029.02	2645.73	1814.25
LIMLP_RS02590	LIMLP_02590	LIC12970	cell division protein FtsA	Cell cycle control, cell division, chromosome partitioning	CELLULAR PROCESSES AND SIGNALING	-	1.06984	NO	3810	2201	2000	2290	2748	3457	2675.07	-0.0973908	0.934722	-1.06984	0.133746	-0.728179	0.466504	0.594135	2872.94	2688.33	2734.73	2358.53	2574.53	2821.34
LIMLP_RS02595	LIMLP_02595	LIC12969	cell division protein FtsZ	Cell cycle control, cell division, chromosome partitioning	CELLULAR PROCESSES AND SIGNALING	-	1.25776	NO	3972	2785	2508	2442	2786	3288	2939.12	-0.330851	0.795067	-1.25776	0.127745	-2.58993	0.00959948	0.0294127	2995.1	3401.63	3429.35	2515.08	2610.13	2683.42
LIMLP_RS02600	LIMLP_02600	LIC12967	LipL41-expression chaperone Lep	General function prediction only	POORLY CHARACTERIZED	-	-1.11592	NO	450	375	331	489	459	560	440.107	0.158233	1.11592	1.11592	0.184289	0.858614	0.390554	0.520029	339.324	458.03	452.598	503.635	430.025	457.03
LIMLP_RS02605	LIMLP_02605	LIC12966	lipoprotein LipL41	General function prediction only	POORLY CHARACTERIZED	-	1.32319	NO	7572	9991	7996	5769	7333	11010	8440.6	-0.404018	0.755751	-1.32319	0.292518	-1.38117	0.167226	0.276404	5709.69	12203.1	10933.5	5941.65	6870.1	8985.53
LIMLP_RS02610	LIMLP_02610	LIC12965	hypothetical protein	Function unknown	POORLY CHARACTERIZED	-	1.13391	NO	1889	1164	898	1317	1299	1253	1278.34	-0.181305	0.881905	-1.13391	0.16686	-1.08657	0.277227	0.40333	1424.41	1421.72	1227.89	1356.41	1217	1022.6
LIMLP_RS02615	LIMLP_02615	LIC12964	quinolinate synthase	Coenzyme transport and metabolism	METABOLISM	-	-1.10693	NO	3678	2266	1894	2253	3508	4157	2855.09	0.146559	1.10693	1.10693	0.185414	0.79044	0.429271	0.557649	2773.41	2767.72	2589.79	2320.43	3286.55	3392.63
LIMLP_RS02620	LIMLP_02620	LIC12963	DUF1561 domain-containing protein	Function unknown	POORLY CHARACTERIZED	-	-1.41218	NO	825	495	415	823	857	1085	721.696	0.497928	1.41218	1.41218	0.1343	3.70758	0.000209249	0.00131795	622.094	604.599	567.457	847.63	802.901	885.495
LIMLP_RS02630	LIMLP_02630	LIC12961	ATP-dependent DNA helicase RecQ	Replication, recombination and repair	INFORMATION STORAGE AND PROCESSING	-	-1.11523	NO	3605	1883	1646	2449	2860	3564	2563.23	0.157347	1.11523	1.11523	0.147208	1.06888	0.285125	0.411265	2718.36	2299.92	2250.68	2522.29	2679.46	2908.67
LIMLP_RS02635	LIMLP_02635	-	hypothetical protein	Function unknown	POORLY CHARACTERIZED	-	-1.29481	NO	298	139	134	275	272	263	221.735	0.372744	1.29481	1.29481	0.203978	1.82737	0.067644	0.138044	224.708	169.776	183.227	283.23	254.83	214.641
LIMLP_RS02640	LIMLP_02640	LIC12960	glycosyltransferase	Cell wall/membrane/envelope biogenesis	CELLULAR PROCESSES AND SIGNALING	-	-1.29974	NO	4611	3189	2746	3938	5811	6076	4264.27	0.378219	1.29974	1.29974	0.161503	2.34186	0.0191877	0.05156	3476.94	3895.09	3754.79	4055.86	5444.17	4958.77
LIMLP_RS02645	LIMLP_02645	LIC12958	hypothetical protein	Function unknown	POORLY CHARACTERIZED	-	1.06907	NO	1664	1439	1225	1069	1386	2428	1511.41	-0.0963569	0.935392	-1.06907	0.254037	-0.379303	0.704463	0.797075	1254.74	1757.61	1675.02	1100.99	1298.51	1981.55
LIMLP_RS02650	LIMLP_02650	LIC12957	hypothetical protein	Energy production and conversion	METABOLISM	-	-1.13868	NO	2815	1620	1613	1791	2286	3913	2247.78	0.187366	1.13868	1.13868	0.224759	0.833632	0.404489	0.533627	2122.66	1978.69	2205.56	1844.6	2141.69	3193.5
LIMLP_RS02655	LIMLP_02655	LIC12956	hypothetical protein	Amino acid transport and metabolism	METABOLISM	-	-1.12944	NO	1297	831	843	1472	1346	951	1116.49	0.175606	1.12944	1.12944	0.250992	0.699648	0.484147	0.608956	978.007	1014.99	1152.69	1516.05	1261.03	776.135
LIMLP_RS02660	LIMLP_02660	LIC12955	PTS sugar transporter subunit IIA	Carbohydrate transport and metabolism	METABOLISM	-	1.31171	NO	3322	1679	1531	2059	1861	1480	1953.53	-0.39145	0.762363	-1.31171	0.228709	-1.71156	0.0869775	0.16778	2504.97	2050.75	2093.44	2120.62	1743.52	1207.86
LIMLP_RS02665	LIMLP_02665	LIC12954	ABC transporter permease	Amino acid transport and metabolism	METABOLISM	-	1.0878	NO	813	346	366	459	545	530	491.998	-0.121415	0.919286	-1.0878	0.191349	-0.634521	0.525741	0.647174	613.045	422.609	500.456	472.737	510.596	432.546
LIMLP_RS02670	LIMLP_02670	LIC12953	ABC transporter permease subunit	Amino acid transport and metabolism	METABOLISM	-	-1.17725	NO	314	142	168	240	249	336	232.436	0.235417	1.17725	1.17725	0.194564	1.20997	0.226289	0.34686	236.773	173.441	229.718	247.183	233.282	274.218
LIMLP_RS02675	LIMLP_02675	LIC12952	PEGA domain-containing protein	General function prediction only	POORLY CHARACTERIZED	-	-1.23127	NO	1042	498	456	757	952	1002	751.137	0.300143	1.23127	1.23127	0.167579	1.79105	0.0732846	0.146854	785.724	608.264	623.519	779.655	891.904	817.757
LIMLP_RS02680	LIMLP_02680	LIC12950	bifunctional folylpolyglutamate synthase/dihydrofolate synthase	Coenzyme transport and metabolism	METABOLISM	-	-1.2021	NO	317	144	167	300	272	260	236.545	0.265557	1.2021	1.2021	0.220048	1.20681	0.227504	0.348208	239.035	175.883	228.35	308.978	254.83	212.192
LIMLP_RS02685	LIMLP_02685	LIC12949	shikimate dehydrogenase	Amino acid transport and metabolism	METABOLISM	-	-1.05048	NO	301	172	136	246	240	220	213.462	0.0710467	1.05048	1.05048	0.203527	0.349078	0.727031	0.81477	226.97	210.083	185.962	253.362	224.85	179.547
LIMLP_RS02690	LIMLP_02690	LIC12948	hypothetical protein	Function unknown	POORLY CHARACTERIZED	-	3.00003	up	1166	661	550	329	273	270	542.266	-1.58498	0.33333	-3.00003	0.201403	-7.86967	3.55568e-15	3.60511e-13	879.226	807.354	752.051	338.846	255.767	220.354
LIMLP_RS02695	LIMLP_02695	-	hypothetical protein	Function unknown	POORLY CHARACTERIZED	-	-1.00149	NO	149	43	46	98	75	74	76.5609	0.00214354	1.00149	1.00149	0.349139	0.00613952	0.995101	0.997887	112.354	52.5208	62.8989	100.933	70.2656	60.3932
LIMLP_RS02700	LIMLP_02700	LIC12947	endoflagellar protein	Cell motility	CELLULAR PROCESSES AND SIGNALING	-	1.317	NO	1416	607	622	954	712	456	780.233	-0.39726	0.759299	-1.317	0.32419	-1.22539	0.220427	0.3414	1067.74	741.398	850.502	982.551	667.054	372.153
LIMLP_RS02705	LIMLP_02705	LIC12946	glycosyltransferase family 2 protein	Cell wall/membrane/envelope biogenesis	CELLULAR PROCESSES AND SIGNALING	-	-1.34332	NO	856	316	279	438	691	984	552.414	0.425805	1.34332	1.34332	0.286657	1.48541	0.137434	0.237651	645.47	385.966	381.495	451.108	647.38	803.067
LIMLP_RS02710	LIMLP_02710	LIC12945	hypothetical protein	Signal transduction mechanisms	CELLULAR PROCESSES AND SIGNALING	-	1.78591	NO	3009	1992	1769	1544	1334	1407	1851.53	-0.836656	0.55994	-1.78591	0.169835	-4.92627	8.38122e-07	1.2014e-05	2268.95	2433.05	2418.87	1590.21	1249.79	1148.29
LIMLP_RS02715	LIMLP_02715	-	hypothetical protein	Function unknown	POORLY CHARACTERIZED	-	1.27248	NO	3191	1944	1667	1742	1878	2444	2101.37	-0.347644	0.785867	-1.27248	0.125828	-2.76285	0.00572992	0.0194602	2406.18	2374.43	2279.4	1794.13	1759.45	1994.61
LIMLP_RS02720	LIMLP_02720	LIC12944	30S ribosomal protein S1	Translation, ribosomal structure and biogenesis	INFORMATION STORAGE AND PROCESSING	-	1.52204	NO	5246	4526	3765	2829	3143	4597	4040.33	-0.606002	0.657015	-1.52204	0.19267	-3.14528	0.00165929	0.00720005	3955.76	5528.11	5148.13	2913.67	2944.6	3751.73
LIMLP_RS02725	LIMLP_02725	LIC12943	tRNA (cytidine(34)-2'-O)-methyltransferase	Translation, ribosomal structure and biogenesis	INFORMATION STORAGE AND PROCESSING	-	1.19834	NO	959	586	525	563	607	797	659.289	-0.261034	0.83449	-1.19834	0.136865	-1.90724	0.0564901	0.119798	723.137	715.748	717.867	579.849	568.683	650.451
LIMLP_RS02730	LIMLP_02730	LIC12942	anti-sigma regulatory factor	Signal transduction mechanisms	CELLULAR PROCESSES AND SIGNALING	-	1.04456	NO	2005	849	869	1003	1250	1686	1219.53	-0.0628995	0.957338	-1.04456	0.201747	-0.311774	0.755213	0.83726	1511.88	1036.98	1188.24	1033.02	1171.09	1375.99
LIMLP_RS02735	LIMLP_02735	LIC12941	excinuclease ABC subunit B	Replication, recombination and repair	INFORMATION STORAGE AND PROCESSING	-	-1.13109	NO	3737	1929	1907	2666	3024	3951	2764.16	0.177713	1.13109	1.13109	0.145856	1.21841	0.223069	0.343608	2817.9	2356.11	2607.57	2745.79	2833.11	3224.51
LIMLP_RS02740	LIMLP_02740	LIC12940	rhomboid family intramembrane serine protease	General function prediction only	POORLY CHARACTERIZED	-	-1.0191	NO	1261	708	535	962	927	908	857.913	0.0272963	1.0191	1.0191	0.182972	0.149183	0.881409	0.924556	950.861	864.76	731.541	990.79	868.482	741.041
LIMLP_RS02745	LIMLP_02745	LIC12937	anti-sigma factor antagonist	Signal transduction mechanisms	CELLULAR PROCESSES AND SIGNALING	-	2.019	NO	5358	3065	2270	2155	1988	1609	2713.82	-1.01364	0.495294	-2.019	0.224831	-4.50846	6.52994e-06	7.12467e-05	4040.22	3743.63	3103.92	2219.49	1862.51	1313.14
LIMLP_RS02750	LIMLP_02750	LIC12936	hypothetical protein	Function unknown	POORLY CHARACTERIZED	-	-1.7109	NO	1177	411	379	790	1246	1579	862.9	0.774754	1.7109	1.7109	0.277363	2.79329	0.00521756	0.0180444	887.521	502.001	518.232	813.643	1167.35	1288.66
LIMLP_RS02755	LIMLP_02755	LIC12935	molecular chaperone DnaJ	Posttranslational modification, protein turnover, chaperones	CELLULAR PROCESSES AND SIGNALING	-	1.00127	NO	728	515	461	573	660	728	601.826	-0.00182546	0.998735	-1.00127	0.141106	-0.0129369	0.989678	0.994222	548.951	629.028	630.356	590.149	618.337	594.139
LIMLP_RS02760	LIMLP_02760	LIC12934	mannose-6-phosphate isomerase	Carbohydrate transport and metabolism	METABOLISM	-	1.22805	NO	2556	1497	1504	1246	1537	2460	1757.21	-0.296374	0.814297	-1.22805	0.201724	-1.4692	0.141778	0.243542	1927.36	1828.46	2056.52	1283.29	1439.98	2007.67
LIMLP_RS02765	LIMLP_02765	LIC12933	HNH endonuclease	Defense mechanisms	CELLULAR PROCESSES AND SIGNALING	-	1.45485	NO	930	722	623	576	507	739	684.391	-0.540871	0.687356	-1.45485	0.177485	-3.04743	0.00230809	0.00941585	701.27	881.86	851.869	593.238	474.995	603.116
LIMLP_RS02770	LIMLP_02770	LIC12932	DUF1292 domain-containing protein	Function unknown	POORLY CHARACTERIZED	-	1.10126	NO	279	208	193	187	236	299	231.009	-0.139161	0.908047	-1.10126	0.189848	-0.733015	0.463549	0.591998	210.381	254.054	263.902	192.596	221.102	244.021
LIMLP_RS02775	LIMLP_02775	LIC12931	endoflagellar motor protein	Cell motility	CELLULAR PROCESSES AND SIGNALING	-	1.01989	NO	742	373	310	410	508	632	475.495	-0.0284186	0.980494	-1.01989	0.179897	-0.157971	0.87448	0.92054	559.508	455.587	423.884	422.27	475.932	515.791
LIMLP_RS02780	LIMLP_02780	-	hypothetical protein	Function unknown	POORLY CHARACTERIZED	-	1.31047	NO	66	57	33	49	33	54	48.3275	-0.390083	0.763086	-1.31047	0.314455	-1.2405	0.21479	0.334537	49.7675	69.6205	45.1231	50.4665	30.9168	44.0707
LIMLP_RS02790	LIMLP_02790	LIC12928	MBL fold metallo-hydrolase	Signal transduction mechanisms	CELLULAR PROCESSES AND SIGNALING	-	1.6128	NO	804	813	737	568	568	609	703.53	-0.689572	0.620038	-1.6128	0.228683	-3.01541	0.00256633	0.0101991	606.259	993.009	1007.75	584.999	532.144	497.02
LIMLP_RS02795	LIMLP_02795	LIC12927	cytochrome-c peroxidase	Inorganic ion transport and metabolism	METABOLISM	-6.83528	-1.18833	NO	1662	7440	1713	4042	4800	7855	4625.58	0.248935	1.18833	1.18833	0.824079	0.302077	0.762593	0.841769	1253.24	9087.31	2342.3	4162.97	4497	6410.66
LIMLP_RS02800	LIMLP_02800	-	nucleotidyltransferase domain-containing protein	General function prediction only	POORLY CHARACTERIZED	-	1.49812	NO	424	372	345	293	302	300	345.895	-0.583158	0.667501	-1.49812	0.21001	-2.7768	0.00548963	0.018803	319.719	454.366	471.741	301.769	282.936	244.837
LIMLP_RS02805	LIMLP_02805	LIC12926	hypothetical protein	Function unknown	POORLY CHARACTERIZED	-	-1.32867	NO	434	232	189	470	398	370	337.995	0.409983	1.32867	1.32867	0.223245	1.83648	0.0662874	0.135876	327.259	283.368	258.432	484.066	372.876	301.966
LIMLP_RS02810	LIMLP_02810	-	HEPN domain-containing protein/toxin-antitoxin system, antitoxin component domain protein	General function prediction only	POORLY CHARACTERIZED	-	1.66644	NO	254	296	229	212	193	147	230.888	-0.736772	0.600081	-1.66644	0.303713	-2.42588	0.0152714	0.0425496	191.53	361.538	313.127	218.345	180.817	119.97
LIMLP_RS02815	LIMLP_02815	LIC12925	citrate synthase	Energy production and conversion	METABOLISM	-	1.73909	NO	2885	2262	1828	1712	1545	1307	1952.53	-0.798336	0.575012	-1.73909	0.217273	-3.67434	0.000238468	0.00146993	2175.44	2762.84	2499.55	1763.24	1447.47	1066.68
LIMLP_RS02820	LIMLP_02820	LIC12924	hypothetical protein	Cell wall/membrane/envelope biogenesis	CELLULAR PROCESSES AND SIGNALING	-	-1.04325	NO	1011	567	571	845	821	851	761.607	0.0610805	1.04325	1.04325	0.155183	0.393602	0.693875	0.788362	762.348	692.541	780.766	870.289	769.174	694.522
LIMLP_RS02825	LIMLP_02825	LIC12923	spiro-SPASM protein	General function prediction only	POORLY CHARACTERIZED	-	-1.04637	NO	1019	574	578	893	821	830	771.015	0.065396	1.04637	1.04637	0.170806	0.382867	0.701818	0.795165	768.38	701.091	790.338	919.725	769.174	677.384
LIMLP_RS02830	LIMLP_02830	LIC12922	putative peptidyl-prolyl cis-trans isomerase	Posttranslational modification, protein turnover, chaperones	CELLULAR PROCESSES AND SIGNALING	-	1.24448	NO	2437	1428	1369	1452	1397	1933	1639.26	-0.315544	0.803548	-1.24448	0.138361	-2.28058	0.0225732	0.0586113	1837.63	1744.18	1871.92	1495.45	1308.81	1577.57
LIMLP_RS02835	LIMLP_02835	-	methyl-accepting chemotaxis protein	Cell motility	CELLULAR PROCESSES AND SIGNALING	-	-1.13575	NO	3200	2437	2313	3385	3555	3544	3043.59	0.18364	1.13575	1.13575	0.166892	1.10035	0.271179	0.398002	2412.97	2976.58	3162.72	3486.31	3330.59	2892.35
LIMLP_RS02840	LIMLP_02840	LIC12921	methyl-accepting chemotaxis protein	Cell motility	CELLULAR PROCESSES AND SIGNALING	-	-1.17213	NO	7225	6052	5547	7407	9336	9263	7393.32	0.229136	1.17213	1.17213	0.179046	1.27976	0.200629	0.316394	5448.04	7391.99	7584.78	7628.67	8746.66	7559.76
LIMLP_RS02845	LIMLP_02845	LIC12920	hypothetical protein	Function unknown	POORLY CHARACTERIZED	-	1.05075	NO	78	79	82	77	100	96	86.4619	-0.0714256	0.951697	-1.05075	0.28714	-0.248749	0.803555	0.869211	58.8162	96.4916	112.124	79.3044	93.6874	78.348
LIMLP_RS02850	LIMLP_02850	LIC12919	hypothetical protein	Function unknown	POORLY CHARACTERIZED	-	-1.59815	NO	619	296	244	448	740	865	503.763	0.676406	1.59815	1.59815	0.231285	2.92456	0.00344945	0.0128951	466.759	361.538	333.637	461.408	693.287	705.948
LIMLP_RS02855	LIMLP_02855	LIC12918	hypothetical protein	Function unknown	POORLY CHARACTERIZED	-	-1.53281	NO	11	12	4	12	12	24	11.9349	0.616177	1.53281	1.53281	0.549729	1.12087	0.262341	0.388683	8.29459	14.657	5.46947	12.3591	11.2425	19.587
LIMLP_RS02860	LIMLP_02860	LIC12917	CRISPR-associated endonuclease Cas2	Replication, recombination and repair	INFORMATION STORAGE AND PROCESSING	-	1.44821	NO	134	84	75	83	78	66	86.4365	-0.534271	0.690508	-1.44821	0.246072	-2.17119	0.0299165	0.0730686	101.043	102.599	102.552	85.484	73.0762	53.8642
LIMLP_RS02870	LIMLP_02870	LIC12914	type I-C CRISPR-associated protein Cas7/Csd2	Replication, recombination and repair	INFORMATION STORAGE AND PROCESSING	-	1.17333	NO	220	176	127	171	151	189	171.058	-0.230603	0.852279	-1.17333	0.201224	-1.146	0.251795	0.375838	165.892	214.969	173.656	176.118	141.468	154.248
LIMLP_RS02875	LIMLP_02875	LIC12913	type I-C CRISPR-associated protein Cas8c/Csd1	Replication, recombination and repair	INFORMATION STORAGE AND PROCESSING	-	-1.00487	NO	185	146	117	170	152	197	159.346	0.007007	1.00487	1.00487	0.198646	0.0352738	0.971861	0.983214	139.5	178.326	159.982	175.088	142.405	160.777
LIMLP_RS02880	LIMLP_02880	LIC12912	type I-C CRISPR-associated protein Cas5	Replication, recombination and repair	INFORMATION STORAGE AND PROCESSING	-	-1.37453	NO	26	21	11	28	32	30	23.933	0.458941	1.37453	1.37453	0.374956	1.22399	0.220958	0.341588	19.6054	25.6497	15.041	28.838	29.98	24.4837
LIMLP_RS02885	LIMLP_02885	LIC12910	CRISPR-associated helicase/endonuclease Cas3	Replication, recombination and repair	INFORMATION STORAGE AND PROCESSING	-	1.13456	NO	178	91	98	109	139	114	119.15	-0.182133	0.881399	-1.13456	0.222019	-0.820349	0.412017	0.540643	134.221	111.149	134.002	112.262	130.225	93.0382
LIMLP_RS02890	LIMLP_02890	LIC12909	aspartate kinase	Amino acid transport and metabolism	METABOLISM	-	2.23757	NO	4179	2952	2556	1459	1555	1985	2471.88	-1.16193	0.446913	-2.23757	0.131652	-8.82581	1.08671e-18	1.88228e-16	3151.19	3605.61	3494.99	1502.66	1456.84	1620.01
LIMLP_RS02895	LIMLP_02895	LIC12908	sodium/glucose cotransporter	Amino acid transport and metabolism	METABOLISM	-	1.00597	NO	502	335	307	405	423	472	401.02	-0.00858538	0.994067	-1.00597	0.144911	-0.0592458	0.952756	0.971928	378.535	409.173	419.781	417.121	396.298	385.211
LIMLP_RS02900	LIMLP_02900	LIC12907	hypothetical protein	Function unknown	POORLY CHARACTERIZED	-	-2.78599	NO	10	5	5	17	21	25	13.0118	1.47819	2.78599	2.78599	0.507153	2.91469	0.00356047	0.0130981	7.54053	6.10706	6.83683	17.5088	19.6744	20.4031
LIMLP_RS02905	LIMLP_02905	LIC12905	hypothetical protein	Function unknown	POORLY CHARACTERIZED	-	-1.01359	NO	870	543	520	750	747	718	681.425	0.0194686	1.01359	1.01359	0.163177	0.11931	0.90503	0.940317	656.026	663.227	711.03	772.446	699.845	585.978
LIMLP_RS02910	LIMLP_02910	LIC12904	VWA domain-containing protein	General function prediction only	POORLY CHARACTERIZED	-	-1.22362	NO	304	197	153	228	288	399	251.556	0.291151	1.22362	1.22362	0.19242	1.5131	0.130254	0.227985	229.232	240.618	209.207	234.824	269.82	325.634
LIMLP_RS02920	LIMLP_02920	LIC12903	hypothetical protein	Function unknown	POORLY CHARACTERIZED	-	-1.08602	NO	432	212	234	332	401	327	314.858	0.119056	1.08602	1.08602	0.201617	0.590508	0.55485	0.673828	325.751	258.94	319.964	341.936	375.686	266.873
LIMLP_RS02925	LIMLP_02925	LIC12902	ATPase AAA	Replication, recombination and repair	INFORMATION STORAGE AND PROCESSING	-	-1.1244	NO	279	166	156	199	239	336	221.588	0.169158	1.1244	1.1244	0.186625	0.906406	0.364721	0.493216	210.381	202.755	213.309	204.956	223.913	274.218
LIMLP_RS02930	LIMLP_02930	LIC12901	DUF4132 domain-containing protein	Transcription	INFORMATION STORAGE AND PROCESSING	-	-1.09336	NO	1488	1086	864	1410	1339	1545	1266.25	0.128774	1.09336	1.09336	0.14731	0.87417	0.382025	0.512119	1122.03	1326.45	1181.4	1452.2	1254.47	1260.91
LIMLP_RS02935	LIMLP_02935	LIC12900	hypothetical protein	Function unknown	POORLY CHARACTERIZED	-	-2.44328	NO	4	2	2	15	0	6	4.75657	1.28882	2.44328	2.44328	1.11029	1.16079	0.245726	0.369166	3.01621	2.44283	2.73473	15.4489	0	4.89675
LIMLP_RS02940	LIMLP_02940	LIC12899	hypothetical protein	Signal transduction mechanisms	CELLULAR PROCESSES AND SIGNALING	-	1.18495	NO	192	114	94	128	116	134	127.07	-0.244829	0.843916	-1.18495	0.199046	-1.23001	0.218692	0.339645	144.778	139.241	128.532	131.831	108.677	109.361
LIMLP_RS02945	LIMLP_02945	LIC12898	hypothetical protein	Inorganic ion transport and metabolism	METABOLISM	-	-1.00856	NO	599	307	294	414	424	513	411.826	0.0122918	1.00856	1.00856	0.15382	0.0799101	0.936309	0.960334	451.678	374.974	402.006	426.39	397.235	418.672
LIMLP_RS02950	LIMLP_02950	LIC12897	Rpn family recombination-promoting nuclease/putative transposase	General function prediction only	POORLY CHARACTERIZED	-	1.80908	NO	1045	814	566	569	504	436	661.698	-0.855252	0.552769	-1.80908	0.224377	-3.81168	0.000138027	0.000920256	787.986	994.23	773.929	586.029	472.185	355.83
LIMLP_RS02955	LIMLP_02955	LIC12896	TIGR04388 family protein	Cell cycle control, cell division, chromosome partitioning	CELLULAR PROCESSES AND SIGNALING	-	1.36081	NO	2294	1455	1270	1297	1258	1640	1516.06	-0.444469	0.734855	-1.36081	0.127813	-3.47751	0.000506102	0.0027042	1729.8	1777.16	1736.56	1335.82	1178.59	1338.44
LIMLP_RS02960	LIMLP_02960	LIC12893	hypothetical protein	Function unknown	POORLY CHARACTERIZED	-	1.60265	NO	759	736	539	409	445	658	597.243	-0.680462	0.623966	-1.60265	0.218511	-3.11409	0.00184512	0.00788302	572.326	898.96	737.01	421.24	416.909	537.01
LIMLP_RS02965	LIMLP_02965	-	hypothetical protein	Function unknown	POORLY CHARACTERIZED	-	1.50169	NO	718	693	531	460	480	590	586.483	-0.586587	0.665916	-1.50169	0.200815	-2.92103	0.00348874	0.0129953	541.41	846.439	726.072	473.767	449.7	481.514
LIMLP_RS02970	LIMLP_02970	LIC12891	Ig domain protein	Energy production and conversion	METABOLISM	-	1.19647	NO	862	578	420	512	609	633	590.792	-0.258784	0.835792	-1.19647	0.152059	-1.70187	0.0887802	0.170466	649.994	705.977	574.294	527.323	570.556	516.607
LIMLP_RS02975	LIMLP_02975	-	hypothetical protein	Function unknown	POORLY CHARACTERIZED	-	1.00253	NO	571	487	409	445	552	736	526.798	-0.00364808	0.997475	-1.00253	0.196248	-0.0185892	0.985169	0.99065	430.564	594.828	559.253	458.318	517.154	600.668
LIMLP_RS02980	LIMLP_02980	LIC10503	transposase	Replication, recombination and repair	INFORMATION STORAGE AND PROCESSING	-	1.03979	NO	113	53	56	79	69	90	74.3292	-0.0562917	0.961733	-1.03979	0.242592	-0.232043	0.816505	0.877511	85.208	64.7349	76.5725	81.3643	64.6443	73.4512
LIMLP_RS02985	LIMLP_02985	LIC12888	hypothetical protein	Function unknown	POORLY CHARACTERIZED	-	1.02597	NO	458	253	277	351	344	396	340.018	-0.0369846	0.97469	-1.02597	0.162864	-0.22709	0.820354	0.880155	345.356	309.017	378.76	361.505	322.285	323.185
LIMLP_RS02990	LIMLP_02990	-	IS982 family transposase	Replication, recombination and repair	INFORMATION STORAGE AND PROCESSING	-	-1.18181	NO	521	246	229	362	446	494	366.717	0.240995	1.18181	1.18181	0.175828	1.37063	0.17049	0.280574	392.862	300.468	313.127	372.834	417.846	403.166
LIMLP_RS02995	LIMLP_02995	LIC12887	DUF3365 domain-containing protein	Function unknown	POORLY CHARACTERIZED	-	1.44593	NO	500	279	232	270	234	271	292.251	-0.532002	0.691594	-1.44593	0.18127	-2.93486	0.00333695	0.0125536	377.027	340.774	317.229	278.08	219.229	221.17
LIMLP_RS03000	LIMLP_03000	LIC12886	YebC/PmpR family DNA-binding transcriptional regulator	Transcription	INFORMATION STORAGE AND PROCESSING	-	2.21376	NO	2965	2376	1954	1260	1193	1362	1889.44	-1.1465	0.45172	-2.21376	0.16341	-7.01609	2.28155e-12	1.30845e-10	2235.77	2902.08	2671.83	1297.71	1117.69	1111.56
LIMLP_RS03005	LIMLP_03005	LIC12885	Holliday junction DNA helicase	Replication, recombination and repair	INFORMATION STORAGE AND PROCESSING	-	1.19879	NO	332	184	194	162	199	322	226.072	-0.261574	0.834177	-1.19879	0.22338	-1.17098	0.241606	0.364161	250.346	224.74	265.269	166.848	186.438	262.792
LIMLP_RS03010	LIMLP_03010	-	hypothetical protein	Function unknown	POORLY CHARACTERIZED	-	-1.84292	NO	109	67	58	118	160	216	115.175	0.881997	1.84292	1.84292	0.227548	3.87609	0.000106148	0.000745964	82.1918	81.8347	79.3072	121.531	149.9	176.283
LIMLP_RS03015	LIMLP_03015	LIC12884	sulfatase	Inorganic ion transport and metabolism	METABOLISM	-	-1.1739	NO	766	456	479	767	734	763	648.31	0.231306	1.1739	1.1739	0.163976	1.41061	0.15836	0.265231	577.605	556.964	654.968	789.955	687.666	622.703
LIMLP_RS03020	LIMLP_03020	LIC12883	carbamoyl phosphate synthase large subunit	Amino acid transport and metabolism	METABOLISM	-	1.01816	NO	5725	3621	3241	4110	4475	5525	4350.99	-0.025965	0.982163	-1.01816	0.112389	-0.231027	0.817294	0.877687	4316.96	4422.74	4431.63	4233	4192.51	4509.09
LIMLP_RS03030	LIMLP_03030	LIC12881	DUF1564 domain-containing protein	Function unknown	POORLY CHARACTERIZED	-	-1.15394	NO	29	12	18	21	27	29	21.9548	0.206563	1.15394	1.15394	0.384387	0.537384	0.591003	0.702946	21.8675	14.657	24.6126	21.6285	25.2956	23.6676
LIMLP_RS03035	LIMLP_03035	-	hypothetical protein	Function unknown	POORLY CHARACTERIZED	-	-1.18602	NO	8	2	3	2	8	7	4.64085	0.246127	1.18602	1.18602	0.825297	0.298229	0.765529	0.843392	6.03243	2.44283	4.1021	2.05986	7.49499	5.71287
LIMLP_RS03040	LIMLP_03040	-	hypothetical protein	Function unknown	POORLY CHARACTERIZED	-	-1.44649	NO	15	6	9	14	16	19	12.6435	0.532559	1.44649	1.44649	0.487087	1.09335	0.274238	0.400559	11.3108	7.32848	12.3063	14.419	14.99	15.5064
LIMLP_RS03045	LIMLP_03045	LIC12880	hypothetical protein	Function unknown	POORLY CHARACTERIZED	-	1.47157	NO	258	200	194	169	159	188	196.758	-0.557354	0.679547	-1.47157	0.199217	-2.79772	0.00514646	0.017881	194.546	244.283	265.269	174.058	148.963	153.431
LIMLP_RS03050	LIMLP_03050	LIC12879	hypothetical protein	Function unknown	POORLY CHARACTERIZED	-	-1.26293	NO	11	18	14	23	22	20	18.3409	0.336779	1.26293	1.26293	0.473551	0.711177	0.476974	0.603036	8.29459	21.9854	19.1431	23.6883	20.6112	16.3225
LIMLP_RS03055	LIMLP_03055	LIC12878	thioredoxin family protein	Energy production and conversion	METABOLISM	-	-1.72232	NO	1155	502	457	952	1251	1819	957.67	0.784356	1.72232	1.72232	0.225612	3.47657	0.000507873	0.00271018	870.932	613.149	624.886	980.491	1172.03	1484.53
LIMLP_RS03060	LIMLP_03060	LIC12877	hypothetical protein	Replication, recombination and repair	INFORMATION STORAGE AND PROCESSING	-	-1.36038	NO	1591	937	1010	1483	1720	2359	1464.87	0.444006	1.36038	1.36038	0.162823	2.72693	0.00639274	0.0213279	1199.7	1144.46	1381.04	1527.38	1611.42	1925.24
LIMLP_RS03065	LIMLP_03065	LIC12876	elongation factor G-like protein	Translation, ribosomal structure and biogenesis	INFORMATION STORAGE AND PROCESSING	-	-1.47259	NO	9417	5055	4542	5767	9430	17056	8029.98	0.558352	1.47259	1.47259	0.286346	1.94992	0.0511854	0.110995	7100.92	6174.24	6210.58	5939.59	8834.72	13919.8
LIMLP_RS03070	LIMLP_03070	LIC12875	elongation factor Tu	Translation, ribosomal structure and biogenesis	INFORMATION STORAGE AND PROCESSING	-	1.3345	NO	71091	56319	46411	31358	46868	77270	54187.3	-0.416295	0.749347	-1.3345	0.252557	-1.64832	0.0992869	0.18575	53606.4	68788.8	63460.8	32296.5	43909.4	63062
LIMLP_RS03075	LIMLP_03075	LIC12874	30S ribosomal protein S10	Translation, ribosomal structure and biogenesis	INFORMATION STORAGE AND PROCESSING	-	1.30022	NO	17988	13088	11369	10101	11257	16823	13295.8	-0.37876	0.769098	-1.30022	0.170456	-2.22204	0.0262803	0.0656535	13563.9	15985.9	15545.6	10403.3	10546.4	13729.7
LIMLP_RS03080	LIMLP_03080	LIC12873	50S ribosomal protein L3	Translation, ribosomal structure and biogenesis	INFORMATION STORAGE AND PROCESSING	-	1.08922	NO	18650	13251	11722	11192	14920	20802	14793.1	-0.123299	0.918086	-1.08922	0.183422	-0.672212	0.501449	0.625959	14063.1	16184.9	16028.3	11527	13978.2	16977
LIMLP_RS03085	LIMLP_03085	LIC12872	50S ribosomal protein L4	Translation, ribosomal structure and biogenesis	INFORMATION STORAGE AND PROCESSING	-	-1.06068	NO	10877	6955	6107	7213	9228	12854	8602.01	0.0849869	1.06068	1.06068	0.167541	0.50726	0.611972	0.722308	8201.84	8494.93	8350.51	7428.87	8645.47	10490.5
LIMLP_RS03090	LIMLP_03090	LIC12871	50S ribosomal protein L23	Translation, ribosomal structure and biogenesis	INFORMATION STORAGE AND PROCESSING	-	-1.18554	NO	7106	4114	3655	4409	6536	9275	5602.47	0.245544	1.18554	1.18554	0.206857	1.18702	0.235219	0.357123	5358.3	5024.89	4997.72	4540.95	6123.41	7569.56
LIMLP_RS03095	LIMLP_03095	LIC12870	50S ribosomal protein L2	Translation, ribosomal structure and biogenesis	INFORMATION STORAGE AND PROCESSING	-	1.06531	NO	14549	10454	10039	9825	11930	16994	12105.3	-0.091267	0.938698	-1.06531	0.178685	-0.510772	0.609511	0.720259	10970.7	12768.7	13727	10119	11176.9	13869.2
LIMLP_RS03100	LIMLP_03100	LIC12869	30S ribosomal protein S19	Translation, ribosomal structure and biogenesis	INFORMATION STORAGE AND PROCESSING	-	-1.16802	NO	7308	3293	3339	5251	5853	6838	5095.12	0.224069	1.16802	1.16802	0.161158	1.39037	0.164417	0.27252	5510.62	4022.11	4565.64	5408.15	5483.52	5580.66
LIMLP_RS03105	LIMLP_03105	LIC12868	50S ribosomal protein L22	Translation, ribosomal structure and biogenesis	INFORMATION STORAGE AND PROCESSING	-	-1.23814	NO	6863	3217	3087	4952	6211	6843	4971.55	0.308175	1.23814	1.23814	0.160861	1.91579	0.0553924	0.117974	5175.07	3929.29	4221.06	5100.2	5818.92	5584.74
LIMLP_RS03110	LIMLP_03110	LIC12867	30S ribosomal protein S3	Translation, ribosomal structure and biogenesis	INFORMATION STORAGE AND PROCESSING	-	-1.08404	NO	14879	8954	8013	9281	13194	17123	11501.2	0.116423	1.08404	1.08404	0.175767	0.662368	0.507735	0.630423	11219.6	10936.5	10956.7	9558.76	12361.1	13974.5
LIMLP_RS03115	LIMLP_03115	LIC12866	50S ribosomal protein L16	Translation, ribosomal structure and biogenesis	INFORMATION STORAGE AND PROCESSING	-	1.10499	NO	11460	7208	6689	6815	8357	11290	8442.36	-0.144031	0.904987	-1.10499	0.151615	-0.949983	0.342121	0.469217	8641.45	8803.94	9146.31	7018.96	7829.46	9214.05
LIMLP_RS03120	LIMLP_03120	LIC12865	50S ribosomal protein L29	Translation, ribosomal structure and biogenesis	INFORMATION STORAGE AND PROCESSING	-	1.32746	NO	7202	5642	4676	4330	4991	6077	5468.47	-0.408667	0.753319	-1.32746	0.148243	-2.75674	0.00583807	0.0198113	5430.69	6891.21	6393.8	4459.59	4675.94	4959.59
LIMLP_RS03125	LIMLP_03125	LIC12864	30S ribosomal protein S17	Translation, ribosomal structure and biogenesis	INFORMATION STORAGE AND PROCESSING	-	-1.05205	NO	6249	3103	2692	3616	4571	5898	4167.21	0.0731988	1.05205	1.05205	0.174307	0.419941	0.674528	0.773308	4712.08	3790.04	3680.95	3724.22	4282.45	4813.5
LIMLP_RS03130	LIMLP_03130	LIC12863	50S ribosomal protein L14	Translation, ribosomal structure and biogenesis	INFORMATION STORAGE AND PROCESSING	-	-1.22012	NO	7233	3418	2915	4330	6205	7771	5038.29	0.287023	1.22012	1.22012	0.203173	1.4127	0.157743	0.26441	5454.07	4174.79	3985.87	4459.59	5813.3	6342.11
LIMLP_RS03135	LIMLP_03135	LIC12862	50S ribosomal protein L24	Translation, ribosomal structure and biogenesis	INFORMATION STORAGE AND PROCESSING	-	1.00487	NO	6255	4032	3449	3620	5077	7108	4773.87	-0.00700666	0.995155	-1.00487	0.190282	-0.0368226	0.970626	0.982443	4716.6	4924.74	4716.05	3728.34	4756.51	5801.02
LIMLP_RS03140	LIMLP_03140	LIC12861	50S ribosomal protein L5	Translation, ribosomal structure and biogenesis	INFORMATION STORAGE AND PROCESSING	-	1.00563	NO	11182	7094	5615	6657	8753	11736	8234.84	-0.00810607	0.994397	-1.00563	0.16944	-0.0478403	0.961844	0.9767	8431.82	8664.7	7677.76	6856.23	8200.46	9578.04
LIMLP_RS03150	LIMLP_03150	LIC12859	30S ribosomal protein S8	Translation, ribosomal structure and biogenesis	INFORMATION STORAGE AND PROCESSING	-	-1.23252	NO	7339	3155	2426	4168	6442	6538	4728.12	0.301615	1.23252	1.23252	0.234405	1.28673	0.198189	0.314455	5534	3853.56	3317.23	4292.74	6035.34	5335.82
LIMLP_RS03155	LIMLP_03155	LIC12858	50S ribosomal protein L6	Translation, ribosomal structure and biogenesis	INFORMATION STORAGE AND PROCESSING	-	1.15866	NO	9814	6716	5042	4677	7188	9636	6985.49	-0.21246	0.863065	-1.15866	0.208592	-1.01854	0.308421	0.433876	7400.28	8203.01	6894.26	4816.97	6734.25	7864.18
LIMLP_RS03160	LIMLP_03160	LIC12857	50S ribosomal protein L18	Translation, ribosomal structure and biogenesis	INFORMATION STORAGE AND PROCESSING	-	1.2423	NO	9010	5441	4608	4542	5371	7572	5938.36	-0.313011	0.80496	-1.2423	0.156735	-1.99707	0.0458177	0.101961	6794.02	6645.71	6300.82	4677.93	5031.95	6179.7
LIMLP_RS03165	LIMLP_03165	LIC12856	30S ribosomal protein S5	Translation, ribosomal structure and biogenesis	INFORMATION STORAGE AND PROCESSING	-	-1.10178	NO	10617	4732	4008	5290	7927	10237	6749.25	0.13983	1.10178	1.10178	0.227019	0.615938	0.537936	0.657705	8005.78	5779.73	5480.4	5448.32	7426.6	8354.67
LIMLP_RS03170	LIMLP_03170	LIC12855	50S ribosomal protein L30	Translation, ribosomal structure and biogenesis	INFORMATION STORAGE AND PROCESSING	-	-1.23802	NO	3465	1578	1445	1765	3130	4066	2430.77	0.308032	1.23802	1.23802	0.251718	1.22371	0.22106	0.341588	2612.79	1927.39	1975.84	1817.82	2932.42	3318.36
LIMLP_RS03175	LIMLP_03175	LIC12854	50S ribosomal protein L15	Translation, ribosomal structure and biogenesis	INFORMATION STORAGE AND PROCESSING	-	1.12505	NO	11995	8586	6810	5989	9227	13261	9079.85	-0.169993	0.888847	-1.12505	0.221919	-0.766013	0.443669	0.571	9044.87	10487.1	9311.76	6168.24	8644.54	10822.6
LIMLP_RS03180	LIMLP_03180	LIC12853	preprotein translocase subunit SecY	Intracellular trafficking, secretion, and vesicular transport	CELLULAR PROCESSES AND SIGNALING	-	-1.14363	NO	13924	7917	7599	7850	12235	18870	10918	0.193616	1.14363	1.14363	0.23687	0.817396	0.413702	0.542062	10499.4	9669.93	10390.6	8084.93	11462.7	15400.3
LIMLP_RS03185	LIMLP_03185	LIC12852	adenylate kinase	Nucleotide transport and metabolism	METABOLISM	-	-1.13302	NO	8642	4486	3941	5637	7777	8098	6180.89	0.180177	1.13302	1.13302	0.158974	1.13338	0.257056	0.382496	6516.53	5479.26	5388.79	5805.7	7286.07	6608.98
LIMLP_RS03190	LIMLP_03190	LIC12851	translation initiation factor IF-1	Translation, ribosomal structure and biogenesis	INFORMATION STORAGE AND PROCESSING	-	-1.10144	NO	3378	2143	1983	1901	3762	3910	2758.27	0.139389	1.10144	1.10144	0.230273	0.605322	0.544965	0.664736	2547.19	2617.49	2711.49	1957.89	3524.52	3191.05
LIMLP_RS03195	LIMLP_03195	LIC12850	50S ribosomal protein L36	Translation, ribosomal structure and biogenesis	INFORMATION STORAGE AND PROCESSING	-	-1.19411	NO	2309	1157	1069	1225	2127	2767	1688.1	0.25593	1.19411	1.19411	0.236775	1.0809	0.279742	0.405753	1741.11	1413.17	1461.71	1261.66	1992.73	2258.22
LIMLP_RS03200	LIMLP_03200	LIC12849	30S ribosomal protein S13	Translation, ribosomal structure and biogenesis	INFORMATION STORAGE AND PROCESSING	-	-1.1512	NO	6678	2749	2637	3342	4912	7072	4302.43	0.203138	1.1512	1.1512	0.244422	0.831096	0.405919	0.534725	5035.57	3357.66	3605.74	3442.02	4601.93	5771.63
LIMLP_RS03205	LIMLP_03205	LIC12848	30S ribosomal protein S11	Translation, ribosomal structure and biogenesis	INFORMATION STORAGE AND PROCESSING	-	-1.08671	NO	8119	3988	3520	4317	6108	8589	5497.43	0.119965	1.08671	1.08671	0.210474	0.569973	0.568696	0.686033	6122.16	4870.99	4813.13	4446.2	5722.43	7009.7
LIMLP_RS03210	LIMLP_03210	LIC12847	30S ribosomal protein S4	Translation, ribosomal structure and biogenesis	INFORMATION STORAGE AND PROCESSING	-	1.14935	NO	9003	6044	5333	4682	6879	9073	6689.12	-0.200816	0.870059	-1.14935	0.189443	-1.06003	0.289131	0.414509	6788.74	7382.22	7292.16	4822.12	6444.76	7404.7
LIMLP_RS03215	LIMLP_03215	LIC12846	DNA-directed RNA polymerase subunit alpha	Transcription	INFORMATION STORAGE AND PROCESSING	-	-1.10126	NO	12918	7341	6077	7056	11249	14638	9461.54	0.13915	1.10126	1.10126	0.210272	0.661763	0.508123	0.630527	9740.86	8966.39	8309.49	7267.17	10538.9	11946.4
LIMLP_RS03220	LIMLP_03220	LIC12845	50S ribosomal protein L17	Translation, ribosomal structure and biogenesis	INFORMATION STORAGE AND PROCESSING	-	1.06656	NO	6409	4221	3540	3403	4751	7285	4788.36	-0.0929651	0.937594	-1.06656	0.211757	-0.439018	0.660648	0.763554	4832.73	5155.58	4840.48	3504.84	4451.09	5945.47
LIMLP_RS03225	LIMLP_03225	-	hypothetical protein	Function unknown	POORLY CHARACTERIZED	-	-1.45314	NO	83	35	26	61	70	98	58.2124	0.539173	1.45314	1.45314	0.29753	1.81216	0.069961	0.141619	62.5864	42.7495	35.5515	62.8256	65.5812	79.9802
LIMLP_RS03230	LIMLP_03230	LIC12844	DUF1561 domain-containing protein	Function unknown	POORLY CHARACTERIZED	-	-1.06276	NO	420	238	221	296	326	437	312.752	0.087819	1.06276	1.06276	0.160418	0.547439	0.584077	0.697704	316.702	290.696	302.188	304.859	305.421	356.647
LIMLP_RS03235	LIMLP_03235	LIC12843	hypothetical protein	Function unknown	POORLY CHARACTERIZED	-	-3.65741	NO	1	4	3	17	7	11	7.13101	1.87082	3.65741	3.65741	0.81131	2.30593	0.0211147	0.0556939	0.754053	4.88565	4.1021	17.5088	6.55812	8.97737
LIMLP_RS03240	LIMLP_03240	LIC12842	DUF5009 domain-containing protein	Function unknown	POORLY CHARACTERIZED	-	1.2271	NO	188	88	125	105	114	155	126.935	-0.295256	0.814928	-1.2271	0.234052	-1.2615	0.207128	0.324673	141.762	107.484	170.921	108.142	106.804	126.499
LIMLP_RS03250	LIMLP_03250	LIC12841	LL-diaminopimelate aminotransferase	Amino acid transport and metabolism	METABOLISM	-	1.35323	NO	2474	1791	1664	1346	1594	2197	1833.51	-0.436408	0.738972	-1.35323	0.167664	-2.60287	0.00924457	0.0285258	1865.53	2187.55	2275.3	1386.28	1493.38	1793.03
LIMLP_RS03255	LIMLP_03255	LIC12840	DUF2203 family protein	Function unknown	POORLY CHARACTERIZED	-	1.5103	NO	910	436	477	407	456	483	518.59	-0.594839	0.662119	-1.5103	0.16384	-3.63062	0.000282745	0.00168633	686.189	532.536	652.234	419.181	427.215	394.188
LIMLP_RS03260	LIMLP_03260	LIC12839	aspartate carbamoyltransferase	Nucleotide transport and metabolism	METABOLISM	-	1.13657	NO	664	343	309	363	384	550	420.774	-0.184685	0.879841	-1.13657	0.173876	-1.06217	0.288161	0.413634	500.691	418.945	422.516	373.864	359.76	448.869
LIMLP_RS03265	LIMLP_03265	LIC12838	fatty acid desaturase	Lipid transport and metabolism	METABOLISM	-	-1.01471	NO	351	223	194	264	252	374	269.257	0.0210726	1.01471	1.01471	0.172994	0.121811	0.903049	0.938652	264.673	272.375	265.269	271.901	236.092	305.231
LIMLP_RS03270	LIMLP_03270	LIC12837	DUF2752 domain-containing protein	Function unknown	POORLY CHARACTERIZED	-	-1.35484	NO	115	80	71	142	130	138	110.363	0.438127	1.35484	1.35484	0.215001	2.03779	0.0415707	0.0946333	86.7161	97.713	97.083	146.25	121.794	112.625
LIMLP_RS03275	LIMLP_03275	LIC12836	TM2 domain-containing protein	Function unknown	POORLY CHARACTERIZED	-	-1.27164	NO	145	90	83	125	151	186	125.794	0.346693	1.27164	1.27164	0.193564	1.7911	0.0732765	0.146854	109.338	109.927	113.491	128.741	141.468	151.799
LIMLP_RS03285	LIMLP_03285	LIC12834	hydrolase	General function prediction only	POORLY CHARACTERIZED	-	1.03205	NO	695	418	356	456	579	568	499.509	-0.0455068	0.968949	-1.03205	0.148304	-0.306848	0.758959	0.839199	524.067	510.551	486.782	469.647	542.45	463.559
LIMLP_RS03290	LIMLP_03290	LIC12833	arabinose kinase	General function prediction only	POORLY CHARACTERIZED	-	-1.12885	NO	265	123	97	183	175	241	171.968	0.174854	1.12885	1.12885	0.220704	0.792255	0.428212	0.556796	199.824	150.234	132.635	188.477	163.953	196.686
LIMLP_RS03295	LIMLP_03295	LIC12832	RNA methyltransferase	Translation, ribosomal structure and biogenesis	INFORMATION STORAGE AND PROCESSING	-	1.35292	NO	344	181	131	173	189	166	191.72	-0.436076	0.739142	-1.35292	0.22131	-1.97044	0.0487885	0.107051	259.394	221.076	179.125	178.177	177.069	135.477
LIMLP_RS03300	LIMLP_03300	LIC12831	SAM-dependent methyltransferase	Replication, recombination and repair	INFORMATION STORAGE AND PROCESSING	-	1.29569	NO	206	146	120	107	131	183	146.671	-0.373721	0.771789	-1.29569	0.204482	-1.82765	0.0676019	0.138026	155.335	178.326	164.084	110.202	122.73	149.351
LIMLP_RS03305	LIMLP_03305	LIC12830	SAM-dependent methyltransferase	Replication, recombination and repair	INFORMATION STORAGE AND PROCESSING	-	1.175	NO	1172	709	695	709	766	1039	832.645	-0.232665	0.851061	-1.175	0.144476	-1.6104	0.10731	0.197006	883.751	865.982	950.32	730.219	717.645	847.954
LIMLP_RS03310	LIMLP_03310	LIC12829	citrate synthase	Energy production and conversion	METABOLISM	-	1.61055	NO	7955	6172	5169	3988	4188	5832	5565.93	-0.687553	0.620906	-1.61055	0.158858	-4.32811	1.50395e-05	0.000146073	5998.49	7538.56	7067.92	4107.35	3923.63	4759.64
LIMLP_RS03315	LIMLP_03315	LIC12828	lytic transglycosylase domain-containing protein	Cell wall/membrane/envelope biogenesis	CELLULAR PROCESSES AND SIGNALING	-	1.00912	NO	3917	2116	1888	3019	2793	2848	2695.01	-0.0131048	0.990958	-1.00912	0.165286	-0.0792858	0.936805	0.960355	2953.63	2584.51	2581.59	3109.35	2616.69	2324.32
LIMLP_RS03320	LIMLP_03320	LIC12827	hypothetical protein	General function prediction only	POORLY CHARACTERIZED	-	1.19701	NO	4667	2484	2323	2632	3169	3004	2976.82	-0.259432	0.835417	-1.19701	0.144926	-1.79009	0.0734389	0.146984	3519.17	3033.99	3176.39	2710.77	2968.95	2451.64
LIMLP_RS03325	LIMLP_03325	LIC12826	DUF1564 domain-containing protein	Function unknown	POORLY CHARACTERIZED	-	1.17983	NO	71	34	36	48	39	46	44.6346	-0.238583	0.847578	-1.17983	0.291468	-0.818555	0.41304	0.541814	53.5378	41.528	49.2252	49.4365	36.5381	37.5417
LIMLP_RS03330	LIMLP_03330	LIC12825	GNAT family N-acetyltransferase	Transcription	INFORMATION STORAGE AND PROCESSING	-	1.06221	NO	154	97	70	107	108	124	107.15	-0.0870736	0.94143	-1.06221	0.207003	-0.420638	0.674019	0.773258	116.124	118.477	95.7156	110.202	101.182	101.199
LIMLP_RS03335	LIMLP_03335	LIC12824	hypothetical protein	Function unknown	POORLY CHARACTERIZED	-	-1.90822	NO	483	170	177	398	574	749	395.471	0.932225	1.90822	1.90822	0.26056	3.57777	0.000346537	0.00197878	364.208	207.64	242.024	409.911	537.766	611.277
LIMLP_RS03340	LIMLP_03340	LIC12822	hypothetical protein	Replication, recombination and repair	INFORMATION STORAGE AND PROCESSING	-	1.29805	NO	7802	4395	3820	4021	4201	5656	4861.29	-0.376349	0.770385	-1.29805	0.135213	-2.78338	0.00537955	0.0185276	5883.12	5368.11	5223.34	4141.34	3935.81	4616
LIMLP_RS03345	LIMLP_03345	LIC12821	polymer-forming cytoskeletal protein	Cell wall/membrane/envelope biogenesis	CELLULAR PROCESSES AND SIGNALING	-	1.06372	NO	3524	2139	1876	2135	2146	3866	2533.27	-0.089116	0.940099	-1.06372	0.201319	-0.442662	0.65801	0.761605	2657.28	2612.6	2565.18	2198.9	2010.53	3155.14
LIMLP_RS03350	LIMLP_03350	LIC12820	4-hydroxythreonine-4-phosphate dehydrogenase	Coenzyme transport and metabolism	METABOLISM	-	1.01727	NO	1613	1003	946	912	1057	2132	1234.07	-0.0247066	0.98302	-1.01727	0.252946	-0.0976757	0.92219	0.95267	1216.29	1225.08	1293.53	939.294	990.276	1739.98
LIMLP_RS03355	LIMLP_03355	LIC12819	hypothetical protein	Amino acid transport and metabolism	METABOLISM	-	1.75898	NO	448	373	327	260	249	249	324.135	-0.814736	0.568513	-1.75898	0.202051	-4.03233	5.52273e-05	0.000436769	337.816	455.587	447.129	267.781	233.282	203.215
LIMLP_RS03360	LIMLP_03360	LIC12818	tetratricopeptide repeat protein	General function prediction only	POORLY CHARACTERIZED	-	2.17224	NO	7140	6433	4208	3139	3165	3120	4623.27	-1.11919	0.460353	-2.17224	0.197928	-5.65451	1.56287e-08	3.43749e-07	5383.94	7857.35	5753.88	3232.94	2965.21	2546.31
LIMLP_RS03370	LIMLP_03370	LIC12816	hypothetical protein	Function unknown	POORLY CHARACTERIZED	-	1.02123	NO	2194	1269	1036	1168	1730	2085	1524.39	-0.0303033	0.979214	-1.02123	0.182257	-0.166267	0.867947	0.915891	1654.39	1549.97	1416.59	1202.96	1620.79	1701.62
LIMLP_RS03375	LIMLP_03375	-	hypothetical protein	Function unknown	POORLY CHARACTERIZED	-	-1.94561	NO	1352	355	349	970	1533	1627	948.898	0.96022	1.94561	1.94561	0.326246	2.94324	0.00324796	0.0123225	1019.48	433.602	477.211	999.03	1436.23	1327.84
LIMLP_RS03380	LIMLP_03380	LIC12814	thymidylate kinase	Nucleotide transport and metabolism	METABOLISM	-	1.70481	NO	1468	850	694	711	607	633	818.612	-0.769608	0.586577	-1.70481	0.183624	-4.19121	2.7747e-05	0.000245937	1106.95	1038.2	948.952	732.279	568.683	516.607
LIMLP_RS03390	LIMLP_03390	LIC12812	PDZ domain-containing protein	Posttranslational modification, protein turnover, chaperones	CELLULAR PROCESSES AND SIGNALING	-	1.90898	NO	31378	30753	24019	14419	16629	23088	23889.7	-0.932801	0.52384	-1.90898	0.210408	-4.4333	9.28034e-06	9.66876e-05	23660.7	37562.1	32842.8	14850.5	15579.3	18842.7
LIMLP_RS03395	LIMLP_03395	LIC12811	Holliday junction branch migration DNA helicase RuvB	Replication, recombination and repair	INFORMATION STORAGE AND PROCESSING	-	1.0573	NO	7024	4297	3809	4231	5198	6948	5108.52	-0.0803874	0.945804	-1.0573	0.148609	-0.540934	0.588553	0.701639	5296.47	5248.41	5208.3	4357.62	4869.87	5670.44
LIMLP_RS03400	LIMLP_03400	LIC12810	hypothetical protein	Function unknown	POORLY CHARACTERIZED	-	1.24298	NO	2146	1324	1288	1194	1164	2080	1502.39	-0.3138	0.80452	-1.24298	0.199499	-1.57294	0.115732	0.208177	1618.2	1617.15	1761.17	1229.73	1090.52	1697.54
LIMLP_RS03410	LIMLP_03410	-	PIN domain-containing protein	General function prediction only	POORLY CHARACTERIZED	-	-1.98958	NO	804	160	183	616	758	926	525.372	0.992465	1.98958	1.98958	0.370405	2.67941	0.00737528	0.0239047	606.259	195.426	250.228	634.435	710.151	755.732
LIMLP_RS03420	LIMLP_03425	LIC12808	histidine kinase	Signal transduction mechanisms	CELLULAR PROCESSES AND SIGNALING	-	-1.35047	NO	1235	1022	828	1773	1648	1349	1297.12	0.433458	1.35047	1.35047	0.22626	1.91575	0.0553971	0.117974	931.256	1248.28	1132.18	1826.06	1543.97	1100.95
LIMLP_RS03425	LIMLP_03430	LIC12807	DNA-binding response regulator	Transcription	INFORMATION STORAGE AND PROCESSING	-	1.17468	NO	2769	2519	2098	2901	2378	1988	2478.6	-0.232264	0.851298	-1.17468	0.257086	-0.90345	0.366287	0.494369	2087.97	3076.74	2868.73	2987.82	2227.89	1622.46
LIMLP_RS03430	LIMLP_03435	LIC12806	hypothetical protein	Function unknown	POORLY CHARACTERIZED	-	-1.64245	NO	820	307	342	854	871	871	644.559	0.715852	1.64245	1.64245	0.218964	3.26926	0.00107829	0.00505921	618.324	374.974	467.639	879.558	816.017	710.845
LIMLP_RS03435	LIMLP_03440	LIC12805	hypothetical protein	Function unknown	POORLY CHARACTERIZED	-	2.03031	NO	1454	1216	1192	715	660	879	1047.27	-1.0217	0.492537	-2.03031	0.195817	-5.2176	1.81255e-07	3.08803e-06	1096.39	1485.24	1629.9	736.398	618.337	717.374
LIMLP_RS03440	LIMLP_03445	LIC12804	hypothetical protein	Function unknown	POORLY CHARACTERIZED	-	2.80694	NO	1258	1383	1228	615	484	552	975.715	-1.489	0.356259	-2.80694	0.265019	-5.61847	1.92658e-08	4.17124e-07	948.599	1689.21	1679.13	633.406	453.447	450.501
LIMLP_RS03445	LIMLP_03450	LIC12803	hypothetical protein	Function unknown	POORLY CHARACTERIZED	-	1.74813	NO	1677	1070	1235	700	812	1167	1115.71	-0.805811	0.57204	-1.74813	0.192393	-4.18837	2.8097e-05	0.000247981	1264.55	1306.91	1688.7	720.949	760.742	952.418
LIMLP_RS03450	LIMLP_03455	LIC12802	23S rRNA (adenine(2030)-N(6))-methyltransferase RlmJ	Translation, ribosomal structure and biogenesis	INFORMATION STORAGE AND PROCESSING	-	1.08272	NO	1053	534	516	676	670	817	690.421	-0.114655	0.923603	-1.08272	0.149498	-0.766931	0.443123	0.570474	794.018	652.234	705.561	696.231	627.706	666.774
LIMLP_RS03455	LIMLP_03460	LIC12801	alpha/beta hydrolase	General function prediction only	POORLY CHARACTERIZED	-	1.31166	NO	2369	1569	1321	1513	1404	1626	1618.29	-0.391397	0.762391	-1.31166	0.138788	-2.82011	0.00480074	0.0168411	1786.35	1916.4	1806.29	1558.28	1315.37	1327.02
LIMLP_RS03460	LIMLP_03465	LIC12800	peptide-methionine (R)-S-oxide reductase	Posttranslational modification, protein turnover, chaperones	CELLULAR PROCESSES AND SIGNALING	-	1.48427	NO	1107	974	918	699	777	929	914.281	-0.569758	0.67373	-1.48427	0.193759	-2.94055	0.00327631	0.0123815	834.737	1189.66	1255.24	719.919	727.951	758.18
LIMLP_RS03465	LIMLP_03470	LIC12798	TetR/AcrR family transcriptional regulator	Transcription	INFORMATION STORAGE AND PROCESSING	-	2.46819	NO	9976	6583	5691	4383	3915	1565	5467.32	-1.30345	0.405155	-2.46819	0.37103	-3.51307	0.000442961	0.00242288	7522.44	8040.56	7781.68	4514.17	3667.86	1277.24
LIMLP_RS03470	LIMLP_03475	LIC12796	acyl-[acyl-carrier-protein] thioesterase	Lipid transport and metabolism	METABOLISM	-	1.35362	NO	10268	7267	5615	5248	7719	6509	7040.89	-0.436824	0.738759	-1.35362	0.176988	-2.4681	0.0135831	0.0386746	7742.62	8876.01	7677.76	5405.06	7231.73	5312.16
LIMLP_RS03475	LIMLP_03480	LIC12795	acetyl-CoA C-acyltransferase	Lipid transport and metabolism	METABOLISM	-	2.26829	NO	18132	21756	21193	10058	9304	14018	16623.4	-1.18161	0.44086	-2.26829	0.278916	-4.23643	2.27099e-05	0.000208252	13672.5	26573.1	28978.6	10359	8716.68	11440.4
LIMLP_RS03490	LIMLP_03495	LIC12793	biotin--[acetyl-CoA-carboxylase] ligase	Coenzyme transport and metabolism	METABOLISM	-	-1.17817	NO	1302	478	481	798	946	1123	807.998	0.236549	1.17817	1.17817	0.222493	1.06317	0.287703	0.41312	981.777	583.835	657.703	821.882	886.283	916.508
LIMLP_RS03495	LIMLP_03500	LIC12792	type III pantothenate kinase	Transcription	INFORMATION STORAGE AND PROCESSING	-	-1.06695	NO	759	372	379	503	624	672	532.67	0.0934937	1.06695	1.06695	0.159404	0.586521	0.557525	0.676089	572.326	454.366	518.232	518.054	584.609	548.436
LIMLP_RS03500	LIMLP_03505	LIC12986	DUF1561 domain-containing protein	Function unknown	POORLY CHARACTERIZED	-	-1.0233	NO	440	421	379	536	477	483	459.558	0.0332224	1.0233	1.0233	0.234979	0.141385	0.887566	0.930076	331.783	514.215	518.232	552.041	446.889	394.188
LIMLP_RS03505	LIMLP_03510	LIC10779	DUF1563 domain-containing protein	Function unknown	POORLY CHARACTERIZED	-	-2.29604	NO	1	3	3	11	6	2	4.51718	1.19915	2.29604	2.29604	0.991561	1.20936	0.226526	0.347095	0.754053	3.66424	4.1021	11.3292	5.62124	1.63225
LIMLP_RS03515	LIMLP_03520	LIC12788	UDP-N-acetylmuramoyl-L-alanine--D-glutamate ligase	Cell wall/membrane/envelope biogenesis	CELLULAR PROCESSES AND SIGNALING	-	1.03571	NO	1466	900	786	1034	1033	1389	1074.3	-0.0506187	0.965522	-1.03571	0.133364	-0.379552	0.704278	0.797075	1105.44	1099.27	1074.75	1064.95	967.791	1133.6
LIMLP_RS03520	LIMLP_03525	LIC12787	anti-sigma factor antagonist	Signal transduction mechanisms	CELLULAR PROCESSES AND SIGNALING	-	1.67103	NO	3343	2802	2229	2260	1921	1536	2395.33	-0.740742	0.598432	-1.67103	0.247063	-2.99819	0.0027159	0.0106704	2520.8	3422.4	3047.86	2327.64	1799.73	1253.57
LIMLP_RS03525	LIMLP_03530	LIC12786	indole-3-glycerol-phosphate synthase	Amino acid transport and metabolism	METABOLISM	-	-1.09023	NO	3252	1217	952	1459	2523	2268	1826.29	0.124636	1.09023	1.09023	0.277521	0.449106	0.653355	0.757446	2452.18	1486.46	1301.73	1502.66	2363.73	1850.97
LIMLP_RS03530	LIMLP_03535	LIC12785	23S rRNA (adenine(2503)-C(2))-methyltransferase RlmN	Translation, ribosomal structure and biogenesis	INFORMATION STORAGE AND PROCESSING	-	2.14964	NO	2507	1163	1045	645	786	987	1157.67	-1.10409	0.465195	-2.14964	0.180559	-6.11487	9.66383e-10	3.06661e-08	1890.41	1420.5	1428.9	664.303	736.383	805.515
LIMLP_RS03535	LIMLP_03540	LIC12784	Cys-rich protein	Function unknown	POORLY CHARACTERIZED	-	1.78182	NO	347	213	173	165	145	149	197.627	-0.833355	0.561223	-1.78182	0.196727	-4.2361	2.27439e-05	0.000208252	261.657	260.161	236.554	169.938	135.847	121.603
LIMLP_RS03540	LIMLP_03545	LIC12783	glycosyltransferase family 39 protein	Cell wall/membrane/envelope biogenesis	CELLULAR PROCESSES AND SIGNALING	-	1.53047	NO	1739	1389	1167	1171	995	1065	1268.49	-0.613978	0.653393	-1.53047	0.191949	-3.19865	0.0013807	0.00615176	1311.3	1696.54	1595.72	1206.05	932.19	869.173
LIMLP_RS03545	LIMLP_03550	LIC12782	hydroxymethylglutaryl-CoA lyase	Amino acid transport and metabolism	METABOLISM	-	1.55489	NO	2030	1299	1130	1049	1007	1195	1276.93	-0.636816	0.643131	-1.55489	0.128959	-4.93813	7.88753e-07	1.14292e-05	1530.73	1586.62	1545.12	1080.39	943.432	975.269
LIMLP_RS03550	LIMLP_03555	LIC12781	TIGR02757 family protein	Function unknown	POORLY CHARACTERIZED	-	-1.12513	NO	639	299	309	443	515	604	450.208	0.170095	1.12513	1.12513	0.166954	1.01881	0.308293	0.433876	481.84	365.202	422.516	456.258	482.49	492.939
LIMLP_RS03555	LIMLP_03560	LIC12780	VOC family protein	General function prediction only	POORLY CHARACTERIZED	-	1.2825	NO	736	421	398	357	468	553	478.478	-0.358955	0.779729	-1.2825	0.155569	-2.30736	0.0210346	0.055624	554.983	514.215	544.212	367.684	438.457	451.317
LIMLP_RS03565	LIMLP_03570	-	hypothetical protein	Function unknown	POORLY CHARACTERIZED	-	-1.26028	NO	15	12	16	27	17	19	17.8478	0.333749	1.26028	1.26028	0.466468	0.715481	0.474312	0.6004	11.3108	14.657	21.8779	27.808	15.9269	15.5064
LIMLP_RS03570	LIMLP_03575	LIC12776	50S ribosomal protein L21	Translation, ribosomal structure and biogenesis	INFORMATION STORAGE AND PROCESSING	-	-1.30077	NO	1468	924	816	841	1461	2601	1284.83	0.379364	1.30077	1.30077	0.293787	1.29129	0.196604	0.313015	1106.95	1128.59	1115.77	866.169	1368.77	2122.74
LIMLP_RS03575	LIMLP_03580	LIC12775	ribosomal-processing cysteine protease Prp	Translation, ribosomal structure and biogenesis	INFORMATION STORAGE AND PROCESSING	-	1.26601	NO	2018	1724	1618	1421	1564	2058	1741.36	-0.340289	0.789883	-1.26601	0.188943	-1.80101	0.0717007	0.144339	1521.68	2105.72	2212.4	1463.53	1465.27	1679.58
LIMLP_RS03580	LIMLP_03585	LIC12774	50S ribosomal protein L27	Translation, ribosomal structure and biogenesis	INFORMATION STORAGE AND PROCESSING	-	1.17609	NO	1851	1244	1128	1203	1398	1518	1374.2	-0.234	0.850274	-1.17609	0.12499	-1.87215	0.0611859	0.127444	1395.75	1519.44	1542.39	1239	1309.75	1238.88
LIMLP_RS03585	LIMLP_03590	LIC12773	GTPase ObgE	Energy production and conversion	METABOLISM	-	-1.5039	NO	442	243	220	349	539	657	388.588	0.588713	1.5039	1.5039	0.202573	2.90618	0.00365873	0.013424	333.292	296.803	300.821	359.445	504.975	536.194
LIMLP_RS03590	LIMLP_03595	LIC12772	glutamate 5-kinase	Amino acid transport and metabolism	METABOLISM	-	-1.20498	NO	874	510	435	690	785	1001	689.967	0.269007	1.20498	1.20498	0.1416	1.89976	0.0574644	0.121448	659.043	622.921	594.804	710.65	735.446	816.941
LIMLP_RS03595	LIMLP_03600	LIC12771	glutamate-5-semialdehyde dehydrogenase	Amino acid transport and metabolism	METABOLISM	-	1.02482	NO	1798	1387	1026	1410	1520	1797	1465.94	-0.0353701	0.975781	-1.02482	0.147157	-0.240357	0.810054	0.872608	1355.79	1694.1	1402.92	1452.2	1424.05	1466.58
LIMLP_RS03600	LIMLP_03605	LIC12770	nicotinate (nicotinamide) nucleotide adenylyltransferase	Coenzyme transport and metabolism	METABOLISM	-	-1.27229	NO	387	201	185	320	363	416	299.909	0.347424	1.27229	1.27229	0.159598	2.17687	0.0294899	0.0723242	291.819	245.504	252.963	329.577	340.085	339.508
LIMLP_RS03605	LIMLP_03610	LIC12768	DUF1566 domain-containing protein	General function prediction only	POORLY CHARACTERIZED	-	1.10027	NO	1337	903	813	1113	933	1113	1025.26	-0.137854	0.90887	-1.10027	0.164988	-0.835543	0.403412	0.532545	1008.17	1102.94	1111.67	1146.31	874.103	908.347
LIMLP_RS03615	LIMLP_03620	LIC12767	hypothetical protein	Function unknown	POORLY CHARACTERIZED	-	-2.12941	NO	35	20	18	43	59	75	39.3674	1.09046	2.12941	2.12941	0.311936	3.49577	0.000472702	0.00254867	26.3919	24.4283	24.6126	44.2869	55.2756	61.2094
LIMLP_RS03620	LIMLP_03625	LIC12766	anti-sigma factor antagonist	Signal transduction mechanisms	CELLULAR PROCESSES AND SIGNALING	-	-1.0785	NO	1238	709	596	848	1040	1194	906.105	0.109023	1.0785	1.0785	0.139124	0.783636	0.433254	0.561197	933.518	865.982	814.95	873.379	974.349	974.453
LIMLP_RS03625	LIMLP_03630	LIC12765	2-Cys peroxiredoxin	Posttranslational modification, protein turnover, chaperones	CELLULAR PROCESSES AND SIGNALING	-	1.59365	NO	455	431	322	209	284	414	354.836	-0.672333	0.627491	-1.59365	0.241316	-2.7861	0.00533456	0.0183879	343.094	526.429	440.292	215.255	266.072	337.876
LIMLP_RS03630	LIMLP_03635	LIC12764	biosynthetic-type acetolactate synthase large subunit	Amino acid transport and metabolism	METABOLISM	-	1.01051	NO	455	211	194	277	309	351	287.888	-0.0150792	0.989602	-1.01051	0.181854	-0.0829191	0.933916	0.958699	343.094	257.718	265.269	285.29	289.494	286.46
LIMLP_RS03635	LIMLP_03640	LIC12763	hypothetical protein	Function unknown	POORLY CHARACTERIZED	-	-1.14121	NO	26	15	14	19	27	25	20.3895	0.190558	1.14121	1.14121	0.386429	0.493126	0.621923	0.731561	19.6054	18.3212	19.1431	19.5686	25.2956	20.4031
LIMLP_RS03640	LIMLP_03645	LIC12762	HDOD domain-containing protein	Signal transduction mechanisms	CELLULAR PROCESSES AND SIGNALING	-	1.2848	NO	2296	1541	1325	1651	1306	1592	1608.08	-0.361543	0.778331	-1.2848	0.173847	-2.07967	0.0375562	0.0873649	1731.31	1882.2	1811.76	1700.41	1223.56	1299.27
LIMLP_RS03650	LIMLP_03655	LIC12761	aldehyde dehydrogenase family protein	Energy production and conversion	METABOLISM	-	1.4893	NO	6203	6824	5532	4852	5078	4974	5731.77	-0.574636	0.671456	-1.4893	0.235349	-2.44164	0.0146209	0.0410391	4677.39	8334.92	7564.27	4997.21	4757.45	4059.4
LIMLP_RS03655	LIMLP_03665	LIC12760	collagenase	General function prediction only	POORLY CHARACTERIZED	-	1.17822	NO	1221	1010	902	972	1095	1036	1043.36	-0.236607	0.848739	-1.17822	0.182282	-1.29803	0.194276	0.310618	920.699	1233.63	1233.36	1001.09	1025.88	845.505
LIMLP_RS03660	LIMLP_03670	LIC12759	membrane protein	Signal transduction mechanisms	CELLULAR PROCESSES AND SIGNALING	-	1.00933	NO	468	454	382	458	455	630	473.649	-0.0134002	0.990755	-1.00933	0.215061	-0.0623086	0.950317	0.970324	352.897	554.521	522.334	471.707	426.278	514.159
LIMLP_RS03665	LIMLP_03675	LIC12758	hypothetical protein	Function unknown	POORLY CHARACTERIZED	-	-1.09739	NO	348	226	190	284	284	388	278.913	0.134079	1.09739	1.09739	0.161387	0.830789	0.406093	0.534725	262.411	276.039	259.8	292.499	266.072	316.656
LIMLP_RS03670	LIMLP_03680	LIC12757	sigma-70 family RNA polymerase sigma factor	Transcription	INFORMATION STORAGE AND PROCESSING	-	-1.38914	NO	634	453	343	586	755	945	597.082	0.47419	1.38914	1.38914	0.167776	2.82633	0.00470849	0.0165811	478.07	553.3	469.007	603.538	707.34	771.238
LIMLP_RS03675	LIMLP_03685	LIC12756	hypothetical protein	Function unknown	POORLY CHARACTERIZED	-	-1.48202	NO	1490	1325	1048	1749	2363	2654	1726.01	0.567566	1.48202	1.48202	0.188967	3.00352	0.00266875	0.0105256	1123.54	1618.37	1433	1801.34	2213.83	2166
LIMLP_RS03680	LIMLP_03690	LIC12755	hypothetical protein	Function unknown	POORLY CHARACTERIZED	-	1.52217	NO	875	801	750	539	620	748	735.021	-0.606132	0.656956	-1.52217	0.205287	-2.95261	0.00315097	0.012017	659.797	978.352	1025.52	555.131	580.862	610.461
LIMLP_RS03685	LIMLP_03695	LIC12754	hypothetical protein	Amino acid transport and metabolism	METABOLISM	-	1.53026	NO	694	281	274	347	293	223	342.512	-0.613776	0.653484	-1.53026	0.282202	-2.17495	0.0296339	0.0725488	523.313	343.217	374.658	357.385	274.504	181.996
LIMLP_RS03690	LIMLP_03700	LIC12753	hypothetical protein	Function unknown	POORLY CHARACTERIZED	-	-1.0634	NO	685	307	276	506	480	470	437.219	0.0886848	1.0634	1.0634	0.208789	0.424758	0.671013	0.770979	516.527	374.974	377.393	521.143	449.7	383.579
LIMLP_RS03695	LIMLP_03705	LIC12752	NADH-quinone oxidoreductase subunit N	Energy production and conversion	METABOLISM	-	-1.16555	NO	1963	1174	943	1465	1779	2115	1517.54	0.221005	1.16555	1.16555	0.137785	1.60399	0.108716	0.199089	1480.21	1433.94	1289.43	1508.84	1666.7	1726.1
LIMLP_RS03700	LIMLP_03710	LIC12751	NADH-quinone oxidoreductase subunit M	Energy production and conversion	METABOLISM	-	-1.27722	NO	2140	1302	1020	1628	2168	2655	1745.56	0.35301	1.27722	1.27722	0.160941	2.19341	0.0282775	0.0696943	1613.67	1590.28	1394.71	1676.72	2031.14	2166.81
LIMLP_RS03705	LIMLP_03715	LIC12750	NADH-quinone oxidoreductase subunit L	Energy production and conversion	METABOLISM	-	-1.13425	NO	2609	1847	1404	2044	2431	3165	2184.8	0.181734	1.13425	1.13425	0.151666	1.19826	0.230817	0.351725	1967.33	2255.95	1919.78	2105.17	2277.54	2583.04
LIMLP_RS03710	LIMLP_03720	LIC12749	NADH-quinone oxidoreductase subunit K	Energy production and conversion	METABOLISM	-	-1.3061	NO	724	450	345	453	716	1114	602.306	0.385263	1.3061	1.3061	0.251534	1.53165	0.125608	0.222099	545.935	549.636	471.741	466.557	670.802	909.163
LIMLP_RS03715	LIMLP_03725	LIC12748	NADH dehydrogenase	Energy production and conversion	METABOLISM	-	-1.42907	NO	1229	719	621	1001	1318	1871	1074.46	0.515077	1.42907	1.42907	0.185388	2.77838	0.00546309	0.0187663	926.732	878.196	849.134	1030.96	1234.8	1526.97
LIMLP_RS03720	LIMLP_03730	LIC12747	NADH-quinone oxidoreductase subunit H	Energy production and conversion	METABOLISM	-	-1.26579	NO	2140	1255	1177	1880	2269	2400	1796.11	0.34004	1.26579	1.26579	0.121871	2.79016	0.00526818	0.0181892	1613.67	1532.87	1609.39	1936.26	2125.77	1958.7
LIMLP_RS03725	LIMLP_03735	LIC12746	NADH oxidoreductase (quinone) subunit F	Energy production and conversion	METABOLISM	-	1.11599	NO	3220	2427	2062	2247	2405	3415	2594.4	-0.158322	0.896066	-1.11599	0.1606	-0.985818	0.324223	0.449714	2428.05	2964.37	2819.51	2314.25	2253.18	2787.07
LIMLP_RS03730	LIMLP_03740	LIC12745	NADH-quinone oxidoreductase subunit NuoE	Energy production and conversion	METABOLISM	-	1.15192	NO	1382	939	810	913	1079	1114	1026.16	-0.204035	0.868119	-1.15192	0.13104	-1.55704	0.11946	0.213406	1042.1	1146.91	1107.57	940.324	1010.89	909.163
LIMLP_RS03735	LIMLP_03745	LIC12744	NADH-quinone oxidoreductase subunit D	Energy production and conversion	METABOLISM	-	1.02571	NO	3563	2536	1779	2271	2931	3584	2704.45	-0.036629	0.97493	-1.02571	0.165361	-0.221509	0.824696	0.883117	2686.69	3097.5	2432.54	2338.97	2745.98	2924.99
LIMLP_RS03740	LIMLP_03750	LIC12743	NADH-quinone oxidoreductase subunit C	Energy production and conversion	METABOLISM	-	-1.10163	NO	1735	747	610	1117	1298	1231	1070.99	0.139644	1.10163	1.10163	0.211666	0.659738	0.509422	0.631763	1308.28	912.395	834.093	1150.43	1216.06	1004.65
LIMLP_RS03745	LIMLP_03755	LIC12742	NADH-quinone oxidoreductase subunit B	Energy production and conversion	METABOLISM	-	1.44622	NO	3201	2676	1755	1952	1902	2200	2278.3	-0.53229	0.691456	-1.44622	0.177536	-2.99821	0.00271569	0.0106704	2413.72	3268.5	2399.73	2010.42	1781.93	1795.47
LIMLP_RS03750	LIMLP_03760	LIC12741	NADH dehydrogenase	Energy production and conversion	METABOLISM	-	-1.12205	NO	1388	620	468	863	964	1171	865.248	0.166136	1.12205	1.12205	0.209591	0.792668	0.427971	0.556657	1046.63	757.276	639.927	888.828	903.147	955.682
LIMLP_RS03755	LIMLP_03765	LIC12740	hypothetical protein	Function unknown	POORLY CHARACTERIZED	-	1.08433	NO	764	268	252	399	401	452	400.588	-0.116805	0.922228	-1.08433	0.247112	-0.472679	0.636442	0.744007	576.097	327.339	344.576	410.941	375.686	368.888
LIMLP_RS03760	LIMLP_03770	LIC12739	MaoC family dehydratase	Lipid transport and metabolism	METABOLISM	-	1.13739	NO	739	574	403	429	577	743	566.364	-0.185726	0.879207	-1.13739	0.191994	-0.967352	0.333368	0.460249	557.245	701.091	551.049	441.839	540.576	606.381
LIMLP_RS03765	LIMLP_03775	LIC12738	MarR family transcriptional regulator	Transcription	INFORMATION STORAGE AND PROCESSING	-	-1.05253	NO	747	467	329	554	596	663	542.265	0.0738634	1.05253	1.05253	0.159324	0.463606	0.64293	0.748845	563.278	570.4	449.864	570.58	558.377	541.091
LIMLP_RS03770	LIMLP_03780	LIC12737	methylase	Replication, recombination and repair	INFORMATION STORAGE AND PROCESSING	-	1.11844	NO	1352	799	725	852	914	1148	942.907	-0.161485	0.894104	-1.11844	0.125889	-1.28275	0.199578	0.315815	1019.48	975.909	991.341	877.498	856.303	936.911
LIMLP_RS03780	LIMLP_03790	LIC12736	hypothetical protein	Function unknown	POORLY CHARACTERIZED	-	-2.56172	NO	175	162	126	359	482	559	296.608	1.35711	2.56172	2.56172	0.210977	6.43251	1.25517e-10	4.83124e-09	131.959	197.869	172.288	369.744	451.573	456.214
LIMLP_RS03785	LIMLP_03795	LIC12735	globin	Energy production and conversion	METABOLISM	-	-1.2569	NO	71	51	46	85	65	92	67.0421	0.32987	1.2569	1.2569	0.257649	1.28031	0.200437	0.316331	53.5378	62.2921	62.8989	87.5439	60.8968	75.0835
LIMLP_RS03790	LIMLP_03800	LIC12734	hypothetical protein	General function prediction only	POORLY CHARACTERIZED	-	1.25607	NO	2735	1574	1538	1967	1741	1460	1822.73	-0.328911	0.796137	-1.25607	0.213216	-1.54262	0.122922	0.218185	2062.34	1922.5	2103.01	2025.87	1631.1	1191.54
LIMLP_RS03795	LIMLP_03805	LIC12733	methylglyoxal synthase	Carbohydrate transport and metabolism	METABOLISM	-	1.36246	NO	1228	952	832	846	752	968	932.045	-0.446218	0.733964	-1.36246	0.168166	-2.65344	0.00796768	0.0253969	925.978	1162.79	1137.65	871.319	704.529	790.009
LIMLP_RS03800	LIMLP_03810	LIC12732	hypothetical protein	Function unknown	POORLY CHARACTERIZED	-	1.17194	NO	704	335	326	450	415	409	428.642	-0.2289	0.853285	-1.17194	0.196159	-1.16691	0.243247	0.365867	530.854	409.173	445.761	463.467	388.803	333.795
LIMLP_RS03805	LIMLP_03815	LIC12731	hypothetical protein	General function prediction only	POORLY CHARACTERIZED	-	1.60004	NO	6406	3833	3315	3199	2887	3407	3804.17	-0.678104	0.624986	-1.60004	0.139678	-4.85475	1.20537e-06	1.67583e-05	4830.47	4681.68	4532.82	3294.74	2704.76	2780.54
LIMLP_RS03810	LIMLP_03820	LIC12730	hypothetical protein	General function prediction only	POORLY CHARACTERIZED	-	2.23722	NO	14900	7160	5184	5040	4092	3771	6528.54	-1.16171	0.446983	-2.23722	0.249569	-4.65486	3.24202e-06	3.91775e-05	11235.4	8745.32	7088.43	5190.84	3833.69	3077.61
LIMLP_RS03815	LIMLP_03825	LIC12729	hypothetical protein	Function unknown	POORLY CHARACTERIZED	-	1.21507	NO	1043	800	730	848	769	830	838.834	-0.281043	0.822996	-1.21507	0.179146	-1.56879	0.116696	0.209549	786.478	977.13	998.177	873.379	720.456	677.384
LIMLP_RS03820	LIMLP_03830	LIC12728	DUF1564 domain-containing protein	Function unknown	POORLY CHARACTERIZED	-	1.09629	NO	221	104	102	136	122	175	138.389	-0.132634	0.912165	-1.09629	0.211938	-0.625814	0.531437	0.652639	166.646	127.027	139.471	140.07	114.299	142.822
LIMLP_RS03825	LIMLP_03835	LIC12727	histone deacetylase	Chromatin structure and dynamics	INFORMATION STORAGE AND PROCESSING	-	1.04313	NO	1093	607	591	755	739	988	774.995	-0.0609195	0.958653	-1.04313	0.142389	-0.427839	0.668768	0.769572	824.18	741.398	808.113	777.595	692.35	806.331
LIMLP_RS03830	LIMLP_03840	LIC12726	hypothetical protein	General function prediction only	POORLY CHARACTERIZED	-	-1.31923	NO	2718	1276	1224	1986	2606	3045	2042.29	0.399691	1.31923	1.31923	0.171666	2.3283	0.0198962	0.0531266	2049.52	1558.52	1673.66	2045.44	2441.49	2485.1
LIMLP_RS03835	LIMLP_03845	LIC12725	enoyl-CoA hydratase/isomerase family protein	Lipid transport and metabolism	METABOLISM	-	1.00593	NO	5005	2623	2867	3475	3913	4398	3622.06	-0.00852775	0.994106	-1.00593	0.137323	-0.0621	0.950483	0.970324	3774.04	3203.77	3920.24	3579	3665.99	3589.32
LIMLP_RS03840	LIMLP_03850	LIC12724	hypothetical protein	Function unknown	POORLY CHARACTERIZED	-	1.15478	NO	3267	1969	1995	1814	2364	3054	2361.98	-0.207614	0.865969	-1.15478	0.162078	-1.28095	0.200212	0.316096	2463.49	2404.96	2727.9	1868.29	2214.77	2492.45
LIMLP_RS03845	LIMLP_03855	LIC12723	DUF1577 domain-containing protein	Function unknown	POORLY CHARACTERIZED	-	-1.19164	NO	1083	557	525	896	1036	919	809.712	0.252947	1.19164	1.19164	0.170187	1.48629	0.137203	0.237449	816.64	680.327	717.867	922.815	970.601	750.019
LIMLP_RS03865	LIMLP_03875	LIC12719	tetratricopeptide repeat protein	General function prediction only	POORLY CHARACTERIZED	-	-1.02361	NO	2980	1333	1429	2116	2262	2049	1966.66	0.03366	1.02361	1.02361	0.188817	0.178267	0.858513	0.909954	2247.08	1628.14	1953.97	2179.33	2119.21	1672.24
LIMLP_RS03870	LIMLP_03880	LIC12718	acireductone synthase	Energy production and conversion	METABOLISM	-	1.36395	NO	813	583	544	498	517	633	597.142	-0.447793	0.733164	-1.36395	0.149769	-2.98989	0.00279075	0.0108829	613.045	712.084	743.847	512.904	484.364	516.607
LIMLP_RS03875	LIMLP_03885	LIC12717	MFS transporter	Amino acid transport and metabolism	METABOLISM	-	-1.12616	NO	741	369	358	523	661	654	531.774	0.171414	1.12616	1.12616	0.162645	1.05392	0.29192	0.417014	558.754	450.701	489.517	538.652	619.274	533.746
LIMLP_RS03880	LIMLP_03890	-	hypothetical protein	Function unknown	POORLY CHARACTERIZED	-	-3.1874	NO	1	2	1	4	5	6	3.04418	1.67238	3.1874	3.1874	1.05263	1.58876	0.112114	0.203635	0.754053	2.44283	1.36737	4.11971	4.68437	4.89675
LIMLP_RS03885	LIMLP_03895	LIC12716	alpha/beta hydrolase	Lipid transport and metabolism	METABOLISM	-	1.46422	NO	319	216	188	185	171	207	213.519	-0.550136	0.682956	-1.46422	0.171493	-3.20792	0.00133697	0.005989	240.543	263.825	257.065	190.537	160.205	168.938
LIMLP_RS03890	LIMLP_03900	LIC12715	DUF1561 domain-containing protein	Function unknown	POORLY CHARACTERIZED	-	1.55381	NO	1250	745	676	703	521	706	760.866	-0.635807	0.643581	-1.55381	0.184398	-3.44802	0.000564706	0.00293435	942.567	909.953	924.34	724.039	488.111	576.184
LIMLP_RS03895	LIMLP_03905	-	hypothetical protein	Function unknown	POORLY CHARACTERIZED	-	-2.6336	NO	80	32	27	121	153	121	83.8404	1.39703	2.6336	2.6336	0.288122	4.84876	1.24236e-06	1.71578e-05	60.3243	39.0852	36.9189	124.621	143.342	98.7511
LIMLP_RS03900	LIMLP_03910	LIC12714	hypothetical protein	Function unknown	POORLY CHARACTERIZED	-	-1.25738	NO	1301	581	479	788	1142	1314	883.252	0.330425	1.25738	1.25738	0.215712	1.53179	0.125575	0.222099	981.023	709.641	654.968	811.583	1069.91	1072.39
LIMLP_RS03905	LIMLP_03915	LIC12713	type II toxin-antitoxin system VapC family toxin	Signal transduction mechanisms	CELLULAR PROCESSES AND SIGNALING	-	1.34136	NO	2271	1432	1114	1351	1442	1196	1450.54	-0.423699	0.745511	-1.34136	0.185308	-2.28646	0.0222276	0.0579673	1712.46	1749.06	1523.25	1391.43	1350.97	976.085
LIMLP_RS03915	LIMLP_03925	LIC12710	hypothetical protein	Function unknown	POORLY CHARACTERIZED	-	1.22403	NO	898	599	545	638	614	646	652.255	-0.291644	0.816971	-1.22403	0.153806	-1.89617	0.057937	0.122318	677.14	731.626	745.215	657.094	575.241	527.217
LIMLP_RS03920	LIMLP_03930	LIC12709	bifunctional ADP-dependent NAD(P)H-hydrate dehydratase/NAD(P)H-hydrate epimerase	Carbohydrate transport and metabolism	METABOLISM	-	1.13382	NO	2440	1702	1472	2003	1774	1846	1860.5	-0.181197	0.881971	-1.13382	0.169679	-1.06788	0.285576	0.411487	1839.89	2078.84	2012.76	2062.95	1662.01	1506.57
LIMLP_RS03925	LIMLP_03935	LIC12708	hypothetical protein	Function unknown	POORLY CHARACTERIZED	-	1.3461	NO	5857	3311	3069	3791	3405	2831	3677	-0.428788	0.742886	-1.3461	0.210732	-2.03475	0.0418756	0.0950386	4416.49	4044.1	4196.45	3904.46	3190.06	2310.45
LIMLP_RS03930	LIMLP_03940	LIC12707	ribosome assembly cofactor RimP	Translation, ribosomal structure and biogenesis	INFORMATION STORAGE AND PROCESSING	-	-1.1131	NO	13651	5542	5180	7406	10247	11828	8504.42	0.154588	1.1131	1.1131	0.212167	0.728613	0.466238	0.594071	10293.6	6769.07	7082.96	7627.64	9600.15	9653.12
LIMLP_RS03935	LIMLP_03945	LIC12706	transcription termination/antitermination protein NusA	Transcription	INFORMATION STORAGE AND PROCESSING	-	-1.23566	NO	14106	7541	7337	9125	11986	19964	11133.4	0.305284	1.23566	1.23566	0.223176	1.36791	0.171341	0.281416	10636.7	9210.67	10032.4	9398.09	11229.4	16293.1
LIMLP_RS03940	LIMLP_03950	LIC12705	translation initiation factor IF-2	Translation, ribosomal structure and biogenesis	INFORMATION STORAGE AND PROCESSING	-	-1.24625	NO	23107	16151	14174	22773	22758	31457	21163.5	0.317596	1.24625	1.24625	0.138958	2.28555	0.0222808	0.0580698	17423.9	19727	19381.1	23454.5	21321.4	25672.8
LIMLP_RS03945	LIMLP_03955	LIC12704	ribosome-binding factor A	Translation, ribosomal structure and biogenesis	INFORMATION STORAGE AND PROCESSING	-	1.26123	NO	7033	5106	3441	4340	4898	4684	4854.39	-0.334831	0.792877	-1.26123	0.166981	-2.0052	0.0449413	0.100226	5303.26	6236.53	4705.11	4469.89	4588.81	3822.73
LIMLP_RS03950	LIMLP_03960	LIC12703	tRNA pseudouridine(55) synthase TruB	Translation, ribosomal structure and biogenesis	INFORMATION STORAGE AND PROCESSING	-	1.03838	NO	5436	2664	2326	2638	3749	4799	3446.54	-0.0543367	0.963037	-1.03838	0.196242	-0.276886	0.781868	0.855547	4099.03	3253.84	3180.49	2716.95	3512.34	3916.58
LIMLP_RS03955	LIMLP_03965	LIC12702	30S ribosomal protein S15	Translation, ribosomal structure and biogenesis	INFORMATION STORAGE AND PROCESSING	-	-1.28705	NO	6270	2451	2274	2937	5064	7564	4128.9	0.364074	1.28705	1.28705	0.289194	1.25893	0.208057	0.325638	4727.91	2993.68	3109.39	3024.9	4744.33	6173.17
LIMLP_RS03960	LIMLP_03970	LIC12701	polyribonucleotide nucleotidyltransferase	Translation, ribosomal structure and biogenesis	INFORMATION STORAGE AND PROCESSING	-	-1.36449	NO	23748	9788	11225	13088	20100	35999	17816.9	0.448359	1.36449	1.36449	0.289907	1.54656	0.121969	0.216769	17907.3	11955.2	15348.7	13479.7	18831.2	29379.7
LIMLP_RS03965	LIMLP_03975	LIC12700	insulinase family protein	Posttranslational modification, protein turnover, chaperones	CELLULAR PROCESSES AND SIGNALING	-	-1.08233	NO	2650	1119	1204	1722	2176	1980	1739.9	0.114137	1.08233	1.08233	0.192632	0.592515	0.553506	0.672785	1998.24	1366.76	1646.31	1773.54	2038.64	1615.93
LIMLP_RS03970	LIMLP_03980	LIC12699	hypothetical protein	Function unknown	POORLY CHARACTERIZED	-	-1.42946	NO	234	77	72	200	177	198	150.392	0.515472	1.42946	1.42946	0.285288	1.80685	0.0707861	0.142844	176.448	94.0488	98.4504	205.986	165.827	161.593
LIMLP_RS03975	LIMLP_03985	LIC12696	rhomboid family intramembrane serine protease	General function prediction only	POORLY CHARACTERIZED	-	-1.16752	NO	799	428	373	592	666	832	591.329	0.223448	1.16752	1.16752	0.14976	1.49204	0.13569	0.235222	602.489	522.765	510.028	609.717	623.958	679.016
LIMLP_RS03985	LIMLP_03995	LIC12695	hypothetical protein	Function unknown	POORLY CHARACTERIZED	-	1.035	NO	3797	2421	2163	2980	2839	3372	2876.46	-0.0496328	0.966182	-1.035	0.125893	-0.394247	0.693398	0.788362	2863.14	2957.04	2957.61	3069.18	2659.79	2751.97
LIMLP_RS03995	LIMLP_04005	LIC12694	glutamate synthase large subunit	Amino acid transport and metabolism	METABOLISM	-	1.15125	NO	12998	9643	8034	9730	9275	11730	10141.4	-0.203198	0.868623	-1.15125	0.140788	-1.44329	0.14894	0.253436	9801.19	11778.1	10985.4	10021.2	8689.51	9573.14
LIMLP_RS04000	LIMLP_04010	LIC12693	TolC family protein	Cell wall/membrane/envelope biogenesis	CELLULAR PROCESSES AND SIGNALING	-	1.32854	NO	1956	1093	1040	1053	1080	1336	1236.45	-0.409837	0.752708	-1.32854	0.126793	-3.23234	0.00122783	0.00564609	1474.93	1335	1422.06	1084.51	1011.82	1090.34
LIMLP_RS04005	LIMLP_04015	LIC12692	thioredoxin domain-containing protein	Posttranslational modification, protein turnover, chaperones	CELLULAR PROCESSES AND SIGNALING	-	1.042	NO	1314	694	607	796	855	1155	871.992	-0.0593538	0.959694	-1.042	0.155286	-0.382223	0.702296	0.795489	990.826	847.661	829.991	819.822	801.027	942.624
LIMLP_RS04010	LIMLP_04020	LIC12691	hypothetical protein	Function unknown	POORLY CHARACTERIZED	-	1.33622	NO	306	307	299	280	272	262	295.265	-0.418155	0.748381	-1.33622	0.25455	-1.64272	0.10044	0.187088	230.74	374.974	408.843	288.38	254.83	213.825
LIMLP_RS04015	LIMLP_04025	LIC12690	DUF1554 domain-containing protein	Function unknown	POORLY CHARACTERIZED	-	1.29554	NO	626	352	366	352	361	467	414.051	-0.373558	0.771876	-1.29554	0.151878	-2.45959	0.0139095	0.0393613	472.037	429.937	500.456	362.535	338.212	381.13
LIMLP_RS04020	LIMLP_04030	LIC12689	ATP-dependent DNA helicase RecQ	Replication, recombination and repair	INFORMATION STORAGE AND PROCESSING	-	1.43545	NO	1022	541	578	505	493	693	628.222	-0.521502	0.696646	-1.43545	0.161083	-3.23747	0.00120595	0.00555162	770.643	660.784	790.338	520.113	461.879	565.574
LIMLP_RS04025	LIMLP_04035	LIC12688	exonuclease V subunit gamma	Replication, recombination and repair	INFORMATION STORAGE AND PROCESSING	-	-1.39397	NO	923	487	494	923	962	1093	785.036	0.479203	1.39397	1.39397	0.139357	3.43868	0.000584554	0.00302238	695.991	594.828	675.479	950.623	901.273	892.024
LIMLP_RS04030	LIMLP_04040	LIC12687	exodeoxyribonuclease V subunit beta	Replication, recombination and repair	INFORMATION STORAGE AND PROCESSING	-	-1.26695	NO	1262	712	603	1062	1206	1388	1000.37	0.34136	1.26695	1.26695	0.13203	2.58547	0.00972471	0.0297247	951.615	869.646	824.522	1093.78	1129.87	1132.78
LIMLP_RS04035	LIMLP_04045	LIC12685	exodeoxyribonuclease V subunit alpha	Replication, recombination and repair	INFORMATION STORAGE AND PROCESSING	-	-1.09716	NO	1361	790	617	977	1135	1280	991.513	0.133773	1.09716	1.09716	0.141888	0.942806	0.34578	0.473143	1026.27	964.916	843.665	1006.24	1063.35	1044.64
LIMLP_RS04040	LIMLP_04050	LIC12684	ABC transporter ATP-binding protein	Defense mechanisms	CELLULAR PROCESSES AND SIGNALING	-	-1.82788	NO	430	154	188	260	522	798	362.917	0.870171	1.82788	1.82788	0.33165	2.62377	0.00869636	0.0271353	324.243	188.098	257.065	267.781	489.048	651.268
LIMLP_RS04045	LIMLP_04055	LIC12683	ABC transporter permease	Defense mechanisms	CELLULAR PROCESSES AND SIGNALING	-	-1.01275	NO	262	203	188	201	238	340	235.008	0.018273	1.01275	1.01275	0.204897	0.0891815	0.928938	0.956356	197.562	247.947	257.065	207.015	222.976	277.482
LIMLP_RS04050	LIMLP_04060	LIC12682	SDR family NAD(P)-dependent oxidoreductase	Lipid transport and metabolism	METABOLISM	-	1.04356	NO	492	280	255	291	450	364	346.673	-0.0615073	0.958262	-1.04356	0.197343	-0.311677	0.755286	0.83726	370.994	341.996	348.678	299.709	421.593	297.069
LIMLP_RS04055	LIMLP_04065	LIC12681	pyrimidine/purine nucleoside phosphorylase	General function prediction only	POORLY CHARACTERIZED	-	-1.18898	NO	68	32	34	71	46	59	50.204	0.249729	1.18898	1.18898	0.310104	0.805307	0.420642	0.549825	51.2756	39.0852	46.4905	73.1249	43.0962	48.1514
LIMLP_RS04065	LIMLP_04075	LIC12680	DUF1566 domain-containing protein	Function unknown	POORLY CHARACTERIZED	-	1.02073	NO	385	216	187	257	290	318	267.624	-0.0296007	0.979691	-1.02073	0.157152	-0.188357	0.850596	0.903737	290.311	263.825	255.698	264.691	271.693	259.528
LIMLP_RS04070	LIMLP_04080	-	hypothetical protein	Function unknown	POORLY CHARACTERIZED	-	1.02798	NO	450	285	267	344	369	396	345.95	-0.039814	0.97278	-1.02798	0.147243	-0.270397	0.786855	0.859462	339.324	348.103	365.087	354.295	345.707	323.185
LIMLP_RS04075	LIMLP_04085	-	hypothetical protein	Function unknown	POORLY CHARACTERIZED	-	1.40151	NO	1030	542	555	605	530	552	627.953	-0.486986	0.713514	-1.40151	0.181582	-2.6819	0.00732052	0.0238491	776.675	662.006	758.888	623.106	496.543	450.501
LIMLP_RS04080	LIMLP_04090	LIC12679	phosphomethylpyrimidine synthase ThiC	Coenzyme transport and metabolism	METABOLISM	4.20761	1.80325	NO	2070	777	551	518	700	763	845.894	-0.850597	0.554555	-1.80325	0.272709	-3.11907	0.00181424	0.00776702	1560.89	949.038	753.419	533.503	655.812	622.703
LIMLP_RS04085	LIMLP_04095	LIC12678	WG repeat-containing protein	General function prediction only	POORLY CHARACTERIZED	-	-1.09344	NO	576	426	446	644	537	663	545.328	0.128871	1.09344	1.09344	0.198048	0.650709	0.515234	0.637449	434.335	520.322	609.845	663.273	503.101	541.091
LIMLP_RS04095	LIMLP_04105	LIC12677	WGR domain-containing protein	Replication, recombination and repair	INFORMATION STORAGE AND PROCESSING	-	1.06915	NO	600	503	442	643	509	518	538.841	-0.0964622	0.935324	-1.06915	0.228494	-0.422164	0.672905	0.772725	452.432	614.371	604.376	662.243	476.869	422.753
LIMLP_RS04100	LIMLP_04110	LIC12676	WGR domain-containing protein	General function prediction only	POORLY CHARACTERIZED	-	-1.03182	NO	1038	679	910	1092	854	1249	966.744	0.0451862	1.03182	1.03182	0.234036	0.193074	0.846901	0.901092	782.707	829.339	1244.3	1124.68	800.09	1019.34
LIMLP_RS04105	LIMLP_04115	LIC12675	hypothetical protein	Function unknown	POORLY CHARACTERIZED	-	-1.17294	NO	304	183	140	272	234	317	233.71	0.23013	1.17294	1.17294	0.184981	1.24408	0.213471	0.332858	229.232	223.519	191.431	280.14	219.229	258.712
LIMLP_RS04115	LIMLP_04125	LIC12674	DUF2721 domain-containing protein	Function unknown	POORLY CHARACTERIZED	-	1.26144	NO	194	82	82	111	106	90	107.608	-0.335075	0.792743	-1.26144	0.261296	-1.28236	0.199716	0.315914	146.286	100.156	112.124	114.322	99.3086	73.4512
LIMLP_RS04120	LIMLP_04130	LIC12673	hypothetical protein	Energy production and conversion	METABOLISM	-	1.42324	NO	720	567	419	479	458	427	513.216	-0.50918	0.702622	-1.42324	0.195816	-2.6003	0.00931419	0.0286384	542.918	692.541	572.926	493.335	429.088	348.485
LIMLP_RS04125	LIMLP_04135	LIC12672	hypothetical protein	Energy production and conversion	METABOLISM	-	1.0631	NO	822	593	476	723	638	655	645.32	-0.088275	0.940647	-1.0631	0.181517	-0.486317	0.626742	0.735379	619.832	724.298	650.866	744.638	597.726	534.562
LIMLP_RS04130	LIMLP_04140	LIC12671	mechanosensitive ion channel family protein	Cell wall/membrane/envelope biogenesis	CELLULAR PROCESSES AND SIGNALING	-	1.83899	NO	3038	2244	1786	1711	1452	1155	1923.16	-0.878917	0.543775	-1.83899	0.238232	-3.68934	0.000224839	0.00140761	2290.81	2740.85	2442.12	1762.21	1360.34	942.624
LIMLP_RS04135	LIMLP_04145	LIC12670	adenylate/guanylate cyclase domain-containing protein	Signal transduction mechanisms	CELLULAR PROCESSES AND SIGNALING	-	-1.02743	NO	357	171	183	239	261	318	246.415	0.0390357	1.02743	1.02743	0.175354	0.222611	0.823839	0.882426	269.197	208.862	250.228	246.153	244.524	259.528
LIMLP_RS04140	LIMLP_04150	-	hypothetical protein	Function unknown	POORLY CHARACTERIZED	-	-1.14698	NO	236	125	105	170	209	216	170.231	0.197841	1.14698	1.14698	0.186987	1.05805	0.290034	0.415177	177.957	152.677	143.573	175.088	195.807	176.283
LIMLP_RS04145	LIMLP_04155	LIC12669	fibronectin type III domain-containing protein	Function unknown	POORLY CHARACTERIZED	-	-1.00328	NO	247	177	142	192	212	246	198.956	0.00471993	1.00328	1.00328	0.169031	0.0279234	0.977723	0.986743	186.251	216.19	194.166	197.746	198.617	200.767
LIMLP_RS04150	LIMLP_04160	LIC12668	DUF1554 domain-containing protein	Function unknown	POORLY CHARACTERIZED	-	1.05884	NO	352	313	213	281	311	372	303.892	-0.0824864	0.944429	-1.05884	0.192934	-0.427538	0.668988	0.769572	265.427	382.302	291.249	289.41	291.368	303.598
LIMLP_RS04155	LIMLP_04165	LIC12667	hypothetical protein	Function unknown	POORLY CHARACTERIZED	-	1.02007	NO	686	459	375	467	558	679	524.762	-0.0286713	0.980323	-1.02007	0.144343	-0.198632	0.84255	0.898303	517.281	560.629	512.762	480.976	522.776	554.149
LIMLP_RS04160	LIMLP_04170	LIC12666	N-acetyltransferase	Transcription	INFORMATION STORAGE AND PROCESSING	-	-1.06398	NO	493	239	257	351	371	457	349.522	0.0894655	1.06398	1.06398	0.165749	0.539766	0.589359	0.702398	371.748	291.918	351.413	361.505	347.58	372.969
LIMLP_RS04165	LIMLP_04175	LIC12665	hypothetical protein	Function unknown	POORLY CHARACTERIZED	-	1.42808	NO	1228	790	730	856	683	616	818.885	-0.514076	0.700241	-1.42808	0.223257	-2.30262	0.0213004	0.0560062	925.978	964.916	998.177	881.618	639.885	502.733
LIMLP_RS04170	LIMLP_04180	LIC12661	hypothetical protein	Function unknown	POORLY CHARACTERIZED	-	-1.63244	NO	201	90	96	161	257	290	172.672	0.707032	1.63244	1.63244	0.23363	3.02628	0.00247579	0.00994384	151.565	109.927	131.267	165.818	240.777	236.676
LIMLP_RS04175	LIMLP_04185	LIC12660	type II toxin-antitoxin system VapC family toxin	Signal transduction mechanisms	CELLULAR PROCESSES AND SIGNALING	-	-1.11082	NO	501	381	216	514	441	397	400.839	0.151619	1.11082	1.11082	0.249159	0.608524	0.54284	0.662556	377.781	465.358	295.351	529.383	413.161	324.002
LIMLP_RS04180	LIMLP_04190	LIC12659	AbrB/MazE/SpoVT family DNA-binding domain-containing protein	Transcription	INFORMATION STORAGE AND PROCESSING	-	1.24987	NO	799	480	311	343	557	512	484.496	-0.321777	0.800084	-1.24987	0.220546	-1.45901	0.144564	0.247407	602.489	586.278	425.251	353.265	521.839	417.856
LIMLP_RS04185	LIMLP_04195	-	DUF4041 domain-containing protein	Cell cycle control, cell division, chromosome partitioning	CELLULAR PROCESSES AND SIGNALING	-	1.05327	NO	600	394	378	518	438	530	471.155	-0.0748815	0.94942	-1.05327	0.170928	-0.438088	0.661323	0.763655	452.432	481.237	516.864	533.503	410.351	432.546
LIMLP_RS04190	LIMLP_04200	-	PIN domain-containing protein	General function prediction only	POORLY CHARACTERIZED	-	-1.04849	NO	255	149	113	212	212	172	181.02	0.0683066	1.04849	1.04849	0.22866	0.298726	0.765149	0.843392	192.284	181.991	154.512	218.345	198.617	140.373
LIMLP_RS04195	LIMLP_04205	-	ribbon-helix-helix protein, CopG family	Transcription	INFORMATION STORAGE AND PROCESSING	-	1.06868	NO	240	144	125	156	184	198	170.404	-0.0958321	0.935732	-1.06868	0.171831	-0.557712	0.577041	0.692483	180.973	175.883	170.921	160.669	172.385	161.593
LIMLP_RS04200	LIMLP_04210	-	hypothetical protein	Function unknown	POORLY CHARACTERIZED	-	-1.38665	NO	379	220	185	388	411	415	321.803	0.471602	1.38665	1.38665	0.161642	2.91757	0.00352776	0.013047	285.786	268.711	252.963	399.612	385.055	338.692
LIMLP_RS04205	LIMLP_04215	LIC12041	hypothetical protein	Function unknown	POORLY CHARACTERIZED	-	-1.39026	NO	491	281	266	480	554	595	429.361	0.47535	1.39026	1.39026	0.140786	3.37641	0.000734377	0.00365168	370.24	343.217	363.719	494.365	519.028	485.594
LIMLP_RS04210	LIMLP_04220	-	hypothetical protein	Amino acid transport and metabolism	METABOLISM	-	-1.83778	NO	65	49	48	116	105	122	81.9845	0.877967	1.83778	1.83778	0.24166	3.63306	0.000280076	0.00167522	49.0135	59.8492	65.6336	119.472	98.3718	99.5672
LIMLP_RS04215	LIMLP_04225	-	hypothetical protein	Function unknown	POORLY CHARACTERIZED	-	-1.30727	NO	196	118	99	185	225	195	164.628	0.38656	1.30727	1.30727	0.19619	1.97033	0.0488001	0.107051	147.794	144.127	135.369	190.537	210.797	159.144
LIMLP_RS04225	LIMLP_04235	LIC12649	YceK/YidQ family lipoprotein	General function prediction only	POORLY CHARACTERIZED	-	-1.03224	NO	662	518	440	541	604	811	586.409	0.0457786	1.03224	1.03224	0.169332	0.270348	0.786893	0.859462	499.183	632.692	601.641	557.191	565.872	661.877
LIMLP_RS04230	LIMLP_04240	LIC10889	energy transducer TonB	Cell wall/membrane/envelope biogenesis	CELLULAR PROCESSES AND SIGNALING	24.2683	8.61408	up	2493	1302	801	151	210	218	849.262	-3.1067	0.116089	-8.61408	0.235076	-13.2157	7.12206e-40	4.9344e-37	1879.86	1590.28	1095.26	155.519	196.744	177.915
LIMLP_RS04235	LIMLP_04245	LIC10890	biopolymer transporter ExbD	Intracellular trafficking, secretion, and vesicular transport	CELLULAR PROCESSES AND SIGNALING	24.3525	11.3213	up	2239	831	513	79	113	139	617.575	-3.50097	0.0883291	-11.3213	0.318945	-10.9767	4.94639e-28	1.46873e-25	1688.33	1014.99	701.459	81.3643	105.867	113.441
LIMLP_RS04240	LIMLP_04250	LIC10891	biopolymer transporter ExbD	Intracellular trafficking, secretion, and vesicular transport	CELLULAR PROCESSES AND SIGNALING	40.9275	22.9125	up	2413	1462	849	78	78	68	829.173	-4.51807	0.0436442	-22.9125	0.248643	-18.1709	8.77785e-74	9.12238e-71	1819.53	1785.71	1160.89	80.3344	73.0762	55.4965
LIMLP_RS04245	LIMLP_04255	LIC10892	MotA/TolQ/ExbB proton channel family protein	Intracellular trafficking, secretion, and vesicular transport	CELLULAR PROCESSES AND SIGNALING	44.57	28.0951	up	4744	4039	2406	173	154	121	2036.93	-4.81225	0.0355933	-28.0951	0.256758	-18.7424	2.23486e-78	3.09677e-75	3577.23	4933.29	3289.88	178.177	144.279	98.7511
LIMLP_RS04250	LIMLP_04260	LIC10893	DUF1564 domain-containing protein	Function unknown	POORLY CHARACTERIZED	-	2.1951	NO	277	98	72	73	66	73	103.936	-1.13429	0.455559	-2.1951	0.317576	-3.57172	0.000354651	0.00201681	208.873	119.698	98.4504	75.1847	61.8337	59.5771
LIMLP_RS04260	LIMLP_04270	LIC10896	TonB-dependent receptor	Inorganic ion transport and metabolism	METABOLISM	9.59312	35.3727	up	16089	9316	7433	363	326	336	5771.3	-5.14456	0.0282704	-35.3727	0.172505	-29.8227	1.98177e-195	4.11911e-192	12132	11378.7	10163.6	373.864	305.421	274.218
LIMLP_RS04265	LIMLP_04275	LIC10897	putative cytoplasmic membrane protein	Function unknown	POORLY CHARACTERIZED	14.8049	23.0419	up	771	365	222	25	22	15	231.558	-4.52619	0.0433991	-23.0419	0.341728	-13.245	4.82306e-40	4.00989e-37	581.375	445.816	303.555	25.7482	20.6112	12.2419
LIMLP_RS04270	LIMLP_04280	LIC10898	hypothetical protein/LipL48	Intracellular trafficking, secretion, and vesicular transport	CELLULAR PROCESSES AND SIGNALING	45.4434	170.28	up	34973	32569	23869	189	229	210	16561.7	-7.41177	0.00587267	-170.28	0.204333	-36.2731	4.30504e-288	1.7896e-284	26371.5	39780.2	32637.7	194.656	214.544	171.386
LIMLP_RS04275	LIMLP_04285	LIC10899	hypothetical protein	Function unknown	POORLY CHARACTERIZED	-	5.38276	up	545	379	274	125	74	43	246.949	-2.42835	0.185778	-5.38276	0.376737	-6.44573	1.15044e-10	4.55464e-09	410.959	462.915	374.658	128.741	69.3287	35.0934
LIMLP_RS04285	LIMLP_04295	-	hypothetical protein	Function unknown	POORLY CHARACTERIZED	-	1.07298	NO	1953	1014	900	799	1379	1910	1269.24	-0.10162	0.931986	-1.07298	0.245238	-0.414372	0.678602	0.776265	1472.67	1238.51	1230.63	822.912	1291.95	1558.8
LIMLP_RS04290	LIMLP_04300	-	IS982 family transposase	Replication, recombination and repair	INFORMATION STORAGE AND PROCESSING	-	-1.16905	NO	521	250	231	363	445	489	367.322	0.225332	1.16905	1.16905	0.172617	1.30538	0.191762	0.307189	392.862	305.353	315.862	373.864	416.909	399.085
LIMLP_RS04295	LIMLP_04305	LIC10900	HAMP domain-containing protein	Signal transduction mechanisms	CELLULAR PROCESSES AND SIGNALING	-	2.01965	NO	559	323	259	201	200	229	291.91	-1.0141	0.495136	-2.01965	0.165015	-6.14551	7.97064e-10	2.67209e-08	421.516	394.516	354.148	207.015	187.375	186.893
LIMLP_RS04300	LIMLP_04310	LIC10902	hypothetical protein	General function prediction only	POORLY CHARACTERIZED	-	3.00505	up	9141	5108	3258	1981	2117	2243	3906.81	-1.58739	0.332773	-3.00505	0.195453	-8.12158	4.60143e-16	5.97754e-14	6892.8	6238.98	4454.88	2040.29	1983.36	1830.57
LIMLP_RS04305	LIMLP_04315	LIC10904	hypothetical protein	Transcription	INFORMATION STORAGE AND PROCESSING	-	1.11452	NO	963	518	494	685	640	641	643.76	-0.156421	0.897248	-1.11452	0.171673	-0.911158	0.362212	0.490503	726.153	632.692	675.479	705.5	599.599	523.136
LIMLP_RS04310	LIMLP_04320	LIC10905	hypothetical protein	Function unknown	POORLY CHARACTERIZED	-	1.11423	NO	6339	5220	3739	4716	5127	6050	5144.39	-0.156044	0.897482	-1.11423	0.157895	-0.988277	0.323017	0.448491	4779.94	6375.78	5112.58	4857.14	4803.35	4937.56
LIMLP_RS04315	LIMLP_04325	LIC10906	hypothetical protein	Function unknown	POORLY CHARACTERIZED	-	-1.36201	NO	5973	5123	4268	3208	6370	16335	6533.41	0.445741	1.36201	1.36201	0.409041	1.08972	0.275835	0.401649	4503.96	6257.3	5835.92	3304.01	5967.89	13331.4
LIMLP_RS04320	LIMLP_04330	LIC10907	hypothetical protein	Function unknown	POORLY CHARACTERIZED	-	-1.13406	NO	789	393	370	485	669	819	562.596	0.181494	1.13406	1.13406	0.183315	0.990064	0.322143	0.447876	594.948	480.015	505.926	499.515	626.769	668.406
LIMLP_RS04330	LIMLP_04340	LIC10909	hypothetical protein	Function unknown	POORLY CHARACTERIZED	-	1.29457	NO	5559	2729	2150	3188	2769	2708	3092.09	-0.372477	0.772455	-1.29457	0.213277	-1.74645	0.0807332	0.158082	4191.78	3333.24	2939.84	3283.41	2594.2	2210.07
LIMLP_RS04350	LIMLP_04360	LIC10913	transketolase	Carbohydrate transport and metabolism	METABOLISM	-	1.28209	NO	1475	899	858	765	896	1237	1003.39	-0.3585	0.779975	-1.28209	0.154947	-2.31369	0.0206846	0.0549079	1112.23	1098.05	1173.2	787.895	839.439	1009.55
LIMLP_RS04355	LIMLP_04365	LIC10915	transglutaminase	General function prediction only	POORLY CHARACTERIZED	-	-1.21511	NO	2118	1463	1405	1418	2086	3711	1958.09	0.281088	1.21511	1.21511	0.264758	1.06168	0.288381	0.413807	1597.09	1786.93	1921.15	1460.44	1954.32	3028.64
LIMLP_RS04360	LIMLP_04370	LIC10916	polyprenyl synthetase family protein	Coenzyme transport and metabolism	METABOLISM	-	-1.34423	NO	1363	693	684	1073	1385	1686	1098.03	0.426775	1.34423	1.34423	0.160752	2.65486	0.00793404	0.0253445	1027.77	846.439	935.279	1105.11	1297.57	1375.99
LIMLP_RS04365	LIMLP_04375	LIC10917	hypothetical protein	Function unknown	POORLY CHARACTERIZED	-	-3.0945	down	16	7	8	32	33	43	21.7536	1.62971	3.0945	3.0945	0.409851	3.97634	6.99842e-05	0.000527994	12.0649	8.54989	10.9389	32.9577	30.9168	35.0934
LIMLP_RS04370	LIMLP_04380	LIC10918	activator of HSP90 ATPase	Posttranslational modification, protein turnover, chaperones	CELLULAR PROCESSES AND SIGNALING	-	1.02207	NO	259	169	176	196	243	241	211.431	-0.0314971	0.978404	-1.02207	0.180385	-0.17461	0.861386	0.911604	195.3	206.419	240.656	201.866	227.66	196.686
LIMLP_RS04375	LIMLP_04385	LIC10919	hypothetical protein	Function unknown	POORLY CHARACTERIZED	-	-1.12778	NO	462	374	283	393	558	508	422.379	0.173488	1.12778	1.12778	0.190499	0.910702	0.362453	0.490627	348.373	456.808	386.965	404.762	522.776	414.591
LIMLP_RS04380	LIMLP_04390	LIC10920	hypothetical protein	Function unknown	POORLY CHARACTERIZED	-	1.07869	NO	2683	1693	1396	1600	2100	2385	1926.93	-0.109276	0.927053	-1.07869	0.139332	-0.784287	0.432872	0.5611	2023.13	2067.85	1908.84	1647.88	1967.44	1946.46
LIMLP_RS04390	LIMLP_04400	LIC10922	PAS domain S-box protein	Signal transduction mechanisms	CELLULAR PROCESSES AND SIGNALING	-	-1.00016	NO	2004	1173	998	1342	1592	1762	1436.69	0.000237816	1.00016	1.00016	0.124879	0.00190437	0.998481	0.999465	1511.12	1432.72	1364.63	1382.16	1491.5	1438.01
LIMLP_RS04395	LIMLP_04405	LIC10923	response regulator	Signal transduction mechanisms	CELLULAR PROCESSES AND SIGNALING	-	-1.5079	NO	952	341	324	691	930	983	660.435	0.592537	1.5079	1.5079	0.24074	2.46131	0.0138431	0.0392267	717.859	416.502	443.027	711.68	871.293	802.251
LIMLP_RS04400	LIMLP_04410	LIC10925	MBL fold metallo-hydrolase	Signal transduction mechanisms	CELLULAR PROCESSES AND SIGNALING	-	1.03308	NO	1248	784	682	916	994	1062	928.764	-0.0469509	0.96798	-1.03308	0.125013	-0.375568	0.707238	0.799344	941.059	957.588	932.544	943.414	931.253	866.725
LIMLP_RS04405	LIMLP_04415	LIC10926	hypothetical protein	Function unknown	POORLY CHARACTERIZED	-	-1.63015	NO	136	83	67	172	177	173	129.951	0.705004	1.63015	1.63015	0.203125	3.47078	0.000518948	0.00276218	102.551	101.377	91.6135	177.148	165.827	141.19
LIMLP_RS04415	LIMLP_04425	LIC10927	hypothetical protein	General function prediction only	POORLY CHARACTERIZED	-	1.19612	NO	2700	2164	1922	2196	2053	2354	2235.57	-0.258368	0.836033	-1.19612	0.169643	-1.52301	0.127757	0.224656	2035.94	2643.14	2628.08	2261.72	1923.4	1921.16
LIMLP_RS04425	LIMLP_04435	-	hypothetical protein	Function unknown	POORLY CHARACTERIZED	-	-1.04342	NO	890	590	347	738	638	726	636.089	0.0613185	1.04342	1.04342	0.213013	0.287862	0.773452	0.849021	671.107	720.634	474.476	760.087	597.726	592.507
LIMLP_RS04430	LIMLP_04440	LIC10929	type I restriction endonuclease subunit R	Defense mechanisms	CELLULAR PROCESSES AND SIGNALING	-	-1.52247	NO	1976	788	725	1555	2140	2014	1448.99	0.606415	1.52247	1.52247	0.218561	2.77458	0.00552736	0.0189002	1490.01	962.473	991.341	1601.54	2004.91	1643.68
LIMLP_RS04435	LIMLP_04445	LIC10930	anticodon nuclease	Defense mechanisms	CELLULAR PROCESSES AND SIGNALING	-	1.63818	NO	556	301	238	260	246	225	299.035	-0.712094	0.610434	-1.63818	0.206835	-3.44281	0.0005757	0.00298402	419.254	367.645	325.433	267.781	230.471	183.628
LIMLP_RS04440	LIMLP_04450	LIC10931	restriction endonuclease subunit S	Defense mechanisms	CELLULAR PROCESSES AND SIGNALING	-	1.69712	NO	444	287	275	267	199	202	281.276	-0.763091	0.589233	-1.69712	0.227645	-3.35211	0.000801982	0.00394537	334.8	350.545	376.026	274.991	186.438	164.857
LIMLP_RS04450	LIMLP_04460	LIC10933	hypothetical protein	Transcription	INFORMATION STORAGE AND PROCESSING	-	1.2562	NO	55	39	34	39	40	37	40.5729	-0.329063	0.796053	-1.2562	0.294221	-1.11842	0.263387	0.389921	41.4729	47.6351	46.4905	40.1672	37.475	30.1966
LIMLP_RS04460	LIMLP_04470	LIC10401	DUF5131 family protein	Function unknown	POORLY CHARACTERIZED	-	-1.39282	NO	1214	446	414	798	1118	1175	809.086	0.478013	1.39282	1.39282	0.239418	1.99656	0.0458727	0.101975	915.421	544.75	566.09	821.882	1047.43	958.947
LIMLP_RS04465	LIMLP_04475	-	DUF5131 family protein	Function unknown	POORLY CHARACTERIZED	-	-1.2753	NO	1180	399	338	827	880	828	698.541	0.350833	1.2753	1.2753	0.273055	1.28484	0.198847	0.315138	889.783	487.344	462.17	851.75	824.449	675.751
LIMLP_RS04470	LIMLP_04480	-	hypothetical protein	Function unknown	POORLY CHARACTERIZED	-	1.18199	NO	547	273	272	308	380	337	344.35	-0.241214	0.846033	-1.18199	0.180887	-1.33351	0.182365	0.294633	412.467	333.446	371.924	317.218	356.012	275.034
LIMLP_RS04475	LIMLP_04485	-	hypothetical protein	Function unknown	POORLY CHARACTERIZED	-	-1.1407	NO	76	66	58	82	85	99	77.0189	0.189916	1.1407	1.1407	0.243897	0.778673	0.436172	0.564147	57.3081	80.6132	79.3072	84.4541	79.6343	80.7964
LIMLP_RS04480	LIMLP_04490	-	hypothetical protein	Function unknown	POORLY CHARACTERIZED	-	1.06278	NO	145	89	65	112	95	106	99.6311	-0.087841	0.94093	-1.06278	0.229343	-0.383011	0.701712	0.795165	109.338	108.706	88.8788	115.352	89.003	86.5092
LIMLP_RS04485	LIMLP_04495	-	hypothetical protein	Defense mechanisms	CELLULAR PROCESSES AND SIGNALING	-	-1.0493	NO	4960	3154	2566	3745	3978	4981	3791.7	0.0694322	1.0493	1.0493	0.120072	0.578253	0.563094	0.682157	3740.1	3852.34	3508.66	3857.08	3726.88	4065.12
LIMLP_RS04495	LIMLP_04505	-	hypothetical protein	Function unknown	POORLY CHARACTERIZED	-	1.43575	NO	467	291	305	362	243	225	318.124	-0.5218	0.696502	-1.43575	0.272135	-1.91743	0.0551835	0.11771	352.143	355.431	417.047	372.834	227.66	183.628
LIMLP_RS04500	LIMLP_04510	-	hypothetical protein	Signal transduction mechanisms	CELLULAR PROCESSES AND SIGNALING	-	1.19164	NO	139	82	61	62	75	132	88.3714	-0.25295	0.839179	-1.19164	0.272627	-0.927824	0.353499	0.481486	104.813	100.156	83.4093	63.8555	70.2656	107.728
LIMLP_RS04505	LIMLP_04515	LIC10944	hypothetical protein	Function unknown	POORLY CHARACTERIZED	-	1.03128	NO	344	255	228	262	335	330	289.272	-0.044442	0.969665	-1.03128	0.173496	-0.256156	0.79783	0.865722	259.394	311.46	311.76	269.841	313.853	269.321
LIMLP_RS04510	LIMLP_04520	LIC10945	hypothetical protein	Function unknown	POORLY CHARACTERIZED	-	-1.72057	NO	116	32	31	116	96	107	77.6134	0.78289	1.72057	1.72057	0.345614	2.26521	0.0234996	0.0601104	87.4702	39.0852	42.3884	119.472	89.9399	87.3254
LIMLP_RS04515	LIMLP_04525	LIC10946	hypothetical protein	Function unknown	POORLY CHARACTERIZED	-	1.77617	NO	435	300	253	189	211	236	270.887	-0.828772	0.563008	-1.77617	0.156115	-5.30873	1.10389e-07	1.97796e-06	328.013	366.424	345.944	194.656	197.68	192.605
LIMLP_RS04520	LIMLP_04530	LIC10947	hypothetical protein	Function unknown	POORLY CHARACTERIZED	-	-1.04171	NO	391	241	185	287	362	300	286.956	0.0589568	1.04171	1.04171	0.191069	0.308562	0.757655	0.838999	294.835	294.361	252.963	295.589	339.148	244.837
LIMLP_RS04525	LIMLP_04535	-	hypothetical protein	Function unknown	POORLY CHARACTERIZED	-	1.09117	NO	127	66	60	117	79	54	82.8342	-0.125873	0.91645	-1.09117	0.353151	-0.356428	0.72152	0.810857	95.7648	80.6132	82.042	120.502	74.013	44.0707
LIMLP_RS04530	LIMLP_04540	LIC10948	ABC transporter ATP-binding protein	Defense mechanisms	CELLULAR PROCESSES AND SIGNALING	-	1.81707	NO	1839	1103	1253	715	677	1317	1148.79	-0.861611	0.550338	-1.81707	0.231601	-3.72024	0.00019903	0.00126703	1386.7	1347.22	1713.31	736.398	634.264	1074.84
LIMLP_RS04535	LIMLP_04545	LIC10949	aldo/keto reductase	General function prediction only	POORLY CHARACTERIZED	-	2.25651	NO	650	656	504	405	268	257	476.414	-1.1741	0.443161	-2.25651	0.295024	-3.97966	6.90153e-05	0.00052163	490.135	801.247	689.153	417.121	251.082	209.744
LIMLP_RS04540	LIMLP_04550	LIC10950	GAF domain-containing protein	Transcription	INFORMATION STORAGE AND PROCESSING	-	1.3102	NO	1426	893	824	883	846	994	967.66	-0.389785	0.763243	-1.3102	0.133028	-2.9301	0.00338857	0.0127018	1075.28	1090.72	1126.71	909.426	792.595	811.228
LIMLP_RS04545	LIMLP_04555	LIC10952	phosphohydrolase	General function prediction only	POORLY CHARACTERIZED	-	2.15738	NO	1507	1497	1305	620	721	1084	1157.99	-1.10928	0.463525	-2.15738	0.236413	-4.69213	2.70379e-06	3.37527e-05	1136.36	1828.46	1784.41	638.555	675.486	884.679
LIMLP_RS04550	LIMLP_04560	LIC10953	hypothetical protein	General function prediction only	POORLY CHARACTERIZED	-	1.36472	NO	639	302	306	309	358	342	366.981	-0.448604	0.732751	-1.36472	0.178793	-2.50907	0.0121049	0.0352876	481.84	368.867	418.414	318.248	335.401	279.115
LIMLP_RS04560	LIMLP_04570	LIC10955	4-hydroxy-3-methylbut-2-en-1-yl diphosphate synthase (flavodoxin)	Lipid transport and metabolism	METABOLISM	-	1.19652	NO	2931	1807	1786	1951	1881	2401	2098.42	-0.258848	0.835755	-1.19652	0.132268	-1.95701	0.0503466	0.109576	2210.13	2207.09	2442.12	2009.39	1762.26	1959.52
LIMLP_RS04565	LIMLP_04575	LIC10956	hypothetical protein	Function unknown	POORLY CHARACTERIZED	-	-1.45631	NO	32	7	14	21	34	29	21.4954	0.542322	1.45631	1.45631	0.445718	1.21674	0.223705	0.344167	24.1297	8.54989	19.1431	21.6285	31.8537	23.6676
LIMLP_RS04570	LIMLP_04580	LIC10957	hypothetical protein	Function unknown	POORLY CHARACTERIZED	-	-2.24237	NO	104	49	30	106	172	169	97.9219	1.16502	2.24237	2.24237	0.289429	4.02524	5.69171e-05	0.000446423	78.4215	59.8492	41.021	109.172	161.142	137.925
LIMLP_RS04580	LIMLP_04590	LIC10958	NAD(P)-dependent alcohol dehydrogenase	Energy production and conversion	METABOLISM	-	-1.63461	NO	324	199	200	343	475	542	333.578	0.708948	1.63461	1.63461	0.174814	4.05544	5.00398e-05	0.000402351	244.313	243.061	273.473	353.265	445.015	442.34
LIMLP_RS04585	LIMLP_04595	LIC10959	monooxygenase	Inorganic ion transport and metabolism	METABOLISM	-	1.10829	NO	677	420	367	470	547	467	483.83	-0.14833	0.902294	-1.10829	0.171005	-0.867402	0.385722	0.516089	510.494	512.993	501.823	484.066	512.47	381.13
LIMLP_RS04595	LIMLP_04605	-	DUF1564 domain-containing protein	Function unknown	POORLY CHARACTERIZED	-	-1.56557	NO	72	48	30	70	100	94	66.0731	0.646688	1.56557	1.56557	0.262134	2.46702	0.0136244	0.0387656	54.2918	58.6278	41.021	72.0949	93.6874	76.7157
LIMLP_RS04600	LIMLP_04610	LIC10963	hypothetical protein	Function unknown	POORLY CHARACTERIZED	-	-1.25686	NO	118	93	73	126	148	135	113.499	0.329823	1.25686	1.25686	0.217082	1.51935	0.128675	0.225812	88.9783	113.591	99.8177	129.771	138.657	110.177
LIMLP_RS04605	LIMLP_04615	LIC10964	TonB-dependent receptor	Inorganic ion transport and metabolism	METABOLISM	-	-1.94205	NO	718	460	363	883	1048	1489	784.349	0.957577	1.94205	1.94205	0.171531	5.58252	2.37057e-08	4.96311e-07	541.41	561.85	496.354	909.426	981.844	1215.21
LIMLP_RS04610	LIMLP_04620	LIC10965	hypothetical protein	Function unknown	POORLY CHARACTERIZED	-	1.48157	NO	1078	1171	1016	1118	863	602	1013.95	-0.56713	0.674958	-1.48157	0.327383	-1.73231	0.083218	0.162171	812.87	1430.27	1389.24	1151.46	808.522	491.307
LIMLP_RS04615	LIMLP_04625	LIC10966	alpha/beta hydrolase	General function prediction only	POORLY CHARACTERIZED	-	1.57595	NO	3672	2646	2551	2215	1999	2286	2584.78	-0.65622	0.634539	-1.57595	0.164664	-3.98521	6.74196e-05	0.000512365	2768.88	3231.86	3488.15	2281.29	1872.81	1865.66
LIMLP_RS04620	LIMLP_04630	LIC10967	cation transporter	Amino acid transport and metabolism	METABOLISM	-	1.67467	NO	2610	1626	1382	1404	1272	1046	1555.86	-0.743876	0.597133	-1.67467	0.21144	-3.51814	0.000434576	0.00238586	1968.08	1986.02	1889.7	1446.02	1191.7	853.667
LIMLP_RS04625	LIMLP_04635	LIC10968	hypothetical protein	Posttranslational modification, protein turnover, chaperones	CELLULAR PROCESSES AND SIGNALING	-	-1.26251	NO	2980	1953	1903	2392	3882	3713	2727.57	0.336292	1.26251	1.26251	0.184655	1.82119	0.0685786	0.139336	2247.08	2385.42	2602.1	2463.59	3636.94	3030.27
LIMLP_RS04630	LIMLP_04640	LIC10969	CoA transferase	Energy production and conversion	METABOLISM	-	1.54402	NO	3577	2232	2026	1736	1923	2104	2250.07	-0.626688	0.647661	-1.54402	0.112561	-5.56755	2.58347e-08	5.31657e-07	2697.25	2726.19	2770.28	1787.95	1801.61	1717.13
LIMLP_RS04635	LIMLP_04645	-	hypothetical protein	Function unknown	POORLY CHARACTERIZED	-	1.59177	NO	70	87	98	62	68	67	79.2153	-0.670631	0.628232	-1.59177	0.34651	-1.93538	0.0529431	0.114211	52.7837	106.263	134.002	63.8555	63.7074	54.6804
LIMLP_RS04640	LIMLP_04650	LIC10970	acyl-CoA dehydrogenase	Lipid transport and metabolism	METABOLISM	-	3.03093	up	64697	65543	64400	29865	25061	21227	48076.7	-1.59976	0.329932	-3.03093	0.28019	-5.70955	1.13277e-08	2.66042e-07	48785	80055.1	88058.4	30758.8	23479	17323.9
LIMLP_RS04645	LIMLP_04655	LIC10972	cytochrome-c peroxidase	Inorganic ion transport and metabolism	METABOLISM	-	1.354	NO	838	401	329	363	487	409	455.911	-0.437224	0.738554	-1.354	0.207796	-2.1041	0.0353698	0.0832573	631.897	489.787	449.864	373.864	456.258	333.795
LIMLP_RS04650	LIMLP_04660	LIC10973	porin OmpL1	Cell wall/membrane/envelope biogenesis	CELLULAR PROCESSES AND SIGNALING	-	1.36757	NO	13511	17163	14112	12280	14433	13131	14555.6	-0.45161	0.731227	-1.36757	0.270108	-1.67196	0.0945322	0.179039	10188	20963.1	19296.3	12647.5	13521.9	10716.5
LIMLP_RS04655	LIMLP_04665	LIC10974	acetyl-CoA C-acetyltransferase	Lipid transport and metabolism	METABOLISM	-	1.99191	NO	4286	3551	3203	2080	2200	2198	2991	-0.994153	0.502031	-1.99191	0.177962	-5.58632	2.31938e-08	4.89425e-07	3231.87	4337.24	4379.67	2142.25	2061.12	1793.84
LIMLP_RS04660	LIMLP_04670	LIC10975	AraC family transcriptional regulator	Transcription	INFORMATION STORAGE AND PROCESSING	-	1.31148	NO	785	671	554	657	542	574	636.987	-0.391198	0.762496	-1.31148	0.212863	-1.83779	0.0660932	0.135545	591.932	819.568	757.521	676.662	507.786	468.456
LIMLP_RS04665	LIMLP_04675	LIC10976	rhodanese-related sulfurtransferase	Translation, ribosomal structure and biogenesis	INFORMATION STORAGE AND PROCESSING	-	1.96682	NO	6114	3846	3856	3073	2695	2113	3665.79	-0.975866	0.508435	-1.96682	0.2316	-4.21358	2.5135e-05	0.00022616	4610.28	4697.55	5272.56	3164.97	2524.88	1724.47
LIMLP_RS04670	LIMLP_04680	LIC10977	bile acid:sodium symporter family protein	General function prediction only	POORLY CHARACTERIZED	-	1.45622	NO	1367	933	739	817	771	762	894.42	-0.542229	0.686709	-1.45622	0.168391	-3.22006	0.00128165	0.00579489	1030.79	1139.58	1010.48	841.451	722.33	621.887
LIMLP_RS04675	LIMLP_04685	LIC10978	hypothetical protein	Secondary metabolites biosynthesis, transport and catabolism	METABOLISM	-	-1.00233	NO	888	548	495	822	705	631	672.975	0.00335663	1.00233	1.00233	0.208314	0.0161133	0.987144	0.992156	669.599	669.334	676.846	846.601	660.496	514.975
LIMLP_RS04680	LIMLP_04690	LIC10979	hypothetical protein	Function unknown	POORLY CHARACTERIZED	-	-3.15811	down	204	35	45	243	327	330	180.677	1.65906	3.15811	3.15811	0.39937	4.1542	3.26429e-05	0.000279211	153.827	42.7495	61.5315	250.272	306.358	269.321
LIMLP_RS04685	LIMLP_04695	LIC10982	DMT family transporter	Amino acid transport and metabolism	METABOLISM	-	-1.22067	NO	1508	850	730	1464	1398	1299	1175.2	0.287673	1.22067	1.22067	0.178517	1.61146	0.10708	0.196787	1137.11	1038.2	998.177	1507.81	1309.75	1060.15
LIMLP_RS04690	LIMLP_04700	LIC10983	peptidase M14	Amino acid transport and metabolism	METABOLISM	-	-1.14717	NO	2212	1134	1155	1887	1750	2125	1658.27	0.198081	1.14717	1.14717	0.149621	1.32388	0.185542	0.298721	1667.97	1385.08	1579.31	1943.47	1639.53	1734.27
LIMLP_RS04695	LIMLP_04705	LIC10984	hypothetical protein	Posttranslational modification, protein turnover, chaperones	CELLULAR PROCESSES AND SIGNALING	-	1.197	NO	2803	1673	1585	1582	1807	2401	1934.35	-0.259422	0.835423	-1.197	0.137686	-1.88415	0.0595442	0.125076	2113.61	2043.42	2167.28	1629.35	1692.93	1959.52
LIMLP_RS04700	LIMLP_04710	LIC10985	hypothetical protein	Posttranslational modification, protein turnover, chaperones	CELLULAR PROCESSES AND SIGNALING	-	1.11442	NO	3508	2887	2536	2771	3211	3410	3047.38	-0.15629	0.89733	-1.11442	0.163825	-0.954007	0.34008	0.467343	2645.22	3526.22	3467.64	2853.93	3008.3	2782.99
LIMLP_RS04705	LIMLP_04715	-	hypothetical protein	Function unknown	POORLY CHARACTERIZED	-	-1.9108	NO	438	92	80	330	458	359	268.998	0.93418	1.9108	1.9108	0.401946	2.32414	0.0201178	0.0535401	330.275	112.37	109.389	339.876	429.088	292.989
LIMLP_RS04710	LIMLP_04720	LIC10986	hypothetical protein	Function unknown	POORLY CHARACTERIZED	-	-1.00534	NO	5206	2887	2465	4441	4133	2986	3617.56	0.00768444	1.00534	1.00534	0.239501	0.0320852	0.974404	0.98411	3925.6	3526.22	3370.56	4573.91	3872.1	2436.95
LIMLP_RS04715	LIMLP_04725	LIC10987	hypothetical protein	Function unknown	POORLY CHARACTERIZED	-	-1.05595	NO	6470	5725	5536	5764	7706	9027	6660.71	0.0785369	1.05595	1.05595	0.206836	0.379706	0.704164	0.797075	4878.73	6992.59	7569.74	5936.5	7219.55	7367.16
LIMLP_RS04720	LIMLP_04730	LIC10988	membrane protein	Amino acid transport and metabolism	METABOLISM	-	1.08446	NO	11627	10637	9365	11519	11787	10983	11072.5	-0.116974	0.92212	-1.08446	0.208287	-0.561601	0.574388	0.690494	8767.38	12992.2	12805.4	11863.7	11042.9	8963.5
LIMLP_RS04725	LIMLP_04735	LIC10989	GAF domain-containing protein	Signal transduction mechanisms	CELLULAR PROCESSES AND SIGNALING	-	-1.34623	NO	6554	5135	4658	7910	8594	9149	6874.69	0.428926	1.34623	1.34623	0.155246	2.76287	0.00572948	0.0194602	4942.07	6271.96	6369.19	8146.73	8051.5	7466.73
LIMLP_RS04730	LIMLP_04740	LIC10990	potassium-transporting ATPase subunit KdpA	Inorganic ion transport and metabolism	METABOLISM	-	-1.07509	NO	324	177	166	195	251	371	237.71	0.104459	1.07509	1.07509	0.208598	0.500768	0.616534	0.726905	244.313	216.19	226.983	200.836	235.155	302.782
LIMLP_RS04735	LIMLP_04745	LIC10991	K(+)-transporting ATPase subunit B	Inorganic ion transport and metabolism	METABOLISM	-	-1.41943	NO	446	258	212	343	510	620	379.73	0.505309	1.41943	1.41943	0.19511	2.58986	0.00960141	0.0294127	336.308	315.125	289.882	353.265	477.806	505.997
LIMLP_RS04740	LIMLP_04750	LIC10992	potassium-transporting ATPase subunit KdpC	Inorganic ion transport and metabolism	METABOLISM	-	-1.17721	NO	317	216	166	223	354	364	264.707	0.235375	1.17721	1.17721	0.198845	1.18371	0.236528	0.35871	239.035	263.825	226.983	229.674	331.653	297.069
LIMLP_RS04745	LIMLP_04755	LIC10993	sensor histidine kinase KdpD	Signal transduction mechanisms	CELLULAR PROCESSES AND SIGNALING	-	-1.25104	NO	1812	903	798	1185	1612	2115	1336.21	0.32313	1.25104	1.25104	0.190349	1.69756	0.0895901	0.171783	1366.34	1102.94	1091.16	1220.46	1510.24	1726.1
LIMLP_RS04750	LIMLP_04760	LIC10994	DNA-binding response regulator	Transcription	INFORMATION STORAGE AND PROCESSING	-	-1.33675	NO	560	321	250	388	586	733	450.504	0.41873	1.33675	1.33675	0.205627	2.03636	0.0417141	0.094809	422.27	392.074	341.842	399.612	549.008	598.219
LIMLP_RS04755	LIMLP_04765	LIC10995	alpha/beta hydrolase	General function prediction only	POORLY CHARACTERIZED	-	1.15217	NO	242	183	191	171	184	278	207.092	-0.204349	0.86793	-1.15217	0.21861	-0.934765	0.349909	0.477849	182.481	223.519	261.167	176.118	172.385	226.883
LIMLP_RS04760	LIMLP_04770	-	hypothetical protein	Function unknown	POORLY CHARACTERIZED	-	-1.29068	NO	52	43	31	59	65	62	51.0637	0.368131	1.29068	1.29068	0.275149	1.33793	0.180919	0.293332	39.2108	52.5208	42.3884	60.7657	60.8968	50.5997
LIMLP_RS04765	LIMLP_04775	LIC10996	EAL domain-containing protein	Signal transduction mechanisms	CELLULAR PROCESSES AND SIGNALING	-	1.59291	NO	966	789	846	632	703	585	772.645	-0.671664	0.627782	-1.59291	0.227445	-2.95308	0.00314616	0.0120097	728.416	963.695	1156.79	650.914	658.622	477.433
LIMLP_RS04770	LIMLP_04780	LIC12906	DUF1554 domain-containing protein	Function unknown	POORLY CHARACTERIZED	-	-1.34795	NO	360	214	183	290	435	429	306.568	0.430765	1.34795	1.34795	0.181631	2.37165	0.0177089	0.0482094	271.459	261.382	250.228	298.679	407.54	350.118
LIMLP_RS04780	LIMLP_04790	LIC10999	SAM-dependent methyltransferase	Replication, recombination and repair	INFORMATION STORAGE AND PROCESSING	-	1.42547	NO	449	300	333	284	266	331	328.695	-0.511433	0.701525	-1.42547	0.184333	-2.7745	0.00552866	0.0189002	338.57	366.424	455.333	292.499	249.208	270.137
LIMLP_RS04785	LIMLP_04795	LIC11000	alpha/beta fold hydrolase	General function prediction only	POORLY CHARACTERIZED	-	-1.41378	NO	303	150	163	243	309	438	255.3	0.499554	1.41378	1.41378	0.206683	2.41701	0.0156487	0.0434256	228.478	183.212	222.881	250.272	289.494	357.463
LIMLP_RS04800	LIMLP_04810	LIC11003	lipoprotein LipL71	Replication, recombination and repair	INFORMATION STORAGE AND PROCESSING	-	-1.97422	NO	5610	2982	2098	4744	7899	10933	5325.04	0.98128	1.97422	1.97422	0.253588	3.86959	0.000109019	0.00076167	4230.24	3642.25	2868.73	4885.98	7400.37	8922.69
LIMLP_RS04805	LIMLP_04815	LIC11004	anti-sigma factor antagonist	Signal transduction mechanisms	CELLULAR PROCESSES AND SIGNALING	-	1.41144	NO	3660	4191	2988	3018	3134	2978	3406.56	-0.49717	0.708495	-1.41144	0.242139	-2.05325	0.0400486	0.0920055	2759.84	5118.94	4085.69	3108.32	2936.16	2430.42
LIMLP_RS04810	LIMLP_04820	LIC11005	tRNA guanosine(34) transglycosylase Tgt	Translation, ribosomal structure and biogenesis	INFORMATION STORAGE AND PROCESSING	-	-1.16054	NO	2182	978	801	1367	1652	1981	1417.92	0.214796	1.16054	1.16054	0.195689	1.09764	0.272362	0.398806	1645.34	1194.54	1095.26	1407.91	1547.72	1616.74
LIMLP_RS04815	LIMLP_04825	LIC11006	transcriptional repressor	Inorganic ion transport and metabolism	METABOLISM	-	1.43722	NO	3858	2358	1988	2322	2052	1970	2404.88	-0.523284	0.695786	-1.43722	0.182146	-2.87288	0.00406743	0.0146266	2909.14	2880.09	2718.32	2391.49	1922.47	1607.77
LIMLP_RS04820	LIMLP_04830	LIC11007	hypothetical protein	Function unknown	POORLY CHARACTERIZED	-	1.35659	NO	424	331	255	276	289	288	310.458	-0.439981	0.737144	-1.35659	0.178071	-2.47081	0.0134806	0.0384435	319.719	404.288	348.678	284.26	270.757	235.044
LIMLP_RS04830	LIMLP_04840	LIC11008	M23 family metallopeptidase	Cell wall/membrane/envelope biogenesis	CELLULAR PROCESSES AND SIGNALING	-	1.03274	NO	7909	5509	4846	5735	6538	8173	6336.82	-0.0464808	0.968295	-1.03274	0.129319	-0.359426	0.719276	0.808991	5963.81	6728.76	6626.26	5906.64	6125.28	6670.19
LIMLP_RS04835	LIMLP_04845	LIC11009	hypothetical protein	Function unknown	POORLY CHARACTERIZED	-	1.63542	NO	2957	3689	3262	2394	2320	2701	3006.57	-0.709661	0.611464	-1.63542	0.268925	-2.63887	0.00831817	0.0263156	2229.74	4505.79	4460.35	2465.65	2173.55	2204.35
LIMLP_RS04845	LIMLP_04855	LIC11316	DUF1564 family protein	Function unknown	POORLY CHARACTERIZED	-	-1.21	NO	109	46	46	79	92	97	74.6661	0.27501	1.21	1.21	0.248357	1.10732	0.268155	0.395291	82.1918	56.185	62.8989	81.3643	86.1924	79.1641
LIMLP_RS04850	LIMLP_04860	LIC11314	DUF1564 family protein	Function unknown	POORLY CHARACTERIZED	-	-1.05179	NO	80	51	54	71	79	72	67.0588	0.0728532	1.05179	1.05179	0.248366	0.29333	0.76927	0.845769	60.3243	62.2921	73.8378	73.1249	74.013	58.761
LIMLP_RS04855	LIMLP_04865	-	hypothetical protein	Function unknown	POORLY CHARACTERIZED	-	1.2902	NO	45	37	32	33	34	35	36.2143	-0.367598	0.775072	-1.2902	0.310389	-1.18431	0.236289	0.358487	33.9324	45.1923	43.7557	33.9876	31.8537	28.5644
LIMLP_RS04865	LIMLP_04875	LIC11011	carboxylating nicotinate-nucleotide diphosphorylase	Coenzyme transport and metabolism	METABOLISM	-	-1.40404	NO	2594	1318	1052	1737	2365	3705	2005.46	0.489588	1.40404	1.40404	0.231684	2.11317	0.0345858	0.0818288	1956.01	1609.82	1438.47	1788.98	2215.71	3023.74
LIMLP_RS04870	LIMLP_04880	LIC11012	bifunctional (p)ppGpp synthetase/guanosine-3',5'-bis(diphosphate) 3'-pyrophosphohydrolase	Transcription	INFORMATION STORAGE AND PROCESSING	-	-1.0875	NO	3649	2346	1986	2816	2973	4135	2898.81	0.121019	1.0875	1.0875	0.137752	0.878524	0.37966	0.509934	2751.54	2865.43	2715.59	2900.28	2785.33	3374.68
LIMLP_RS04875	LIMLP_04885	LIC11013	ABC transporter substrate-binding protein	Amino acid transport and metabolism	METABOLISM	-	1.03724	NO	3381	2779	2196	2619	2955	3866	2927.91	-0.0527535	0.964094	-1.03724	0.165039	-0.319642	0.74924	0.833447	2549.45	3394.31	3002.74	2697.38	2768.46	3155.14
LIMLP_RS04880	LIMLP_04890	LIC11014	hypothetical protein	Function unknown	POORLY CHARACTERIZED	-	1.01797	NO	1719	1281	1034	1432	1492	1623	1411.99	-0.0256904	0.98235	-1.01797	0.141857	-0.1811	0.856289	0.908523	1296.22	1564.63	1413.86	1474.86	1397.82	1324.57
LIMLP_RS04885	LIMLP_04895	LIC11015	hypothetical protein	Function unknown	POORLY CHARACTERIZED	-	-1.07748	NO	36	24	26	48	26	31	31.8511	0.107667	1.07748	1.07748	0.385328	0.279417	0.779925	0.853816	27.1459	29.3139	35.5515	49.4365	24.3587	25.2999
LIMLP_RS04890	LIMLP_04900	LIC11016	adenylosuccinate lyase	Nucleotide transport and metabolism	METABOLISM	-	1.37243	NO	4506	2538	2176	1971	2396	3220	2729.29	-0.456732	0.728635	-1.37243	0.156445	-2.91945	0.0035065	0.0130162	3397.76	3099.95	2975.39	2029.99	2244.75	2627.92
LIMLP_RS04895	LIMLP_04905	LIC11017	hypothetical protein	Carbohydrate transport and metabolism	METABOLISM	-	1.06243	NO	1664	873	651	1099	1065	1100	1039.77	-0.0873739	0.941234	-1.06243	0.186872	-0.467561	0.640099	0.746602	1254.74	1066.29	890.155	1131.89	997.771	897.737
LIMLP_RS04900	LIMLP_04910	LIC11018	fatty acid hydroxylase family protein	Lipid transport and metabolism	METABOLISM	-	1.02754	NO	208	142	120	167	163	191	162.493	-0.039193	0.973199	-1.02754	0.178615	-0.219427	0.826317	0.884625	156.843	173.441	164.084	171.998	152.71	155.88
LIMLP_RS04905	LIMLP_04915	LIC11019	hypothetical protein	Cell wall/membrane/envelope biogenesis	CELLULAR PROCESSES AND SIGNALING	-	-1.27651	NO	148	130	82	175	155	198	144.926	0.3522	1.27651	1.27651	0.223803	1.5737	0.115556	0.207951	111.6	158.784	112.124	180.237	145.215	161.593
LIMLP_RS04910	LIMLP_04920	LIC11020	hypothetical protein	Function unknown	POORLY CHARACTERIZED	-	1.12711	NO	110	94	84	122	73	101	98.1815	-0.172623	0.887228	-1.12711	0.290055	-0.595139	0.55175	0.671043	82.9459	114.813	114.859	125.651	68.3918	82.4286
LIMLP_RS04915	LIMLP_04925	LIC11021**	hypothetical protein (LigC)	Intracellular trafficking, secretion, and vesicular transport	CELLULAR PROCESSES AND SIGNALING	-	-1.2614	NO	870	601	586	829	1007	1178	825.002	0.335023	1.2614	1.2614	0.149828	2.23605	0.0253483	0.0637463	656.026	734.069	801.277	853.81	943.432	961.395
LIMLP_RS04930	LIMLP_04940	LIC11023	hypothetical protein	Function unknown	POORLY CHARACTERIZED	-	-1.20581	NO	1213	633	536	897	1080	1211	890.788	0.270002	1.20581	1.20581	0.152178	1.77424	0.0760227	0.151209	914.667	773.154	732.908	923.845	1011.82	988.327
LIMLP_RS04935	LIMLP_04945	LIC11024	glycosyltransferase	Cell wall/membrane/envelope biogenesis	CELLULAR PROCESSES AND SIGNALING	-	1.00183	NO	2547	1696	1393	1918	1901	2608	1963.61	-0.00264311	0.99817	-1.00183	0.136901	-0.0193067	0.984596	0.99065	1920.57	2071.52	1904.74	1975.4	1781	2128.45
LIMLP_RS04940	LIMLP_04950	LIC11025	anti-sigma factor antagonist	Signal transduction mechanisms	CELLULAR PROCESSES AND SIGNALING	-	-1.50331	NO	1778	642	676	1207	1658	2196	1272.98	0.588143	1.50331	1.50331	0.243844	2.41196	0.015867	0.0438851	1340.71	784.147	924.34	1243.12	1553.34	1792.21
LIMLP_RS04945	LIMLP_04955	LIC11026	hypothetical protein	Function unknown	POORLY CHARACTERIZED	-	-1.45671	NO	3659	2282	1801	3595	4570	4516	3279.78	0.542718	1.45671	1.45671	0.139049	3.90307	9.49796e-05	0.00067957	2759.08	2787.26	2462.63	3702.59	4281.51	3685.62
LIMLP_RS04950	LIMLP_04960	LIC11027	hypothetical protein	Function unknown	POORLY CHARACTERIZED	-	-1.43568	NO	723	541	351	702	902	1044	684.336	0.521737	1.43568	1.43568	0.178642	2.92057	0.00349389	0.0130028	545.181	660.784	479.946	723.009	845.06	852.034
LIMLP_RS04955	LIMLP_04965	LIC11028	Tol transport system component	Cell wall/membrane/envelope biogenesis	CELLULAR PROCESSES AND SIGNALING	-	-1.25985	NO	8670	5260	4005	7844	8535	8773	6945.57	0.333256	1.25985	1.25985	0.141022	2.36316	0.0181199	0.0491033	6537.64	6424.63	5476.3	8078.75	7996.22	7159.86
LIMLP_RS04960	LIMLP_04970	LIC11030	DUF1565 domain-containing protein	Function unknown	POORLY CHARACTERIZED	-	1.45083	NO	131	70	49	65	60	64	71.1118	-0.536883	0.689259	-1.45083	0.260022	-2.06476	0.038946	0.0897443	98.781	85.4989	67.0009	66.9453	56.2124	52.232
LIMLP_RS04970	LIMLP_04980	LIC11034	hypothetical protein	General function prediction only	POORLY CHARACTERIZED	-	-1.31565	NO	446	170	184	298	341	519	307.584	0.395771	1.31565	1.31565	0.239378	1.65333	0.0982638	0.1845	336.308	207.64	251.595	306.918	319.474	423.569
LIMLP_RS04975	LIMLP_04985	LIC11035	DUF4087 domain-containing protein	Posttranslational modification, protein turnover, chaperones	CELLULAR PROCESSES AND SIGNALING	-	1.00725	NO	367	189	144	265	200	297	234.53	-0.0104193	0.992804	-1.00725	0.222621	-0.0468028	0.96267	0.977246	276.738	230.847	196.901	272.931	187.375	242.389
LIMLP_RS04980	LIMLP_04990	LIC11036	aminopeptidase	Amino acid transport and metabolism	METABOLISM	-	1.32865	NO	1366	800	717	756	716	980	872.8	-0.40996	0.752644	-1.32865	0.141553	-2.89616	0.00377758	0.0137749	1030.04	977.13	980.402	778.625	670.802	799.802
LIMLP_RS04985	LIMLP_04995	LIC11037	PDZ domain-containing protein	Posttranslational modification, protein turnover, chaperones	CELLULAR PROCESSES AND SIGNALING	-	1.27904	NO	692	330	319	276	388	511	404.311	-0.355057	0.781839	-1.27904	0.205908	-1.72435	0.0846447	0.164271	521.805	403.066	436.19	284.26	363.507	417.04
LIMLP_RS04990	LIMLP_05000	LIC11038	pyridoxal phosphate-dependent aminotransferase	Amino acid transport and metabolism	METABOLISM	-	1.51368	NO	5724	2918	2238	2116	2454	3371	3028.34	-0.598059	0.660642	-1.51368	0.186451	-3.20759	0.00133852	0.00598948	4316.2	3564.08	3060.17	2179.33	2299.09	2751.16
LIMLP_RS04995	LIMLP_05005	LIC11039	glutamate racemase	Cell wall/membrane/envelope biogenesis	CELLULAR PROCESSES AND SIGNALING	-	-1.03767	NO	1311	474	394	715	750	921	716.16	0.0533422	1.03767	1.03767	0.249872	0.213478	0.830954	0.888305	988.564	578.95	538.742	736.398	702.656	751.651
LIMLP_RS05005	LIMLP_05015	LIC11041	hypothetical protein	Function unknown	POORLY CHARACTERIZED	-	1.04284	NO	587	785	655	526	835	1072	749.33	-0.0605113	0.958924	-1.04284	0.309236	-0.19568	0.844861	0.899151	442.629	958.809	895.625	541.742	782.29	874.886
LIMLP_RS05015	LIMLP_05025	LIC11042	ankyrin repeat protein	General function prediction only	POORLY CHARACTERIZED	-	-1.0987	NO	39	16	26	28	35	38	29.5239	0.135801	1.0987	1.0987	0.347841	0.390411	0.696232	0.790748	29.4081	19.5426	35.5515	28.838	32.7906	31.0127
LIMLP_RS05020	LIMLP_05030	LIC11043	hypothetical protein	Function unknown	POORLY CHARACTERIZED	-	-1.38084	NO	67	21	33	44	63	79	48.3513	0.46555	1.38084	1.38084	0.327655	1.42085	0.155359	0.261574	50.5216	25.6497	45.1231	45.3168	59.0231	64.4739
LIMLP_RS05025	LIMLP_05035	LIC11044	hypothetical protein	Function unknown	POORLY CHARACTERIZED	-	-1.96668	NO	48	27	36	82	76	92	58.1896	0.975764	1.96668	1.96668	0.272104	3.58599	0.0003358	0.00192863	36.1946	32.9781	49.2252	84.4541	71.2024	75.0835
LIMLP_RS05030	LIMLP_05040	LIC11045	adenylate/guanylate cyclase domain-containing protein	Signal transduction mechanisms	CELLULAR PROCESSES AND SIGNALING	-	1.22876	NO	395	249	243	285	281	250	282.513	-0.297206	0.813827	-1.22876	0.194013	-1.53189	0.12555	0.222099	297.851	304.132	332.27	293.529	263.262	204.031
LIMLP_RS05035	LIMLP_05045	LIC11046	SH3 domain-containing protein	General function prediction only	POORLY CHARACTERIZED	-	-1.18885	NO	850	531	470	674	784	1062	704.597	0.249562	1.18885	1.18885	0.151605	1.64613	0.0997365	0.186255	640.945	648.57	642.662	694.171	734.509	866.725
LIMLP_RS05045	LIMLP_05055	LIC11048	WGR domain-containing protein	Signal transduction mechanisms	CELLULAR PROCESSES AND SIGNALING	-	-1.17493	NO	334	231	195	220	346	475	289.84	0.232581	1.17493	1.17493	0.228607	1.01738	0.30897	0.434209	251.854	282.146	266.636	226.584	324.158	387.659
LIMLP_RS05050	LIMLP_05060	LIC11049	hypothetical protein	Function unknown	POORLY CHARACTERIZED	-	1.10471	NO	557	245	268	362	341	360	345.303	-0.143672	0.905212	-1.10471	0.197217	-0.728495	0.466311	0.594071	420.008	299.246	366.454	372.834	319.474	293.805
LIMLP_RS05065	LIMLP_05070	-	hypothetical protein	Function unknown	POORLY CHARACTERIZED	-	1.3484	NO	148	92	88	81	106	89	99.9443	-0.431246	0.741621	-1.3484	0.220533	-1.95547	0.050528	0.109856	111.6	112.37	120.328	83.4241	99.3086	72.6351
LIMLP_RS05070	LIMLP_05075	LIC11051	WGR domain-containing protein	Signal transduction mechanisms	CELLULAR PROCESSES AND SIGNALING	-	-1.0051	NO	627	393	352	508	484	570	479.327	0.0073429	1.0051	1.0051	0.143544	0.0511545	0.959202	0.976109	472.791	480.015	481.313	523.203	453.447	465.191
LIMLP_RS05075	LIMLP_05080	LIC11052	hypothetical protein	General function prediction only	POORLY CHARACTERIZED	-	1.35858	NO	476	334	248	248	288	353	319.887	-0.442103	0.736061	-1.35858	0.162434	-2.72174	0.00649384	0.0216132	358.929	407.952	339.107	255.422	269.82	288.092
LIMLP_RS05085	LIMLP_05090	LIC11054	SufE family protein	General function prediction only	POORLY CHARACTERIZED	-	1.92516	NO	858	423	403	286	298	390	434.453	-0.944978	0.519437	-1.92516	0.166159	-5.68719	1.29145e-08	2.95771e-07	646.978	516.658	551.049	294.559	279.188	318.289
LIMLP_RS05090	LIMLP_05095	-	hypothetical protein	Function unknown	POORLY CHARACTERIZED	-	-1.52819	NO	107	32	44	69	102	136	76.2587	0.611819	1.52819	1.52819	0.318836	1.91891	0.0549953	0.11748	80.6837	39.0852	60.1641	71.065	95.5612	110.993
LIMLP_RS05095	LIMLP_05100	LIC11056	hypothetical protein	Function unknown	POORLY CHARACTERIZED	-	-1.20039	NO	110	65	66	100	106	123	92.5448	0.263502	1.20039	1.20039	0.209203	1.25955	0.207831	0.325421	82.9459	79.3918	90.2462	102.993	99.3086	100.383
LIMLP_RS05105	LIMLP_05110	LIC11058	LemA family protein	General function prediction only	POORLY CHARACTERIZED	-	-1.2983	NO	1605	755	793	1245	1784	1502	1232.7	0.376628	1.2983	1.2983	0.19146	1.96714	0.0491675	0.107687	1210.26	922.167	1084.32	1282.26	1671.38	1225.82
LIMLP_RS05110	LIMLP_05115	LIC11059	DUF736 family protein	Function unknown	POORLY CHARACTERIZED	-	-1.3485	NO	2375	1264	1208	2006	3025	2238	1952.18	0.431357	1.3485	1.3485	0.201188	2.14405	0.0320293	0.077219	1790.88	1543.87	1651.78	2066.03	2834.04	1826.49
LIMLP_RS05115	LIMLP_05120	-	hypothetical protein	Function unknown	POORLY CHARACTERIZED	-	-1.52668	NO	1131	573	496	1061	1463	1161	940.306	0.610394	1.52668	1.52668	0.196777	3.10196	0.00192245	0.00812157	852.834	699.87	678.214	1092.75	1370.65	947.521
LIMLP_RS05120	LIMLP_05125	LIC11060	DUF389 domain-containing protein	Function unknown	POORLY CHARACTERIZED	-	-1.25205	NO	1679	1585	1514	2051	2428	2705	1977.82	0.324287	1.25205	1.25205	0.210283	1.54215	0.123038	0.218297	1266.06	1935.94	2070.19	2112.38	2274.73	2207.62
LIMLP_RS05125	LIMLP_05130	LIC11061	DNA translocase FtsK	Cell cycle control, cell division, chromosome partitioning	CELLULAR PROCESSES AND SIGNALING	-	-1.21563	NO	5192	2561	2687	3964	4711	5556	3957.97	0.281702	1.21563	1.21563	0.1462	1.92683	0.0540005	0.11585	3915.05	3128.04	3674.11	4082.63	4413.61	4534.39
LIMLP_RS05130	LIMLP_05135	LIC11062	class I SAM-dependent methyltransferase	Secondary metabolites biosynthesis, transport and catabolism	METABOLISM	-	1.03002	NO	457	194	159	233	271	350	263.08	-0.042671	0.970856	-1.03002	0.225584	-0.189158	0.849969	0.903431	344.602	236.954	217.411	239.973	253.893	285.644
LIMLP_RS05135	LIMLP_05140	LIC11063	prolipoprotein diacylglyceryl transferase	Cell wall/membrane/envelope biogenesis	CELLULAR PROCESSES AND SIGNALING	-	1.61744	NO	1333	1138	978	822	855	807	1006.44	-0.693709	0.618262	-1.61744	0.192441	-3.60479	0.000312409	0.00182656	1005.15	1389.97	1337.28	846.601	801.027	658.613
LIMLP_RS05140	LIMLP_05145	LIC11064	M23 family metallopeptidase	Cell wall/membrane/envelope biogenesis	CELLULAR PROCESSES AND SIGNALING	-	1.23393	NO	8145	4261	3483	4338	4969	4823	4861.34	-0.303257	0.810421	-1.23393	0.15958	-1.90034	0.0573881	0.121406	6141.76	5204.44	4762.54	4467.83	4655.33	3936.17
LIMLP_RS05145	LIMLP_05150	LIC11065	polynucleotide adenylyltransferase PcnB	Translation, ribosomal structure and biogenesis	INFORMATION STORAGE AND PROCESSING	-	-1.09295	NO	5167	3307	2823	3753	4761	5593	4114.31	0.128227	1.09295	1.09295	0.131006	0.978789	0.327684	0.453607	3896.19	4039.21	3860.08	3865.32	4460.46	4564.59
LIMLP_RS05150	LIMLP_05155	LIC11066	single-stranded-DNA-specific exonuclease RecJ	Replication, recombination and repair	INFORMATION STORAGE AND PROCESSING	-	1.39261	NO	8770	5042	4480	4987	4300	5400	5411.52	-0.477793	0.718076	-1.39261	0.147408	-3.2413	0.00118986	0.00551423	6613.05	6158.36	6125.8	5136.25	4028.56	4407.07
LIMLP_RS05155	LIMLP_05160	LIC11067	polymer-forming cytoskeletal family protein	Cell wall/membrane/envelope biogenesis	CELLULAR PROCESSES AND SIGNALING	-	2.13444	NO	3008	2034	1737	1324	992	1283	1744.63	-1.09386	0.468506	-2.13444	0.182732	-5.98613	2.14889e-09	6.28115e-08	2268.19	2484.35	2375.12	1363.62	929.379	1047.09
LIMLP_RS05160	LIMLP_05165	LIC11068	lysozyme precursor	Cell wall/membrane/envelope biogenesis	CELLULAR PROCESSES AND SIGNALING	-	-1.69905	NO	309	139	105	256	308	467	246.617	0.764727	1.69905	1.69905	0.248	3.08358	0.00204524	0.00849358	233.002	169.776	143.573	263.661	288.557	381.13
LIMLP_RS05165	LIMLP_05170	LIC11069	hypothetical protein	Function unknown	POORLY CHARACTERIZED	-	1.07419	NO	884	534	468	626	646	705	630.678	-0.103248	0.930935	-1.07419	0.134058	-0.770176	0.441196	0.569384	666.583	652.234	639.927	644.735	605.221	575.368
LIMLP_RS05170	LIMLP_05175	LIC11070	iron-containing alcohol dehydrogenase	Energy production and conversion	METABOLISM	-	-1.04279	NO	5345	2737	2851	4027	4170	4537	3838.14	0.060447	1.04279	1.04279	0.140426	0.430456	0.666864	0.768097	4030.42	3343.01	3898.36	4147.52	3906.76	3702.76
LIMLP_RS05175	LIMLP_05180	LIC11071	hypothetical protein	Function unknown	POORLY CHARACTERIZED	-	1.25236	NO	11400	10105	9679	8683	9876	11135	10242.7	-0.324647	0.798494	-1.25236	0.19242	-1.68718	0.0915688	0.174915	8596.21	12342.4	13234.7	8942.86	9252.57	9087.55
LIMLP_RS05180	LIMLP_05185	LIC11072	16S rRNA (cytidine(1402)-2'-O)-methyltransferase	Translation, ribosomal structure and biogenesis	INFORMATION STORAGE AND PROCESSING	-	-1.46177	NO	876	450	463	707	935	1336	756.293	0.547715	1.46177	1.46177	0.197253	2.77671	0.00549118	0.018803	660.551	549.636	633.091	728.159	875.977	1090.34
LIMLP_RS05185	LIMLP_05190	LIC11073	hypothetical protein	Function unknown	POORLY CHARACTERIZED	-	-1.06367	NO	1862	1004	845	1170	1531	1704	1302.64	0.089056	1.06367	1.06367	0.154185	0.577593	0.563539	0.682386	1404.05	1226.3	1155.42	1205.02	1434.35	1390.68
LIMLP_RS05190	LIMLP_05195	LIC11074	hypothetical protein	Replication, recombination and repair	INFORMATION STORAGE AND PROCESSING	-	1.39142	NO	17785	10642	8258	9642	10634	8828	10799.8	-0.476558	0.71869	-1.39142	0.1814	-2.62711	0.00861145	0.0269359	13410.8	12998.3	11291.7	9930.56	9962.72	7204.75
LIMLP_RS05195	LIMLP_05200	LIC11075	NAD(+) synthase	Coenzyme transport and metabolism	METABOLISM	-	1.54764	NO	3160	2420	2129	2022	1749	1971	2263.24	-0.630071	0.646145	-1.54764	0.175738	-3.58529	0.000336705	0.00192923	2382.81	2955.82	2911.12	2082.51	1638.59	1608.58
LIMLP_RS05200	LIMLP_05205	LIC11076	orotate phosphoribosyltransferase	Nucleotide transport and metabolism	METABOLISM	-	1.48318	NO	412	214	185	131	196	291	230.176	-0.568696	0.674226	-1.48318	0.241661	-2.35328	0.0186088	0.050134	310.67	261.382	252.963	134.921	183.627	237.492
LIMLP_RS05205	LIMLP_05210	LIC11077	hypothetical protein	Function unknown	POORLY CHARACTERIZED	-	1.24055	NO	379	272	288	295	306	274	304.324	-0.310978	0.806095	-1.24055	0.206908	-1.50298	0.132845	0.231545	285.786	332.224	393.801	303.829	286.683	223.618
LIMLP_RS05210	LIMLP_05215	LIC11078	DUF1564 domain-containing protein	Function unknown	POORLY CHARACTERIZED	-	-1.16417	NO	154	54	56	125	108	92	93.9433	0.219306	1.16417	1.16417	0.307359	0.713517	0.475526	0.601698	116.124	65.9563	76.5725	128.741	101.182	75.0835
LIMLP_RS05215	LIMLP_05220	LIC11079	hypothetical protein	Function unknown	POORLY CHARACTERIZED	-	1.30822	NO	321	262	194	226	221	235	243.155	-0.387602	0.764399	-1.30822	0.19048	-2.03487	0.0418637	0.0950386	242.051	320.01	265.269	232.764	207.049	191.789
LIMLP_RS05220	LIMLP_05225	LIC11080	ABC transporter permease	Defense mechanisms	CELLULAR PROCESSES AND SIGNALING	-	1.10134	NO	510	344	310	378	377	455	390.411	-0.139256	0.907988	-1.10134	0.146757	-0.948886	0.342679	0.469651	384.567	420.166	423.884	389.313	353.202	371.337
LIMLP_RS05225	LIMLP_05230	LIC11081	ABC transporter ATP-binding protein	Defense mechanisms	CELLULAR PROCESSES AND SIGNALING	-	-1.6899	NO	112	30	47	73	104	175	83.4673	0.756938	1.6899	1.6899	0.357982	2.11446	0.0344761	0.0816157	84.454	36.6424	64.2662	75.1847	97.4349	142.822
LIMLP_RS05230	LIMLP_05235	LIC11082	SpoIID/LytB domain-containing protein	Cell cycle control, cell division, chromosome partitioning	CELLULAR PROCESSES AND SIGNALING	-	1.33852	NO	7785	4490	4595	4719	4926	4537	5135.92	-0.420635	0.747096	-1.33852	0.160232	-2.62516	0.00866079	0.0270565	5870.31	5484.14	6283.05	4860.23	4615.04	3702.76
LIMLP_RS05235	LIMLP_05240	LIC11084	hypothetical protein	General function prediction only	POORLY CHARACTERIZED	-	1.36264	NO	472	248	206	253	240	255	272.339	-0.446401	0.733872	-1.36264	0.185284	-2.40928	0.0159842	0.0441504	355.913	302.91	281.677	260.572	224.85	208.112
LIMLP_RS05240	LIMLP_05245	LIC11085	class I SAM-dependent RNA methyltransferase	Translation, ribosomal structure and biogenesis	INFORMATION STORAGE AND PROCESSING	-	1.161	NO	801	680	634	674	702	768	713.351	-0.215373	0.861324	-1.161	0.186562	-1.15443	0.248323	0.372296	603.997	830.561	866.91	694.171	657.686	626.784
LIMLP_RS05245	LIMLP_05250	LIC11086	hypothetical protein	Function unknown	POORLY CHARACTERIZED	-	-1.12933	NO	217	109	84	168	175	162	146.803	0.175472	1.12933	1.12933	0.223824	0.783977	0.433054	0.561161	163.63	133.134	114.859	173.028	163.953	132.212
LIMLP_RS05250	LIMLP_05255	LIC11087	hypothetical protein	Function unknown	POORLY CHARACTERIZED	-	-1.04976	NO	108	90	57	106	116	80	92.0741	0.0700613	1.04976	1.04976	0.283907	0.246775	0.805082	0.87041	81.4378	109.927	77.9399	109.172	108.677	65.29
LIMLP_RS05255	LIMLP_05260	LIC11088	di-heme enzyme	Inorganic ion transport and metabolism	METABOLISM	-	1.03188	NO	121	72	71	86	105	99	90.6678	-0.0452719	0.969107	-1.03188	0.216283	-0.209318	0.8342	0.891	91.2405	87.9417	97.083	88.5738	98.3718	80.7964
LIMLP_RS05260	LIMLP_05265	LIC11089	metallo-mystery pair system four-Cys motif protein	General function prediction only	POORLY CHARACTERIZED	-	-1.59265	NO	112	70	70	92	109	275	114.496	0.671433	1.59265	1.59265	0.347859	1.93019	0.0535837	0.115248	84.454	85.4989	95.7156	94.7533	102.119	224.434
LIMLP_RS05265	LIMLP_05270	LIC11090	hypothetical protein	Function unknown	POORLY CHARACTERIZED	-	1.22103	NO	3078	1487	1317	2212	1674	1249	1800.65	-0.288103	0.818978	-1.22103	0.283898	-1.01481	0.310196	0.435636	2320.98	1816.24	1800.82	2278.2	1568.33	1019.34
LIMLP_RS05270	LIMLP_05275	LIC11091	sulfate transporter	Inorganic ion transport and metabolism	METABOLISM	-	1.94468	NO	4433	3549	2971	2660	1940	1814	2962.93	-0.95953	0.514224	-1.94468	0.247199	-3.88161	0.000103765	0.000734545	3342.72	4334.79	4062.45	2739.61	1817.54	1480.45
LIMLP_RS05275	LIMLP_05280	LIC11092	hypothetical protein	Cell wall/membrane/envelope biogenesis	CELLULAR PROCESSES AND SIGNALING	-	1.2178	NO	2199	1416	1288	1628	1503	1402	1562.98	-0.284274	0.821155	-1.2178	0.17893	-1.58875	0.112118	0.203635	1658.16	1729.52	1761.17	1676.72	1408.12	1144.21
LIMLP_RS05280	LIMLP_05285	LIC11093	glycosyltransferase	Cell wall/membrane/envelope biogenesis	CELLULAR PROCESSES AND SIGNALING	-	-1.28529	NO	1307	674	522	936	1163	1462	961.553	0.362095	1.28529	1.28529	0.181347	1.9967	0.0458579	0.101975	985.548	823.232	713.765	964.012	1089.58	1193.17
LIMLP_RS05285	LIMLP_05290	LIC11094	hypothetical protein	Function unknown	POORLY CHARACTERIZED	-	-2.1989	NO	22	15	17	49	39	48	30.7224	1.13678	2.1989	2.1989	0.352406	3.22577	0.00125634	0.00573285	16.5892	18.3212	23.2452	50.4665	36.5381	39.174
LIMLP_RS05290	LIMLP_05295	LIC11095	adenylate/guanylate cyclase domain-containing protein	Signal transduction mechanisms	CELLULAR PROCESSES AND SIGNALING	-	-1.07659	NO	1098	750	636	897	999	1166	904.173	0.106467	1.07659	1.07659	0.126611	0.840896	0.400406	0.529586	827.951	916.06	869.645	923.845	935.937	951.602
LIMLP_RS05295	LIMLP_05300	LIC11096	hypothetical protein	General function prediction only	POORLY CHARACTERIZED	-	1.59597	NO	588	445	473	426	353	311	442.826	-0.674432	0.626579	-1.59597	0.248073	-2.71868	0.00655422	0.0217967	443.383	543.529	646.764	438.749	330.717	253.815
LIMLP_RS05300	LIMLP_05305	LIC11097	hypothetical protein	Signal transduction mechanisms	CELLULAR PROCESSES AND SIGNALING	-	1.05878	NO	333	224	188	278	291	221	253.512	-0.0824059	0.944481	-1.05878	0.22033	-0.374012	0.708396	0.800218	251.1	273.596	257.065	286.32	272.63	180.364
LIMLP_RS05305	LIMLP_05310	LIC11098	hypothetical protein	Signal transduction mechanisms	CELLULAR PROCESSES AND SIGNALING	-	-1.42028	NO	108	46	37	75	97	126	76.5281	0.506179	1.42028	1.42028	0.273687	1.84948	0.0643886	0.132507	81.4378	56.185	50.5926	77.2446	90.8768	102.832
LIMLP_RS05310	LIMLP_05315	LIC11099	metal-dependent hydrolase	General function prediction only	POORLY CHARACTERIZED	-	-1.67291	NO	48	23	31	36	59	104	47.3176	0.74236	1.67291	1.67291	0.368211	2.01613	0.0437869	0.098222	36.1946	28.0925	42.3884	37.0774	55.2756	84.877
LIMLP_RS05315	LIMLP_05320	LIC11100	hypothetical protein	Function unknown	POORLY CHARACTERIZED	-	1.2844	NO	50	23	17	24	31	21	26.6567	-0.361096	0.778573	-1.2844	0.381826	-0.945709	0.344297	0.471424	37.7027	28.0925	23.2452	24.7183	29.0431	17.1386
LIMLP_RS05320	LIMLP_05325	LIC11101	dihydroxy-acid dehydratase	Amino acid transport and metabolism	METABOLISM	-	1.97901	NO	2909	2201	1993	1247	1277	1667	1908.04	-0.984778	0.505304	-1.97901	0.153042	-6.43469	1.23726e-10	4.80683e-09	2193.54	2688.33	2725.16	1284.32	1196.39	1360.48
LIMLP_RS05325	LIMLP_05330	LIC11103	alpha/beta hydrolase	General function prediction only	POORLY CHARACTERIZED	-	1.99729	NO	339	182	157	143	128	100	173.568	-0.998042	0.500679	-1.99729	0.24837	-4.01837	5.86013e-05	0.000457274	255.624	222.297	214.677	147.28	119.92	81.6125
LIMLP_RS05330	LIMLP_05335	LIC11104	aminopeptidase P family protein	Amino acid transport and metabolism	METABOLISM	-	-1.20498	NO	298	172	131	249	254	305	226.209	0.26901	1.20498	1.20498	0.173789	1.54791	0.121644	0.216285	224.708	210.083	179.125	256.452	237.966	248.918
LIMLP_RS05335	LIMLP_05340	LIC11105	methylmalonyl-CoA mutase	Lipid transport and metabolism	METABOLISM	-	1.04549	NO	2803	1913	1683	2291	2183	2514	2201.32	-0.0641778	0.95649	-1.04549	0.13539	-0.474023	0.635483	0.743095	2113.61	2336.56	2301.28	2359.56	2045.2	2051.74
LIMLP_RS05340	LIMLP_05345	LIC11106	1-acyl-sn-glycerol-3-phosphate acyltransferase	Lipid transport and metabolism	METABOLISM	-	1.0228	NO	642	312	301	332	378	677	420.892	-0.0325175	0.977713	-1.0228	0.235489	-0.138085	0.890173	0.932103	484.102	381.081	411.577	341.936	354.138	552.516
LIMLP_RS05345	LIMLP_05350	LIC11107	phosphatase PAP2 family protein	Lipid transport and metabolism	METABOLISM	-	1.28663	NO	665	484	390	375	477	525	481.243	-0.363595	0.777225	-1.28663	0.154313	-2.35622	0.0184621	0.0497709	501.445	591.164	533.273	386.223	446.889	428.466
LIMLP_RS05350	LIMLP_05355	LIC11108	polysaccharide biosynthesis protein	Carbohydrate transport and metabolism	METABOLISM	-	1.01169	NO	1567	872	841	1062	1233	1360	1125.92	-0.0167654	0.988446	-1.01169	0.126154	-0.132897	0.894275	0.934717	1181.6	1065.07	1149.96	1093.78	1155.17	1109.93
LIMLP_RS05355	LIMLP_05360	LIC11109	hypothetical protein	Function unknown	POORLY CHARACTERIZED	-	-1.1135	NO	1255	662	639	1050	993	1126	926.559	0.155103	1.1135	1.1135	0.149928	1.03452	0.300895	0.426902	946.337	808.575	873.747	1081.42	930.316	918.957
LIMLP_RS05360	LIMLP_05365	LIC11110	response regulator	Signal transduction mechanisms	CELLULAR PROCESSES AND SIGNALING	-	-1.3115	NO	2086	1111	1126	1611	2229	2591	1721.95	0.391218	1.3115	1.3115	0.161968	2.4154	0.015718	0.0435308	1572.96	1356.99	1539.65	1659.21	2088.29	2114.58
LIMLP_RS05365	LIMLP_05370	LIC11111	hypothetical protein	Posttranslational modification, protein turnover, chaperones	CELLULAR PROCESSES AND SIGNALING	-	-1.38434	NO	1670	1099	1130	2171	2061	1926	1647.58	0.469204	1.38434	1.38434	0.184692	2.54047	0.0110704	0.0329181	1259.27	1342.33	1545.12	2235.97	1930.9	1571.86
LIMLP_RS05370	LIMLP_05375	LIC11112	serine protease	Posttranslational modification, protein turnover, chaperones	CELLULAR PROCESSES AND SIGNALING	-	-1.42683	NO	1279	807	890	1401	1693	1819	1280.11	0.51281	1.42683	1.42683	0.154604	3.31693	0.000910137	0.00438914	964.434	985.68	1216.96	1442.93	1586.13	1484.53
LIMLP_RS05375	LIMLP_05380	LIC11113	hypothetical protein	Function unknown	POORLY CHARACTERIZED	-	-1.695	NO	985	539	525	1036	1387	1503	952.006	0.761286	1.695	1.695	0.149436	5.09439	3.49858e-07	5.63706e-06	742.743	658.342	717.867	1067.01	1299.44	1226.64
LIMLP_RS05380	LIMLP_05385	LIC11114	hypothetical protein	Function unknown	POORLY CHARACTERIZED	-	1.36628	NO	47	47	43	46	31	41	43.5874	-0.450249	0.731917	-1.36628	0.339309	-1.32696	0.184523	0.297708	35.4405	57.4064	58.7968	47.3767	29.0431	33.4611
LIMLP_RS05385	LIMLP_05390	LIC11115	thiosulfate sulfurtransferase	Inorganic ion transport and metabolism	METABOLISM	-	-1.41347	NO	2815	1765	1743	1802	2543	6342	2679.34	0.499239	1.41347	1.41347	0.339475	1.47062	0.141393	0.243297	2122.66	2155.79	2383.32	1855.93	2382.47	5175.86
LIMLP_RS05390	LIMLP_05395	LIC11116	hypothetical protein	Function unknown	POORLY CHARACTERIZED	-	-3.73873	down	121	41	44	166	286	395	160.461	1.90255	3.73873	3.73873	0.315867	6.02325	1.70944e-09	5.11233e-08	91.2405	50.0779	60.1641	170.968	267.946	322.369
LIMLP_RS05395	LIMLP_05400	LIC11117	alpha-glucosidase	Carbohydrate transport and metabolism	METABOLISM	-	1.07614	NO	1533	917	841	971	1133	1374	1101.47	-0.105859	0.929251	-1.07614	0.126189	-0.838891	0.40153	0.530566	1155.96	1120.04	1149.96	1000.06	1061.48	1121.36
LIMLP_RS05400	LIMLP_05405	LIC11118	DUF393 domain-containing protein	Function unknown	POORLY CHARACTERIZED	-	1.90158	NO	1217	730	628	497	496	525	678.842	-0.927202	0.525877	-1.90158	0.143425	-6.4647	1.01498e-10	4.13653e-09	917.683	891.631	858.706	511.874	464.69	428.466
LIMLP_RS05405	LIMLP_05410	LIC11119	hypothetical protein	General function prediction only	POORLY CHARACTERIZED	-	-1.03273	NO	1502	753	804	1106	1110	1321	1068.13	0.0464587	1.03273	1.03273	0.148226	0.313431	0.753953	0.836731	1132.59	919.724	1099.36	1139.1	1039.93	1078.1
LIMLP_RS05420	LIMLP_05425	LIC11120	hypothetical protein	Function unknown	POORLY CHARACTERIZED	-	1.30115	NO	163	86	71	74	99	101	96.0715	-0.379783	0.768553	-1.30115	0.221952	-1.7111	0.0870622	0.167865	122.911	105.042	97.083	76.2146	92.7505	82.4286
LIMLP_RS05425	LIMLP_05430	LIC11121	putative porin	Cell wall/membrane/envelope biogenesis	CELLULAR PROCESSES AND SIGNALING	-	-1.07679	NO	312	173	141	184	231	347	221.415	0.106741	1.07679	1.07679	0.214811	0.496905	0.619256	0.729249	235.265	211.304	192.799	189.507	216.418	283.195
LIMLP_RS05430	LIMLP_05435	LIC11122	LipL45-related lipoprotein	General function prediction only	POORLY CHARACTERIZED	-	-1.01548	NO	201	166	119	156	194	221	173.304	0.0221665	1.01548	1.01548	0.197211	0.1124	0.910506	0.944826	151.565	202.755	162.717	160.669	181.754	180.364
LIMLP_RS05435	LIMLP_05440	LIC11123	phosphoribosylformylglycinamidine cyclo-ligase	Nucleotide transport and metabolism	METABOLISM	-	1.38597	NO	861	461	512	470	412	624	548.62	-0.470892	0.721518	-1.38597	0.180007	-2.61597	0.00889733	0.0276223	649.24	563.071	700.092	484.066	385.992	509.262
LIMLP_RS05440	LIMLP_05445	LIC11124	chloride channel protein	Inorganic ion transport and metabolism	METABOLISM	-	-1.12106	NO	927	475	467	683	725	943	678.336	0.164861	1.12106	1.12106	0.150204	1.09757	0.27239	0.398806	699.007	580.171	638.56	703.441	679.234	769.606
LIMLP_RS05445	LIMLP_05450	LIC11125	sensor domain-containing diguanylate cyclase	Signal transduction mechanisms	CELLULAR PROCESSES AND SIGNALING	-	-1.08152	NO	177	105	89	138	136	179	133.174	0.11306	1.08152	1.08152	0.189516	0.596572	0.550793	0.670468	133.467	128.248	121.696	142.13	127.415	146.086
LIMLP_RS05450	LIMLP_05455	LIC11126	sensor domain-containing diguanylate cyclase	Signal transduction mechanisms	CELLULAR PROCESSES AND SIGNALING	-	-1.56626	NO	163	66	66	132	181	195	126.407	0.647319	1.56626	1.56626	0.236536	2.73667	0.00620652	0.0208742	122.911	80.6132	90.2462	135.95	169.574	159.144
LIMLP_RS05455	LIMLP_05460	LIC11127	sensor domain-containing diguanylate cyclase	Signal transduction mechanisms	CELLULAR PROCESSES AND SIGNALING	-	-1.32987	NO	237	84	121	208	236	198	173.947	0.411283	1.32987	1.32987	0.259722	1.58355	0.113297	0.204861	178.711	102.599	165.451	214.225	221.102	161.593
LIMLP_RS05460	LIMLP_05465	LIC11128	sensor domain-containing diguanylate cyclase	Signal transduction mechanisms	CELLULAR PROCESSES AND SIGNALING	-	-1.15649	NO	471	270	266	358	411	561	376.713	0.209754	1.15649	1.15649	0.164461	1.2754	0.202166	0.318456	355.159	329.781	363.719	368.714	385.055	457.846
LIMLP_RS05465	LIMLP_05470	LIC11129	sensor domain-containing diguanylate cyclase	Signal transduction mechanisms	CELLULAR PROCESSES AND SIGNALING	-	-1.28343	NO	271	158	156	217	274	370	232.134	0.360003	1.28343	1.28343	0.187648	1.9185	0.0550478	0.117532	204.348	192.983	213.309	223.494	256.703	301.966
LIMLP_RS05470	LIMLP_05475	LIC11130	sensor domain-containing diguanylate cyclase	Signal transduction mechanisms	CELLULAR PROCESSES AND SIGNALING	-	-1.19077	NO	624	214	250	414	445	539	392.824	0.2519	1.19077	1.19077	0.232659	1.0827	0.278943	0.405159	470.529	261.382	341.842	426.39	416.909	439.891
LIMLP_RS05480	LIMLP_05485	LIC11131	sensor domain-containing diguanylate cyclase	Signal transduction mechanisms	CELLULAR PROCESSES AND SIGNALING	-	1.23291	NO	418	285	270	257	272	386	311.172	-0.302072	0.811087	-1.23291	0.172493	-1.75121	0.0799095	0.15669	315.194	348.103	369.189	264.691	254.83	315.024
LIMLP_RS05485	LIMLP_05490	LIC11132	pyruvate kinase	Carbohydrate transport and metabolism	METABOLISM	-	1.35844	NO	2691	1587	1329	1377	1513	1746	1674.24	-0.441946	0.736141	-1.35844	0.121263	-3.64451	0.000267898	0.00161868	2029.16	1938.38	1817.23	1418.21	1417.49	1424.95
LIMLP_RS05490	LIMLP_05495	LIC11134	histone deacetylase	Chromatin structure and dynamics	INFORMATION STORAGE AND PROCESSING	-	1.23671	NO	1513	1081	836	911	1067	1195	1086.25	-0.306502	0.8086	-1.23671	0.136435	-2.24651	0.0246712	0.0624593	1140.88	1320.35	1143.12	938.264	999.645	975.269
LIMLP_RS05495	LIMLP_05500	LIC11135	hypothetical protein	Function unknown	POORLY CHARACTERIZED	-	-1.2564	NO	1673	759	634	961	1272	2034	1149.49	0.329292	1.2564	1.2564	0.244616	1.34616	0.17825	0.290241	1261.53	927.052	866.91	989.76	1191.7	1660
LIMLP_RS05500	LIMLP_05505	LIC11136	response regulator	Transcription	INFORMATION STORAGE AND PROCESSING	-	1.15385	NO	2024	1251	1041	1113	1320	1834	1392.9	-0.206461	0.86666	-1.15385	0.157395	-1.31174	0.189607	0.304323	1526.2	1527.99	1423.43	1146.31	1236.67	1496.77
LIMLP_RS05505	LIMLP_05510	LIC11137	hypothetical protein	Function unknown	POORLY CHARACTERIZED	-	1.25182	NO	1333	821	726	834	810	956	899.781	-0.32403	0.798835	-1.25182	0.130055	-2.49149	0.0127208	0.036697	1005.15	1002.78	992.708	858.96	758.868	780.215
LIMLP_RS05510	LIMLP_05515	LIC11138	hypothetical protein	Function unknown	POORLY CHARACTERIZED	-	-1.38143	NO	1137	549	479	848	985	1498	866.94	0.466164	1.38143	1.38143	0.202362	2.30361	0.0212447	0.0558951	857.359	670.556	654.968	873.379	922.821	1222.55
LIMLP_RS05515	LIMLP_05520	LIC11139	putative lipoprotein	General function prediction only	POORLY CHARACTERIZED	-	1.61949	NO	3400	3702	2582	2648	2439	1890	2861.79	-0.695538	0.617479	-1.61949	0.273302	-2.54494	0.0109295	0.0325459	2563.78	4521.67	3530.54	2727.25	2285.04	1542.48
LIMLP_RS05520	LIMLP_05525	LIC11140	glycosyl hydrolase	Carbohydrate transport and metabolism	METABOLISM	-	1.28248	NO	8762	5546	5117	5765	5494	5888	6044.64	-0.358931	0.779742	-1.28248	0.138912	-2.58387	0.00976986	0.0298189	6607.02	6773.96	6996.81	5937.53	5147.19	4805.34
LIMLP_RS05525	LIMLP_05530	LIC11141	ribonuclease D	Translation, ribosomal structure and biogenesis	INFORMATION STORAGE AND PROCESSING	-	1.50949	NO	2582	1704	1464	1084	1286	2048	1670.46	-0.594061	0.662475	-1.50949	0.191292	-3.10552	0.00189946	0.00805718	1946.97	2081.29	2001.82	1116.44	1204.82	1671.42
LIMLP_RS05530	LIMLP_05535	LIC11142	DNA repair protein RadA	Posttranslational modification, protein turnover, chaperones	CELLULAR PROCESSES AND SIGNALING	-	1.04862	NO	3351	1713	1774	1852	2163	3411	2293.75	-0.0684899	0.953636	-1.04862	0.194638	-0.351883	0.724926	0.813292	2526.83	2092.28	2425.71	1907.43	2026.46	2783.8
LIMLP_RS05535	LIMLP_05540	LIC11143	HD domain-containing protein	Coenzyme transport and metabolism	METABOLISM	-	-1.0621	NO	383	172	163	273	292	265	248.796	0.0869249	1.0621	1.0621	0.209486	0.414944	0.678183	0.776	288.802	210.083	222.881	281.17	273.567	216.273
LIMLP_RS05545	LIMLP_05550	LIC11144	hypothetical protein	Function unknown	POORLY CHARACTERIZED	-	1.05376	NO	319	181	170	213	197	312	225.44	-0.0755447	0.948984	-1.05376	0.189912	-0.397788	0.690786	0.786309	240.543	221.076	232.452	219.375	184.564	254.631
LIMLP_RS05560	LIMLP_05565	LIC11146	YafY family transcriptional regulator	Transcription	INFORMATION STORAGE AND PROCESSING	-	1.20659	NO	1727	1023	814	994	1059	1255	1117.49	-0.270931	0.828785	-1.20659	0.133469	-2.02991	0.0423653	0.0959218	1302.25	1249.51	1113.04	1023.75	992.15	1024.24
LIMLP_RS05565	LIMLP_05570	LIC11147	flavin reductase	General function prediction only	POORLY CHARACTERIZED	-	1.41965	NO	1267	899	812	698	769	963	898.169	-0.505532	0.704401	-1.41965	0.141487	-3.573	0.000352916	0.00201016	955.386	1098.05	1110.3	718.89	720.456	785.928
LIMLP_RS05570	LIMLP_05575	LIC11148	Holliday junction ATP-dependent DNA helicase RuvA	Replication, recombination and repair	INFORMATION STORAGE AND PROCESSING	-	2.05875	NO	1127	870	756	561	506	465	729.587	-1.04177	0.485732	-2.05875	0.204178	-5.10223	3.35668e-07	5.42946e-06	849.818	1062.63	1033.73	577.789	474.058	379.498
LIMLP_RS05575	LIMLP_05580	LIC11149	M23 family metallopeptidase	Cell wall/membrane/envelope biogenesis	CELLULAR PROCESSES AND SIGNALING	-	-1.10828	NO	30413	21261	18169	20802	27960	41792	25912	0.148319	1.10828	1.10828	0.199196	0.744589	0.45652	0.584104	22933	25968.5	24843.7	21424.6	26195	34107.5
LIMLP_RS05580	LIMLP_05585	LIC11150	haloacid dehalogenase-like hydrolase	Amino acid transport and metabolism	METABOLISM	-	-1.1603	NO	4249	2495	2365	2997	3583	5588	3414.87	0.214493	1.1603	1.1603	0.185793	1.15447	0.248307	0.372296	3203.97	3047.43	3233.82	3086.69	3356.82	4560.51
LIMLP_RS05585	LIMLP_05590	LIC11151	methyltransferase	General function prediction only	POORLY CHARACTERIZED	-	-1.46854	NO	159	106	94	145	177	291	155.093	0.554379	1.46854	1.46854	0.236054	2.34853	0.0188477	0.0507118	119.894	129.47	128.532	149.34	165.827	237.492
LIMLP_RS05590	LIMLP_05595	LIC11152	RNA pseudouridine synthase	Translation, ribosomal structure and biogenesis	INFORMATION STORAGE AND PROCESSING	-	-1.62896	NO	402	206	209	326	467	730	368.261	0.703953	1.62896	1.62896	0.239518	2.93904	0.00329236	0.0124083	303.129	251.611	285.78	335.756	437.52	595.771
LIMLP_RS05595	LIMLP_05600	LIC11154	XRE family transcriptional regulator	Transcription	INFORMATION STORAGE AND PROCESSING	-	1.45239	NO	6375	3332	2598	3347	3304	2473	3498.36	-0.538426	0.688522	-1.45239	0.233725	-2.30367	0.0212409	0.0558951	4807.09	4069.75	3552.42	3447.17	3095.43	2018.28
LIMLP_RS05600	LIMLP_05605	LIC11155	hypothetical protein	Function unknown	POORLY CHARACTERIZED	-	-1.4183	NO	296	239	170	273	359	539	300.828	0.504159	1.4183	1.4183	0.226477	2.22609	0.0260083	0.0651696	223.2	291.918	232.452	281.17	336.338	439.891
LIMLP_RS05605	LIMLP_05610	LIC11156	sodium:proton antiporter	Inorganic ion transport and metabolism	METABOLISM	-	-1.18175	NO	1317	1116	921	1363	1497	1790	1313.78	0.240923	1.18175	1.18175	0.16658	1.44628	0.148098	0.25252	993.088	1363.1	1259.34	1403.79	1402.5	1460.86
LIMLP_RS05615	LIMLP_05620	LIC11158	transcriptional repressor	Inorganic ion transport and metabolism	METABOLISM	-	1.34647	NO	3358	2507	1889	1906	2477	2192	2374.96	-0.429184	0.742682	-1.34647	0.166914	-2.57129	0.0101319	0.0307433	2532.11	3062.08	2582.95	1963.04	2320.64	1788.95
LIMLP_RS05620	LIMLP_05625	LIC11159	dihydrolipoyl dehydrogenase	Energy production and conversion	METABOLISM	-	1.25983	NO	3238	2458	2020	2248	2424	2360	2453.04	-0.333225	0.79376	-1.25983	0.155271	-2.14609	0.031866	0.076971	2441.62	3002.23	2762.08	2315.28	2270.98	1926.05
LIMLP_RS05625	LIMLP_05630	LIC11160	hypothetical protein	Function unknown	POORLY CHARACTERIZED	-	-1.02923	NO	1299	775	692	824	1015	1416	971.258	0.0415649	1.02923	1.02923	0.165889	0.250558	0.802156	0.868321	979.515	946.595	946.217	848.66	950.927	1155.63
LIMLP_RS05630	LIMLP_05635	LIC11164	HEPN domain-containing protein/DNA-binding protein	General function prediction only	POORLY CHARACTERIZED	-	-1.96751	NO	393	74	60	383	376	223	232.915	0.976369	1.96751	1.96751	0.470826	2.07373	0.038104	0.0884413	296.343	90.3846	82.042	394.462	352.265	181.996
LIMLP_RS05635	LIMLP_05640	LIC11165	nucleotidyltransferase domain-containing protein	General function prediction only	POORLY CHARACTERIZED	-	1.60001	NO	2218	1314	1236	1496	1041	723	1345.6	-0.67808	0.624996	-1.60001	0.30643	-2.21284	0.0269087	0.0669015	1672.49	1604.94	1690.06	1540.77	975.286	590.058
LIMLP_RS05640	LIMLP_05645	LIC11166	class I SAM-dependent methyltransferase	Secondary metabolites biosynthesis, transport and catabolism	METABOLISM	-	-2.12619	NO	966	360	356	878	1406	1598	863.433	1.08827	2.12619	2.12619	0.249846	4.35577	1.326e-05	0.000132757	728.416	439.709	486.782	904.276	1317.24	1304.17
LIMLP_RS05645	LIMLP_05650	LIC11167	hypothetical protein	Function unknown	POORLY CHARACTERIZED	-	-1.61591	NO	2188	1050	1057	1826	2699	3268	1909	0.692349	1.61591	1.61591	0.192987	3.58755	0.000333805	0.00192485	1649.87	1282.48	1445.31	1880.65	2528.62	2667.1
LIMLP_RS05650	LIMLP_05655	LIC11168	chemotaxis protein CheX	Cell motility	CELLULAR PROCESSES AND SIGNALING	-	-2.25143	NO	675	232	284	828	1074	989	641.136	1.17084	2.25143	2.25143	0.236082	4.95945	7.06915e-07	1.04578e-05	508.986	283.368	388.332	852.78	1006.2	807.147
LIMLP_RS05655	LIMLP_05660	LIC11169	hypothetical protein	Amino acid transport and metabolism	METABOLISM	-	-1.75439	NO	651	233	224	481	763	850	497.617	0.810966	1.75439	1.75439	0.261018	3.10693	0.00189038	0.00802689	490.889	284.589	306.29	495.395	714.835	693.706
LIMLP_RS05660	LIMLP_05665	LIC11170	hypothetical protein	Function unknown	POORLY CHARACTERIZED	-	-1.19715	NO	110	39	44	50	84	122	70.0844	0.259599	1.19715	1.19715	0.32996	0.786757	0.431424	0.559739	82.9459	47.6351	60.1641	51.4964	78.6974	99.5672
LIMLP_RS05665	LIMLP_05670	LIC11171	hypothetical protein	General function prediction only	POORLY CHARACTERIZED	-	-1.02609	NO	655	380	332	468	482	633	477.032	0.0371539	1.02609	1.02609	0.144756	0.256666	0.797437	0.865521	493.905	464.137	453.966	482.006	451.573	516.607
LIMLP_RS05670	LIMLP_05675	LIC11172	hypothetical protein	General function prediction only	POORLY CHARACTERIZED	-	-1.10204	NO	586	352	315	474	537	546	456.571	0.140175	1.10204	1.10204	0.141765	0.988788	0.322767	0.448293	441.875	429.937	430.72	488.186	503.101	445.604
LIMLP_RS05675	LIMLP_05680	LIC11173	DUF342 domain-containing protein	Replication, recombination and repair	INFORMATION STORAGE AND PROCESSING	-	1.1483	NO	3931	3077	2928	3489	3539	2978	3344.26	-0.1995	0.870852	-1.1483	0.206759	-0.964893	0.334599	0.461335	2964.18	3758.29	4003.65	3593.42	3315.6	2430.42
LIMLP_RS05680	LIMLP_05685	LIC11175	S-methyl-5-thioribose-1-phosphate isomerase	Translation, ribosomal structure and biogenesis	INFORMATION STORAGE AND PROCESSING	-	1.16221	NO	1349	796	810	816	884	1218	959.948	-0.216868	0.860431	-1.16221	0.149991	-1.44587	0.148214	0.252576	1017.22	972.245	1107.57	840.421	828.197	994.04
LIMLP_RS05685	LIMLP_05690	LIC11176	rhomboid family intramembrane serine protease	General function prediction only	POORLY CHARACTERIZED	-	1.01281	NO	2004	1244	1335	1519	1604	2112	1607.81	-0.0183576	0.987356	-1.01281	0.149965	-0.122412	0.902573	0.938468	1511.12	1519.44	1825.43	1564.46	1502.75	1723.66
LIMLP_RS05690	LIMLP_05695	LIC11177	hypothetical protein	Function unknown	POORLY CHARACTERIZED	-	-1.54145	NO	10665	8368	7687	12106	16946	19607	12186.7	0.62429	1.54145	1.54145	0.180193	3.46455	0.000531111	0.00280894	8041.98	10220.8	10510.9	12468.3	15876.3	16001.8
LIMLP_RS05695	LIMLP_05700	LIC11178	SH3 domain-containing protein	General function prediction only	POORLY CHARACTERIZED	-	-2.48744	NO	1426	554	593	1877	2370	2734	1491.27	1.31466	2.48744	2.48744	0.204139	6.44004	1.19439e-10	4.68403e-09	1075.28	676.663	810.848	1933.17	2220.39	2231.29
LIMLP_RS05705	LIMLP_05710	LIC11179	rhodanese-like domain-containing protein	Inorganic ion transport and metabolism	METABOLISM	-	1.76051	NO	412	348	270	232	212	232	288.635	-0.815995	0.568016	-1.76051	0.19787	-4.1239	3.72504e-05	0.000314097	310.67	425.052	369.189	238.943	198.617	189.341
LIMLP_RS05710	LIMLP_05715	LIC11180	membrane protein	Signal transduction mechanisms	CELLULAR PROCESSES AND SIGNALING	-	-1.305	NO	771	530	493	988	916	744	730.963	0.384046	1.305	1.305	0.218144	1.76052	0.07832	0.154668	581.375	647.349	674.112	1017.57	858.177	607.197
LIMLP_RS05715	LIMLP_05720	LIC11181	carbon-nitrogen hydrolase	General function prediction only	POORLY CHARACTERIZED	-	1.13639	NO	484	307	240	281	333	415	334.697	-0.184459	0.879979	-1.13639	0.158953	-1.16046	0.245861	0.369235	364.962	374.974	328.168	289.41	311.979	338.692
LIMLP_RS05720	LIMLP_05725	LIC11182	hypothetical protein	Translation, ribosomal structure and biogenesis	INFORMATION STORAGE AND PROCESSING	-	1.62847	NO	4505	7802	5664	4856	4594	4150	5560.58	-0.703517	0.614073	-1.62847	0.338613	-2.07764	0.0377421	0.0876992	3397.01	9529.46	7744.76	5001.33	4304	3386.92
LIMLP_RS05725	LIMLP_05730	LIC11183	alpha/beta hydrolase	General function prediction only	POORLY CHARACTERIZED	-	1.5683	NO	687	482	447	385	370	430	468.678	-0.649198	0.637635	-1.5683	0.156017	-4.16106	3.16778e-05	0.000272076	518.035	588.721	611.213	396.522	346.643	350.934
LIMLP_RS05730	LIMLP_05735	LIC11184	hypothetical protein	Function unknown	POORLY CHARACTERIZED	-	-1.1257	NO	101	86	61	93	111	118	93.4482	0.17082	1.1257	1.1257	0.226472	0.754267	0.450689	0.578781	76.1594	105.042	83.4093	95.7833	103.993	96.3027
LIMLP_RS05735	LIMLP_05740	LIC11185	hypothetical protein	Function unknown	POORLY CHARACTERIZED	-	-1.20982	NO	285	191	176	234	312	364	253.205	0.274787	1.20982	1.20982	0.174479	1.5749	0.115279	0.207543	214.905	233.29	240.656	241.003	292.305	297.069
LIMLP_RS05740	LIMLP_05745	LIC11186	flagellar hook-length control protein FliK	Replication, recombination and repair	INFORMATION STORAGE AND PROCESSING	-	1.30966	NO	11917	8687	9387	10210	8478	7725	9532.48	-0.389191	0.763558	-1.30966	0.232137	-1.67656	0.0936284	0.177804	8986.05	10610.4	12835.5	10515.6	7942.82	6304.56
LIMLP_RS05745	LIMLP_05750	LIC11187	hypothetical protein	Cell motility	CELLULAR PROCESSES AND SIGNALING	-	-1.07036	NO	5611	3568	3841	5458	5066	5447	4775.67	0.0980959	1.07036	1.07036	0.165955	0.5911	0.554453	0.673543	4230.99	4358	5252.05	5621.35	4746.2	4445.43
LIMLP_RS05750	LIMLP_05755	LIC11188	flagellar hook protein FlgE	Cell motility	CELLULAR PROCESSES AND SIGNALING	-	-1.25877	NO	7876	5269	5585	7491	8646	11479	7532.5	0.332013	1.25877	1.25877	0.162944	2.03759	0.0415913	0.0946333	5938.92	6435.62	7636.74	7715.19	8100.21	9368.3
LIMLP_RS05755	LIMLP_05760	LIC11189	GAF domain-containing protein	Signal transduction mechanisms	CELLULAR PROCESSES AND SIGNALING	-	-1.4185	NO	1523	897	863	1437	1668	2221	1379.9	0.504362	1.4185	1.4185	0.144088	3.50038	0.0004646	0.00251805	1148.42	1095.61	1180.04	1480.01	1562.71	1812.61
LIMLP_RS05760	LIMLP_05765	LIC11190	hypothetical protein	Function unknown	POORLY CHARACTERIZED	-	-1.56818	NO	4	2	4	7	5	6	4.61985	0.649096	1.56818	1.56818	0.799142	0.81224	0.416654	0.545521	3.01621	2.44283	5.46947	7.20949	4.68437	4.89675
LIMLP_RS05765	LIMLP_05770	LIC11191	XRE family transcriptional regulator	Transcription	INFORMATION STORAGE AND PROCESSING	-	-1.18869	NO	36	25	27	40	41	39	34.3397	0.249367	1.18869	1.18869	0.319554	0.780359	0.435179	0.563213	27.1459	30.5353	36.9189	41.1971	38.4118	31.8289
LIMLP_RS05770	LIMLP_05775	-	IS982 family transposase	Replication, recombination and repair	INFORMATION STORAGE AND PROCESSING	-	-1.18788	NO	411	208	187	293	370	403	299.496	0.248394	1.18788	1.18788	0.17153	1.44811	0.147586	0.25175	309.916	254.054	255.698	301.769	346.643	328.898
LIMLP_RS05775	LIMLP_05780	LIC11192	ribbon-helix-helix domain-containing protein	Transcription	INFORMATION STORAGE AND PROCESSING	-	4.2284	up	409	488	368	170	116	61	290.199	-2.08011	0.236496	-4.2284	0.403899	-5.15008	2.60378e-07	4.32957e-06	308.408	596.049	503.191	175.088	108.677	49.7836
LIMLP_RS05780	LIMLP_05785	LIC11193	type II toxin-antitoxin system PemK/MazF family toxin	Signal transduction mechanisms	CELLULAR PROCESSES AND SIGNALING	-	2.09132	NO	793	458	306	405	269	105	388.436	-1.06441	0.478167	-2.09132	0.437713	-2.43176	0.0150255	0.0420048	597.964	559.407	418.414	417.121	252.019	85.6931
LIMLP_RS05785	LIMLP_05790	LIC11194	aldolase	Carbohydrate transport and metabolism	METABOLISM	-	1.48795	NO	3183	2863	2493	1731	2185	2966	2592.73	-0.573324	0.672067	-1.48795	0.207224	-2.76669	0.00566281	0.0192953	2400.15	3496.91	3408.84	1782.8	2047.07	2420.63
LIMLP_RS05790	LIMLP_05795	LIC11195	ornithine carbamoyltransferase	Amino acid transport and metabolism	METABOLISM	-	1.76469	NO	2378	1359	1203	956	935	1261	1331.28	-0.819415	0.566672	-1.76469	0.137079	-5.97767	2.26354e-09	6.48933e-08	1793.14	1659.9	1644.94	984.611	875.977	1029.13
LIMLP_RS05800	LIMLP_05805	LIC11196	hypothetical protein	Function unknown	POORLY CHARACTERIZED	-	-1.22446	NO	1373	616	513	766	1100	1509	923.364	0.292148	1.22446	1.22446	0.232918	1.25429	0.209735	0.327771	1035.32	752.39	701.459	788.925	1030.56	1231.53
LIMLP_RS05805	LIMLP_05810	LIC11197	pyridoxamine 5'-phosphate oxidase family protein	General function prediction only	POORLY CHARACTERIZED	-	1.40599	NO	1429	1195	1071	706	1002	1442	1140.72	-0.491584	0.711244	-1.40599	0.227104	-2.16457	0.0304204	0.0741686	1077.54	1459.59	1464.45	727.129	938.748	1176.85
LIMLP_RS05810	LIMLP_05815	LIC11198	GAF domain-containing protein	Signal transduction mechanisms	CELLULAR PROCESSES AND SIGNALING	-	1.33268	NO	4414	3353	2854	2613	2997	3671	3303.54	-0.414334	0.750366	-1.33268	0.143873	-2.87986	0.00397851	0.0144065	3328.39	4095.4	3902.46	2691.2	2807.81	2995.99
LIMLP_RS05820	LIMLP_05825	LIC11199	alpha/beta hydrolase	Signal transduction mechanisms	CELLULAR PROCESSES AND SIGNALING	-	-1.48458	NO	939	623	612	979	1193	1583	953.957	0.570055	1.48458	1.48458	0.162792	3.50173	0.000462253	0.00251188	708.056	760.94	836.828	1008.3	1117.69	1291.93
LIMLP_RS05825	LIMLP_05830	LIC11200	PAS domain S-box protein	Signal transduction mechanisms	CELLULAR PROCESSES AND SIGNALING	-	-1.609	NO	2549	1819	1542	3201	3866	3844	2718.04	0.686167	1.609	1.609	0.137077	5.00571	5.56571e-07	8.53751e-06	1922.08	2221.75	2108.48	3296.8	3621.95	3137.18
LIMLP_RS05830	LIMLP_05835	LIC11201	response regulator	Signal transduction mechanisms	CELLULAR PROCESSES AND SIGNALING	-	-2.82103	NO	497	274	206	656	1108	1332	631.979	1.49622	2.82103	2.82103	0.230748	6.48423	8.91882e-11	3.67084e-09	374.765	334.667	281.677	675.633	1038.06	1087.08
LIMLP_RS05835	LIMLP_05840	LIC11202	hybrid sensor histidine kinase/response regulator	Signal transduction mechanisms	CELLULAR PROCESSES AND SIGNALING	-	-2.22455	NO	1041	758	552	1352	2019	2694	1324.71	1.15351	2.22455	2.22455	0.208672	5.52787	3.24134e-08	6.5409e-07	784.97	925.831	754.786	1392.46	1891.55	2198.64
LIMLP_RS05840	LIMLP_05845	LIC11203	EAL domain-containing protein	Signal transduction mechanisms	CELLULAR PROCESSES AND SIGNALING	-	-2.83785	NO	952	525	429	937	2072	3206	1244.74	1.5048	2.83785	2.83785	0.32016	4.70014	2.59987e-06	3.26515e-05	717.859	641.242	586.6	965.042	1941.2	2616.5
LIMLP_RS05850	LIMLP_05855	LIC11205	hypothetical protein	Function unknown	POORLY CHARACTERIZED	-	1.46069	NO	315	284	241	205	206	268	256.133	-0.546647	0.684609	-1.46069	0.205687	-2.65766	0.00786842	0.0252579	237.527	346.881	329.535	211.135	192.996	218.721
LIMLP_RS05855	LIMLP_05860	LIC11206	hypothetical protein	General function prediction only	POORLY CHARACTERIZED	-	1.71257	NO	587	584	537	396	425	363	498.748	-0.776161	0.583919	-1.71257	0.246159	-3.15309	0.00161551	0.0070469	442.629	713.305	734.276	407.851	398.171	296.253
LIMLP_RS05860	LIMLP_05865	LIC11207	DUF1565 domain-containing protein	Function unknown	POORLY CHARACTERIZED	-	1.48086	NO	873	787	698	657	636	569	718.475	-0.566431	0.675285	-1.48086	0.22418	-2.52668	0.0115148	0.0340205	658.289	961.252	954.422	676.662	595.852	464.375
LIMLP_RS05865	LIMLP_05870	-	hypothetical protein	Function unknown	POORLY CHARACTERIZED	-	-2.70499	NO	2	1	1	6	2	4	2.56912	1.43562	2.70499	2.70499	1.13434	1.26561	0.205654	0.322971	1.50811	1.22141	1.36737	6.17957	1.87375	3.2645
LIMLP_RS05870	LIMLP_05875	-	IS982 family transposase	Replication, recombination and repair	INFORMATION STORAGE AND PROCESSING	-	-1.17656	NO	405	186	172	274	348	367	279.252	0.234572	1.17656	1.17656	0.189512	1.23777	0.215802	0.335863	305.392	227.183	235.187	282.2	326.032	299.518
LIMLP_RS05880	LIMLP_05885	LIC11209	PaaI family thioesterase	Secondary metabolites biosynthesis, transport and catabolism	METABOLISM	-	3.03339	up	22913	19812	14846	9879	7326	4078	13690.4	-1.60093	0.329664	-3.03339	0.346376	-4.62194	3.80166e-06	4.50242e-05	17277.6	24198.6	20299.9	10174.7	6863.54	3328.16
LIMLP_RS05885	LIMLP_05890	LIC11210	hypothetical protein	Function unknown	POORLY CHARACTERIZED	-	-1.30942	NO	1097	887	717	1101	1321	1726	1111.86	0.388933	1.30942	1.30942	0.172061	2.26044	0.0237942	0.0606453	827.197	1083.39	980.402	1133.95	1237.61	1408.63
LIMLP_RS05895	LIMLP_05905	-	hypothetical protein	Function unknown	POORLY CHARACTERIZED	-	-1.41851	NO	17	18	10	22	22	30	19.3719	0.504372	1.41851	1.41851	0.41501	1.21533	0.224242	0.344611	12.8189	21.9854	13.6737	22.6584	20.6112	24.4837
LIMLP_RS05900	LIMLP_05910	LIC11211	hypothetical protein	Function unknown	POORLY CHARACTERIZED	-	-1.07544	NO	533	318	232	375	462	460	383.671	0.104934	1.07544	1.07544	0.169942	0.617467	0.536927	0.656858	401.91	388.409	317.229	386.223	432.836	375.417
LIMLP_RS05905	LIMLP_05915	LIC11212	YceI family protein	General function prediction only	POORLY CHARACTERIZED	-	-1.15333	NO	77	77	71	114	88	104	88.9879	0.205806	1.15333	1.15333	0.285772	0.720178	0.471416	0.597912	58.0621	94.0488	97.083	117.412	82.4449	84.877
LIMLP_RS05910	LIMLP_05920	LIC11213	hypothetical protein	Function unknown	POORLY CHARACTERIZED	-	-1.07236	NO	35	45	38	39	57	57	45.5672	0.100784	1.07236	1.07236	0.347493	0.290032	0.771791	0.847699	26.3919	54.9636	51.9599	40.1672	53.4018	46.5191
LIMLP_RS05915	LIMLP_05925	LIC11214	hypothetical protein	Function unknown	POORLY CHARACTERIZED	-	-3.0927	NO	0	0	0	1	0	1	0.307675	1.62886	3.0927	3.0927	3.12122	0.521869	0.601762	0.713498	0	0	0	1.02993	0	0.816125
LIMLP_RS05920	LIMLP_05930	LIC11215	hypothetical protein	Function unknown	POORLY CHARACTERIZED	-	-1.32492	NO	10	37	27	30	43	55	34.287	0.405909	1.32492	1.32492	0.53414	0.759929	0.447297	0.575135	7.54053	45.1923	36.9189	30.8978	40.2856	44.8869
LIMLP_RS05925	LIMLP_05935	LIC11216	chemotaxis protein	Cell motility	CELLULAR PROCESSES AND SIGNALING	-	-1.75418	NO	1651	1487	1123	1861	2878	4222	2109.24	0.810797	1.75418	1.75418	0.249357	3.25155	0.00114777	0.00536098	1244.94	1816.24	1535.55	1916.7	2696.32	3445.68
LIMLP_RS05935	LIMLP_05945	LIC11217	hypothetical protein	Function unknown	POORLY CHARACTERIZED	-	-1.55392	NO	247	177	151	228	311	511	258.691	0.635912	1.55392	1.55392	0.244803	2.59765	0.00938648	0.0288393	186.251	216.19	206.472	234.824	291.368	417.04
LIMLP_RS05945	LIMLP_05955	LIC11219	peroxiredoxin	Posttranslational modification, protein turnover, chaperones	CELLULAR PROCESSES AND SIGNALING	-	2.4652	NO	19397	80841	23273	19068	17403	28123	34014	-1.30171	0.405646	-2.4652	0.7777	-1.67379	0.0941721	0.178592	14626.4	98740.2	31822.7	19638.7	16304.4	22951.9
LIMLP_RS05950	LIMLP_05960	LIC11220	Fe-S cluster assembly protein SufB	Posttranslational modification, protein turnover, chaperones	CELLULAR PROCESSES AND SIGNALING	-	1.79836	NO	14361	17151	8726	7293	7363	12123	11335.4	-0.846685	0.556061	-1.79836	0.277177	-3.05467	0.0022531	0.00921864	10829	20948.5	11931.6	7511.26	6898.2	9893.88
LIMLP_RS05955	LIMLP_05965	LIC11221	PAS domain S-box protein	Signal transduction mechanisms	CELLULAR PROCESSES AND SIGNALING	-	-1.13754	NO	2354	1460	1462	1829	2294	2800	1979.25	0.185915	1.13754	1.13754	0.144735	1.28452	0.19896	0.315197	1775.04	1783.26	1999.09	1883.74	2149.19	2285.15
LIMLP_RS05960	LIMLP_05970	LIC11222	tetratricopeptide repeat protein	General function prediction only	POORLY CHARACTERIZED	-	-1.75203	NO	252	138	117	211	339	459	238.012	0.809029	1.75203	1.75203	0.240148	3.36888	0.000754736	0.00373504	190.021	168.555	159.982	217.315	317.6	374.601
LIMLP_RS05965	LIMLP_05975	LIC11223	DUF2079 domain-containing protein	Function unknown	POORLY CHARACTERIZED	-	-1.78655	NO	253	146	165	338	390	424	275.708	0.837176	1.78655	1.78655	0.168697	4.96261	6.95531e-07	1.03261e-05	190.775	178.326	225.615	348.116	365.381	346.037
LIMLP_RS05970	LIMLP_05980	LIC11224	hypothetical protein	General function prediction only	POORLY CHARACTERIZED	-	-1.00077	NO	272	300	212	217	332	397	286.658	0.00110456	1.00077	1.00077	0.261095	0.00423049	0.996625	0.998306	205.103	366.424	289.882	223.494	311.042	324.002
LIMLP_RS05975	LIMLP_05985	LIC11226	DUF1761 domain-containing protein	Function unknown	POORLY CHARACTERIZED	-	1.48767	NO	146	152	183	150	134	105	151.95	-0.573055	0.672192	-1.48767	0.336446	-1.70326	0.088519	0.170122	110.092	185.655	250.228	154.489	125.541	85.6931
LIMLP_RS05985	LIMLP_05995	LIC11228	hypothetical protein	Function unknown	POORLY CHARACTERIZED	-	-1.45559	NO	225	110	116	186	249	306	189.536	0.541604	1.45559	1.45559	0.200247	2.70468	0.00683704	0.0225211	169.662	134.355	158.614	191.567	233.282	249.734
LIMLP_RS05990	LIMLP_06000	LIC11229	magnesium and cobalt transport protein CorA	Inorganic ion transport and metabolism	METABOLISM	-	1.34482	NO	1503	857	795	884	873	862	949.833	-0.427409	0.743596	-1.34482	0.155433	-2.7498	0.0059631	0.0201697	1133.34	1046.75	1087.06	910.456	817.891	703.5
LIMLP_RS05995	LIMLP_06005	LIC11230	hypothetical protein	Function unknown	POORLY CHARACTERIZED	-	1.19244	NO	1364	828	752	870	815	1119	940.159	-0.253912	0.83862	-1.19244	0.140593	-1.80601	0.0709172	0.143039	1028.53	1011.33	1028.26	896.037	763.552	913.244
LIMLP_RS06000	LIMLP_06010	LIC11231	TetR/AcrR family transcriptional regulator	Transcription	INFORMATION STORAGE AND PROCESSING	-	1.19721	NO	2757	1291	1605	1918	1698	1620	1789.79	-0.259673	0.835277	-1.19721	0.212306	-1.22311	0.221289	0.341588	2078.93	1576.84	2194.62	1975.4	1590.81	1322.12
LIMLP_RS06005	LIMLP_06015	LIC11232	aldolase	Carbohydrate transport and metabolism	METABOLISM	-	1.63788	NO	5707	3924	4113	3041	3251	3440	3950.91	-0.711828	0.610546	-1.63788	0.155463	-4.57875	4.67767e-06	5.38645e-05	4303.38	4792.82	5623.98	3132.01	3045.78	2807.47
LIMLP_RS06010	LIMLP_06020	LIC11233	signal peptidase I	Intracellular trafficking, secretion, and vesicular transport	CELLULAR PROCESSES AND SIGNALING	-	1.50703	NO	2957	1764	1667	1436	1417	1978	1847.42	-0.591711	0.663555	-1.50703	0.137534	-4.30229	1.6904e-05	0.00016117	2229.74	2154.57	2279.4	1478.98	1327.55	1614.29
LIMLP_RS06015	LIMLP_06025	LIC11234	AtpZ/AtpI family protein	General function prediction only	POORLY CHARACTERIZED	-	1.22811	NO	1206	735	707	843	797	790	838.918	-0.296442	0.814258	-1.22811	0.164421	-1.80295	0.0713957	0.143795	909.388	897.738	966.728	868.229	746.689	644.739
LIMLP_RS06025	LIMLP_06035	LIC11235	hypothetical protein	Function unknown	POORLY CHARACTERIZED	-	-1.19837	NO	520	249	234	295	493	556	372.613	0.261075	1.19837	1.19837	0.222173	1.1751	0.239956	0.362048	392.108	304.132	319.964	303.829	461.879	453.765
LIMLP_RS06030	LIMLP_06040	LIC11236	hypothetical protein	Function unknown	POORLY CHARACTERIZED	-	1.35777	NO	493	212	260	294	240	246	285.77	-0.441234	0.736504	-1.35777	0.233217	-1.89195	0.0584975	0.123189	371.748	258.94	355.515	302.799	224.85	200.767
LIMLP_RS06035	LIMLP_06045	LIC11237	ATP synthase F0 subunit A	Energy production and conversion	METABOLISM	-	1.41176	NO	19160	12442	12639	14288	14232	6361	13361.2	-0.497492	0.708337	-1.41176	0.335746	-1.48175	0.138407	0.238737	14447.7	15196.8	17282.1	14715.6	13333.6	5191.37
LIMLP_RS06040	LIMLP_06050	LIC11238	F0F1 ATP synthase subunit C	Energy production and conversion	METABOLISM	-	1.38477	NO	10323	9150	8838	7998	7021	9313	8910.09	-0.469643	0.722143	-1.38477	0.205995	-2.27987	0.0226152	0.0586838	7784.09	11175.9	12084.8	8237.36	6577.79	7600.57
LIMLP_RS06045	LIMLP_06055	LIC11239	ATP synthase subunit B	Energy production and conversion	METABOLISM	-	1.61077	NO	14870	16515	15526	10553	10178	15018	14212.5	-0.687755	0.620819	-1.61077	0.255331	-2.69358	0.00706882	0.0231561	11212.8	20171.6	21229.7	10868.8	9535.5	12256.6
LIMLP_RS06050	LIMLP_06060	LIC11240	ATP synthase subunit delta	Energy production and conversion	METABOLISM	-	1.31552	NO	5957	5743	5466	4476	4015	7417	5567.53	-0.395636	0.760154	-1.31552	0.254404	-1.55515	0.119911	0.214027	4491.9	7014.57	7474.02	4609.96	3761.55	6053.2
LIMLP_RS06055	LIMLP_06065	LIC11241	ATP synthase subunit alpha	Energy production and conversion	METABOLISM	-	1.74883	NO	20102	19784	22939	16945	10066	16586	18517.9	-0.80639	0.571811	-1.74883	0.30379	-2.65443	0.00794417	0.0253445	15158	24164.4	31366	17452.1	9430.57	13536.2
LIMLP_RS06060	LIMLP_06070	LIC11242	ATP synthase subunit gamma	Energy production and conversion	METABOLISM	-	1.56946	NO	9396	7415	8618	6911	5925	6277	7619.57	-0.650272	0.63716	-1.56946	0.230015	-2.82709	0.00469738	0.0165663	7085.09	9056.78	11784	7117.83	5550.98	5122.82
LIMLP_RS06065	LIMLP_06075	LIC11243	F0F1 ATP synthase subunit beta	Energy production and conversion	METABOLISM	-	1.57084	NO	15192	14069	13898	11836	9410	11422	12995.2	-0.651535	0.636603	-1.57084	0.233128	-2.79475	0.00519392	0.01798	11455.6	17184.1	19003.7	12190.2	8815.98	9321.78
LIMLP_RS06070	LIMLP_06080	LIC11244	ATP synthase epsilon chain	Energy production and conversion	METABOLISM	-	1.47472	NO	3031	2568	2521	2555	1953	1902	2480.45	-0.560445	0.678093	-1.47472	0.248234	-2.25773	0.0239624	0.0609993	2285.54	3136.59	3447.13	2631.47	1829.71	1552.27
LIMLP_RS06075	LIMLP_06085	LIC11245	SLBB domain protein	Replication, recombination and repair	INFORMATION STORAGE AND PROCESSING	-	-1.47468	NO	1293	460	425	1076	1216	1082	874.743	0.560399	1.47468	1.47468	0.250473	2.23736	0.0252626	0.0635694	974.991	561.85	581.131	1108.2	1139.24	883.047
LIMLP_RS06080	LIMLP_06090	LIC11246	hypothetical protein	Cell motility	CELLULAR PROCESSES AND SIGNALING	-	-1.22897	NO	13397	7876	8428	11119	13679	17313	11607.1	0.297446	1.22897	1.22897	0.151577	1.96234	0.0497227	0.108445	10102.1	9619.85	11524.2	11451.8	12815.5	14129.6
LIMLP_RS06085	LIMLP_06095	LIC11247	hypothetical protein	Signal transduction mechanisms	CELLULAR PROCESSES AND SIGNALING	-	-1.37094	NO	4435	2348	2593	4208	4986	5357	3855.81	0.455162	1.37094	1.37094	0.141196	3.22363	0.00126578	0.00575203	3344.23	2867.88	3545.58	4333.94	4671.25	4371.98
LIMLP_RS06090	LIMLP_06100	LIC11248	MBOAT family protein	Cell wall/membrane/envelope biogenesis	CELLULAR PROCESSES AND SIGNALING	-	-1.49364	NO	375	264	265	514	568	467	401.705	0.578834	1.49364	1.49364	0.203476	2.84473	0.00444493	0.015775	282.77	322.453	362.352	529.383	532.144	381.13
LIMLP_RS06095	LIMLP_06105	LIC11249	hypothetical protein	Function unknown	POORLY CHARACTERIZED	-	-1.30253	NO	530	348	318	548	574	657	482.98	0.381321	1.30253	1.30253	0.137732	2.76856	0.00563041	0.0192007	399.648	425.052	434.822	564.4	537.766	536.194
LIMLP_RS06100	LIMLP_06110	LIC11250	hypothetical protein	Function unknown	POORLY CHARACTERIZED	-	-1.93745	NO	230	104	87	200	340	359	206.155	0.95416	1.93745	1.93745	0.248385	3.84145	0.00012231	0.000837633	173.432	127.027	118.961	205.986	318.537	292.989
LIMLP_RS06105	LIMLP_06115	LIC11252	hypothetical protein	General function prediction only	POORLY CHARACTERIZED	-	-1.14471	NO	121	85	80	84	108	194	108.412	0.194976	1.14471	1.14471	0.276968	0.703967	0.481453	0.606808	91.2405	103.82	109.389	86.5139	101.182	158.328
LIMLP_RS06115	LIMLP_06125	LIC11253	hypothetical protein	Function unknown	POORLY CHARACTERIZED	-	-1.40968	NO	24	12	10	15	27	31	18.7454	0.495365	1.40968	1.40968	0.424342	1.16737	0.24306	0.365867	18.0973	14.657	13.6737	15.4489	25.2956	25.2999
LIMLP_RS06120	LIMLP_06130	LIC11254	hypothetical protein	Function unknown	POORLY CHARACTERIZED	-	-1.69178	NO	455	317	270	574	707	739	492.689	0.758545	1.69178	1.69178	0.146877	5.16448	2.41115e-07	4.04159e-06	343.094	387.188	369.189	591.178	662.37	603.116
LIMLP_RS06130	LIMLP_06140	-	hypothetical protein	Function unknown	POORLY CHARACTERIZED	-	-2.94672	NO	42	18	26	48	106	139	58.5656	1.55911	2.94672	2.94672	0.374378	4.16453	3.11998e-05	0.000269641	31.6702	21.9854	35.5515	49.4365	99.3086	113.441
LIMLP_RS06140	LIMLP_06150	LIC11257	Ppx/GppA family phosphatase	Nucleotide transport and metabolism	METABOLISM	-	-1.29864	NO	865	493	439	588	773	1321	710.431	0.376998	1.29864	1.29864	0.233507	1.6145	0.106419	0.196092	652.256	602.157	600.274	605.597	724.204	1078.1
LIMLP_RS06145	LIMLP_06155	LIC11258	rod shape-determining protein	Cell cycle control, cell division, chromosome partitioning	CELLULAR PROCESSES AND SIGNALING	-	1.28346	NO	11006	5202	4432	4409	6398	6869	6142.35	-0.360039	0.779143	-1.28346	0.191059	-1.88444	0.0595057	0.125058	8299.11	6353.79	6060.17	4540.95	5994.12	5605.96
LIMLP_RS06150	LIMLP_06160	LIC11259	rod shape-determining protein MreC	Cell wall/membrane/envelope biogenesis	CELLULAR PROCESSES AND SIGNALING	-	1.11984	NO	2247	1130	949	1289	1435	1516	1380.24	-0.163293	0.892984	-1.11984	0.159159	-1.02598	0.304903	0.430872	1694.36	1380.2	1297.63	1327.58	1344.41	1237.25
LIMLP_RS06155	LIMLP_06165	LIC11260	rod shape-determining protein MreD	Cell wall/membrane/envelope biogenesis	CELLULAR PROCESSES AND SIGNALING	-	-1.04685	NO	640	432	337	507	574	589	501.947	0.0660569	1.04685	1.04685	0.146012	0.452407	0.650976	0.755543	482.594	527.65	460.802	522.173	537.766	480.698
LIMLP_RS06160	LIMLP_06170	LIC11261	penicillin-binding protein 2	Cell wall/membrane/envelope biogenesis	CELLULAR PROCESSES AND SIGNALING	-	-1.11916	NO	3181	1733	1521	2228	2544	3315	2329.78	0.162412	1.11916	1.11916	0.143307	1.13331	0.257083	0.382496	2398.64	2116.71	2079.76	2294.68	2383.41	2705.45
LIMLP_RS06165	LIMLP_06175	LIC11262	rod shape-determining protein RodA	Cell cycle control, cell division, chromosome partitioning	CELLULAR PROCESSES AND SIGNALING	-	1.04351	NO	1947	1196	1063	1356	1580	1622	1430.51	-0.0614439	0.958305	-1.04351	0.12271	-0.500723	0.616566	0.726905	1468.14	1460.81	1453.51	1396.58	1480.26	1323.75
LIMLP_RS06170	LIMLP_06180	LIC11263	hypothetical protein	Function unknown	POORLY CHARACTERIZED	-	-1.20855	NO	2191	1202	1067	1736	2032	2263	1686.3	0.273282	1.20855	1.20855	0.128522	2.12634	0.0334748	0.0797907	1652.13	1468.14	1458.98	1787.95	1903.73	1846.89
LIMLP_RS06175	LIMLP_06185	LIC11264	hypothetical protein	Function unknown	POORLY CHARACTERIZED	-	1.14393	NO	784	442	453	450	537	689	546.556	-0.194002	0.874177	-1.14393	0.154848	-1.25286	0.210257	0.328339	591.178	539.864	619.417	463.467	503.101	562.31
LIMLP_RS06180	LIMLP_06190	LIC11265	DUF1858 domain-containing protein	Function unknown	POORLY CHARACTERIZED	-	1.56282	NO	8949	6757	6011	5773	5463	4649	6346.4	-0.64415	0.639869	-1.56282	0.204368	-3.15191	0.00162207	0.00706063	6748.02	8253.09	8219.24	5945.77	5118.14	3794.16
LIMLP_RS06185	LIMLP_06195	LIC11266	6-carboxytetrahydropterin synthase	Coenzyme transport and metabolism	METABOLISM	-	-1.46887	NO	1508	800	829	1141	1747	2399	1336.26	0.554709	1.46887	1.46887	0.215087	2.579	0.00990877	0.0301764	1137.11	977.13	1133.55	1175.15	1636.72	1957.88
LIMLP_RS06190	LIMLP_06200	LIC11267	sulfate ABC transporter substrate-binding protein	Inorganic ion transport and metabolism	METABOLISM	-	-1.13391	NO	1001	846	670	968	1080	1290	960.976	0.181307	1.13391	1.13391	0.166261	1.0905	0.275495	0.401649	754.807	1033.32	916.135	996.97	1011.82	1052.8
LIMLP_RS06195	LIMLP_06205	LIC11268	hypothetical protein	Function unknown	POORLY CHARACTERIZED	-	-1.18603	NO	1977	1212	1146	1463	1830	2645	1653.01	0.246136	1.18603	1.18603	0.175978	1.39868	0.16191	0.269655	1490.76	1480.35	1567	1506.78	1714.48	2158.65
LIMLP_RS06205	LIMLP_06215	-	hypothetical protein	Function unknown	POORLY CHARACTERIZED	-	-1.84828	NO	56	32	32	94	87	66	59.5422	0.886186	1.84828	1.84828	0.303496	2.91993	0.00350114	0.0130162	42.227	39.0852	43.7557	96.8132	81.508	53.8642
LIMLP_RS06210	LIMLP_06220	LIC11270	hypothetical protein	Function unknown	POORLY CHARACTERIZED	-	1.11686	NO	3364	2241	2104	2180	2365	3472	2574.22	-0.159443	0.89537	-1.11686	0.159579	-0.999153	0.317721	0.444104	2536.64	2737.19	2876.94	2245.24	2215.71	2833.59
LIMLP_RS06215	LIMLP_06225	LIC11271	hypothetical protein	Function unknown	POORLY CHARACTERIZED	-	-1.4331	NO	3800	1809	1639	1966	3341	6531	2966.85	0.519138	1.4331	1.4331	0.319532	1.62468	0.104231	0.192739	2865.4	2209.54	2241.11	2024.84	3130.1	5330.11
LIMLP_RS06220	LIMLP_06230	LIC11272	tRNA pseudouridine(38-40) synthase TruA	Translation, ribosomal structure and biogenesis	INFORMATION STORAGE AND PROCESSING	-	1.127	NO	7958	4240	3835	4637	5379	5834	5166.65	-0.172492	0.887309	-1.127	0.12878	-1.33943	0.180431	0.292989	6000.76	5178.79	5243.85	4775.77	5039.45	4761.27
LIMLP_RS06225	LIMLP_06235	LIC11273	DUF2225 domain-containing protein	Function unknown	POORLY CHARACTERIZED	-	1.45155	NO	11258	7889	6396	6194	7198	6603	7563.73	-0.537594	0.688919	-1.45155	0.148441	-3.62161	0.000292777	0.00173868	8489.13	9635.73	8745.67	6379.37	6743.62	5388.87
LIMLP_RS06230	LIMLP_06240	LIC11274	hypothetical protein	Function unknown	POORLY CHARACTERIZED	-	-1.03938	NO	24359	14272	13220	17436	20979	22529	18312.6	0.0557193	1.03938	1.03938	0.113629	0.49036	0.623879	0.732824	18368	17432	18076.6	17957.8	19654.7	18386.5
LIMLP_RS06235	LIMLP_06245	LIC11276	1-acyl-sn-glycerol-3-phosphate acyltransferase	Lipid transport and metabolism	METABOLISM	-	1.06324	NO	5045	3429	2776	3571	4467	3951	3812.6	-0.0884695	0.94052	-1.06324	0.153316	-0.57704	0.563912	0.68244	3804.2	4188.22	3795.81	3677.87	4185.02	3224.51
LIMLP_RS06240	LIMLP_06250	LIC11277	acetyl-CoA carboxylase biotin carboxylase subunit	Lipid transport and metabolism	METABOLISM	-	-1.03872	NO	5106	3685	2893	3150	4619	6383	4181.32	0.0548134	1.03872	1.03872	0.203958	0.268749	0.788123	0.859902	3850.2	4500.91	3955.79	3244.27	4327.42	5209.32
LIMLP_RS06245	LIMLP_06255	LIC11278	acetyl-CoA carboxylase biotin carboxyl carrier protein subunit	Lipid transport and metabolism	METABOLISM	-	1.25697	NO	1937	1455	1246	1322	1381	1560	1478.34	-0.329951	0.795564	-1.25697	0.141716	-2.32826	0.0198985	0.0531266	1460.6	1777.16	1703.74	1361.56	1293.82	1273.15
LIMLP_RS06250	LIMLP_06260	LIC11280	peptide chain release factor 3	Translation, ribosomal structure and biogenesis	INFORMATION STORAGE AND PROCESSING	-	1.52632	NO	5795	3398	2902	2363	2913	3699	3444.98	-0.610059	0.65517	-1.52632	0.142449	-4.28265	1.84677e-05	0.000173688	4369.74	4150.36	3968.1	2433.72	2729.11	3018.85
LIMLP_RS06255	LIMLP_06265	LIC11281	hypothetical protein	Function unknown	POORLY CHARACTERIZED	-	-2.12053	NO	64	31	48	70	101	187	78.5152	1.08443	2.12053	2.12053	0.345969	3.13446	0.00172169	0.00743979	48.2594	37.8638	65.6336	72.0949	94.6243	152.615
LIMLP_RS06265	LIMLP_06275	-	transposase	Replication, recombination and repair	INFORMATION STORAGE AND PROCESSING	-	-1.0485	NO	339	221	180	244	297	342	263.392	0.0683271	1.0485	1.0485	0.158285	0.431671	0.665981	0.76753	255.624	269.932	246.126	251.302	278.252	279.115
LIMLP_RS06270	LIMLP_06280	LIC11346	IS3 family transposase	Replication, recombination and repair	INFORMATION STORAGE AND PROCESSING	-	-1.37216	NO	465	289	231	369	501	673	403.026	0.456451	1.37216	1.37216	0.190328	2.39824	0.016474	0.0452927	350.635	352.988	315.862	380.043	469.374	549.252
LIMLP_RS06280	LIMLP_06290	LIC11283	transcriptional regulator	Transcription	INFORMATION STORAGE AND PROCESSING	-	2.49403	NO	3480	2304	2010	1743	1020	653	1911.73	-1.31848	0.400957	-2.49403	0.360379	-3.65859	0.000253603	0.00154579	2624.11	2814.14	2748.41	1795.16	955.612	532.93
LIMLP_RS06285	LIMLP_06295	LIC11284	antibiotic biosynthesis monooxygenase	General function prediction only	POORLY CHARACTERIZED	-	1.80992	NO	805	582	544	443	405	372	533.502	-0.855925	0.552511	-1.80992	0.200556	-4.26775	1.9745e-05	0.000185282	607.013	710.862	743.847	456.258	379.434	303.598
LIMLP_RS06290	LIMLP_06300	LIC11285	nitronate monooxygenase	Lipid transport and metabolism	METABOLISM	-	-1.22943	NO	430	251	256	307	403	625	364.115	0.297987	1.22943	1.22943	0.216703	1.37509	0.169103	0.278731	324.243	306.575	350.046	316.188	377.56	510.078
LIMLP_RS06295	LIMLP_06305	LIC11286	hypothetical protein	Function unknown	POORLY CHARACTERIZED	-	1.25453	NO	137	84	84	106	91	76	96.2027	-0.32715	0.797109	-1.25453	0.260184	-1.25738	0.208616	0.32639	103.305	102.599	114.859	109.172	85.2555	62.0255
LIMLP_RS06300	LIMLP_06310	LIC11287	amidohydrolase	General function prediction only	POORLY CHARACTERIZED	-	1.19215	NO	313	176	156	175	199	235	203.794	-0.253562	0.838823	-1.19215	0.166341	-1.52435	0.127421	0.22435	236.019	214.969	213.309	180.237	186.438	191.789
LIMLP_RS06305	LIMLP_06315	LIC11288	hypothetical protein	Function unknown	POORLY CHARACTERIZED	-	1.82845	NO	1296	1060	859	714	686	621	888.566	-0.870624	0.54691	-1.82845	0.200213	-4.34849	1.37077e-05	0.000135998	977.253	1294.7	1174.57	735.368	642.696	506.814
LIMLP_RS06310	LIMLP_06320	-	hypothetical protein	Function unknown	POORLY CHARACTERIZED	-	-2.33828	NO	578	455	428	837	1435	1806	876.201	1.22544	2.33828	2.33828	0.240126	5.10335	3.33693e-07	5.4186e-06	435.843	555.743	585.233	862.049	1344.41	1473.92
LIMLP_RS06315	LIMLP_06325	LIC11289	hypothetical protein	Function unknown	POORLY CHARACTERIZED	-	-1.42944	NO	1219	968	881	1503	1755	1871	1337.56	0.515445	1.42944	1.42944	0.161688	3.1879	0.00143309	0.00636273	919.191	1182.33	1204.65	1547.98	1644.21	1526.97
LIMLP_RS06320	LIMLP_06330	LIC11290	DUF445 family protein	Function unknown	POORLY CHARACTERIZED	-	-1.87075	NO	633	360	299	717	970	1026	635.073	0.903614	1.87075	1.87075	0.158579	5.69821	1.21074e-08	2.81177e-07	477.316	439.709	408.843	738.458	908.768	837.344
LIMLP_RS06325	LIMLP_06335	LIC11291	histidine kinase	Signal transduction mechanisms	CELLULAR PROCESSES AND SIGNALING	-	-1.41131	NO	287	157	143	347	302	263	243.112	0.497038	1.41131	1.41131	0.22823	2.1778	0.0294212	0.072241	216.413	191.762	195.533	357.385	282.936	214.641
LIMLP_RS06330	LIMLP_06340	LIC11292	histidine kinase	Signal transduction mechanisms	CELLULAR PROCESSES AND SIGNALING	-	-1.57464	NO	258	190	214	495	359	348	308.232	0.655019	1.57464	1.57464	0.269232	2.43292	0.0149777	0.0418992	194.546	232.068	292.616	509.814	336.338	284.011
LIMLP_RS06335	LIMLP_06345	LIC11293	hypothetical protein	Function unknown	POORLY CHARACTERIZED	-	1.89082	NO	222	259	225	164	146	137	201.484	-0.919013	0.528871	-1.89082	0.291	-3.15812	0.00158788	0.00694825	167.4	316.346	307.657	168.908	136.784	111.809
LIMLP_RS06340	LIMLP_06350	LIC11294	(Fe-S)-binding protein	Inorganic ion transport and metabolism	METABOLISM	-	1.09512	NO	5341	4648	3965	4448	4424	6227	4822.33	-0.13109	0.913142	-1.09512	0.184621	-0.710049	0.477674	0.603607	4027.4	5677.13	5421.61	4581.12	4144.73	5082.01
LIMLP_RS06345	LIMLP_06355	LIC11295	hypothetical protein	General function prediction only	POORLY CHARACTERIZED	-	-1.30182	NO	536	320	269	498	561	586	446.598	0.380529	1.30182	1.30182	0.143098	2.65921	0.00783232	0.0252004	404.173	390.852	367.822	512.904	525.586	478.249
LIMLP_RS06355	LIMLP_06365	LIC11296	glycosyltransferase	Cell wall/membrane/envelope biogenesis	CELLULAR PROCESSES AND SIGNALING	-	-1.18001	NO	1368	740	669	1147	1270	1221	1036.3	0.2388	1.18001	1.18001	0.150611	1.58554	0.112844	0.204575	1031.54	903.846	914.768	1181.33	1189.83	996.488
LIMLP_RS06360	LIMLP_06370	LIC11298	dehypoxanthine futalosine cyclase	Coenzyme transport and metabolism	METABOLISM	-	1.39537	NO	3319	1933	1386	1488	1863	1922	1934.23	-0.480646	0.716657	-1.39537	0.163418	-2.9412	0.00326943	0.0123723	2502.7	2360.99	1895.17	1532.53	1745.4	1568.59
LIMLP_RS06365	LIMLP_06375	LIC11299	hypothetical protein	Function unknown	POORLY CHARACTERIZED	-	2.01455	NO	1751	2111	1854	1078	1070	1322	1604.25	-1.01046	0.49639	-2.01455	0.260419	-3.88011	0.000104409	0.000736731	1320.35	2578.4	2535.1	1110.26	1002.46	1078.92
LIMLP_RS06370	LIMLP_06380	LIC11300	GGDEF domain-containing protein	Signal transduction mechanisms	CELLULAR PROCESSES AND SIGNALING	-	1.8346	NO	4337	3781	3865	2675	2430	2631	3392.04	-0.875464	0.545079	-1.8346	0.216316	-4.04715	5.18445e-05	0.000413661	3270.33	4618.16	5284.87	2755.06	2276.6	2147.22
LIMLP_RS06375	LIMLP_06385	LIC11301	hypothetical protein	General function prediction only	POORLY CHARACTERIZED	-	1.36922	NO	3313	1286	1201	1707	1606	1117	1647.57	-0.453351	0.730345	-1.36922	0.283825	-1.59729	0.110201	0.201189	2498.18	1570.74	1642.21	1758.09	1504.62	911.611
LIMLP_RS06380	LIMLP_06390	LIC11302	HAD family hydrolase	Inorganic ion transport and metabolism	METABOLISM	-	2.07463	NO	3726	1657	1378	1100	1086	1336	1659.74	-1.05286	0.482013	-2.07463	0.193638	-5.43724	5.41114e-08	1.04139e-06	2809.6	2023.88	1884.23	1132.92	1017.45	1090.34
LIMLP_RS06385	LIMLP_06395	LIC11303	KamA family radical SAM protein	Amino acid transport and metabolism	METABOLISM	-	1.31463	NO	1854	901	802	880	1035	1057	1055.63	-0.394654	0.760672	-1.31463	0.163046	-2.42051	0.0154989	0.0430674	1398.01	1100.49	1096.63	906.336	969.665	862.644
LIMLP_RS06390	LIMLP_06400	LIC11304	D-alanine--D-alanine ligase	Cell wall/membrane/envelope biogenesis	CELLULAR PROCESSES AND SIGNALING	-	1.03727	NO	1423	782	758	961	1116	1129	1003.56	-0.052789	0.964071	-1.03727	0.136064	-0.387971	0.698038	0.792323	1073.02	955.145	1036.46	989.76	1045.55	921.405
LIMLP_RS06395	LIMLP_06405	LIC11305	iron-containing redox enzyme family protein	Inorganic ion transport and metabolism	METABOLISM	-	1.28222	NO	863	643	591	629	636	619	665.515	-0.358644	0.779897	-1.28222	0.174192	-2.0589	0.0395041	0.0908791	650.748	785.368	808.113	647.824	595.852	505.181
LIMLP_RS06400	LIMLP_06410	LIC11306	DUF393 domain-containing protein	Function unknown	POORLY CHARACTERIZED	-	1.82787	NO	723	641	559	412	398	424	539.284	-0.87016	0.547086	-1.82787	0.200225	-4.3459	1.38703e-05	0.000137283	545.181	782.926	764.358	424.33	372.876	346.037
LIMLP_RS06410	LIMLP_06420	LIC11308	acetylglutamate kinase	Amino acid transport and metabolism	METABOLISM	-	1.37293	NO	1979	1088	1079	1376	893	1075	1237.95	-0.457255	0.728371	-1.37293	0.230864	-1.98063	0.0476331	0.105101	1492.27	1328.9	1475.39	1417.18	836.628	877.334
LIMLP_RS06415	LIMLP_06425	LIC11309	RNA methyltransferase	Replication, recombination and repair	INFORMATION STORAGE AND PROCESSING	-	1.2415	NO	11012	10350	9103	7433	6973	15568	10047.7	-0.312088	0.805475	-1.2415	0.282425	-1.10503	0.269146	0.396125	8303.64	12641.6	12447.1	7655.45	6532.82	12705.4
LIMLP_RS06420	LIMLP_06430	LIC11310	bacterioferritin	Inorganic ion transport and metabolism	METABOLISM	-	1.10151	NO	11638	8917	6434	7633	8376	12413	9050.65	-0.139479	0.907847	-1.10151	0.177116	-0.787503	0.430988	0.559355	8775.67	10891.3	8797.63	7861.44	7847.26	10130.6
LIMLP_RS06425	LIMLP_06435	LIC11311	thiolase family protein	Lipid transport and metabolism	METABOLISM	-	1.02872	NO	3093	1700	1684	1616	2007	3649	2205.67	-0.0408467	0.972084	-1.02872	0.236587	-0.17265	0.862927	0.913002	2332.29	2076.4	2302.64	1664.36	1880.31	2978.04
LIMLP_RS06430	LIMLP_06440	LIC11312	glycosyltransferase family 9 protein	Cell wall/membrane/envelope biogenesis	CELLULAR PROCESSES AND SIGNALING	-	1.45887	NO	2494	1588	1561	1572	1407	1403	1672.82	-0.544851	0.685462	-1.45887	0.175839	-3.09858	0.00194449	0.0081727	1880.61	1939.6	2134.46	1619.05	1318.18	1145.02
LIMLP_RS06435	LIMLP_06445	LIC11313	peptidase M24 family protein	Amino acid transport and metabolism	METABOLISM	-	1.37809	NO	2144	1456	1162	1280	1251	1381	1433.56	-0.462672	0.725641	-1.37809	0.139013	-3.32826	0.000873892	0.00424381	1616.69	1778.38	1588.88	1318.31	1172.03	1127.07
LIMLP_RS06440	LIMLP_06450	LIC11314	DUF1564 family protein	Function unknown	POORLY CHARACTERIZED	-	-1.05325	NO	78	50	58	73	76	76	67.9344	0.0748431	1.05325	1.05325	0.251134	0.298021	0.765687	0.843392	58.8162	61.0706	79.3072	75.1847	71.2024	62.0255
LIMLP_RS06450	LIMLP_06460	LIC11317	hypothetical protein	Transcription	INFORMATION STORAGE AND PROCESSING	-	-1.16442	NO	503	292	264	494	437	443	396.111	0.219612	1.16442	1.16442	0.183355	1.19774	0.231017	0.351901	379.289	356.653	360.985	508.784	409.414	361.543
LIMLP_RS06455	LIMLP_06465	LIC11318	amidohydrolase	Amino acid transport and metabolism	METABOLISM	-	1.44326	NO	8863	5014	3771	4200	4523	4763	5069.01	-0.529327	0.692878	-1.44326	0.153173	-3.45575	0.000548774	0.00287129	6683.17	6124.16	5156.34	4325.7	4237.48	3887.2
LIMLP_RS06460	LIMLP_06470	LIC11320	hypothetical protein	Function unknown	POORLY CHARACTERIZED	-	-1.0125	NO	598	391	325	402	466	659	460.222	0.0179238	1.0125	1.0125	0.167811	0.106809	0.914941	0.947904	450.924	477.572	444.394	414.031	436.583	537.826
LIMLP_RS06465	LIMLP_06475	LIC11321	hypothetical protein	Function unknown	POORLY CHARACTERIZED	-	1.78799	NO	495	346	303	236	227	270	314.377	-0.838342	0.559286	-1.78799	0.159414	-5.25892	1.44908e-07	2.55332e-06	373.256	422.609	414.312	243.063	212.67	220.354
LIMLP_RS06470	LIMLP_06480	LIC11323	DNA methylase	Replication, recombination and repair	INFORMATION STORAGE AND PROCESSING	-	-1.34835	NO	752	409	450	634	821	1034	657.99	0.431199	1.34835	1.34835	0.171667	2.51184	0.0120103	0.035116	567.048	499.558	615.315	652.974	769.174	843.873
LIMLP_RS06475	LIMLP_06485	LIC11324	flagellar basal-body rod protein FlgG	Cell motility	CELLULAR PROCESSES AND SIGNALING	-	1.46926	NO	12299	7798	6743	6395	7142	7099	7848.34	-0.555088	0.680615	-1.46926	0.12467	-4.45248	8.48847e-06	8.93331e-05	9274.1	9524.58	9220.15	6586.39	6691.15	5793.67
LIMLP_RS06480	LIMLP_06490	LIC11325	flagella basal body P-ring formation protein FlgA	Cell motility	CELLULAR PROCESSES AND SIGNALING	-	-1.4407	NO	4170	1967	1864	3329	4168	5311	3293.94	0.526769	1.4407	1.4407	0.173538	3.03546	0.00240168	0.00969298	3144.4	2402.52	2548.77	3428.63	3904.89	4334.44
LIMLP_RS06485	LIMLP_06495	LIC11326	flagellar L-ring protein FlgH	Cell motility	CELLULAR PROCESSES AND SIGNALING	-	-1.22391	NO	2713	1378	1573	2124	2169	3646	2179.16	0.291498	1.22391	1.22391	0.200983	1.45036	0.146958	0.250884	2045.75	1683.11	2150.87	2187.57	2032.08	2975.59
LIMLP_RS06490	LIMLP_06500	LIC11327	flagellar P-ring protein	Cell motility	CELLULAR PROCESSES AND SIGNALING	-	1.03134	NO	2759	1481	1785	1982	2158	2540	2077.69	-0.0445238	0.96961	-1.03134	0.158079	-0.281655	0.778208	0.85289	2080.43	1808.91	2440.75	2041.32	2021.77	2072.96
LIMLP_RS06495	LIMLP_06505	LIC11328	cell envelope rod-binding protein	Cell wall/membrane/envelope biogenesis	CELLULAR PROCESSES AND SIGNALING	-	1.34934	NO	1627	1136	1333	1307	1118	1095	1287.38	-0.432255	0.741102	-1.34934	0.224889	-1.92209	0.0545948	0.116804	1226.84	1387.53	1822.7	1346.12	1047.43	893.657
LIMLP_RS06500	LIMLP_06510	LIC11329	hypothetical protein	General function prediction only	POORLY CHARACTERIZED	-	-1.43012	NO	4118	3007	2445	4937	5328	5386	4098.88	0.516139	1.43012	1.43012	0.141047	3.65934	0.000252869	0.00154358	3105.19	3672.79	3343.21	5084.75	4991.66	4395.65
LIMLP_RS06505	LIMLP_06515	LIC11330	class I SAM-dependent methyltransferase	Secondary metabolites biosynthesis, transport and catabolism	METABOLISM	-	1.08179	NO	980	827	681	898	892	876	859.292	-0.113426	0.92439	-1.08179	0.187652	-0.60445	0.545545	0.665052	738.972	1010.11	931.176	924.875	835.692	714.925
LIMLP_RS06510	LIMLP_06520	LIC11331	class I SAM-dependent methyltransferase	Secondary metabolites biosynthesis, transport and catabolism	METABOLISM	-	-1.15352	NO	1252	806	685	1217	1146	1200	1028.6	0.206039	1.15352	1.15352	0.152485	1.35121	0.176629	0.288392	944.075	984.459	936.646	1253.42	1073.66	979.35
LIMLP_RS06515	LIMLP_06525	LIC11332	ATP-grasp domain-containing protein	Lipid transport and metabolism	METABOLISM	-	1.14662	NO	1752	1213	1093	1431	1382	1200	1340.86	-0.197384	0.872131	-1.14662	0.190659	-1.03527	0.300541	0.426544	1321.1	1481.57	1494.53	1473.83	1294.76	979.35
LIMLP_RS06525	LIMLP_06535	LIC11334	DUF541 domain-containing protein	Function unknown	POORLY CHARACTERIZED	-	1.18881	NO	536	290	291	245	326	507	354.636	-0.24952	0.841176	-1.18881	0.219242	-1.1381	0.255077	0.380329	404.173	354.21	397.904	252.332	305.421	413.775
LIMLP_RS06530	LIMLP_06540	LIC11335	molecular chaperone GroEL	Posttranslational modification, protein turnover, chaperones	CELLULAR PROCESSES AND SIGNALING	-	3.4736	up	134114	135540	135028	23611	45150	77570	96872.7	-1.79643	0.287885	-3.4736	0.343261	-5.23343	1.6639e-07	2.88202e-06	101129	165550	184633	24317.6	42299.9	63306.8
LIMLP_RS06535	LIMLP_06545	LIC11336	molecular chaperone GroES	Posttranslational modification, protein turnover, chaperones	CELLULAR PROCESSES AND SIGNALING	-	2.31442	NO	25466	19631	16175	4539	8994	18515	15584.8	-1.21065	0.432073	-2.31442	0.354228	-3.41772	0.000631483	0.00323285	19202.7	23977.6	22117.2	4674.84	8426.24	15110.6
LIMLP_RS06540	LIMLP_06550	LIC11339	hypothetical protein	Replication, recombination and repair	INFORMATION STORAGE AND PROCESSING	-	1.30511	NO	2232	1200	1160	1262	1140	1546	1394.07	-0.38417	0.766219	-1.30511	0.149049	-2.57748	0.00995245	0.0302651	1683.05	1465.7	1586.14	1299.77	1068.04	1261.73
LIMLP_RS06545	LIMLP_06555	LIC11340	DUF962 domain-containing protein	Function unknown	POORLY CHARACTERIZED	-	2.01607	NO	1611	1442	1168	940	800	675	1140.28	-1.01155	0.496014	-2.01607	0.246384	-4.10557	4.03325e-05	0.000337348	1214.78	1761.28	1597.08	968.132	749.499	550.884
LIMLP_RS06550	LIMLP_06560	LIC11342	hypothetical protein	Function unknown	POORLY CHARACTERIZED	-	-1.04635	NO	223	125	127	154	173	240	168.507	0.0653605	1.04635	1.04635	0.189426	0.345045	0.730061	0.817141	168.154	152.677	173.656	158.609	162.079	195.87
LIMLP_RS06555	LIMLP_06565	LIC11343	adenylate/guanylate cyclase domain-containing protein	Signal transduction mechanisms	CELLULAR PROCESSES AND SIGNALING	-	1.3595	NO	1052	745	691	686	618	809	765.638	-0.443073	0.735566	-1.3595	0.15773	-2.80907	0.00496851	0.0173564	793.264	909.953	944.85	706.53	578.988	660.245
LIMLP_RS06560	LIMLP_06570	LIC11344	oxidoreductase	Carbohydrate transport and metabolism	METABOLISM	-	1.46204	NO	1144	974	781	713	751	850	875.307	-0.54798	0.683977	-1.46204	0.169897	-3.22537	0.00125808	0.00573447	862.637	1189.66	1067.91	734.338	703.592	693.706
LIMLP_RS06565	LIMLP_06575	LIC11345	TonB-dependent siderophore receptor	Inorganic ion transport and metabolism	METABOLISM	-	1.02409	NO	2478	1067	976	1664	1724	1318	1485.16	-0.0343424	0.976477	-1.02409	0.238202	-0.144174	0.885363	0.928002	1868.54	1303.25	1334.55	1713.8	1615.17	1075.65
LIMLP_RS06575	LIMLP_06585	LIC11348	hypothetical protein	Function unknown	POORLY CHARACTERIZED	-	-1.45047	NO	300	242	227	424	469	401	339.257	0.536518	1.45047	1.45047	0.209812	2.55713	0.010554	0.0316543	226.216	295.582	310.392	436.689	439.394	327.266
LIMLP_RS06580	LIMLP_06590	LIC11350	acyl-CoA dehydrogenase	Lipid transport and metabolism	METABOLISM	-	1.06709	NO	1989	1376	1130	1380	1519	1938	1525.28	-0.0936778	0.937131	-1.06709	0.132221	-0.708495	0.478638	0.604037	1499.81	1680.66	1545.12	1421.3	1423.11	1581.65
LIMLP_RS06585	LIMLP_06595	-	hypothetical protein	Function unknown	POORLY CHARACTERIZED	-	-1.80006	NO	3	4	4	11	7	5	5.7642	0.848046	1.80006	1.80006	0.774728	1.09464	0.273676	0.400306	2.26216	4.88565	5.46947	11.3292	6.55812	4.08062
LIMLP_RS06590	LIMLP_06600	LIC11352	outer membrane surface lipoprotein LipL32	Cell wall/membrane/envelope biogenesis	CELLULAR PROCESSES AND SIGNALING	-	1.84937	NO	183731	218026	168609	112207	124911	135984	163161	-0.887032	0.540725	-1.84937	0.241541	-3.67239	0.000240292	0.00147766	138543	266300	230550	115565	117026	110980
LIMLP_RS06595	LIMLP_06605	LIC11353	chromosome partitioning protein ParB	Transcription	INFORMATION STORAGE AND PROCESSING	-	1.80312	NO	526	434	369	353	254	236	370.903	-0.850494	0.554595	-1.80312	0.261994	-3.24623	0.00116945	0.0054439	396.632	530.093	504.558	363.564	237.966	192.605
LIMLP_RS06600	LIMLP_06610	LIC11354	S-adenosylmethionine synthase	Coenzyme transport and metabolism	METABOLISM	-	2.31608	NO	13304	7482	5809	4264	4396	3920	6470.48	-1.21169	0.431763	-2.31608	0.180905	-6.69792	2.11403e-11	1.02186e-09	10031.9	9138.61	7943.03	4391.61	4118.5	3199.21
LIMLP_RS06605	LIMLP_06615	LIC11355	transketolase family protein	Carbohydrate transport and metabolism	METABOLISM	-	1.46315	NO	9614	5772	4546	4786	4958	5453	5756.68	-0.549078	0.683457	-1.46315	0.131915	-4.16236	3.1497e-05	0.000271645	7249.47	7050	6216.05	4929.23	4645.02	4450.33
LIMLP_RS06610	LIMLP_06620	LIC11356	ATP-dependent Clp protease adaptor ClpS	Posttranslational modification, protein turnover, chaperones	CELLULAR PROCESSES AND SIGNALING	-	1.25189	NO	2262	1140	945	1225	1262	1308	1316.95	-0.324105	0.798794	-1.25189	0.168254	-1.92628	0.0540697	0.11586	1705.67	1392.41	1292.16	1261.66	1182.34	1067.49
LIMLP_RS06615	LIMLP_06625	LIC11357	alcohol dehydrogenase	Amino acid transport and metabolism	METABOLISM	-	1.12143	NO	913	490	475	468	585	853	610.446	-0.165346	0.891715	-1.12143	0.187735	-0.880742	0.378457	0.508483	688.451	598.492	649.499	482.006	548.071	696.154
LIMLP_RS06620	LIMLP_06630	LIC11358	DUF1561 domain-containing protein	Function unknown	POORLY CHARACTERIZED	-	1.11749	NO	867	402	380	525	497	597	526.323	-0.16026	0.894864	-1.11749	0.176899	-0.90594	0.364967	0.493228	653.764	491.008	519.599	540.712	465.626	487.227
LIMLP_RS06625	LIMLP_06635	LIC11359	acyl dehydratase	Lipid transport and metabolism	METABOLISM	-	1.63177	NO	1913	1675	1601	977	1064	1805	1525.62	-0.706438	0.612831	-1.63177	0.235643	-2.99792	0.00271828	0.0106704	1442.5	2045.87	2189.15	1006.24	996.834	1473.11
LIMLP_RS06630	LIMLP_06640	LIC11360	hypothetical protein	Translation, ribosomal structure and biogenesis	INFORMATION STORAGE AND PROCESSING	-	1.06991	NO	207	114	115	136	131	196	145.89	-0.0974932	0.934656	-1.06991	0.198785	-0.490446	0.623818	0.732824	156.089	139.241	157.247	140.07	122.73	159.96
LIMLP_RS06635	LIMLP_06645	LIC11361	M3 family peptidase	Amino acid transport and metabolism	METABOLISM	-	1.57729	NO	4643	2882	2635	2193	2366	2769	2893.22	-0.657446	0.634	-1.57729	0.109335	-6.01312	1.81991e-09	5.40384e-08	3501.07	3520.11	3603.01	2258.63	2216.64	2259.85
LIMLP_RS06640	LIMLP_06650	LIC11362	hypothetical protein	Function unknown	POORLY CHARACTERIZED	-	1.4173	NO	1160	771	642	698	696	651	766.085	-0.503143	0.705568	-1.4173	0.16694	-3.01392	0.00257898	0.0102395	874.702	941.709	877.849	718.89	652.064	531.297
LIMLP_RS06645	LIMLP_06655	LIC11363	glutathione S-transferase	Posttranslational modification, protein turnover, chaperones	CELLULAR PROCESSES AND SIGNALING	-	1.05392	NO	535	230	208	305	324	375	315.413	-0.075761	0.948842	-1.05392	0.199974	-0.378855	0.704796	0.797112	403.419	280.925	284.412	314.128	303.547	306.047
LIMLP_RS06650	LIMLP_06660	LIC11364	SDR family oxidoreductase	General function prediction only	POORLY CHARACTERIZED	-	1.55462	NO	1750	1551	1323	1133	1196	1154	1375.37	-0.636566	0.643242	-1.55462	0.193918	-3.28266	0.00102833	0.00487835	1319.59	1894.41	1809.03	1166.91	1120.5	941.808
LIMLP_RS06655	LIMLP_06665	LIC11365	sterol desaturase family protein	Lipid transport and metabolism	METABOLISM	-	1.00408	NO	2264	1502	1421	1968	2097	1802	1824.49	-0.00588027	0.995932	-1.00408	0.175178	-0.0335674	0.973222	0.983608	1707.18	1834.56	1943.03	2026.9	1964.62	1470.66
LIMLP_RS06660	LIMLP_06670	LIC11366	hypothetical protein	Function unknown	POORLY CHARACTERIZED	-	1.73001	NO	2259	1522	1312	963	980	1451	1408.42	-0.790784	0.57803	-1.73001	0.154657	-5.11315	3.16828e-07	5.16492e-06	1703.41	1858.99	1793.98	991.82	918.137	1184.2
LIMLP_RS06665	LIMLP_06675	LIC11368	phosphatidylserine decarboxylase	Amino acid transport and metabolism	METABOLISM	-	-1.18146	NO	546	372	313	500	592	562	470.387	0.240568	1.18146	1.18146	0.153938	1.56276	0.118108	0.211172	411.713	454.366	427.986	514.964	554.629	458.662
LIMLP_RS06670	LIMLP_06680	LIC11369	DUF971 domain-containing protein	Function unknown	POORLY CHARACTERIZED	-	-1.45874	NO	621	478	401	667	839	1049	654.922	0.544726	1.45874	1.45874	0.168946	3.22427	0.00126295	0.00575036	468.267	583.835	548.314	686.962	786.037	856.115
LIMLP_RS06675	LIMLP_06685	LIC11370	flagellar motor switch protein FliN	Cell motility	CELLULAR PROCESSES AND SIGNALING	-	1.40892	NO	10715	6902	5464	5565	5928	7029	6833.84	-0.494595	0.709761	-1.40892	0.118333	-4.1797	2.91894e-05	0.000255993	8079.68	8430.19	7471.29	5731.55	5553.79	5736.54
LIMLP_RS06680	LIMLP_06690	LIC11371	flagellar biosynthetic protein FliO	Cell motility	CELLULAR PROCESSES AND SIGNALING	-	1.64617	NO	5963	4489	3789	3599	3080	3207	4061.65	-0.71911	0.607472	-1.64617	0.183915	-3.91001	9.22937e-05	0.000667244	4496.42	5482.92	5180.95	3706.71	2885.57	2617.31
LIMLP_RS06685	LIMLP_06695	LIC11372	flagellar biosynthetic protein FliP	Cell motility	CELLULAR PROCESSES AND SIGNALING	-	1.27259	NO	2636	1395	1227	1708	1547	1242	1598.57	-0.347773	0.785796	-1.27259	0.224023	-1.5524	0.120566	0.215105	1987.68	1703.87	1677.76	1759.12	1449.34	1013.63
LIMLP_RS06690	LIMLP_06700	LIC11373	flagellar biosynthetic protein FliQ	Cell motility	CELLULAR PROCESSES AND SIGNALING	-	1.09377	NO	693	346	314	442	479	437	439.193	-0.129313	0.914267	-1.09377	0.182786	-0.707452	0.479285	0.604671	522.559	422.609	429.353	455.228	448.763	356.647
LIMLP_RS06695	LIMLP_06705	LIC11374	flagellar biosynthetic protein FliR	Cell motility	CELLULAR PROCESSES AND SIGNALING	-	1.00605	NO	1625	809	620	821	1142	1385	1017.84	-0.00870702	0.993983	-1.00605	0.202107	-0.0430812	0.965637	0.979284	1225.34	988.123	847.767	845.571	1069.91	1130.33
LIMLP_RS06700	LIMLP_06710	LIC11375	flagellar type III secretion system protein FlhB	Cell motility	CELLULAR PROCESSES AND SIGNALING	-	1.27801	NO	3103	1856	1735	1839	1944	2140	2073.5	-0.353897	0.782468	-1.27801	0.117123	-3.02159	0.0025145	0.0100701	2339.83	2266.94	2372.38	1894.04	1821.28	1746.51
LIMLP_RS06705	LIMLP_06715	LIC11376	flagellar biosynthesis protein FlhA	Cell motility	CELLULAR PROCESSES AND SIGNALING	-	1.27361	NO	4590	3186	2615	2715	3146	3474	3251.18	-0.348919	0.785172	-1.27361	0.121358	-2.87511	0.00403883	0.0145741	3461.1	3891.42	3575.66	2796.25	2947.41	2835.22
LIMLP_RS06710	LIMLP_06720	LIC11377	flagellar biosynthesis protein FlhF	Cell motility	CELLULAR PROCESSES AND SIGNALING	-	1.44744	NO	5722	5035	3988	3504	3878	4597	4485.23	-0.533509	0.690873	-1.44744	0.17077	-3.12414	0.00178328	0.00766605	4314.69	6149.81	5453.06	3608.87	3633.2	3751.73
LIMLP_RS06715	LIMLP_06725	LIC11378	MinD/ParA family protein	Cell cycle control, cell division, chromosome partitioning	CELLULAR PROCESSES AND SIGNALING	-	-1.2237	NO	4396	2886	2639	3122	4514	6541	3871.84	0.291252	1.2237	1.2237	0.20668	1.4092	0.158777	0.265715	3314.82	3525	3608.48	3215.43	4229.05	5338.27
LIMLP_RS06720	LIMLP_06730	LIC11379	hypothetical protein	Function unknown	POORLY CHARACTERIZED	-	-1.61996	NO	1649	694	625	1639	1699	1839	1287.73	0.69596	1.61996	1.61996	0.196755	3.53718	0.000404421	0.00224757	1243.43	847.661	854.604	1688.05	1591.75	1500.85
LIMLP_RS06725	LIMLP_06735	LIC11380	RNA polymerase sigma factor WhiG	Transcription	INFORMATION STORAGE AND PROCESSING	-	-1.06275	NO	17726	8809	8075	11164	14538	15022	12090.9	0.0878003	1.06275	1.06275	0.154587	0.567966	0.570058	0.687078	13366.3	10759.4	11041.5	11498.1	13620.3	12259.8
LIMLP_RS06730	LIMLP_06740	LIC11381	DUF342 domain-containing protein	Replication, recombination and repair	INFORMATION STORAGE AND PROCESSING	-	1.10684	NO	13643	10207	7968	8577	10647	14201	10674.7	-0.146452	0.90347	-1.10684	0.164668	-0.889374	0.373802	0.502886	10287.5	12467	10895.2	8833.69	9974.9	11589.8
LIMLP_RS06735	LIMLP_06745	LIC11382	hypothetical protein	Function unknown	POORLY CHARACTERIZED	-	2.36118	NO	8602	5842	4564	3388	3202	2358	4712.7	-1.23951	0.423518	-2.36118	0.230717	-5.3724	7.76941e-08	1.44185e-06	6486.37	7135.49	6240.66	3489.39	2999.87	1924.42
LIMLP_RS06740	LIMLP_06750	LIC11383	hypothetical protein	Function unknown	POORLY CHARACTERIZED	-	1.14926	NO	6730	2834	1833	2890	4062	3468	3442.51	-0.200708	0.870123	-1.14926	0.2669	-0.751999	0.452052	0.579636	5074.78	3461.48	2506.38	2976.49	3805.58	2830.32
LIMLP_RS06745	LIMLP_06755	LIC11384	DUF370 domain-containing protein	Function unknown	POORLY CHARACTERIZED	-	1.19894	NO	1143	850	582	543	730	1230	823.816	-0.261759	0.83407	-1.19894	0.243996	-1.0728	0.28336	0.409999	861.883	1038.2	795.807	559.251	683.918	1003.83
LIMLP_RS06755	LIMLP_06765	LIC11395	hypothetical protein	Function unknown	POORLY CHARACTERIZED	-	-1.2397	NO	626	359	344	590	602	664	515.743	0.309992	1.2397	1.2397	0.140798	2.20168	0.0276882	0.0685117	472.037	438.487	470.374	607.657	563.998	541.907
LIMLP_RS06760	LIMLP_06770	LIC11394	flagellar assembly protein FliH	Cell motility	CELLULAR PROCESSES AND SIGNALING	-	1.11416	NO	3660	1751	1603	1694	2429	2874	2242.72	-0.155956	0.897538	-1.11416	0.187967	-0.829696	0.40671	0.535344	2759.84	2138.69	2191.89	1744.7	2275.67	2345.54
LIMLP_RS06765	LIMLP_06775	LIC11393	endoflagellar motor switch protein	Cell motility	CELLULAR PROCESSES AND SIGNALING	-	1.63845	NO	3865	3343	3012	2035	2513	2856	2982.87	-0.712334	0.610332	-1.63845	0.182686	-3.89923	9.64986e-05	0.000689252	2914.42	4083.18	4118.51	2095.9	2354.36	2330.85
LIMLP_RS06770	LIMLP_06780	LIC11392	flagellar basal body M-ring protein FliF	Cell motility	CELLULAR PROCESSES AND SIGNALING	-	1.75312	NO	6801	5687	4776	2899	3712	5080	4869.06	-0.809923	0.570412	-1.75312	0.193352	-4.18885	2.80369e-05	0.000247977	5128.32	6946.17	6530.54	2985.76	3477.68	4145.91
LIMLP_RS06775	LIMLP_06785	LIC11391	flagellar protein export ATPase FliI	Cell motility	CELLULAR PROCESSES AND SIGNALING	-	1.27636	NO	7709	5515	4370	4524	5120	6194	5505.96	-0.352038	0.783477	-1.27636	0.128923	-2.7306	0.00632195	0.0211768	5813	6736.09	5975.39	4659.39	4796.79	5055.08
LIMLP_RS06780	LIMLP_06790	LIC11390	flagellar export protein FliJ	Cell motility	CELLULAR PROCESSES AND SIGNALING	-	1.24795	NO	2354	1544	1230	1542	1452	1635	1604.27	-0.319555	0.801317	-1.24795	0.142396	-2.24413	0.0248241	0.0626557	1775.04	1885.86	1681.86	1588.15	1360.34	1334.36
LIMLP_RS06785	LIMLP_06795	LIC11389	flagellar protein FlbB	Replication, recombination and repair	INFORMATION STORAGE AND PROCESSING	-	1.17188	NO	2298	1471	1222	1425	1535	1877	1606.34	-0.228822	0.853331	-1.17188	0.119442	-1.91576	0.0553953	0.117974	1732.81	1796.7	1670.92	1467.65	1438.1	1531.87
LIMLP_RS06790	LIMLP_06800	LIC11388	transporter	General function prediction only	POORLY CHARACTERIZED	-	1.88613	NO	999	936	744	551	504	617	742.848	-0.915432	0.530185	-1.88613	0.20126	-4.54851	5.40272e-06	6.11965e-05	753.299	1143.24	1017.32	567.49	472.185	503.549
LIMLP_RS06795	LIMLP_06805	LIC11387	SH3 domain-containing protein	General function prediction only	POORLY CHARACTERIZED	-	-1.08784	NO	830	415	372	608	686	639	571.968	0.121464	1.08784	1.08784	0.173727	0.699168	0.484447	0.609149	625.864	506.886	508.66	626.196	642.696	521.504
LIMLP_RS06800	LIMLP_06810	LIC11396	hypothetical protein	Function unknown	POORLY CHARACTERIZED	-	1.04151	NO	269	178	144	202	207	234	201.684	-0.0586788	0.960143	-1.04151	0.166738	-0.351923	0.724896	0.813292	202.84	217.411	196.901	208.045	193.933	190.973
LIMLP_RS06805	LIMLP_06815	LIC11397	hypothetical protein	Function unknown	POORLY CHARACTERIZED	-	-1.91035	NO	238	163	146	317	414	473	279.762	0.933836	1.91035	1.91035	0.170077	5.49067	4.00407e-08	7.88859e-07	179.465	199.09	199.635	326.487	387.866	386.027
LIMLP_RS06810	LIMLP_06820	LIC11398	hypothetical protein	General function prediction only	POORLY CHARACTERIZED	-	1.72758	NO	2810	3258	2516	1987	2137	1803	2509.76	-0.788749	0.578846	-1.72758	0.258585	-3.05026	0.00228646	0.00933677	2118.89	3979.36	3440.29	2046.47	2002.1	1471.47
LIMLP_RS06815	LIMLP_06825	LIC11399	M23 family metallopeptidase	Cell wall/membrane/envelope biogenesis	CELLULAR PROCESSES AND SIGNALING	-	-1.47793	NO	893	458	474	986	918	1112	777.333	0.563581	1.47793	1.47793	0.154822	3.64019	0.000272442	0.00164136	673.37	559.407	648.132	1015.51	860.05	907.531
LIMLP_RS06820	LIMLP_06830	LIC11400	N-acetyl neuraminic (sialic) acid synthetase	Cell wall/membrane/envelope biogenesis	CELLULAR PROCESSES AND SIGNALING	-	-1.42861	NO	694	350	329	645	760	772	567.841	0.51461	1.42861	1.42861	0.156154	3.29554	0.000982332	0.00467761	523.313	427.495	449.864	664.303	712.024	630.048
LIMLP_RS06825	LIMLP_06835	LIC11401	LTA synthase family protein	Cell wall/membrane/envelope biogenesis	CELLULAR PROCESSES AND SIGNALING	-	-1.24824	NO	822	633	610	1046	829	1130	833.879	0.319891	1.24824	1.24824	0.195735	1.6343	0.102195	0.189484	619.832	773.154	834.093	1077.3	776.669	922.221
LIMLP_RS06830	LIMLP_06840	LIC11402	ferrous iron transport protein B	Inorganic ion transport and metabolism	METABOLISM	-	-1.00367	NO	3332	2216	2334	3028	2740	3373	2808.17	0.00528388	1.00367	1.00367	0.161197	0.0327791	0.973851	0.98379	2512.51	2706.65	3191.43	3118.62	2567.03	2752.79
LIMLP_RS06835	LIMLP_06845	LIC11403	ferrous iron transport protein A	Inorganic ion transport and metabolism	METABOLISM	-	-1.48307	NO	530	197	202	438	485	564	380.377	0.568583	1.48307	1.48307	0.219958	2.58496	0.00973908	0.0297468	399.648	240.618	276.208	451.108	454.384	460.294
LIMLP_RS06840	LIMLP_06850	LIC11404	AarF/ABC1/UbiB kinase family protein	Coenzyme transport and metabolism	METABOLISM	-	1.25774	NO	4280	3297	3222	2903	2958	4295	3487.74	-0.330834	0.795077	-1.25774	0.180172	-1.83621	0.066326	0.135888	3227.35	4027	4405.65	2989.88	2771.27	3505.26
LIMLP_RS06845	LIMLP_06855	LIC11405	helicase	General function prediction only	POORLY CHARACTERIZED	-	1.2254	NO	8807	5558	5746	6303	6196	6217	6442.8	-0.293257	0.816058	-1.2254	0.158028	-1.85573	0.0634922	0.131051	6640.95	6788.61	7856.89	6491.63	5804.87	5073.85
LIMLP_RS06850	LIMLP_06860	LIC11406	hypothetical protein	Function unknown	POORLY CHARACTERIZED	-	1.36401	NO	6414	4171	3480	3777	4069	3760	4243.38	-0.447854	0.733133	-1.36401	0.149629	-2.99309	0.00276165	0.0107795	4836.5	5094.51	4758.43	3890.04	3812.14	3068.63
LIMLP_RS06855	LIMLP_06865	LIC11407	methyl-accepting chemotaxis protein	Cell motility	CELLULAR PROCESSES AND SIGNALING	-	-1.40298	NO	7975	7094	6290	10159	12530	12806	9322.06	0.488498	1.40298	1.40298	0.186669	2.61693	0.00887258	0.0275756	6013.58	8664.7	8600.73	10463	11739	10451.3
LIMLP_RS06860	LIMLP_06870	LIC11408	tetratricopeptide repeat protein	General function prediction only	POORLY CHARACTERIZED	-	1.17217	NO	9873	6792	6445	6096	7347	9534	7582.64	-0.229185	0.853117	-1.17217	0.150251	-1.52535	0.127173	0.224007	7444.77	8295.84	8812.68	6278.44	6883.21	7780.93
LIMLP_RS06865	LIMLP_06875	LIC11409	biosynthetic-type acetolactate synthase large subunit	Amino acid transport and metabolism	METABOLISM	-	1.65852	NO	11852	7892	6670	5989	5699	6363	7399.54	-0.729895	0.602948	-1.65852	0.133632	-5.46199	4.70835e-08	9.23236e-07	8937.04	9639.39	9120.33	6168.24	5339.25	5193
LIMLP_RS06870	LIMLP_06880	LIC11410	acetolactate synthase small subunit	Amino acid transport and metabolism	METABOLISM	-	1.49465	NO	3271	2028	1841	1928	1684	1752	2075.68	-0.579807	0.669053	-1.49465	0.167508	-3.46137	0.000537435	0.002828	2466.51	2477.03	2517.32	1985.7	1577.7	1429.85
LIMLP_RS06875	LIMLP_06885	LIC11411	acyl-CoA thioesterase	Lipid transport and metabolism	METABOLISM	-	-1.32011	NO	189	121	123	200	211	244	176.882	0.400659	1.32011	1.32011	0.176247	2.27328	0.0230092	0.0593726	142.516	147.791	168.186	205.986	197.68	199.134
LIMLP_RS06880	LIMLP_06890	LIC11412	radical SAM protein	Coenzyme transport and metabolism	METABOLISM	-	1.05367	NO	1150	631	599	878	835	794	798.582	-0.0754282	0.94906	-1.05367	0.175013	-0.430987	0.666478	0.76789	867.161	770.712	819.052	904.276	782.29	648.003
LIMLP_RS06885	LIMLP_06895	LIC11413	glycoside hydrolase family 3 protein	Carbohydrate transport and metabolism	METABOLISM	-	1.17364	NO	3525	2441	2307	2359	2180	3698	2714.01	-0.23099	0.85205	-1.17364	0.18768	-1.23076	0.218412	0.339544	2658.04	2981.47	3154.51	2429.6	2042.39	3018.03
LIMLP_RS06890	LIMLP_06900	LIC11414	arylesterase	Amino acid transport and metabolism	METABOLISM	-	1.09138	NO	741	550	452	536	543	772	589.899	-0.126158	0.916269	-1.09138	0.163315	-0.77248	0.43983	0.567994	558.754	671.777	618.05	552.041	508.723	630.048
LIMLP_RS06900	LIMLP_06910	LIC11416	trigger factor	Posttranslational modification, protein turnover, chaperones	CELLULAR PROCESSES AND SIGNALING	-	-1.64706	NO	4766	2578	2285	3721	5432	8982	4353.16	0.719889	1.64706	1.64706	0.243279	2.95911	0.00308531	0.0118317	3593.82	3148.8	3124.43	3832.36	5089.1	7330.43
LIMLP_RS06905	LIMLP_06915	LIC11417	ATP-dependent Clp protease proteolytic subunit	Posttranslational modification, protein turnover, chaperones	CELLULAR PROCESSES AND SIGNALING	-	-1.23597	NO	4752	2522	2171	2726	4291	6222	3589.64	0.305644	1.23597	1.23597	0.232194	1.31633	0.188062	0.302193	3583.26	3080.4	2968.55	2807.58	4020.13	5077.93
LIMLP_RS06910	LIMLP_06920	LIC11418	ATP-dependent Clp protease ATP-binding subunit ClpX	Posttranslational modification, protein turnover, chaperones	CELLULAR PROCESSES AND SIGNALING	-	-1.04881	NO	11932	7460	6701	8562	10778	11868	9312.24	0.06876	1.04881	1.04881	0.120171	0.572186	0.567196	0.684621	8997.36	9111.74	9162.72	8818.24	10097.6	9685.77
LIMLP_RS06920	LIMLP_06930	LIC11420	GNAT family N-acetyltransferase	Transcription	INFORMATION STORAGE AND PROCESSING	-	-1.08556	NO	133	100	84	107	141	149	116.866	0.11844	1.08556	1.08556	0.206053	0.574805	0.565423	0.683444	100.289	122.141	114.859	110.202	132.099	121.603
LIMLP_RS06925	LIMLP_06935	LIC11421	inorganic phosphate transporter	Inorganic ion transport and metabolism	METABOLISM	-	4.4886	up	21990	18973	16225	5240	4700	4901	12623.5	-2.16626	0.222787	-4.4886	0.196592	-11.0191	3.09125e-28	9.88486e-26	16581.6	23173.9	22185.5	5396.82	4403.31	3999.83
LIMLP_RS06930	LIMLP_06940	LIC11422	serine/threonine protein kinase	General function prediction only	POORLY CHARACTERIZED	-	2.23053	NO	2502	1614	1357	775	830	1206	1378.93	-1.15739	0.448324	-2.23053	0.152825	-7.5733	3.63853e-14	3.15112e-12	1886.64	1971.36	1855.52	798.194	777.605	984.247
LIMLP_RS06935	LIMLP_06945	LIC11423	RNA-binding protein	General function prediction only	POORLY CHARACTERIZED	-	2.9439	NO	3318	2972	2339	1181	1017	1225	2083.19	-1.55773	0.339686	-2.9439	0.195185	-7.98077	1.45418e-15	1.63379e-13	2501.95	3630.04	3198.27	1216.34	952.801	999.753
LIMLP_RS06940	LIMLP_06950	LIC11424	FKBP-type peptidyl-prolyl cis-trans isomerase	Posttranslational modification, protein turnover, chaperones	CELLULAR PROCESSES AND SIGNALING	-	3.12599	up	5282	4685	4076	1865	1725	1655	3361.04	-1.64431	0.319899	-3.12599	0.210952	-7.79471	6.45571e-15	6.24102e-13	3982.91	5722.32	5573.39	1920.82	1616.11	1350.69
LIMLP_RS06945	LIMLP_06955	LIC11425	sensor histidine kinase	Signal transduction mechanisms	CELLULAR PROCESSES AND SIGNALING	-	1.48302	NO	2372	1710	1967	1838	1345	1561	1832.32	-0.568536	0.674301	-1.48302	0.234464	-2.42483	0.0153156	0.0426436	1788.61	2088.62	2689.61	1893.01	1260.1	1273.97
LIMLP_RS06950	LIMLP_06960	LIC11426	PAS domain S-box protein	Transcription	INFORMATION STORAGE AND PROCESSING	-	1.4012	NO	1389	826	851	857	783	836	919.733	-0.486661	0.713675	-1.4012	0.163199	-2.982	0.00286372	0.0111465	1047.38	1008.89	1163.63	882.648	733.572	682.28
LIMLP_RS06955	LIMLP_06965	LIC11427	poly-gamma-glutamate synthase PgsB	Coenzyme transport and metabolism	METABOLISM	-	1.13369	NO	380	316	232	297	318	328	310.207	-0.181027	0.882075	-1.13369	0.182901	-0.989757	0.322293	0.447935	286.54	385.966	317.229	305.889	297.926	267.689
LIMLP_RS06960	LIMLP_06970	LIC11428	poly-gamma-glutamate biosynthesis protein PgsC	Amino acid transport and metabolism	METABOLISM	-	1.34591	NO	119	49	48	67	48	59	62.8903	-0.428583	0.742991	-1.34591	0.294476	-1.45541	0.145555	0.248899	89.7323	59.8492	65.6336	69.0052	44.97	48.1514
LIMLP_RS06965	LIMLP_06975	LIC11429	poly-gamma-glutamate system protein	General function prediction only	POORLY CHARACTERIZED	-	-1.23823	NO	256	143	122	197	250	278	199.753	0.308276	1.23823	1.23823	0.175664	1.75492	0.0792736	0.155885	193.038	174.662	166.819	202.896	234.219	226.883
LIMLP_RS06970	LIMLP_06980	LIC11430	alpha/beta hydrolase	General function prediction only	POORLY CHARACTERIZED	-	1.35075	NO	236	206	167	192	166	163	190.702	-0.433758	0.740331	-1.35075	0.232625	-1.86462	0.0622348	0.128904	177.957	251.611	228.35	197.746	155.521	133.028
LIMLP_RS06975	LIMLP_06985	LIC11431	cyclic nucleotide-binding domain-containing protein	Signal transduction mechanisms	CELLULAR PROCESSES AND SIGNALING	-	-1.20581	NO	1028	684	556	916	986	1214	871.469	0.269999	1.20581	1.20581	0.129394	2.08665	0.03692	0.0861259	775.167	835.446	760.256	943.414	923.758	990.776
LIMLP_RS06980	LIMLP_06990	LIC11432	PAS domain-containing sensor histidine kinase	Signal transduction mechanisms	CELLULAR PROCESSES AND SIGNALING	-	-1.29193	NO	5200	3537	3102	5682	5497	6277	4767.94	0.369526	1.29193	1.29193	0.130357	2.83473	0.00458643	0.0162124	3921.08	4320.14	4241.57	5852.05	5150	5122.82
LIMLP_RS06985	LIMLP_06995	LIC11433	PAS domain S-box protein	Signal transduction mechanisms	CELLULAR PROCESSES AND SIGNALING	-	-1.19355	NO	1325	660	682	1013	1138	1422	1001.3	0.255256	1.19355	1.19355	0.149831	1.70363	0.0884501	0.170068	999.121	806.132	932.544	1043.32	1066.16	1160.53
LIMLP_RS06990	LIMLP_07000	LIC11434	ABC transporter ATP-binding protein	Defense mechanisms	CELLULAR PROCESSES AND SIGNALING	-	-1.28139	NO	1255	782	639	1045	1292	1556	1055.31	0.357712	1.28139	1.28139	0.13979	2.55891	0.0105	0.0316028	946.337	955.145	873.747	1076.27	1210.44	1269.89
LIMLP_RS06995	LIMLP_07005	LIC11435	hypothetical protein	Function unknown	POORLY CHARACTERIZED	-	1.11861	NO	1284	933	929	1082	1088	1083	1065.94	-0.161702	0.89397	-1.11861	0.174245	-0.928015	0.3534	0.481486	968.205	1139.58	1270.28	1114.38	1019.32	883.863
LIMLP_RS07000	LIMLP_07010	LIC11436	LipL45-related protein	General function prediction only	POORLY CHARACTERIZED	-	-1.01799	NO	1415	854	775	1141	1177	1165	1066.4	0.0257301	1.01799	1.01799	0.144019	0.178657	0.858207	0.909954	1066.99	1043.09	1059.71	1175.15	1102.7	950.785
LIMLP_RS07010	LIMLP_07020	LIC11438	peptidylprolyl isomerase	Posttranslational modification, protein turnover, chaperones	CELLULAR PROCESSES AND SIGNALING	-	1.43021	NO	2922	2103	2003	1388	1718	2707	2126.52	-0.516232	0.699196	-1.43021	0.206188	-2.50369	0.0122905	0.0357285	2203.34	2568.63	2738.83	1429.54	1609.55	2209.25
LIMLP_RS07015	LIMLP_07025	LIC11439	ATP-binding protein	Signal transduction mechanisms	CELLULAR PROCESSES AND SIGNALING	-	-2.52065	NO	501	391	415	1166	1344	1366	832.949	1.33379	2.52065	2.52065	0.189313	7.04545	1.84859e-12	1.0978e-10	377.781	477.572	567.457	1200.9	1259.16	1114.83
LIMLP_RS07020	LIMLP_07030	LIC11440	response regulator	Signal transduction mechanisms	CELLULAR PROCESSES AND SIGNALING	-	-1.91494	NO	1426	895	1032	2421	2641	2307	1738.35	0.937296	1.91494	1.91494	0.191429	4.89632	9.76475e-07	1.376e-05	1075.28	1093.16	1411.12	2493.45	2474.28	1882.8
LIMLP_RS07025	LIMLP_07035	LIC11441	DUF3347 domain-containing protein	Function unknown	POORLY CHARACTERIZED	-	1.91824	NO	13047	17628	13520	6723	8664	13413	12640.7	-0.939787	0.52131	-1.91824	0.299513	-3.13771	0.00170272	0.00737313	9838.13	21531.1	18486.8	6924.2	8117.08	10946.7
LIMLP_RS07030	LIMLP_07040	LIC11442	four-helix bundle copper-binding protein	Energy production and conversion	METABOLISM	-	1.23261	NO	15976	13180	9695	11317	12556	12459	12498.1	-0.301713	0.811289	-1.23261	0.164988	-1.8287	0.0674453	0.137842	12046.8	16098.2	13256.6	11655.7	11763.4	10168.1
LIMLP_RS07035	LIMLP_07045	LIC11443	hypothetical protein	Function unknown	POORLY CHARACTERIZED	-	1.52034	NO	11198	9457	7333	9500	6277	5002	8294.84	-0.604395	0.657747	-1.52034	0.3018	-2.00263	0.045217	0.100733	8443.89	11550.9	10026.9	9784.31	5880.76	4082.26
LIMLP_RS07040	LIMLP_07050	LIC11444	diguanylate cyclase response regulator	Signal transduction mechanisms	CELLULAR PROCESSES AND SIGNALING	-	1.08009	NO	2384	1432	1146	1245	1751	2220	1641.38	-0.111145	0.925853	-1.08009	0.177348	-0.626705	0.530853	0.652114	1797.66	1749.06	1567	1282.26	1640.47	1811.8
LIMLP_RS07045	LIMLP_07055	LIC11445	glycerate kinase	Carbohydrate transport and metabolism	METABOLISM	-	1.11932	NO	1724	934	796	1096	1113	1208	1114.44	-0.162627	0.893397	-1.11932	0.146169	-1.11259	0.265884	0.392918	1299.99	1140.8	1088.42	1128.8	1042.74	985.879
LIMLP_RS07050	LIMLP_07060	-	hypothetical protein	Function unknown	POORLY CHARACTERIZED	-	-1.07172	NO	61	44	37	54	47	74	51.7291	0.0999342	1.07172	1.07172	0.272922	0.366164	0.714243	0.804603	45.9973	53.7422	50.5926	55.6161	44.0331	60.3932
LIMLP_RS07055	LIMLP_07065	LIC11446	alpha/beta hydrolase	General function prediction only	POORLY CHARACTERIZED	-	1.14854	NO	553	361	321	304	386	554	403.952	-0.199807	0.870667	-1.14854	0.186852	-1.06933	0.284921	0.411265	416.992	440.93	438.925	313.098	361.633	452.133
LIMLP_RS07060	LIMLP_07070	LIC11447	hypothetical protein	Function unknown	POORLY CHARACTERIZED	-	2.00994	NO	8219	7361	5812	4346	4918	2974	5774.38	-1.00715	0.497527	-2.00994	0.269641	-3.73517	0.000187588	0.00120155	6197.56	8990.82	7947.13	4476.07	4607.55	2427.16
LIMLP_RS07065	LIMLP_07075	LIC11452	exodeoxyribonuclease III	Replication, recombination and repair	INFORMATION STORAGE AND PROCESSING	-	-1.20528	NO	562	315	288	326	454	842	441.766	0.269368	1.20528	1.20528	0.268088	1.00477	0.315005	0.44105	423.778	384.745	393.801	335.756	425.341	687.177
LIMLP_RS07070	LIMLP_07080	LIC11453	histidinol dehydrogenase	Amino acid transport and metabolism	METABOLISM	-	1.9591	NO	4684	2917	2772	1913	1730	2407	2740.11	-0.970191	0.510439	-1.9591	0.142548	-6.80607	1.003e-11	5.1475e-10	3531.99	3562.86	3790.34	1970.25	1620.79	1964.41
LIMLP_RS07075	LIMLP_07085	LIC11454	pantoate--beta-alanine ligase	Coenzyme transport and metabolism	METABOLISM	-	1.27841	NO	1736	1045	918	962	1031	1284	1140.88	-0.35435	0.782222	-1.27841	0.122406	-2.89488	0.00379302	0.0138191	1309.04	1276.38	1255.24	990.79	965.917	1047.9
LIMLP_RS07080	LIMLP_07090	LIC11455	transcription-repair coupling factor	Transcription	INFORMATION STORAGE AND PROCESSING	-	1.32502	NO	6641	3915	3395	3680	3671	4490	4220.92	-0.406012	0.754707	-1.32502	0.118934	-3.41377	0.000640712	0.00326932	5007.67	4781.83	4642.21	3790.13	3439.26	3664.4
LIMLP_RS07085	LIMLP_07095	LIC11456	lipoprotein LipL31	Cell cycle control, cell division, chromosome partitioning	CELLULAR PROCESSES AND SIGNALING	-	1.80875	NO	14837	7964	6370	5510	6068	6154	7667.94	-0.854992	0.552868	-1.80875	0.153513	-5.5695	2.55477e-08	5.28368e-07	11187.9	9727.33	8710.12	5674.9	5684.95	5022.43
LIMLP_RS07090	LIMLP_07100	LIC11457	undecaprenyl-diphosphate phosphatase	Defense mechanisms	CELLULAR PROCESSES AND SIGNALING	-	1.1876	NO	4089	2388	2033	2463	2945	2573	2695.93	-0.248049	0.842035	-1.1876	0.156792	-1.58203	0.113643	0.20522	3083.32	2916.73	2779.86	2536.71	2759.09	2099.89
LIMLP_RS07095	LIMLP_07105	LIC11458	LPS-assembly protein LptD	Cell wall/membrane/envelope biogenesis	CELLULAR PROCESSES AND SIGNALING	-	1.00557	NO	3674	1790	1695	2168	2533	3224	2418.6	-0.00801228	0.994462	-1.00557	0.157919	-0.0507366	0.959535	0.976209	2770.39	2186.33	2317.69	2232.88	2373.1	2631.19
LIMLP_RS07100	LIMLP_07110	LIC11459	undecaprenyl-phosphate glucose phosphotransferase	Cell wall/membrane/envelope biogenesis	CELLULAR PROCESSES AND SIGNALING	-	-1.01302	NO	1304	676	541	802	982	1030	855.888	0.0186655	1.01302	1.01302	0.165034	0.113101	0.909951	0.944485	983.286	825.675	739.745	826.002	920.01	840.609
LIMLP_RS07105	LIMLP_07115	LIC11460	Asp-tRNA(Asn)/Glu-tRNA(Gln) amidotransferase GatCAB subunit C	Translation, ribosomal structure and biogenesis	INFORMATION STORAGE AND PROCESSING	-	1.5571	NO	740	505	373	324	365	497	461.018	-0.638861	0.64222	-1.5571	0.166505	-3.83688	0.000124608	0.000849173	557.999	616.813	510.028	333.697	341.959	405.614
LIMLP_RS07110	LIMLP_RS07110	LIC11461	Asp-tRNA(Asn)/Glu-tRNA(Gln) amidotransferase subunit GatA	Translation, ribosomal structure and biogenesis	INFORMATION STORAGE AND PROCESSING	-	1.42403	NO	4166	3167	2651	2530	2594	2977	3016.68	-0.509985	0.70223	-1.42403	0.140955	-3.61806	0.00029682	0.00175767	3141.39	3868.21	3624.89	2605.72	2430.25	2429.6
LIMLP_RS07115	LIMLP_07125	LIC11462	imidazole glycerol phosphate synthase cyclase subunit	Amino acid transport and metabolism	METABOLISM	-	-1.33682	NO	1499	687	631	1102	1441	1601	1103.98	0.418802	1.33682	1.33682	0.179225	2.33674	0.0194527	0.0521708	1130.33	839.111	862.808	1134.98	1350.04	1306.62
LIMLP_RS07120	LIMLP_07130	LIC11463	alpha/beta hydrolase	General function prediction only	POORLY CHARACTERIZED	-	1.44391	NO	22186	25986	21000	18489	18324	21127	21772.6	-0.529984	0.692563	-1.44391	0.24351	-2.17644	0.0295225	0.0723615	16729.4	31739.6	28714.7	19042.3	17167.3	17242.3
LIMLP_RS07125	LIMLP_07140	LIC11465	alpha/beta hydrolase	General function prediction only	POORLY CHARACTERIZED	-	1.20574	NO	362	227	224	277	231	256	261.192	-0.269922	0.829365	-1.20574	0.191803	-1.40729	0.159343	0.266447	272.967	277.261	306.29	285.29	216.418	208.928
LIMLP_RS07130	LIMLP_07145	LIC11466	thiol oxidoreductase	Energy production and conversion	METABOLISM	-	1.88887	NO	570	588	419	348	313	317	438.549	-0.91752	0.529418	-1.88887	0.237573	-3.86205	0.000112441	0.000780331	429.81	718.191	572.926	358.415	293.242	258.712
LIMLP_RS07135	LIMLP_07150	LIC11467	chromosome condensation regulator	Cell cycle control, cell division, chromosome partitioning	CELLULAR PROCESSES AND SIGNALING	-	3.66329	up	220	321	233	104	81	69	185.979	-1.87314	0.272979	-3.66329	0.351922	-5.3226	1.02293e-07	1.86506e-06	165.892	392.074	318.596	107.112	75.8868	56.3126
LIMLP_RS07140	LIMLP_07155	LIC11468	hypothetical protein	General function prediction only	POORLY CHARACTERIZED	-	-1.8239	NO	1642	1066	778	1227	2028	4177	1696.11	0.867028	1.8239	1.8239	0.323019	2.68414	0.00727169	0.0237272	1238.16	1302.03	1063.81	1263.72	1899.98	3408.95
LIMLP_RS07145	LIMLP_07160	LIC11469	hypothetical protein	Function unknown	POORLY CHARACTERIZED	-	-1.50597	NO	274	192	150	325	365	363	269.861	0.590691	1.50597	1.50597	0.166817	3.54095	0.000398694	0.00222168	206.611	234.511	205.105	334.726	341.959	296.253
LIMLP_RS07150	LIMLP_07165	LIC11470	thioredoxin-disulfide reductase	Posttranslational modification, protein turnover, chaperones	CELLULAR PROCESSES AND SIGNALING	-	1.73292	NO	3617	3838	2382	1829	1915	3037	2804.78	-0.793206	0.57706	-1.73292	0.2414	-3.28585	0.00101674	0.00483591	2727.41	4687.78	3257.07	1883.74	1794.11	2478.57
LIMLP_RS07160	LIMLP_07175	LIC11474	hypothetical protein	General function prediction only	POORLY CHARACTERIZED	-	-1.18888	NO	1220	732	623	774	1065	1683	972.394	0.249599	1.18888	1.18888	0.22004	1.13433	0.256655	0.382407	919.945	894.074	851.869	797.164	997.771	1373.54
LIMLP_RS07165	LIMLP_07180	LIC11475	MBOAT family protein	Cell wall/membrane/envelope biogenesis	CELLULAR PROCESSES AND SIGNALING	-	-1.05364	NO	903	590	537	780	843	805	730.988	0.0753795	1.05364	1.05364	0.151002	0.499196	0.617642	0.727966	680.91	720.634	734.276	803.344	789.785	656.98
LIMLP_RS07170	LIMLP_07185	LIC11476	DUF1564 domain-containing protein	Function unknown	POORLY CHARACTERIZED	-	-1.22911	NO	772	214	200	432	525	541	415.883	0.297614	1.22911	1.22911	0.308577	0.964472	0.334809	0.461473	582.129	261.382	273.473	444.929	491.859	441.524
LIMLP_RS07175	LIMLP_07190	LIC11477	SGNH/GDSL hydrolase family protein	Amino acid transport and metabolism	METABOLISM	-	-1.27542	NO	404	251	235	400	386	508	353.457	0.350968	1.27542	1.27542	0.152351	2.30368	0.0212407	0.0558951	304.638	306.575	321.331	411.971	361.633	414.591
LIMLP_RS07180	LIMLP_07195	LIC11478	hypothetical protein	General function prediction only	POORLY CHARACTERIZED	-	1.71685	NO	2056	2152	1523	1291	1393	1239	1651.2	-0.779768	0.582461	-1.71685	0.229741	-3.39411	0.000688517	0.00346929	1550.33	2628.48	2082.5	1329.64	1305.07	1011.18
LIMLP_RS07185	LIMLP_07200	LIC11479	tyrosine recombinase XerD	Replication, recombination and repair	INFORMATION STORAGE AND PROCESSING	-	-1.42787	NO	6855	3302	3329	5240	8283	7946	5566	0.513868	1.42787	1.42787	0.189321	2.71427	0.00664218	0.0220363	5169.04	4033.11	4551.96	5396.82	7760.13	6484.93
LIMLP_RS07190	LIMLP_07205	LIC11480	ATP-binding protein	Signal transduction mechanisms	CELLULAR PROCESSES AND SIGNALING	-	-2.00149	NO	670	235	244	661	939	859	564.574	1.00107	2.00149	2.00149	0.245196	4.08273	4.45092e-05	0.000366386	505.216	287.032	333.637	680.782	879.725	701.051
LIMLP_RS07195	LIMLP_07210	LIC11481	hypothetical protein	Function unknown	POORLY CHARACTERIZED	-	-1.34926	NO	573	249	235	331	508	750	414.411	0.432165	1.34926	1.34926	0.257177	1.68042	0.0928758	0.17686	432.073	304.132	321.331	340.906	475.932	612.094
LIMLP_RS07200	LIMLP_07215	LIC11482	TfoX family protein	Transcription	INFORMATION STORAGE AND PROCESSING	-	-1.43411	NO	274	172	156	249	351	388	255.326	0.520151	1.43411	1.43411	0.176914	2.94013	0.00328075	0.012387	206.611	210.083	213.309	256.452	328.843	316.656
LIMLP_RS07205	LIMLP_07220	LIC11483	DUF342 domain-containing protein	Replication, recombination and repair	INFORMATION STORAGE AND PROCESSING	-	-1.65527	NO	3110	1687	1677	2896	3466	5952	2964.36	0.727066	1.65527	1.65527	0.215755	3.36987	0.000752028	0.00372608	2345.11	2060.52	2293.07	2982.67	3247.21	4857.57
LIMLP_RS07210	LIMLP_07225	LIC11484	Crp/Fnr family transcriptional regulator	Signal transduction mechanisms	CELLULAR PROCESSES AND SIGNALING	-	-2.05632	NO	13402	9463	7450	15184	28183	28735	16224.1	1.04007	2.05632	2.05632	0.216392	4.80641	1.53666e-06	2.09291e-05	10105.8	11558.2	10186.9	15638.4	26403.9	23451.3
LIMLP_RS07215	LIMLP_07230	LIC11485	hypothetical protein	Function unknown	POORLY CHARACTERIZED	-	-1.29136	NO	1924	1185	1053	1241	2123	2859	1656.41	0.368887	1.29136	1.29136	0.230231	1.60225	0.109101	0.19953	1450.8	1447.37	1439.84	1278.14	1988.98	2333.3
LIMLP_RS07220	LIMLP_07235	LIC11486	tetratricopeptide repeat protein	General function prediction only	POORLY CHARACTERIZED	-	-1.5078	NO	2199	1286	1167	1795	2386	3908	2016.36	0.59245	1.5078	1.5078	0.219594	2.69793	0.00697714	0.0228738	1658.16	1570.74	1595.72	1848.72	2235.38	3189.42
LIMLP_RS07225	LIMLP_07240	LIC11487	hypothetical protein	General function prediction only	POORLY CHARACTERIZED	-	-2.11419	NO	602	265	234	565	850	1161	570.559	1.0801	2.11419	2.11419	0.241171	4.47858	7.5141e-06	8.00926e-05	453.94	323.674	319.964	581.909	796.343	947.521
LIMLP_RS07230	LIMLP_07245	LIC11488	chemotaxis protein CheX	Cell motility	CELLULAR PROCESSES AND SIGNALING	-	-1.09884	NO	3910	2369	2370	3212	3824	3784	3176.91	0.135979	1.09884	1.09884	0.133193	1.02092	0.307293	0.433022	2948.35	2893.53	3240.66	3308.13	3582.61	3088.22
LIMLP_RS07235	LIMLP_07250	LIC11489	hypothetical protein	Function unknown	POORLY CHARACTERIZED	-	1.07185	NO	7476	5810	5149	4774	6003	9685	6369.9	-0.100098	0.932969	-1.07185	0.217072	-0.461129	0.644706	0.750292	5637.3	7096.41	7040.57	4916.87	5624.05	7904.17
LIMLP_RS07240	LIMLP_07255	LIC11490	hypothetical protein	Function unknown	POORLY CHARACTERIZED	-	-1.75327	NO	349	134	153	229	425	592	292.202	0.810052	1.75327	1.75327	0.297047	2.72702	0.00639095	0.0213279	263.165	163.669	209.207	235.853	398.171	483.146
LIMLP_RS07245	LIMLP_07260	LIC11491	lipid A Kdo2 1-phosphate O-methyltransferase	Posttranslational modification, protein turnover, chaperones	CELLULAR PROCESSES AND SIGNALING	-	1.18739	NO	513	464	380	349	446	563	451.655	-0.247795	0.842183	-1.18739	0.204673	-1.21069	0.226015	0.346696	386.829	566.736	519.599	359.445	417.846	459.478
LIMLP_RS07250	LIMLP_07265	LIC11492	DUF4340 domain-containing protein	Function unknown	POORLY CHARACTERIZED	-	-1.68788	NO	584	505	470	885	1058	1174	760.112	0.755215	1.68788	1.68788	0.188344	4.00977	6.07779e-05	0.000469617	440.367	616.813	642.662	911.486	991.213	958.131
LIMLP_RS07255	LIMLP_07270	LIC11493	gliding motility ABC transporter	Cell motility	CELLULAR PROCESSES AND SIGNALING	-	-1.55837	NO	2643	1981	1843	3159	3818	4859	2954.79	0.640038	1.55837	1.55837	0.161582	3.96108	7.46105e-05	0.00055484	1992.96	2419.62	2520.06	3253.54	3576.99	3965.55
LIMLP_RS07260	LIMLP_07275	LIC11494	gliding motility ABC transporter	Cell motility	CELLULAR PROCESSES AND SIGNALING	-	-1.37816	NO	1329	954	784	1465	1590	1792	1283.39	0.462739	1.37816	1.37816	0.13038	3.54916	0.000386461	0.00216512	1002.14	1165.23	1072.02	1508.84	1489.63	1462.5
LIMLP_RS07265	LIMLP_07280	LIC11495	ABC transporter ATP-binding protein	Defense mechanisms	CELLULAR PROCESSES AND SIGNALING	-	-1.14932	NO	3520	2826	2307	3251	4061	4271	3316.52	0.200782	1.14932	1.14932	0.156267	1.28486	0.198841	0.315138	2654.27	3451.71	3154.51	3348.29	3804.65	3485.67
LIMLP_RS07270	LIMLP_07285	LIC11496	anti-sigma factor antagonist	Signal transduction mechanisms	CELLULAR PROCESSES AND SIGNALING	-	-1.55643	NO	1806	1046	899	1907	2394	2228	1648.99	0.63824	1.55643	1.55643	0.145928	4.37366	1.22183e-05	0.00012328	1361.82	1277.6	1229.26	1964.07	2242.88	1818.33
LIMLP_RS07275	LIMLP_07290	LIC11497	class I SAM-dependent methyltransferase	Secondary metabolites biosynthesis, transport and catabolism	METABOLISM	-	-1.37568	NO	679	413	373	697	746	838	604.526	0.460141	1.37568	1.37568	0.128962	3.56805	0.000359651	0.00204244	512.002	504.444	510.028	717.86	698.908	683.913
LIMLP_RS07280	LIMLP_07295	LIC11498	chromosome segregation protein SMC	Cell cycle control, cell division, chromosome partitioning	CELLULAR PROCESSES AND SIGNALING	-	1.09684	NO	21790	14055	11783	15574	16920	16456	15838.6	-0.133351	0.911711	-1.09684	0.134176	-0.993854	0.320294	0.446074	16430.8	17167	16111.7	16040.1	15851.9	13430.1
LIMLP_RS07285	LIMLP_07300	LIC11499	hypothetical protein	Function unknown	POORLY CHARACTERIZED	-	1.73987	NO	4583	5394	3869	2853	3001	3751	4024.28	-0.798982	0.574755	-1.73987	0.238213	-3.35406	0.000796345	0.00392694	3455.83	6588.3	5290.34	2938.38	2811.56	3061.28
LIMLP_RS07290	LIMLP_07305	LIC11500	type I methionyl aminopeptidase	Translation, ribosomal structure and biogenesis	INFORMATION STORAGE AND PROCESSING	-	1.30659	NO	9994	9554	7434	6885	8355	9259	8640.92	-0.385808	0.76535	-1.30659	0.191931	-2.01014	0.0444159	0.0994274	7536.01	11669.4	10165	7091.05	7827.58	7556.5
LIMLP_RS07295	LIMLP_07310	LIC11501	DUF350 domain-containing protein	Amino acid transport and metabolism	METABOLISM	-	-1.0772	NO	2614	1509	1402	1909	2234	2592	1984.29	0.107289	1.0772	1.0772	0.118935	0.902081	0.367014	0.495028	1971.1	1843.11	1917.05	1966.13	2092.98	2115.4
LIMLP_RS07300	LIMLP_07315	LIC11502	hypothetical protein	Function unknown	POORLY CHARACTERIZED	-	-1.1414	NO	678	388	285	643	521	518	491.327	0.19081	1.1414	1.1414	0.220334	0.866004	0.386488	0.516421	511.248	473.908	389.699	662.243	488.111	422.753
LIMLP_RS07305	LIMLP_07320	LIC11503	tRNA epoxyqueuosine(34) reductase QueG	Energy production and conversion	METABOLISM	-	-1.52908	NO	855	380	331	611	840	1195	658.83	0.612667	1.52908	1.52908	0.230718	2.65548	0.00791947	0.0253445	644.716	464.137	452.598	629.286	786.974	975.269
LIMLP_RS07310	LIMLP_07325	-	hypothetical protein	Signal transduction mechanisms	CELLULAR PROCESSES AND SIGNALING	-	-1.72151	NO	976	605	504	863	1370	1902	981.446	0.783675	1.72151	1.72151	0.222347	3.52456	0.000424182	0.00233863	735.956	738.955	689.153	888.828	1283.52	1552.27
LIMLP_RS07315	LIMLP_07330	LIC11505	hypothetical protein	Signal transduction mechanisms	CELLULAR PROCESSES AND SIGNALING	-	-1.49998	NO	1935	1221	1071	2161	2442	2584	1839.55	0.584945	1.49998	1.49998	0.117487	4.9788	6.39811e-07	9.60179e-06	1459.09	1491.35	1464.45	2225.67	2287.85	2108.87
LIMLP_RS07320	LIMLP_07335	-	hypothetical protein	Signal transduction mechanisms	CELLULAR PROCESSES AND SIGNALING	-	-1.22917	NO	778	575	459	700	850	1023	711.463	0.297689	1.22917	1.22917	0.151255	1.96813	0.0490528	0.107492	586.654	702.312	627.621	720.949	796.343	834.896
LIMLP_RS07325	LIMLP_07340	-	hypothetical protein	General function prediction only	POORLY CHARACTERIZED	-	-3.09319	down	20	2	8	19	45	36	19.9285	1.62909	3.09319	3.09319	0.553209	2.94481	0.00323157	0.0122906	15.0811	2.44283	10.9389	19.5686	42.1593	29.3805
LIMLP_RS07330	LIMLP_07345	LIC11506	membrane protein	General function prediction only	POORLY CHARACTERIZED	-	-1.34926	NO	117	100	91	142	168	176	130.346	0.432165	1.34926	1.34926	0.217146	1.9902	0.046569	0.103357	88.2242	122.141	124.43	146.25	157.395	143.638
LIMLP_RS07335	LIMLP_07350	LIC11507	hypothetical protein	General function prediction only	POORLY CHARACTERIZED	-	1.36605	NO	3443	2921	2493	2685	2548	2272	2763.26	-0.450005	0.73204	-1.36605	0.209775	-2.14518	0.0319384	0.0770562	2596.21	3567.75	3408.84	2765.36	2387.16	1854.24
LIMLP_RS07345	LIMLP_07360	LIC11509	membrane protein	General function prediction only	POORLY CHARACTERIZED	-	-1.10945	NO	593	359	307	514	553	494	459.344	0.149847	1.10945	1.10945	0.171156	0.875495	0.381304	0.511482	447.154	438.487	419.781	529.383	518.091	403.166
LIMLP_RS07350	LIMLP_07365	LIC13090	efflux RND transporter permease subunit	Defense mechanisms	CELLULAR PROCESSES AND SIGNALING	-	-1.23073	NO	3224	1915	1815	2852	3248	3608	2696.12	0.299511	1.23073	1.23073	0.112804	2.65516	0.00792717	0.0253445	2431.07	2339.01	2481.77	2937.35	3042.97	2944.58
LIMLP_RS07355	LIMLP_07370	LIC11511	peptide deformylase	Translation, ribosomal structure and biogenesis	INFORMATION STORAGE AND PROCESSING	-	1.38485	NO	1120	527	448	599	489	546	603.578	-0.469726	0.722102	-1.38485	0.211369	-2.22231	0.0262626	0.0656486	844.54	643.685	612.58	616.927	458.131	445.604
LIMLP_RS07360	LIMLP_07375	LIC11512	hypothetical protein	General function prediction only	POORLY CHARACTERIZED	-	-1.34297	NO	282	257	208	324	413	445	315.793	0.425423	1.34297	1.34297	0.200045	2.12664	0.0334498	0.0797788	212.643	313.903	284.412	333.697	386.929	363.176
LIMLP_RS07370	LIMLP_07385	LIC11514	hypothetical protein	Replication, recombination and repair	INFORMATION STORAGE AND PROCESSING	-	-1.26933	NO	1216	696	551	781	1116	1654	953.374	0.344067	1.26933	1.26933	0.219476	1.56768	0.116956	0.209834	916.929	850.103	753.419	804.373	1045.55	1349.87
LIMLP_RS07375	LIMLP_07390	LIC11515	GAF domain-containing protein	Transcription	INFORMATION STORAGE AND PROCESSING	-	-1.23339	NO	3808	2330	2048	2720	3746	5138	3170.31	0.302624	1.23339	1.23339	0.181521	1.66716	0.095483	0.180238	2871.44	2845.89	2800.37	2801.4	3509.53	4193.25
LIMLP_RS07380	LIMLP_07395	LIC11516	anti-sigma factor antagonist	Signal transduction mechanisms	CELLULAR PROCESSES AND SIGNALING	-	-1.09814	NO	1363	860	742	1258	1291	1094	1081.79	0.135067	1.09814	1.09814	0.181954	0.742314	0.457897	0.585505	1027.77	1050.42	1014.59	1295.65	1209.5	892.841
LIMLP_RS07385	LIMLP_07400	LIC11517	acetyl-CoA carboxylase carboxyltransferase subunit	Lipid transport and metabolism	METABOLISM	-	1.286	NO	1605	1171	1193	1080	1078	1465	1264.95	-0.362892	0.777604	-1.286	0.170108	-2.13331	0.0328997	0.078872	1210.26	1430.27	1631.27	1112.32	1009.95	1195.62
LIMLP_RS07390	LIMLP_07405	LIC11518	biotin carboxylase	Lipid transport and metabolism	METABOLISM	-	1.10313	NO	4707	3134	2575	3477	3491	3711	3463.09	-0.141599	0.906514	-1.10313	0.132808	-1.0662	0.286334	0.412007	3549.33	3827.91	3520.97	3581.06	3270.63	3028.64
LIMLP_RS07395	LIMLP_07410	LIC11519	YceK/YidQ family lipoprotein	General function prediction only	POORLY CHARACTERIZED	-	1.09324	NO	635	460	306	493	508	432	465.89	-0.128611	0.914712	-1.09324	0.207433	-0.620013	0.53525	0.655771	478.824	561.85	418.414	507.754	475.932	352.566
LIMLP_RS07400	LIMLP_07415	-	hypothetical protein	Function unknown	POORLY CHARACTERIZED	-	-1.32822	NO	23	19	19	26	27	42	25.4802	0.409491	1.32822	1.32822	0.369415	1.10848	0.267653	0.39483	17.3432	23.2068	25.98	26.7781	25.2956	34.2772
LIMLP_RS07405	LIMLP_07420	LIC11520	chemotaxis response regulator protein-glutamate methylesterase	Cell motility	CELLULAR PROCESSES AND SIGNALING	-	-1.92447	NO	315	162	151	289	404	686	312.979	0.944458	1.92447	1.92447	0.25757	3.6668	0.000245604	0.00150365	237.527	197.869	206.472	297.649	378.497	559.862
LIMLP_RS07410	LIMLP_07425	LIC11521	chemoreceptor glutamine deamidase CheD	Cell motility	CELLULAR PROCESSES AND SIGNALING	-	-1.67075	NO	363	249	221	371	502	753	391.166	0.740493	1.67075	1.67075	0.214612	3.45038	0.000559804	0.00291458	273.721	304.132	302.188	382.103	470.311	614.542
LIMLP_RS07415	LIMLP_07430	LIC11522	purine-binding chemotaxis protein CheW	Cell motility	CELLULAR PROCESSES AND SIGNALING	-	-1.46363	NO	342	291	194	370	473	562	360.244	0.549548	1.46363	1.46363	0.194008	2.8326	0.00461706	0.0163068	257.886	355.431	265.269	381.073	443.141	458.662
LIMLP_RS07420	LIMLP_07435	LIC11523	methyl-accepting chemotaxis protein	Cell motility	CELLULAR PROCESSES AND SIGNALING	-	-1.17832	NO	2263	2143	1641	2571	2912	2890	2383.75	0.236727	1.17832	1.17832	0.193918	1.22076	0.222178	0.34267	1706.42	2617.49	2243.85	2647.94	2728.18	2358.6
LIMLP_RS07425	LIMLP_07440	LIC11524	chemotaxis protein CheA	Cell motility	CELLULAR PROCESSES AND SIGNALING	-	-1.47741	NO	1167	707	645	1240	1493	1475	1084.19	0.563067	1.47741	1.47741	0.132643	4.24498	2.18613e-05	0.000201949	879.98	863.539	881.951	1277.11	1398.75	1203.78
LIMLP_RS07430	LIMLP_07445	LIC11525	anti-sigma factor antagonist	Signal transduction mechanisms	CELLULAR PROCESSES AND SIGNALING	-	-1.41478	NO	197	83	73	168	191	182	141.708	0.500576	1.41478	1.41478	0.233304	2.1456	0.0319052	0.0770209	148.549	101.377	99.8177	173.028	178.943	148.535
LIMLP_RS07435	LIMLP_07450	LIC11526	response regulator	Signal transduction mechanisms	CELLULAR PROCESSES AND SIGNALING	-	-1.10357	NO	270	175	156	248	281	218	221.208	0.142184	1.10357	1.10357	0.209498	0.678686	0.497337	0.62197	203.594	213.747	213.309	255.422	263.262	177.915
LIMLP_RS07440	LIMLP_07455	LIC11527	response regulator	Signal transduction mechanisms	CELLULAR PROCESSES AND SIGNALING	-	-1.29649	NO	502	429	384	677	747	553	546.002	0.374616	1.29649	1.29649	0.236623	1.58318	0.11338	0.204887	378.535	523.986	525.069	697.261	699.845	451.317
LIMLP_RS07445	LIMLP_07460	LIC11528	PAS domain-containing sensor histidine kinase	Signal transduction mechanisms	CELLULAR PROCESSES AND SIGNALING	-	-1.11833	NO	1417	904	895	1236	1473	1401	1198.81	0.161341	1.11833	1.11833	0.146894	1.09835	0.272052	0.39873	1068.49	1104.16	1223.79	1272.99	1380.02	1143.39
LIMLP_RS07450	LIMLP_07465	LIC11529	4-hydroxy-3-methylbut-2-enyl diphosphate reductase	Lipid transport and metabolism	METABOLISM	-	1.6309	NO	6102	3389	2654	2530	2930	2741	3326.22	-0.705669	0.613158	-1.6309	0.161367	-4.37307	1.22509e-05	0.00012331	4601.23	4139.37	3628.99	2605.72	2745.04	2237
LIMLP_RS07455	LIMLP_07470	LIC12021	DUF1564 domain-containing protein	Function unknown	POORLY CHARACTERIZED	-	1.35335	NO	241	198	141	166	147	179	178.523	-0.436538	0.738906	-1.35335	0.204252	-2.13725	0.0325777	0.0782807	181.727	241.84	192.799	170.968	137.72	146.086
LIMLP_RS07460	LIMLP_07475	LIC11531	flagellin	Cell motility	CELLULAR PROCESSES AND SIGNALING	-	1.41694	NO	28920	27518	31309	26899	23839	23629	27925.2	-0.502783	0.705744	-1.41694	0.263408	-1.90876	0.0562925	0.119547	21807.2	33610.8	42810.9	27704	22334.1	19284.2
LIMLP_RS07465	LIMLP_07480	LIC11532	flagellin	Cell motility	CELLULAR PROCESSES AND SIGNALING	-	-1.13333	NO	9318	11025	10916	11449	15478	16962	12592.4	0.180564	1.13333	1.13333	0.274277	0.658326	0.510328	0.632132	7026.27	13466.1	14926.2	11791.6	14500.9	13843.1
LIMLP_RS07470	LIMLP_07485	LIC11534	cob(I)yrinic acid a,c-diamide adenosyltransferase	Coenzyme transport and metabolism	METABOLISM	-	-1.89481	NO	1699	551	568	2076	2045	1381	1318.65	0.922051	1.89481	1.89481	0.308585	2.988	0.00280809	0.0109402	1281.14	672.998	776.664	2138.13	1915.91	1127.07
LIMLP_RS07475	LIMLP_07490	LIC11535	MFS transporter	Amino acid transport and metabolism	METABOLISM	-	-1.13704	NO	1330	841	854	1228	1426	1267	1138.77	0.185281	1.13704	1.13704	0.164119	1.12894	0.258922	0.384819	1002.89	1027.21	1167.73	1264.75	1335.98	1034.03
LIMLP_RS07480	LIMLP_07495	LIC11536	NlpC/P60 family protein	Cell wall/membrane/envelope biogenesis	CELLULAR PROCESSES AND SIGNALING	-	1.18906	NO	2729	2612	2185	2362	2556	2568	2526.5	-0.249826	0.840998	-1.18906	0.202126	-1.23599	0.216461	0.336763	2057.81	3190.33	2987.7	2432.69	2394.65	2095.81
LIMLP_RS07485	LIMLP_07500	LIC11537	ATP-dependent Lon protease	Posttranslational modification, protein turnover, chaperones	CELLULAR PROCESSES AND SIGNALING	-	-1.38219	NO	336	186	154	309	370	361	275.105	0.466957	1.38219	1.38219	0.17082	2.73362	0.00626429	0.0210175	253.362	227.183	210.574	318.248	346.643	294.621
LIMLP_RS07490	LIMLP_07505	LIC11538	D-glycero-beta-D-manno-heptose-7-phosphate kinase	Cell wall/membrane/envelope biogenesis	CELLULAR PROCESSES AND SIGNALING	-	1.49407	NO	1603	1078	1024	1006	871	950	1092.18	-0.579251	0.669311	-1.49407	0.171139	-3.38468	0.000712609	0.00356047	1208.75	1316.68	1400.18	1036.11	816.017	775.319
LIMLP_RS07495	LIMLP_07510	LIC11539	D-glycero-beta-D-manno-heptose 1-phosphate adenylyltransferase	Cell wall/membrane/envelope biogenesis	CELLULAR PROCESSES AND SIGNALING	-	2.13744	NO	4174	2477	2483	1723	1508	1581	2340.95	-1.09589	0.467849	-2.13744	0.169594	-6.46182	1.03448e-10	4.17509e-09	3147.42	3025.44	3395.17	1774.57	1412.81	1290.29
LIMLP_RS07500	LIMLP_RS07500	LIC11540	CTP synthase	General function prediction only	POORLY CHARACTERIZED	-	1.18616	NO	7991	5097	4526	4619	5404	7013	5663.91	-0.246296	0.843058	-1.18616	0.131891	-1.86742	0.0618425	0.128347	6025.64	6225.54	6188.7	4757.24	5062.87	5723.48
LIMLP_RS07505	LIMLP_07520	LIC11541	2-dehydro-3-deoxyphosphooctonate aldolase	Cell wall/membrane/envelope biogenesis	CELLULAR PROCESSES AND SIGNALING	-	1.38739	NO	4304	3143	2777	2561	2726	3245	3120.24	-0.472378	0.720775	-1.38739	0.133044	-3.55055	0.000384434	0.00215759	3245.45	3838.9	3797.18	2637.64	2553.92	2648.33
LIMLP_RS07510	LIMLP_07525	LIC11542	LPS export ABC transporter periplasmic protein LptC	Cell wall/membrane/envelope biogenesis	CELLULAR PROCESSES AND SIGNALING	-	1.19567	NO	1600	1034	894	1032	1087	1233	1129.9	-0.257824	0.836348	-1.19567	0.120272	-2.14367	0.0320592	0.077219	1206.49	1262.94	1222.43	1062.89	1018.38	1006.28
LIMLP_RS07515	LIMLP_07530	LIC11543	hypothetical protein	General function prediction only	POORLY CHARACTERIZED	-	-1.02684	NO	2705	1671	1629	1925	2182	2999	2130.43	0.0382086	1.02684	1.02684	0.14745	0.259129	0.795535	0.864845	2039.71	2040.98	2227.44	1982.61	2044.26	2447.56
LIMLP_RS07520	LIMLP_07535	LIC11544	LPS export ABC transporter ATP-binding protein	Cell wall/membrane/envelope biogenesis	CELLULAR PROCESSES AND SIGNALING	-	-1.4199	NO	2566	1343	1228	1916	2554	3793	2119.34	0.505789	1.4199	1.4199	0.202222	2.50115	0.012379	0.03596	1934.9	1640.36	1679.13	1973.34	2392.78	3095.56
LIMLP_RS07525	LIMLP_07540	LIC11545	RNA polymerase sigma-54 factor	Transcription	INFORMATION STORAGE AND PROCESSING	-	-1.05489	NO	3514	2160	2239	2798	2926	3898	2858.97	0.0770902	1.05489	1.05489	0.14127	0.545694	0.585276	0.698922	2649.74	2638.25	3061.53	2881.74	2741.29	3181.25
LIMLP_RS07530	LIMLP_07545	LIC11546	HPr kinase/phosphorylase	Signal transduction mechanisms	CELLULAR PROCESSES AND SIGNALING	-	-1.28521	NO	2956	1339	1301	2388	2719	2760	2150.45	0.362008	1.28521	1.28521	0.169107	2.1407	0.032298	0.0776984	2228.98	1635.47	1778.94	2459.47	2547.36	2252.5
LIMLP_RS07535	LIMLP_07550	LIC11547	HPr family phosphocarrier protein	Carbohydrate transport and metabolism	METABOLISM	-	-1.13104	NO	591	398	360	541	601	599	505.522	0.177644	1.13104	1.13104	0.148244	1.19832	0.230794	0.351725	445.646	486.122	492.252	557.191	563.061	488.859
LIMLP_RS07540	LIMLP_07555	LIC11548	HAMP domain-containing protein	Signal transduction mechanisms	CELLULAR PROCESSES AND SIGNALING	-	-1.20597	NO	3294	2227	1818	3060	3211	3814	2827.07	0.270197	1.20597	1.20597	0.118744	2.27545	0.0228787	0.059146	2483.85	2720.09	2485.87	3151.58	3008.3	3112.7
LIMLP_RS07545	LIMLP_07560	LIC11549	sigma-54-dependent Fis family transcriptional regulator	Signal transduction mechanisms	CELLULAR PROCESSES AND SIGNALING	-	-1.06961	NO	3337	2007	1804	2645	2737	3265	2564.57	0.0970859	1.06961	1.06961	0.112556	0.862557	0.388381	0.5178	2516.28	2451.38	2466.73	2724.16	2564.22	2664.65
LIMLP_RS07550	LIMLP_07565	LIC11550	hypothetical protein	Function unknown	POORLY CHARACTERIZED	-	-1.12349	NO	2746	1960	1810	2420	2793	3286	2455.07	0.167981	1.12349	1.12349	0.136158	1.23372	0.217307	0.337952	2070.63	2393.97	2474.93	2492.42	2616.69	2681.79
LIMLP_RS07555	LIMLP_07570	LIC11551	primosomal protein N'	Replication, recombination and repair	INFORMATION STORAGE AND PROCESSING	-	-1.42438	NO	2448	1382	1259	1937	2640	3697	2123.49	0.510333	1.42438	1.42438	0.187242	2.72553	0.00641982	0.0214011	1845.92	1687.99	1721.51	1994.97	2473.35	3017.21
LIMLP_RS07560	LIMLP_07575	LIC11552	methionyl-tRNA formyltransferase	Translation, ribosomal structure and biogenesis	INFORMATION STORAGE AND PROCESSING	-	1.32716	NO	1818	1047	926	934	1021	1266	1144.6	-0.408337	0.753491	-1.32716	0.126423	-3.22994	0.00123816	0.00568731	1370.87	1278.82	1266.18	961.952	956.548	1033.21
LIMLP_RS07565	LIMLP_07580	LIC11553	PASTA domain-containing protein	Signal transduction mechanisms	CELLULAR PROCESSES AND SIGNALING	-	1.6855	NO	7688	4420	3760	2875	3439	4301	4338.37	-0.753174	0.593297	-1.6855	0.136007	-5.53776	3.06359e-08	6.21237e-07	5797.16	5398.64	5141.3	2961.04	3221.91	3510.15
LIMLP_RS07570	LIMLP_07585	LIC11554	ribulose-phosphate 3-epimerase	Carbohydrate transport and metabolism	METABOLISM	-	1.15713	NO	4837	2154	1929	2492	2648	3262	2770.93	-0.210555	0.864204	-1.15713	0.178322	-1.18076	0.237697	0.359704	3647.36	2630.92	2637.65	2566.58	2480.84	2662.2
LIMLP_RS07575	LIMLP_07590	LIC11555	30S ribosomal protein S16	Translation, ribosomal structure and biogenesis	INFORMATION STORAGE AND PROCESSING	-	1.02231	NO	3499	1729	1807	1592	2298	4007	2380.65	-0.031828	0.97818	-1.02231	0.2585	-0.123126	0.902008	0.938468	2638.43	2111.82	2470.83	1639.64	2152.94	3270.21
LIMLP_RS07580	LIMLP_07595	LIC11556	KH domain-containing protein	General function prediction only	POORLY CHARACTERIZED	-	-1.08122	NO	2111	936	848	935	1371	2407	1351.07	0.112657	1.08122	1.08122	0.277542	0.405911	0.684808	0.78143	1591.81	1143.24	1159.53	962.982	1284.45	1964.41
LIMLP_RS07585	LIMLP_07600	LIC11557	ribosome maturation factor RimM	Translation, ribosomal structure and biogenesis	INFORMATION STORAGE AND PROCESSING	-	-1.27983	NO	924	370	350	419	716	1203	618.564	0.355948	1.27983	1.27983	0.30875	1.15287	0.248964	0.372683	696.745	451.923	478.578	431.54	670.802	981.798
LIMLP_RS07590	LIMLP_07605	LIC11558	tRNA (guanosine(37)-N1)-methyltransferase TrmD	Translation, ribosomal structure and biogenesis	INFORMATION STORAGE AND PROCESSING	-	1.11966	NO	4847	2489	2419	1869	2946	5205	3155.92	-0.163055	0.893132	-1.11966	0.275417	-0.592028	0.553832	0.672984	3654.9	3040.1	3307.66	1924.93	2760.03	4247.93
LIMLP_RS07595	LIMLP_07610	LIC11559	50S ribosomal protein L19	Translation, ribosomal structure and biogenesis	INFORMATION STORAGE AND PROCESSING	-	-1.0469	NO	5199	2617	2625	2392	3663	6509	3652.27	0.0661191	1.0469	1.0469	0.272219	0.242889	0.808091	0.872076	3920.32	3196.44	3589.34	2463.59	3431.77	5312.16
LIMLP_RS07600	LIMLP_07615	LIC11560	ribonuclease HII	Replication, recombination and repair	INFORMATION STORAGE AND PROCESSING	-	-1.19454	NO	2644	1341	1509	1979	2314	3181	2082.87	0.256459	1.19454	1.19454	0.170549	1.50373	0.132651	0.231352	1993.72	1637.91	2063.36	2038.23	2167.93	2596.09
LIMLP_RS07605	LIMLP_07620	LIC11561	hypothetical protein	Function unknown	POORLY CHARACTERIZED	-	-1.01463	NO	5411	3528	2731	3338	4474	5723	4070.63	0.0209528	1.01463	1.01463	0.166259	0.126025	0.899712	0.938075	4080.18	4309.14	3734.28	3437.9	4191.57	4670.68
LIMLP_RS07610	LIMLP_07625	LIC11562	hypothetical protein	General function prediction only	POORLY CHARACTERIZED	-	1.46945	NO	9816	7705	6705	6885	6022	6062	7276.87	-0.555273	0.680528	-1.46945	0.191441	-2.90048	0.00372586	0.0136342	7401.79	9410.99	9168.19	7091.05	5641.86	4947.35
LIMLP_RS07615	LIMLP_07630	LIC11563	DUF3391 domain-containing protein	Signal transduction mechanisms	CELLULAR PROCESSES AND SIGNALING	-	1.21297	NO	14915	12379	10811	11983	11717	12991	12511.7	-0.278546	0.824421	-1.21297	0.170367	-1.63498	0.102053	0.189306	11246.7	15119.9	14782.6	12341.6	10977.4	10602.3
LIMLP_RS07620	LIMLP_07635	LIC11564	YraN family protein	Replication, recombination and repair	INFORMATION STORAGE AND PROCESSING	-	-1.48369	NO	262	234	176	218	386	594	299.161	0.569185	1.48369	1.48369	0.293391	1.94002	0.0523768	0.113283	197.562	285.811	240.656	224.524	361.633	484.778
LIMLP_RS07625	LIMLP_07640	LIC11565	hypothetical protein	Function unknown	POORLY CHARACTERIZED	-	1.19924	NO	970	888	866	1091	798	771	916.782	-0.262118	0.833863	-1.19924	0.271589	-0.965128	0.334481	0.461326	731.432	1084.61	1184.14	1123.65	747.625	629.232
LIMLP_RS07630	LIMLP_07645	LIC11566	ATP-binding protein	Posttranslational modification, protein turnover, chaperones	CELLULAR PROCESSES AND SIGNALING	-	1.05424	NO	1861	1228	1273	1731	1529	1457	1508.04	-0.0761967	0.948555	-1.05424	0.196789	-0.387199	0.698609	0.792608	1403.29	1499.89	1740.66	1782.8	1432.48	1189.09
LIMLP_RS07635	LIMLP_07650	LIC11567	type II secretion system-associated lipoprotein	Intracellular trafficking, secretion, and vesicular transport	CELLULAR PROCESSES AND SIGNALING	-	-1.48012	NO	650	357	313	620	727	844	560.439	0.565711	1.48012	1.48012	0.143275	3.94844	7.86629e-05	0.00057979	490.135	436.044	427.986	638.555	681.107	688.809
LIMLP_RS07640	LIMLP_07655	LIC11568	LysM peptidoglycan-binding domain-containing protein	Cell wall/membrane/envelope biogenesis	CELLULAR PROCESSES AND SIGNALING	-	-1.17826	NO	3141	1933	1876	2734	3379	3201	2648.1	0.236655	1.17826	1.17826	0.138965	1.70299	0.0885706	0.170142	2368.48	2360.99	2565.18	2815.82	3165.7	2612.42
LIMLP_RS07645	LIMLP_07660	LIC11569	general secretion pathway protein GspC	Intracellular trafficking, secretion, and vesicular transport	CELLULAR PROCESSES AND SIGNALING	-	-1.78985	NO	1993	930	917	1901	2744	2994	1810.79	0.839838	1.78985	1.78985	0.183025	4.58866	4.46096e-06	5.16552e-05	1502.83	1135.91	1253.87	1957.89	2570.78	2443.48
LIMLP_RS07650	LIMLP_07665	LIC11570	type II secretion system protein GspD	Intracellular trafficking, secretion, and vesicular transport	CELLULAR PROCESSES AND SIGNALING	-	-1.34566	NO	8363	5016	5450	8480	9327	11373	7773.12	0.428311	1.34566	1.34566	0.138523	3.09198	0.00198825	0.00831503	6306.15	6126.61	7452.15	8733.79	8738.22	9281.79
LIMLP_RS07655	LIMLP_07670	LIC11571	type II secretion system protein GspE	Intracellular trafficking, secretion, and vesicular transport	CELLULAR PROCESSES AND SIGNALING	-	-1.30056	NO	5649	3695	3636	5823	6458	7135	5269.19	0.379131	1.30056	1.30056	0.125493	3.02113	0.00251833	0.0100757	4259.65	4513.12	4971.74	5997.27	6050.33	5823.05
LIMLP_RS07660	LIMLP_07675	LIC11572	type II secretion system protein F	Intracellular trafficking, secretion, and vesicular transport	CELLULAR PROCESSES AND SIGNALING	-	-1.20569	NO	3371	2276	2056	3330	3534	3753	2989.44	0.269854	1.20569	1.20569	0.126713	2.12965	0.0332007	0.0793647	2541.91	2779.94	2811.31	3429.66	3310.91	3062.92
LIMLP_RS07665	LIMLP_07680	LIC11573	type II secretion system protein GspG	Intracellular trafficking, secretion, and vesicular transport	CELLULAR PROCESSES AND SIGNALING	-	1.06676	NO	3198	2266	1863	2075	2451	3439	2494.44	-0.0932351	0.937418	-1.06676	0.161913	-0.575836	0.564726	0.683028	2411.46	2767.72	2547.4	2137.1	2296.28	2806.65
LIMLP_RS07670	LIMLP_07685	LIC11574	prepilin-type N-terminal cleavage/methylation domain-containing protein	Cell motility	CELLULAR PROCESSES AND SIGNALING	-	1.30528	NO	1387	1019	976	841	924	1276	1066.38	-0.384354	0.766122	-1.30528	0.167972	-2.2882	0.0221258	0.0577424	1045.87	1244.62	1334.55	866.169	865.672	1041.38
LIMLP_RS07675	LIMLP_07690	LIC11575	prepilin-type N-terminal cleavage/methylation domain-containing protein	Cell motility	CELLULAR PROCESSES AND SIGNALING	-	1.10658	NO	1625	889	772	940	1089	1295	1068.67	-0.146114	0.903682	-1.10658	0.137151	-1.06535	0.28672	0.412277	1225.34	1085.84	1055.61	968.132	1020.26	1056.88
LIMLP_RS07680	LIMLP_07695	LIC11576	prepilin-type N-terminal cleavage/methylation domain-containing protein	Cell motility	CELLULAR PROCESSES AND SIGNALING	-	-1.22472	NO	1423	727	660	1179	1210	1427	1062.66	0.292452	1.22472	1.22472	0.14507	2.01594	0.0438065	0.098222	1073.02	887.967	902.462	1214.28	1133.62	1164.61
LIMLP_RS07685	LIMLP_07700	LIC11577	type II secretion protein	Intracellular trafficking, secretion, and vesicular transport	CELLULAR PROCESSES AND SIGNALING	-	-1.04112	NO	3505	2371	2113	2828	3134	3581	2866.59	0.0581375	1.04112	1.04112	0.11693	0.497197	0.61905	0.729212	2642.96	2895.97	2889.25	2912.64	2936.16	2922.54
LIMLP_RS07690	LIMLP_07705	LIC11578	actin-like ATPase	Cell motility	CELLULAR PROCESSES AND SIGNALING	-	-1.15879	NO	4132	2502	2334	3266	4071	4498	3368.64	0.212616	1.15879	1.15879	0.121682	1.74731	0.0805839	0.157864	3115.75	3055.97	3191.43	3363.74	3814.01	3670.93
LIMLP_RS07695	LIMLP_07710	LIC11579	hypothetical protein	Function unknown	POORLY CHARACTERIZED	-	-1.10299	NO	1273	798	744	1150	1201	1160	1034.7	0.141413	1.10299	1.10299	0.149061	0.948694	0.342776	0.469651	959.91	974.687	1017.32	1184.42	1125.19	946.705
LIMLP_RS07700	LIMLP_07715	LIC11580	type II secretion system protein GspN	Intracellular trafficking, secretion, and vesicular transport	CELLULAR PROCESSES AND SIGNALING	-	-1.21903	NO	2405	1610	1339	2229	2641	2536	2075.09	0.285732	1.21903	1.21903	0.136514	2.09306	0.0363437	0.0850679	1813.5	1966.47	1830.9	2295.71	2474.28	2069.69
LIMLP_RS07715	LIMLP_07730	-	IS982 family transposase	Replication, recombination and repair	INFORMATION STORAGE AND PROCESSING	-	-1.17908	NO	523	249	232	367	451	492	369.63	0.237662	1.17908	1.17908	0.173568	1.36927	0.170914	0.280975	394.37	304.132	317.229	377.983	422.53	401.533
LIMLP_RS07720	LIMLP_07735	LIC11587	vitamin B12-dependent ribonucleotide reductase	Nucleotide transport and metabolism	METABOLISM	-	-1.09315	NO	16497	13684	11062	14928	16272	21785	15446.3	0.128493	1.09315	1.09315	0.166431	0.772051	0.440084	0.568146	12439.6	16713.8	15125.8	15374.8	15244.8	17779.3
LIMLP_RS07735	LIMLP_07750	LIC11590	exodeoxyribonuclease VII small subunit	Replication, recombination and repair	INFORMATION STORAGE AND PROCESSING	-	1.21302	NO	2065	1327	1156	1424	1281	1540	1447.03	-0.278604	0.824388	-1.21302	0.141186	-1.97331	0.0484601	0.10653	1557.12	1620.81	1580.68	1466.62	1200.14	1256.83
LIMLP_RS07740	LIMLP_07755	LIC11591	exodeoxyribonuclease VII large subunit	Replication, recombination and repair	INFORMATION STORAGE AND PROCESSING	-	-1.06998	NO	3463	1995	2019	2942	2911	3184	2694.09	0.097585	1.06998	1.06998	0.135522	0.720068	0.471483	0.597912	2611.29	2436.72	2760.71	3030.05	2727.24	2598.54
LIMLP_RS07745	LIMLP_07760	LIC11592	AI-2E family transporter	Defense mechanisms	CELLULAR PROCESSES AND SIGNALING	-	-1.01108	NO	3718	2228	2121	3108	2960	3119	2824.12	0.0158952	1.01108	1.01108	0.14422	0.110215	0.912239	0.945916	2803.57	2721.31	2900.18	3201.02	2773.15	2545.49
LIMLP_RS07750	LIMLP_07765	LIC11593	hypothetical protein	Function unknown	POORLY CHARACTERIZED	-	1.30931	NO	1874	1533	1530	1614	1384	1405	1580.53	-0.388802	0.763764	-1.30931	0.217298	-1.78926	0.0735735	0.146998	1413.1	1872.43	2092.07	1662.3	1296.63	1146.66
LIMLP_RS07755	LIMLP_07770	LIC11594	DedA family protein	General function prediction only	POORLY CHARACTERIZED	-	-1.16377	NO	2719	1426	1417	2038	2461	2776	2066.63	0.218806	1.16377	1.16377	0.134754	1.62375	0.10443	0.19294	2050.27	1741.73	1937.56	2098.99	2305.65	2265.56
LIMLP_RS07760	LIMLP_07775	LIC11595	hypothetical protein	Function unknown	POORLY CHARACTERIZED	-	1.47431	NO	7014	4362	3471	3779	3495	3990	4297.61	-0.560043	0.678282	-1.47431	0.143298	-3.90825	9.2967e-05	0.000668622	5288.93	5327.8	4746.13	3892.1	3274.37	3256.34
LIMLP_RS07765	LIMLP_07780	LIC11596	DNA mismatch repair protein MutS	Replication, recombination and repair	INFORMATION STORAGE AND PROCESSING	-	2.69532	NO	2264	1515	1285	569	640	961	1214.1	-1.43046	0.371014	-2.69532	0.168799	-8.47429	2.36518e-17	3.51144e-15	1707.18	1850.44	1757.07	586.029	599.599	784.296
LIMLP_RS07770	LIMLP_07785	LIC11597	2-isopropylmalate synthase	Amino acid transport and metabolism	METABOLISM	-	1.9922	NO	13373	7407	6806	4350	4720	6582	7118.54	-0.994365	0.501957	-1.9922	0.143911	-6.90957	4.86137e-12	2.62451e-10	10084	9047.01	9306.3	4480.19	4422.05	5371.73
LIMLP_RS07775	LIMLP_07790	LIC11598	peptidyl-tRNA hydrolase	Translation, ribosomal structure and biogenesis	INFORMATION STORAGE AND PROCESSING	-	1.39051	NO	2020	1037	895	970	1009	1159	1150.64	-0.475617	0.719159	-1.39051	0.149705	-3.17702	0.00148794	0.00656622	1523.19	1266.61	1223.79	999.03	945.306	945.889
LIMLP_RS07780	LIMLP_07795	LIC11599	tyrosine recombinase XerC	Replication, recombination and repair	INFORMATION STORAGE AND PROCESSING	-	-1.0641	NO	3348	1800	1782	1889	2597	3969	2462.93	0.0896353	1.0641	1.0641	0.211884	0.423039	0.672267	0.772206	2524.57	2198.54	2436.65	1945.53	2433.06	3239.2
LIMLP_RS07785	LIMLP_07800	LIC11600	HslU--HslV peptidase proteolytic subunit	Posttranslational modification, protein turnover, chaperones	CELLULAR PROCESSES AND SIGNALING	-	1.26656	NO	3101	1849	1984	1661	1919	2769	2179.66	-0.340911	0.789543	-1.26656	0.17172	-1.98528	0.0471137	0.104121	2338.32	2258.39	2712.85	1710.71	1797.86	2259.85
LIMLP_RS07790	LIMLP_07805	LIC11601	HslU--HslV peptidase ATPase subunit	Posttranslational modification, protein turnover, chaperones	CELLULAR PROCESSES AND SIGNALING	-	1.17398	NO	5014	3008	3114	2997	3455	4473	3614.49	-0.231405	0.851805	-1.17398	0.142031	-1.62926	0.103258	0.191199	3780.82	3674.01	4257.98	3086.69	3236.9	3650.53
LIMLP_RS07795	LIMLP_07810	-	IS982 family transposase	Replication, recombination and repair	INFORMATION STORAGE AND PROCESSING	-	-1.19998	NO	412	204	185	301	360	407	298.708	0.263007	1.19998	1.19998	0.171036	1.53772	0.124116	0.220022	310.67	249.168	252.963	310.008	337.275	332.163
LIMLP_RS07800	LIMLP_07815	LIC11602	dehydrogenase	Carbohydrate transport and metabolism	METABOLISM	-	1.12536	NO	1435	1504	1281	1337	1468	1708	1469.49	-0.170382	0.888607	-1.12536	0.221284	-0.769971	0.441317	0.569384	1082.07	1837	1751.6	1377.01	1375.33	1393.94
LIMLP_RS07805	LIMLP_07820	LIC11603	hypothetical protein	Function unknown	POORLY CHARACTERIZED	-	-1.65812	NO	276	199	172	438	424	354	303.936	0.729553	1.65812	1.65812	0.215615	3.38358	0.000715467	0.00357047	208.119	243.061	235.187	451.108	397.235	288.908
LIMLP_RS07810	LIMLP_07825	-	hypothetical protein	Function unknown	POORLY CHARACTERIZED	-	1.03961	NO	1195	1261	1025	1177	1336	1505	1255.83	-0.0560415	0.9619	-1.03961	0.219349	-0.25549	0.798345	0.865828	901.094	1540.2	1401.55	1212.22	1251.66	1228.27
LIMLP_RS07815	LIMLP_07830	LIC11604	hypothetical protein	Cell cycle control, cell division, chromosome partitioning	CELLULAR PROCESSES AND SIGNALING	-	1.46133	NO	601	445	383	381	352	389	426.678	-0.547281	0.684309	-1.46133	0.16997	-3.21987	0.00128249	0.00579489	453.186	543.529	523.701	392.402	329.78	317.473
LIMLP_RS07820	LIMLP_07835	LIC11605	hypothetical protein	Energy production and conversion	METABOLISM	-	2.80175	NO	539	356	358	178	176	156	301.051	-1.48633	0.356919	-2.80175	0.198326	-7.49438	6.66131e-14	5.53822e-12	406.435	434.823	489.517	183.327	164.89	127.315
LIMLP_RS07825	LIMLP_07840	LIC11606	phosphohydrolase	General function prediction only	POORLY CHARACTERIZED	-	1.48519	NO	1118	765	652	715	662	541	744.511	-0.57065	0.673313	-1.48519	0.212804	-2.68158	0.00732762	0.0238535	843.032	934.381	891.523	736.398	620.211	441.524
LIMLP_RS07830	LIMLP_07845	LIC11607	MRP family ATP-binding protein	Cell cycle control, cell division, chromosome partitioning	CELLULAR PROCESSES AND SIGNALING	-	1.37603	NO	6509	4571	4033	3656	3978	5068	4605.7	-0.460517	0.726726	-1.37603	0.130257	-3.53545	0.00040708	0.00225932	4908.13	5583.08	5514.59	3765.42	3726.88	4136.12
LIMLP_RS07835	LIMLP_07850	LIC11608	hypothetical protein	Function unknown	POORLY CHARACTERIZED	-	2.03093	NO	17008	16152	11318	8508	9360	7495	11946.3	-1.02214	0.492385	-2.03093	0.22488	-4.54528	5.48622e-06	6.19734e-05	12824.9	19728.3	15475.9	8762.62	8769.14	6116.86
LIMLP_RS07840	LIMLP_07855	LIC11609	UbiX family flavin prenyltransferase	Coenzyme transport and metabolism	METABOLISM	-	1.14513	NO	4561	2338	1905	2662	3080	2633	2779.3	-0.195511	0.873264	-1.14513	0.185938	-1.05148	0.293038	0.41818	3439.24	2855.66	2604.83	2741.67	2885.57	2148.86
LIMLP_RS07845	LIMLP_RS07845	LIC11610	4-hydroxybenzoate octaprenyltransferase	Coenzyme transport and metabolism	METABOLISM	-	1.68623	NO	786	551	595	453	424	451	551.855	-0.753805	0.593037	-1.68623	0.189032	-3.98772	6.67119e-05	0.000508846	592.686	672.998	813.583	466.557	397.235	368.072
LIMLP_RS07850	LIMLP_07865	LIC11611	hypothetical protein	Function unknown	POORLY CHARACTERIZED	-	1.89175	NO	1431	1198	1023	645	760	863	1003.63	-0.91972	0.528612	-1.89175	0.170094	-5.40712	6.40453e-08	1.21569e-06	1079.05	1463.25	1398.82	664.303	712.024	704.316
LIMLP_RS07855	LIMLP_07870	LIC11612	hypothetical protein	Function unknown	POORLY CHARACTERIZED	-	1.05924	NO	1555	1313	1228	1752	1435	1294	1443.38	-0.0830348	0.94407	-1.05924	0.242278	-0.342725	0.731805	0.818874	1172.55	1603.72	1679.13	1804.43	1344.41	1056.07
LIMLP_RS07860	LIMLP_07875	LIC11613	redox-regulated ATPase YchF	Translation, ribosomal structure and biogenesis	INFORMATION STORAGE AND PROCESSING	-	1.26784	NO	1287	930	912	742	833	1344	999.152	-0.342368	0.788746	-1.26784	0.203225	-1.68467	0.0920518	0.175693	970.467	1135.91	1247.04	764.206	780.416	1096.87
[truncated: 2,172 more rows]
