# Supplementary material for: The FUR-like regulators PerRA and PerRB integrate a complex regulatory network that promotes mammalian host-adaptation and virulence of Leptospira interrogans
Source: PLoS Pathog. 2021 Dec 2;17(12):e1009078. doi: 10.1371/journal.ppat.1009078 (PMC8638967; doi:10.1371/journal.ppat.1009078)
Supplement: S3 Table — The genome sequence of L. interrogans sv. Manilae strain UP-MMC-NIID LP (accession numbers NZ_CP011931.1, NZ_CP011932.1 and NZ_CP011933.1) was used for mapping and differential gene expression analysis. All non-coding RNAs and pseudogenes were removed before DESeq2 analysis. Column A: RefSeq locus tag. Column B: Locus tag. Column C: L. interrogans serovar Copenhageni strain Fiocruz L1-130 (accession numbers NC_005823.1 and NC_005824.1) orthologs identified using OrthoVenn 2.0 [202]. Dashes (-) indicate genes for which no clear ortholog was identified. Column D: Description of gene product, following genome annotation. Columns E, F: Clusters of Orthologous Group (COG) classifications based on MicroScope [187]. Column G: Regulation of the corresponding gene based on RNA-Seq analysis by Zavala-Alvarado et al. [93, 94] performed using the same strains cultivated in vitro. Positive and negative numbers indicate upregulation and repression, respectively, in the WT compared to the mutant strain. Dashes (-) indicate genes that are not differentially regulated at least 3-fold (p≤0.05) by PerRB in vitro. Column H: Fold-regulation determined using DESeq2 based on WT vs. perRB mutant RNA-Seq analysis using leptospires cultivated within DMCs. Column I: Type of regulation by PerRB in DMCs. Genes expressed at ≥3-fold higher/lower levels in the WT vs. mutant with a False-discovery rate-adjusted-p value (q) ≤ 0.05 were considered differentially expressed. “NO” indicates genes that are not regulated by PerRB in DMCs; “Up” indicates genes upregulated by PerRB in DMCs (expressed at lower levels in the mutant vs. WT); “Down” indicates genes downregulated by PerRB in DMCs (expressed at higher levels in the mutant vs. WT). Columns J-O: Number of mapped reads per gene for each one of the three biological replicates per strain. Columns P-AC: Output from DESeq2 for WT vs. perRB mutant strains cultivated in DMCs (3 biological replicates per strain). Column P: Mean DESeq2 values for each gene. [file ppat.1009078.s009.xlsx]

## Sheet: Sheet1
RefSeq Locus tag	Locus tag	LIC ortholog	Description	COG	COG process	Genes regulated >3 fold (p < 0.05) by PerRB in vitro (WT vs perRB mut)	Fold-regulation in DMCs (WT vs perRB mutant)	Differentially-expressed in DMCs	Number of mapped reads						DEseq2 results
									WT #1	WT #2	WT #3	perRB #1	perRB #2	perRB #3	baseMean	log2Fold Change	Power transformation	Fold regulation	lfcSE	stat	pvalue	padj	WT #1	WT #2	WT #3	perRB #1	perRB #2	perRB #3
LIMLP_RS00005	LIMLP_00005	LIC10001	chromosomal replication initiator protein DnaA	Replication, recombination and repair	INFORMATION STORAGE AND PROCESSING	-	2.27765	NO	1489	742	806	220	146	282	490.261	-1.18754	0.439049	-2.27765	0.194024	-6.12061	9.32177e-10	7.87614e-09	726.881	594.723	723.869	282.753	245.354	367.982
LIMLP_RS00010	LIMLP_00010	LIC10002	DNA polymerase III subunit beta	Replication, recombination and repair	INFORMATION STORAGE AND PROCESSING	-	-1.44879	NO	6152	4450	3966	3800	2687	4041	4134.06	0.534844	1.44879	1.44879	0.138616	3.85846	0.000114101	0.000345966	3003.2	3566.74	3561.87	4883.91	4515.53	5273.11
LIMLP_RS00015	LIMLP_00015	LIC10003	DNA replication/repair protein RecF	Replication, recombination and repair	INFORMATION STORAGE AND PROCESSING	-	1.82187	NO	1140	639	602	240	162	231	415.245	-0.865417	0.548888	-1.82187	0.144016	-6.00918	1.86468e-09	1.48212e-08	556.511	512.168	540.657	308.457	272.243	301.432
LIMLP_RS00020	LIMLP_00020	LIC10004	DUF721 domain-containing protein	General function prediction only	POORLY CHARACTERIZED	-	1.81565	NO	2876	2148	1899	674	579	630	1248.74	-0.86049	0.550765	-1.81565	0.151592	-5.67636	1.37593e-08	8.99331e-08	1403.97	1721.65	1705.49	866.251	973.015	822.088
LIMLP_RS00025	LIMLP_00025	LIC10005	DNA topoisomerase (ATP-hydrolyzing) subunit B	Replication, recombination and repair	INFORMATION STORAGE AND PROCESSING	-	-1.2206	NO	10857	6041	5445	4695	3805	4540	5564.15	0.287591	1.2206	1.2206	0.113332	2.53759	0.011162	0.0215116	5300.03	4841.95	4890.16	6034.2	6394.34	5924.26
LIMLP_RS00030	LIMLP_00030	LIC10006	DNA gyrase subunit A	Replication, recombination and repair	INFORMATION STORAGE AND PROCESSING	-	-1.21523	NO	11226	7193	6758	5330	4462	5129	6392.74	0.281231	1.21523	1.21523	0.118621	2.37084	0.0177479	0.0324727	5480.17	5765.29	6069.37	6850.32	7498.44	6692.84
LIMLP_RS00035	LIMLP_00035	LIC10007	tRNA dihydrouridine synthase DusB	Translation, ribosomal structure and biogenesis	INFORMATION STORAGE AND PROCESSING	-	1.38521	NO	4060	2774	2365	1218	879	1168	1816.01	-0.470102	0.721914	-1.38521	0.119067	-3.9482	7.87398e-05	0.000247221	1981.96	2223.4	2124.01	1565.42	1477.17	1524.13
LIMLP_RS00040	LIMLP_00040	LIC10008	hypothetical protein	Function unknown	POORLY CHARACTERIZED	-	1.44426	NO	618	384	319	171	116	157	252.591	-0.53033	0.692396	-1.44426	0.15628	-3.39345	0.000690179	0.00176558	301.687	307.781	286.494	219.776	194.939	204.87
LIMLP_RS00045	LIMLP_00045	LIC10009	lipoprotein LenA	General function prediction only	POORLY CHARACTERIZED	-	-2.12911	NO	623	645	561	732	459	844	689.738	1.09025	2.12911	2.12911	0.2382	4.57704	4.71606e-06	1.90336e-05	304.128	516.977	503.835	940.795	771.354	1101.34
LIMLP_RS00050	LIMLP_00050	LIC10010	hypothetical protein	Function unknown	POORLY CHARACTERIZED	-	1.45196	NO	1545	1056	822	389	374	372	658.791	-0.538006	0.688722	-1.45196	0.160917	-3.34337	0.000827683	0.00207896	754.218	846.399	738.239	499.958	628.511	485.424
LIMLP_RS00055	LIMLP_00055	LIC10011	lipoprotein LipL21	General function prediction only	POORLY CHARACTERIZED	-	-3.10266	down	14021	16029	12626	26437	15436	27858	21216.9	1.63351	3.10266	3.10266	0.245106	6.6645	2.65573e-11	2.95975e-10	6844.59	12847.5	11339.4	33977.9	25940.4	36352
LIMLP_RS00060	LIMLP_00060	LIC10012	VWA domain-containing protein	General function prediction only	POORLY CHARACTERIZED	-	1.60813	NO	3669	2277	2063	868	714	833	1478.56	-0.68538	0.621842	-1.60813	0.117033	-5.85632	4.7325e-09	3.42735e-08	1791.09	1825.05	1852.78	1115.59	1199.88	1086.98
LIMLP_RS00065	LIMLP_00065	LIC10013	transcriptional regulator	Transcription	INFORMATION STORAGE AND PROCESSING	-	2.4636	NO	1828	1426	1270	370	193	372	743.536	-1.30077	0.405909	-2.4636	0.201822	-6.44514	1.15493e-10	1.15968e-09	892.37	1142.96	1140.59	475.538	324.338	485.424
LIMLP_RS00070	LIMLP_00070	LIC10014	DNA polymerase III subunit delta	Replication, recombination and repair	INFORMATION STORAGE AND PROCESSING	-	-1.07701	NO	1236	867	762	543	422	556	685.871	0.107033	1.07701	1.07701	0.133705	0.800516	0.423412	0.505782	603.375	694.913	684.353	697.885	709.175	725.526
LIMLP_RS00075	LIMLP_00075	LIC10015	hypothetical protein	Function unknown	POORLY CHARACTERIZED	-	1.10923	NO	1138	308	351	285	131	323	354.26	-0.149557	0.901527	-1.10923	0.3255	-0.459468	0.645898	0.717339	555.534	246.866	315.233	366.293	220.147	421.483
LIMLP_RS00080	LIMLP_00080	LIC10016	septum formation inhibitor Maf	Cell cycle control, cell division, chromosome partitioning	CELLULAR PROCESSES AND SIGNALING	-	-1.11053	NO	1014	392	364	330	213	369	399.948	0.151246	1.11053	1.11053	0.225226	0.671531	0.501882	0.583098	495.002	314.194	326.909	424.129	357.949	481.509
LIMLP_RS00085	LIMLP_00085	LIC10017	hypothetical protein	Function unknown	POORLY CHARACTERIZED	-	-1.08747	NO	1832	919	952	696	505	736	864.916	0.120974	1.08747	1.08747	0.14353	0.842848	0.399313	0.481982	894.322	736.591	854.992	894.526	848.658	960.408
LIMLP_RS00090	LIMLP_00090	LIC10018	hypothetical protein	Function unknown	POORLY CHARACTERIZED	-	-1.79284	NO	767	430	309	484	323	479	464.416	0.842243	1.79284	1.79284	0.170316	4.94518	7.60746e-07	3.59366e-06	374.424	344.651	277.513	622.056	542.805	625.048
LIMLP_RS00095	LIMLP_00095	LIC10019	SDR family oxidoreductase	Lipid transport and metabolism	METABOLISM	-	-1.89442	NO	1749	1084	951	1269	842	1404	1242.46	0.921758	1.89442	1.89442	0.144448	6.38124	1.75657e-10	1.70609e-09	853.804	868.841	854.094	1630.97	1414.99	1832.08
LIMLP_RS00100	LIMLP_00100	LIC10020	threonylcarbamoyl-AMP synthase	Translation, ribosomal structure and biogenesis	INFORMATION STORAGE AND PROCESSING	-	2.01627	NO	1793	786	691	300	147	322	529.774	-1.01169	0.495965	-2.01627	0.237213	-4.26491	1.99983e-05	7.06312e-05	875.284	629.99	620.588	385.572	247.035	420.178
LIMLP_RS00110	LIMLP_00110	LIC10021	hypothetical protein	General function prediction only	POORLY CHARACTERIZED	-	1.07413	NO	1178	707	634	421	313	403	550.681	-0.10317	0.930985	-1.07413	0.125738	-0.820519	0.411921	0.494614	575.061	566.67	569.396	541.085	526	525.876
LIMLP_RS00120	LIMLP_00120	LIC10022	arsenate reductase family protein	Inorganic ion transport and metabolism	METABOLISM	-	1.13162	NO	1752	1640	1613	863	567	867	1135.29	-0.178391	0.883688	-1.13162	0.214951	-0.829913	0.406588	0.489625	855.269	1314.48	1448.64	1109.16	952.849	1131.35
LIMLP_RS00125	LIMLP_00125	LIC10023	flagellar motor switch protein FliG	Cell motility	CELLULAR PROCESSES AND SIGNALING	-	-1.29715	NO	3052	1836	1478	1194	1373	1323	1642.86	0.375345	1.29715	1.29715	0.182529	2.05636	0.039748	0.066626	1489.89	1471.58	1327.39	1534.57	2307.34	1726.39
LIMLP_RS00130	LIMLP_00130	LIC10024	adenylate/guanylate cyclase domain-containing protein	Signal transduction mechanisms	CELLULAR PROCESSES AND SIGNALING	-	1.30662	NO	1375	751	748	354	256	461	571.949	-0.385844	0.765331	-1.30662	0.174708	-2.20851	0.0272089	0.0475842	671.23	601.937	671.779	454.974	430.211	601.56
LIMLP_RS00135	LIMLP_00135	LIC10025	hypothetical protein	Function unknown	POORLY CHARACTERIZED	-	1.04196	NO	207	128	112	75	47	88	99.0733	-0.0593056	0.959726	-1.04196	0.216315	-0.274163	0.783959	0.83562	101.051	102.594	100.587	96.3929	78.984	114.831
LIMLP_RS00140	LIMLP_00140	LIC10026	hypothetical protein	General function prediction only	POORLY CHARACTERIZED	-	-1.03982	NO	556	469	417	258	207	291	346.837	0.056336	1.03982	1.03982	0.187203	0.300936	0.763463	0.818179	271.421	375.91	374.508	331.592	347.866	379.727
LIMLP_RS00145	LIMLP_00145	LIC10027	hypothetical protein	Function unknown	POORLY CHARACTERIZED	-	-3.01109	down	9324	11168	8565	16674	11959	17077	14167.7	1.59028	3.01109	3.01109	0.236412	6.72675	1.73489e-11	2.00889e-10	4551.67	8951.31	7692.23	21430.1	20097.2	22283.8
LIMLP_RS00150	LIMLP_00150	LIC10028	hypothetical protein	Energy production and conversion	METABOLISM	-	1.79461	NO	1924	1025	816	405	241	355	647.067	-0.843671	0.557224	-1.79461	0.169727	-4.97074	6.66977e-07	3.20164e-06	939.234	821.552	732.85	520.522	405.003	463.24
LIMLP_RS00155	LIMLP_00155	LIC10029	inositol monophosphatase	Carbohydrate transport and metabolism	METABOLISM	-	1.27383	NO	2089	1126	1033	524	460	608	848.317	-0.349168	0.785037	-1.27383	0.139939	-2.49515	0.0125905	0.0240086	1019.78	902.505	927.738	673.465	773.035	793.38
LIMLP_RS00160	LIMLP_00160	LIC10030	hypothetical protein	Function unknown	POORLY CHARACTERIZED	-	1.1938	NO	589	400	375	209	139	219	288.817	-0.255566	0.837658	-1.1938	0.164755	-1.55119	0.120857	0.174993	287.53	320.606	336.788	268.615	233.591	285.774
LIMLP_RS00165	LIMLP_00165	LIC10031	beta-galactosidase	Carbohydrate transport and metabolism	METABOLISM	-	1.09084	NO	1369	910	757	484	406	461	663.907	-0.125435	0.916727	-1.09084	0.13321	-0.941635	0.34638	0.427778	668.301	729.378	679.862	622.056	682.287	601.56
LIMLP_RS00170	LIMLP_00170	LIC10032	Hsp33 family molecular chaperone HslO	Posttranslational modification, protein turnover, chaperones	CELLULAR PROCESSES AND SIGNALING	-	1.90813	NO	1321	678	660	224	181	262	452.499	-0.932158	0.524074	-1.90813	0.156176	-5.96863	2.39252e-09	1.84865e-08	644.869	543.427	592.747	287.893	304.172	341.884
LIMLP_RS00175	LIMLP_00175	LIC10033	tRNA (adenosine(37)-N6)-threonylcarbamoyltransferase complex ATPase subunit type 1 TsaE	Translation, ribosomal structure and biogenesis	INFORMATION STORAGE AND PROCESSING	-	1.3363	NO	209	113	117	53	37	70	86.5526	-0.418239	0.748337	-1.3363	0.234247	-1.78546	0.0741865	0.11384	102.027	90.5711	105.078	68.1176	62.1789	91.3431
LIMLP_RS00180	LIMLP_00180	LIC10034	tRNA (adenosine(37)-N6)-threonylcarbamoyltransferase complex dimerization subunit type 1 TsaB	Translation, ribosomal structure and biogenesis	INFORMATION STORAGE AND PROCESSING	-	1.29118	NO	352	252	257	121	85	128	178.336	-0.368692	0.774485	-1.29118	0.194756	-1.89309	0.0583455	0.0927858	171.835	201.982	230.812	155.514	142.843	167.027
LIMLP_RS00185	LIMLP_00185	LIC10035	VacB/RNase II family 3'-5' exoribonuclease	Transcription	INFORMATION STORAGE AND PROCESSING	-	-1.2904	NO	1449	929	864	725	555	772	849.964	0.367813	1.2904	1.2904	0.125498	2.93083	0.00338054	0.00732686	707.354	744.607	775.959	931.798	932.683	1007.38
LIMLP_RS00190	LIMLP_00190	LIC10036	hypothetical protein	Function unknown	POORLY CHARACTERIZED	-	1.78086	NO	579	311	213	107	74	111	188.323	-0.832575	0.561526	-1.78086	0.211407	-3.93825	8.2079e-05	0.000257123	282.649	249.271	191.295	137.521	124.358	144.844
LIMLP_RS00195	LIMLP_00195	LIC10037	FAD-binding protein	Amino acid transport and metabolism	METABOLISM	-	1.11436	NO	1395	781	626	408	344	443	591.622	-0.156221	0.897373	-1.11436	0.146063	-1.06954	0.284825	0.363084	680.993	625.983	562.211	524.377	578.095	578.072
LIMLP_RS00200	LIMLP_00200	LIC10038	tetratricopeptide repeat protein	General function prediction only	POORLY CHARACTERIZED	-	1.3276	NO	1248	833	854	382	274	448	596.648	-0.408824	0.753237	-1.3276	0.167444	-2.44155	0.0146242	0.0273841	609.233	667.661	766.978	490.961	460.46	584.596
LIMLP_RS00205	LIMLP_00205	LIC10039	type I 3-dehydroquinate dehydratase	Amino acid transport and metabolism	METABOLISM	-	4.80895	up	856	503	519	57	29	110	258.78	-2.26572	0.207945	-4.80895	0.312765	-7.24418	4.35064e-13	7.32211e-12	417.871	403.162	466.114	73.2586	48.7348	143.539
LIMLP_RS00210	LIMLP_00210	LIC10040	KpsF/GutQ family sugar-phosphate isomerase	Cell wall/membrane/envelope biogenesis	CELLULAR PROCESSES AND SIGNALING	-	1.06295	NO	3009	1968	1773	1092	921	1083	1500.51	-0.0880801	0.940774	-1.06295	0.121346	-0.725856	0.467927	0.550417	1468.9	1577.38	1592.33	1403.48	1547.75	1413.21
LIMLP_RS00215	LIMLP_00215	LIC10041	UpxY family transcription antiterminator	Transcription	INFORMATION STORAGE AND PROCESSING	-	2.29772	NO	2505	801	741	299	179	319	605.288	-1.20021	0.435213	-2.29772	0.271186	-4.42576	9.61031e-06	3.63182e-05	1222.86	642.013	665.493	384.286	300.811	416.264
LIMLP_RS00220	LIMLP_00220	LIC10042	hypothetical protein	Function unknown	POORLY CHARACTERIZED	-	1.36781	NO	1422	1143	972	500	366	426	716.139	-0.45187	0.731095	-1.36781	0.165154	-2.73605	0.00621815	0.0126586	694.174	916.131	872.954	642.619	615.067	555.888
LIMLP_RS00225	LIMLP_00225	-	hypothetical protein	Function unknown	POORLY CHARACTERIZED	-	2.96045	NO	493	282	292	68	45	63	162.361	-1.56582	0.337786	-2.96045	0.193696	-8.08389	6.27354e-16	1.68252e-14	240.666	226.027	262.245	87.3962	75.623	82.2088
LIMLP_RS00230	LIMLP_00230	LIC10043	methyl-accepting chemotaxis protein	Cell motility	CELLULAR PROCESSES AND SIGNALING	-	-1.15777	NO	2521	1446	1308	1010	932	971	1282.63	0.211349	1.15777	1.15777	0.140409	1.50523	0.132264	0.189073	1230.67	1158.99	1174.72	1298.09	1566.24	1267.06
LIMLP_RS00235	LIMLP_00235	LIC10044	M50 family peptidase	Amino acid transport and metabolism	METABOLISM	-	1.44818	NO	2180	872	960	448	294	569	739.608	-0.534243	0.690521	-1.44818	0.218492	-2.44514	0.0144794	0.027162	1064.2	698.92	862.177	575.787	494.07	742.489
LIMLP_RS00240	LIMLP_00240	LIC10045	SDR family oxidoreductase	Carbohydrate transport and metabolism	METABOLISM	-	1.07136	NO	2778	1396	1672	924	592	1170	1280.97	-0.0994441	0.933393	-1.07136	0.201062	-0.494595	0.620886	0.695693	1356.13	1118.91	1501.62	1187.56	994.862	1526.74
LIMLP_RS00245	LIMLP_00245	LIC10046	Re/Si-specific NAD(P)(+) transhydrogenase subunit alpha	Energy production and conversion	METABOLISM	-	-1.2067	NO	5173	3439	3103	2441	2089	2367	2967.51	0.271066	1.2067	1.2067	0.124151	2.18336	0.0290097	0.0504152	2525.29	2756.41	2786.81	3137.27	3510.59	3088.7
LIMLP_RS00250	LIMLP_00250	LIC10047	phosphatase PAP2 family protein	Lipid transport and metabolism	METABOLISM	-	1.80159	NO	1827	938	939	345	304	329	645.102	-0.849272	0.555065	-1.80159	0.150718	-5.63486	1.75205e-08	1.11025e-07	891.881	751.82	843.317	443.407	510.875	429.313
LIMLP_RS00255	LIMLP_00255	LIC10048	histidine--tRNA ligase	Translation, ribosomal structure and biogenesis	INFORMATION STORAGE AND PROCESSING	-	1.54413	NO	1923	1087	1059	421	295	574	757.822	-0.626797	0.647613	-1.54413	0.186039	-3.36916	0.000753966	0.00190995	938.746	871.246	951.089	541.085	495.75	749.014
LIMLP_RS00260	LIMLP_00260	LIC10049	DUF1577 domain-containing protein	Function unknown	POORLY CHARACTERIZED	-	1.94005	NO	6252	5521	5040	1753	1071	1633	3031.23	-0.956096	0.51545	-1.94005	0.1932	-4.94874	7.46961e-07	3.53658e-06	3052.02	4425.16	4526.43	2253.02	1799.83	2130.91
LIMLP_RS00265	LIMLP_00265	LIC10050	membrane protein	Cell wall/membrane/envelope biogenesis	CELLULAR PROCESSES AND SIGNALING	-	-1.2028	NO	3654	2596	2379	1920	1261	2012	2202.22	0.266399	1.2028	1.2028	0.149058	1.78721	0.0739037	0.113549	1783.76	2080.73	2136.58	2467.66	2119.12	2625.46
LIMLP_RS00270	LIMLP_00270	LIC10051	dihydropteroate synthase	Coenzyme transport and metabolism	METABOLISM	-	2.63769	NO	468	305	328	76	38	97	175.936	-1.39928	0.379119	-2.63769	0.249751	-5.60268	2.11057e-08	1.31146e-07	228.462	244.462	294.577	97.6781	63.8594	126.576
LIMLP_RS00275	LIMLP_00275	LIC10052	hypothetical protein	General function prediction only	POORLY CHARACTERIZED	-	1.80408	NO	957	593	550	208	166	192	372.211	-0.851259	0.554301	-1.80408	0.143768	-5.92105	3.19889e-09	2.40902e-08	467.176	475.298	493.955	267.33	278.965	250.541
LIMLP_RS00280	LIMLP_00280	LIC10053	tetratricopeptide repeat protein	General function prediction only	POORLY CHARACTERIZED	-	1.75871	NO	2668	993	1007	432	300	497	785.106	-0.81452	0.568598	-1.75871	0.217976	-3.73674	0.000186423	0.000539667	1302.43	795.904	904.388	555.223	504.153	648.536
LIMLP_RS00285	LIMLP_00285	LIC10054	septal ring lytic transglycosylase RlpA family protein	Cell wall/membrane/envelope biogenesis	CELLULAR PROCESSES AND SIGNALING	-	-2.35591	NO	15235	11804	11544	15429	13237	16977	15249	1.23628	2.35591	2.35591	0.162613	7.60261	2.9022e-14	6.06253e-13	7437.23	9461.07	10367.7	19829.9	22244.9	22153.3
LIMLP_RS00290	LIMLP_00290	LIC10055	serine O-acetyltransferase	Amino acid transport and metabolism	METABOLISM	-	1.39129	NO	2015	1213	1149	554	435	540	855.917	-0.476421	0.718758	-1.39129	0.120434	-3.95588	7.6254e-05	0.000240689	983.657	972.237	1031.92	712.022	731.022	704.647
LIMLP_RS00295	LIMLP_00295	LIC10056	site-2 protease family protein	Cell wall/membrane/envelope biogenesis	CELLULAR PROCESSES AND SIGNALING	-	1.14654	NO	1236	680	677	434	240	435	547.528	-0.197283	0.872192	-1.14654	0.175866	-1.12178	0.261957	0.339537	603.375	545.03	608.014	557.794	403.322	567.632
LIMLP_RS00300	LIMLP_00300	LIC10057	hypothetical protein	Function unknown	POORLY CHARACTERIZED	-	1.24829	NO	2902	1998	1896	929	825	921	1417.18	-0.319957	0.801094	-1.24829	0.142919	-2.23872	0.0251738	0.0444175	1416.66	1601.43	1702.8	1193.99	1386.42	1201.81
LIMLP_RS00310	LIMLP_00310	-	transposase	Replication, recombination and repair	INFORMATION STORAGE AND PROCESSING	-	-2.52025	NO	2041	1458	1140	2053	1558	2127	1870.19	1.33357	2.52025	2.52025	0.127572	10.4534	1.41331e-25	1.63198e-23	996.349	1168.61	1023.83	2638.59	2618.23	2775.53
LIMLP_RS00315	LIMLP_00315	LIC10058	MATE family efflux transporter	Defense mechanisms	CELLULAR PROCESSES AND SIGNALING	-	2.19287	NO	690	402	369	124	79	121	240.078	-1.13282	0.456024	-2.19287	0.165916	-6.82767	8.63072e-12	1.08392e-10	336.835	322.209	331.399	159.37	132.76	157.893
LIMLP_RS00320	LIMLP_00320	LIC10059	dicarboxylate/amino acid:cation symporter	Energy production and conversion	METABOLISM	-	1.52284	NO	1568	987	953	410	327	389	666.085	-0.606762	0.656669	-1.52284	0.132295	-4.58643	4.50896e-06	1.82688e-05	765.446	791.094	855.89	526.948	549.527	507.607
LIMLP_RS00325	LIMLP_00325	LIC10063	HAMP domain-containing protein	General function prediction only	POORLY CHARACTERIZED	-	1.066	NO	7857	5552	4408	2712	2712	2641	3955.62	-0.0922014	0.93809	-1.066	0.162095	-0.56881	0.569485	0.647348	3835.53	4450.01	3958.83	3485.57	4557.54	3446.25
LIMLP_RS00330	LIMLP_00330	LIC10061	hypothetical protein	Function unknown	POORLY CHARACTERIZED	-	4.82755	up	1178	598	525	80	68	77	307.24	-2.27129	0.207144	-4.82755	0.184698	-12.2973	9.36032e-35	3.53115e-32	575.061	479.305	471.503	102.819	114.275	100.477
LIMLP_RS00340	LIMLP_00340	LIC10062	hypothetical protein	Function unknown	POORLY CHARACTERIZED	-	1.59935	NO	35	38	43	17	9	12	23.1324	-0.677489	0.625252	-1.59935	0.442302	-1.53174	0.125588	0.180646	17.0859	30.4575	38.6183	21.8491	15.1246	15.6588
LIMLP_RS00345	LIMLP_00345	LIC10063	HAMP domain-containing protein	General function prediction only	POORLY CHARACTERIZED	-	1.07031	NO	2857	1748	1440	960	801	953	1318.75	-0.0980299	0.934308	-1.07031	0.121008	-0.810112	0.417876	0.50032	1394.69	1401.05	1293.27	1233.83	1346.09	1243.57
LIMLP_RS00350	LIMLP_00350	LIC10064	DUF2147 domain-containing protein	Function unknown	POORLY CHARACTERIZED	-	-2.39608	NO	4368	4815	4099	6375	4427	5775	5473.62	1.26067	2.39608	2.39608	0.225937	5.57975	2.40866e-08	1.47464e-07	2132.31	3859.29	3681.32	8193.4	7439.62	7535.81
LIMLP_RS00355	LIMLP_00355	LIC10065	deoxycytidine triphosphate deaminase	Nucleotide transport and metabolism	METABOLISM	-	-1.14389	NO	874	512	540	407	250	433	471.708	0.193954	1.14389	1.14389	0.169805	1.14222	0.253364	0.329976	426.658	410.375	484.974	523.092	420.128	565.023
LIMLP_RS00360	LIMLP_00360	LIC10066	enoyl-CoA hydratase	Lipid transport and metabolism	METABOLISM	-	-1.1244	NO	1724	840	724	618	455	673	767.034	0.169155	1.1244	1.1244	0.161287	1.04878	0.294279	0.372962	841.6	673.272	650.225	794.277	764.632	878.199
LIMLP_RS00365	LIMLP_00365	LIC10067	DNA-binding protein	General function prediction only	POORLY CHARACTERIZED	-	1.81909	NO	3004	1585	1356	617	361	592	1021.14	-0.863216	0.549726	-1.81909	0.164281	-5.2545	1.48425e-07	7.94082e-07	1466.45	1270.4	1217.82	792.992	606.664	772.502
LIMLP_RS00370	LIMLP_00370	LIC10068	hypothetical protein	Function unknown	POORLY CHARACTERIZED	-	-3.30166	down	14196	17987	13459	26846	29901	19643	23969.8	1.72319	3.30166	3.30166	0.301472	5.71592	1.0911e-08	7.32425e-08	6930.02	14416.8	12087.5	34503.5	50248.9	25632.2
LIMLP_RS00375	LIMLP_00375	LIC10069	VOC family protein	Amino acid transport and metabolism	METABOLISM	-	1.65401	NO	2302	1428	1156	526	376	529	884.121	-0.725967	0.604592	-1.65401	0.127686	-5.68554	1.30399e-08	8.58572e-08	1123.76	1144.56	1038.2	676.036	631.872	690.293
LIMLP_RS00380	LIMLP_00380	LIC10070	hypothetical protein	General function prediction only	POORLY CHARACTERIZED	-	1.88431	NO	855	470	492	167	118	185	315.05	-0.914036	0.530698	-1.88431	0.164226	-5.56573	2.61058e-08	1.58657e-07	417.383	376.712	441.866	214.635	198.3	241.407
LIMLP_RS00385	LIMLP_00385	LIC10071	NAD(P)/FAD-dependent oxidoreductase	Coenzyme transport and metabolism	METABOLISM	-	1.23275	NO	955	580	592	323	228	296	441.215	-0.301877	0.811196	-1.23275	0.144672	-2.08663	0.036922	0.0623921	466.2	464.878	531.676	415.132	383.156	386.251
LIMLP_RS00390	LIMLP_00390	LIC10072	hydrolase	General function prediction only	POORLY CHARACTERIZED	-	2.70769	NO	582	381	396	105	51	96	215.177	-1.43706	0.369318	-2.70769	0.213134	-6.74254	1.55643e-11	1.82771e-10	284.113	305.377	355.648	134.95	85.706	125.271
LIMLP_RS00395	LIMLP_00395	LIC10073	class I SAM-dependent methyltransferase	Secondary metabolites biosynthesis, transport and catabolism	METABOLISM	-	1.29572	NO	2964	1415	1264	699	599	741	1098.03	-0.373759	0.771769	-1.29572	0.157025	-2.38025	0.017301	0.0317669	1446.93	1134.14	1135.2	898.382	1006.63	966.932
LIMLP_RS00400	LIMLP_00400	LIC10074	diaminopimelate epimerase	Amino acid transport and metabolism	METABOLISM	-	-1.36281	NO	2932	1820	1800	1531	1138	1730	1774.04	0.446584	1.36281	1.36281	0.135139	3.30462	0.000951057	0.00234938	1431.31	1458.76	1616.58	1967.7	1912.42	2257.48
LIMLP_RS00405	LIMLP_00405	LIC10075	1-acyl-sn-glycerol-3-phosphate acyltransferase	Lipid transport and metabolism	METABOLISM	-	1.0486	NO	4294	3093	2921	1800	1287	1827	2343.15	-0.0684603	0.953655	-1.0486	0.140909	-0.485847	0.627075	0.701117	2096.19	2479.08	2623.35	2313.43	2162.82	2384.06
LIMLP_RS00410	LIMLP_00410	LIC10076	hypothetical protein	Function unknown	POORLY CHARACTERIZED	-	-1.43816	NO	2619	1395	1061	1316	863	1286	1361.54	0.524226	1.43816	1.43816	0.161434	3.24731	0.001165	0.00281564	1278.51	1118.11	952.885	1691.37	1450.28	1678.1
LIMLP_RS00415	LIMLP_00415	-	hypothetical protein	Function unknown	POORLY CHARACTERIZED	-	2.14662	NO	64	43	38	14	10	9	24.3964	-1.10207	0.465849	-2.14662	0.383433	-2.8742	0.00405048	0.00861713	31.2427	34.4651	34.1278	17.9933	16.8051	11.7441
LIMLP_RS00420	LIMLP_00420	LIC10077	hypothetical protein	Function unknown	POORLY CHARACTERIZED	-	1.05879	NO	1397	914	696	487	484	376	661.592	-0.0824122	0.944477	-1.05879	0.203728	-0.404521	0.68583	0.752638	681.97	732.584	625.078	625.911	813.367	490.643
LIMLP_RS00425	LIMLP_00425	LIC10078	histidine kinase	Signal transduction mechanisms	CELLULAR PROCESSES AND SIGNALING	-	2.20498	NO	2268	1443	1339	409	319	391	839.711	-1.14076	0.453519	-2.20498	0.125525	-9.08791	1.0096e-19	4.82405e-18	1107.16	1156.58	1202.56	525.663	536.083	510.217
LIMLP_RS00430	LIMLP_00430	LIC10079	cupin fold metalloprotein, WbuC family	General function prediction only	POORLY CHARACTERIZED	-	1.10972	NO	2168	1414	1398	1001	550	684	1091.76	-0.15019	0.901132	-1.10972	0.184453	-0.814247	0.415503	0.49834	1058.35	1133.34	1255.54	1286.52	924.281	892.553
LIMLP_RS00435	LIMLP_00435	LIC10080	hypothetical protein	Function unknown	POORLY CHARACTERIZED	-	-1.40228	NO	2673	2163	1923	1655	1456	1614	1907.6	0.487778	1.40228	1.40228	0.165319	2.95053	0.00317231	0.00693703	1304.87	1733.68	1727.05	2127.07	2446.82	2106.11
LIMLP_RS00445	LIMLP_00445	LIC10082	hypothetical protein	Function unknown	POORLY CHARACTERIZED	-	-1.31774	NO	640	599	571	463	288	487	503.315	0.398067	1.31774	1.31774	0.22274	1.78713	0.0739158	0.113549	312.427	480.107	512.816	595.065	483.987	635.487
LIMLP_RS00450	LIMLP_00450	LIC10083	hypothetical protein	Function unknown	POORLY CHARACTERIZED	-	1.05792	NO	1690	1071	1073	712	437	650	857.458	-0.0812251	0.945255	-1.05792	0.149963	-0.541636	0.58807	0.66538	825.003	858.422	963.662	915.09	734.383	848.186
LIMLP_RS00465	LIMLP_00465	LIC10086	class I SAM-dependent RNA methyltransferase	Translation, ribosomal structure and biogenesis	INFORMATION STORAGE AND PROCESSING	-	2.51164	NO	819	436	470	135	75	126	272.557	-1.32863	0.398147	-2.51164	0.186658	-7.11799	1.09511e-12	1.70501e-11	399.809	349.46	422.107	173.507	126.038	164.418
LIMLP_RS00470	LIMLP_00470	LIC10087	hypothetical protein	Function unknown	POORLY CHARACTERIZED	-	-1.09011	NO	1944	944	842	708	446	785	857.605	0.124478	1.09011	1.09011	0.178478	0.697441	0.485527	0.567267	948.997	756.629	756.201	909.949	749.508	1024.35
LIMLP_RS00475	LIMLP_00475	LIC10088	hypothetical protein	Function unknown	POORLY CHARACTERIZED	-	-1.23449	NO	19784	17100	12080	10878	10069	8686	12741.5	0.303918	1.23449	1.23449	0.201848	1.50568	0.13215	0.188974	9657.9	13705.9	10849.1	13980.8	16921.1	11334.4
LIMLP_RS00480	LIMLP_00480	LIC10089	hypothetical protein	Cell cycle control, cell division, chromosome partitioning	CELLULAR PROCESSES AND SIGNALING	-	-1.9755	NO	3720	2910	2564	3357	2488	3250	3197.95	0.982217	1.9755	1.9755	0.145761	6.73857	1.59955e-11	1.86779e-10	1815.98	2332.41	2302.73	4314.55	4181.11	4240.93
LIMLP_RS00485	LIMLP_00485	LIC10090	hypothetical protein	Energy production and conversion	METABOLISM	-	-1.39878	NO	4152	3825	3516	3049	2534	2575	3297.94	0.484167	1.39878	1.39878	0.203255	2.38206	0.0172161	0.0316529	2026.87	3065.79	3157.72	3918.69	4258.41	3360.12
LIMLP_RS00490	LIMLP_00490	LIC10091	hypothetical protein	General function prediction only	POORLY CHARACTERIZED	-	1.67496	NO	1695	1091	1007	420	300	391	693.409	-0.74413	0.597028	-1.67496	0.129132	-5.76256	8.28479e-09	5.65192e-08	827.443	874.452	904.388	539.8	504.153	510.217
LIMLP_RS00495	LIMLP_00495	LIC10092	N-acyl homoserine lactonase family protein	General function prediction only	POORLY CHARACTERIZED	-	3.28742	up	669	481	388	94	51	87	230.103	-1.71696	0.30419	-3.28742	0.193669	-8.86543	7.62069e-19	3.33465e-17	326.584	385.528	348.463	120.812	85.706	113.526
LIMLP_RS00500	LIMLP_00500	LIC10093	hypothetical protein	Function unknown	POORLY CHARACTERIZED	-	2.61938	NO	1348	657	530	182	108	167	382.327	-1.38922	0.38177	-2.61938	0.194108	-7.15697	8.24783e-13	1.3187e-11	658.049	526.595	475.993	233.913	181.495	217.919
LIMLP_RS00505	LIMLP_00505	LIC10094	long-chain fatty acid--CoA ligase	Lipid transport and metabolism	METABOLISM	-	-1.01705	NO	10193	6973	6757	3935	4029	3901	5591.99	0.0243921	1.01705	1.01705	0.169657	0.143773	0.88568	0.918092	4975.89	5588.96	6068.47	5057.41	6770.78	5090.42
LIMLP_RS00510	LIMLP_00510	LIC10095	hypothetical protein	Function unknown	POORLY CHARACTERIZED	-	-2.69079	NO	635	895	607	1102	728	1214	966.064	1.42803	2.69079	2.69079	0.276899	5.15721	2.5065e-07	1.29114e-06	309.986	717.355	545.147	1416.33	1223.41	1584.15
LIMLP_RS00515	LIMLP_00515	LIC10096	leucyl/phenylalanyl-tRNA--protein transferase	Posttranslational modification, protein turnover, chaperones	CELLULAR PROCESSES AND SIGNALING	-	2.03454	NO	624	379	266	108	75	116	210.583	-1.0247	0.491512	-2.03454	0.19122	-5.35877	8.37911e-08	4.63808e-07	304.616	303.774	238.895	138.806	126.038	151.369
LIMLP_RS00520	LIMLP_00520	LIC10097	RNA 2',3'-cyclic phosphodiesterase	Translation, ribosomal structure and biogenesis	INFORMATION STORAGE AND PROCESSING	-	1.28425	NO	1928	1199	1010	509	638	356	833.363	-0.360921	0.778667	-1.28425	0.270421	-1.33466	0.181986	0.248854	941.186	961.015	907.082	654.186	1072.17	464.545
LIMLP_RS00525	LIMLP_00525	LIC10098	aminodeoxychorismate synthase component I	Amino acid transport and metabolism	METABOLISM	-	1.18719	NO	1753	1084	957	549	449	550	793.654	-0.247555	0.842323	-1.18719	0.120542	-2.05368	0.0400065	0.0669243	855.757	868.841	859.483	705.596	754.549	717.696
LIMLP_RS00530	LIMLP_00530	LIC10099	histidine kinase	Signal transduction mechanisms	CELLULAR PROCESSES AND SIGNALING	-	1.95972	NO	3389	1788	1588	589	447	610	1136.31	-0.970646	0.510278	-1.95972	0.133458	-7.27307	3.51418e-13	5.98706e-12	1654.4	1433.11	1426.18	757.006	751.188	795.99
LIMLP_RS00535	LIMLP_00535	LIC10101	PLP-dependent transferase	Amino acid transport and metabolism	METABOLISM	-	-1.75626	NO	1811	1498	1407	1542	1141	1513	1537	0.812506	1.75626	1.75626	0.1702	4.77383	1.80758e-06	7.84355e-06	884.071	1200.67	1263.63	1981.84	1917.46	1974.32
LIMLP_RS00540	LIMLP_00540	LIC10102	peptide chain release factor 1	Translation, ribosomal structure and biogenesis	INFORMATION STORAGE AND PROCESSING	-	-1.36456	NO	1531	938	925	775	631	859	917.887	0.448435	1.36456	1.36456	0.130228	3.44347	0.000574302	0.00149523	747.384	751.82	830.743	996.06	1060.4	1120.91
LIMLP_RS00545	LIMLP_00545	LIC10103	hypothetical protein	Function unknown	POORLY CHARACTERIZED	-	1.94308	NO	684	339	227	108	79	112	204.534	-0.958343	0.514648	-1.94308	0.225991	-4.24062	2.22901e-05	7.82591e-05	333.906	271.713	203.869	138.806	132.76	146.149
LIMLP_RS00550	LIMLP_00550	LIC10104	hypothetical protein	Function unknown	POORLY CHARACTERIZED	-	1.04672	NO	1849	1037	897	596	499	632	828.11	-0.0658815	0.955361	-1.04672	0.129585	-0.508404	0.61117	0.68709	902.621	831.17	805.596	766.002	838.575	824.698
LIMLP_RS00555	LIMLP_00555	LIC10105	hypothetical protein	Function unknown	POORLY CHARACTERIZED	-	1.31794	NO	4491	2996	2735	1251	1266	1239	2067.02	-0.398287	0.758759	-1.31794	0.160423	-2.48273	0.0130381	0.0247259	2192.36	2401.34	2456.31	1607.83	2127.53	1616.77
LIMLP_RS00560	LIMLP_00560	LIC10106	NUDIX hydrolase	Replication, recombination and repair	INFORMATION STORAGE AND PROCESSING	-	1.20562	NO	2028	966	1036	564	431	603	821.788	-0.269776	0.829448	-1.20562	0.151729	-1.77802	0.0754011	0.115576	990.003	774.263	930.432	724.875	724.3	786.856
LIMLP_RS00565	LIMLP_00565	LIC10107	rhomboid family intramembrane serine protease	General function prediction only	POORLY CHARACTERIZED	-	2.78207	NO	1389	614	503	142	123	150	367.813	-1.47616	0.359445	-2.78207	0.206162	-7.16017	8.05763e-13	1.29327e-11	678.064	492.13	451.745	182.504	206.703	195.735
LIMLP_RS00570	LIMLP_00570	LIC10108	hypothetical protein	Function unknown	POORLY CHARACTERIZED	-	4.24713	up	66	48	48	9	5	5	23.3825	-2.08649	0.235453	-4.24713	0.451014	-4.62621	3.72414e-06	1.53432e-05	32.219	38.4727	43.1088	11.5671	8.40255	6.52451
LIMLP_RS00580	LIMLP_00580	LIC10110	hypothetical protein	Cell cycle control, cell division, chromosome partitioning	CELLULAR PROCESSES AND SIGNALING	-	1.01701	NO	515	293	277	176	152	186	243.229	-0.0243317	0.983276	-1.01701	0.15581	-0.156163	0.875904	0.912794	251.406	234.844	248.774	226.202	255.438	242.712
LIMLP_RS00600	LIMLP_00595	LIC10112	imidazoleglycerol-phosphate dehydratase	Amino acid transport and metabolism	METABOLISM	-	2.19079	NO	5154	3669	3442	970	879	904	2075.25	-1.13145	0.456457	-2.19079	0.155346	-7.28344	3.25419e-13	5.63653e-12	2516.01	2940.76	3091.26	1246.68	1477.17	1179.63
LIMLP_RS00605	LIMLP_00600	LIC10113	imidazole glycerol phosphate synthase subunit HisH	Amino acid transport and metabolism	METABOLISM	-	2.64986	NO	5200	2489	2106	564	600	533	1475.59	-1.40591	0.377379	-2.64986	0.200357	-7.01705	2.26607e-12	3.28225e-11	2538.47	1994.97	1891.4	724.875	1008.31	695.513
LIMLP_RS00610	LIMLP_00605	LIC10114	1-(5-phosphoribosyl)-5-((5- phosphoribosylamino)methylideneamino)imidazole-4- carboxamide isomerase	Amino acid transport and metabolism	METABOLISM	-	1.86976	NO	3577	1975	1453	604	516	642	1185.88	-0.902854	0.534828	-1.86976	0.158877	-5.68272	1.32571e-08	8.7061e-08	1746.17	1582.99	1304.94	776.284	867.143	837.747
LIMLP_RS00615	LIMLP_00610	LIC10115	hypothetical protein	Posttranslational modification, protein turnover, chaperones	CELLULAR PROCESSES AND SIGNALING	-	1.48231	NO	3598	1924	1736	788	632	922	1355.94	-0.567845	0.674624	-1.48231	0.138974	-4.08599	4.38896e-05	0.000145262	1756.43	1542.11	1559.1	1012.77	1062.08	1203.12
LIMLP_RS00620	LIMLP_00615	LIC10116	hypothetical protein	Function unknown	POORLY CHARACTERIZED	-	2.96775	NO	190	55	73	23	7	20	44.9698	-1.56937	0.336955	-2.96775	0.401823	-3.90563	9.39811e-05	0.000290037	92.7518	44.0833	65.5614	29.5605	11.7636	26.098
LIMLP_RS00625	LIMLP_00620	LIC10117	DUF885 domain-containing protein	Function unknown	POORLY CHARACTERIZED	-	-1.01507	NO	818	583	587	380	213	432	467.308	0.021575	1.01507	1.01507	0.207599	0.103926	0.917228	0.940068	399.321	467.283	527.185	488.391	357.949	563.718
LIMLP_RS00630	LIMLP_00625	LIC10118	bifunctional hydroxymethylpyrimidine kinase/phosphomethylpyrimidine kinase	Coenzyme transport and metabolism	METABOLISM	-	-1.06846	NO	486	237	253	187	94	229	225.26	0.0955286	1.06846	1.06846	0.242019	0.394715	0.693053	0.759963	237.249	189.959	227.22	240.34	157.968	298.823
LIMLP_RS00635	LIMLP_00630	LIC10119	methylated-DNA--protein-cysteine methyltransferase	Replication, recombination and repair	INFORMATION STORAGE AND PROCESSING	-	-1.96169	NO	238	193	162	213	157	210	204.666	0.972094	1.96169	1.96169	0.182341	5.33118	9.75792e-08	5.34436e-07	116.184	154.692	145.492	273.756	263.84	274.029
LIMLP_RS00640	LIMLP_00635	-	hypothetical protein	Function unknown	POORLY CHARACTERIZED	-	-1.98116	NO	0	0	1	0	0	1	0.367167	0.986343	1.98116	1.98116	2.92883	0.33677	0.73629	0.796243	0	0	0.898101	0	0	1.3049
LIMLP_RS00645	LIMLP_00640	LIC10120	GHKL domain-containing protein	Signal transduction mechanisms	CELLULAR PROCESSES AND SIGNALING	-	1.00989	NO	1384	929	861	598	417	536	727.045	-0.0141938	0.99021	-1.00989	0.135049	-0.105101	0.916296	0.939548	675.623	744.607	773.265	768.573	700.773	699.428
LIMLP_RS00650	LIMLP_00645	LIC10121	ribosome small subunit-dependent GTPase A	Translation, ribosomal structure and biogenesis	INFORMATION STORAGE AND PROCESSING	-	-1.24532	NO	1855	1029	904	768	701	771	952.229	0.316512	1.24532	1.24532	0.140262	2.25658	0.0240342	0.0425871	905.55	824.758	811.883	987.063	1178.04	1006.08
LIMLP_RS00655	LIMLP_00650	LIC10122	hypothetical protein	Function unknown	POORLY CHARACTERIZED	-	1.44427	NO	2218	1336	1317	552	488	599	941.259	-0.530337	0.692393	-1.44427	0.132857	-3.99177	6.5581e-05	0.000209708	1082.75	1070.82	1182.8	709.452	820.089	781.636
LIMLP_RS00660	LIMLP_00655	LIC10123	sigma factor regulatory protein FecR	Inorganic ion transport and metabolism	METABOLISM	-	-2.66679	NO	35207	54905	42524	62799	70246	50788	60736.5	1.4151	2.66679	2.66679	0.327519	4.32068	1.55552e-05	5.61312e-05	17186.9	44007.1	38190.8	80711.7	118049	66273.4
LIMLP_RS00665	LIMLP_00660	LIC10124	hypothetical protein	Carbohydrate transport and metabolism	METABOLISM	-	-1.27537	NO	5218	3635	3181	2691	2190	2657	3153.94	0.350911	1.27537	1.27537	0.121078	2.89822	0.00375287	0.00805405	2547.26	2913.5	2856.86	3458.58	3680.32	3467.12
LIMLP_RS00670	LIMLP_00665	LIC10125	tetratricopeptide repeat protein	General function prediction only	POORLY CHARACTERIZED	-	-1.32437	NO	12692	10203	8437	7404	6550	6550	8503.55	0.405308	1.32437	1.32437	0.167059	2.42613	0.0152608	0.0283844	6195.82	8177.85	7577.28	9515.91	11007.3	8547.11
LIMLP_RS00675	LIMLP_00670	LIC10126	tRNA (guanine-N(7)-)-methyltransferase	Translation, ribosomal structure and biogenesis	INFORMATION STORAGE AND PROCESSING	-	1.17817	NO	567	316	254	149	169	132	234.323	-0.236549	0.848773	-1.17817	0.220929	-1.0707	0.284304	0.362531	276.791	253.278	228.118	191.501	284.006	172.247
LIMLP_RS00680	LIMLP_00675	LIC10127	MBL fold metallo-hydrolase	Signal transduction mechanisms	CELLULAR PROCESSES AND SIGNALING	-	1.55838	NO	5781	2873	2514	1206	817	1390	2019.91	-0.640046	0.641693	-1.55838	0.167688	-3.81689	0.000135144	0.000402144	2822.09	2302.75	2257.83	1550	1372.98	1813.81
LIMLP_RS00685	LIMLP_00680	LIC10128	PilZ domain-containing protein	Signal transduction mechanisms	CELLULAR PROCESSES AND SIGNALING	-	-1.47912	NO	3213	2585	2040	2118	1883	1692	2261.16	0.564736	1.47912	1.47912	0.184846	3.05517	0.0022493	0.00507894	1568.48	2071.91	1832.13	2722.14	3164.4	2207.89
LIMLP_RS00690	LIMLP_00685	LIC10129	hypothetical protein	Translation, ribosomal structure and biogenesis	INFORMATION STORAGE AND PROCESSING	-	-2.03673	NO	4842	3108	3078	3706	3229	4081	3855.66	1.02625	2.03673	2.03673	0.130777	7.84736	4.24901e-15	9.70501e-14	2363.71	2491.11	2764.35	4763.09	5426.37	5325.31
LIMLP_RS00695	LIMLP_00690	LIC10130	YihA family ribosome biogenesis GTP-binding protein	General function prediction only	POORLY CHARACTERIZED	-	1.51953	NO	3857	3085	2715	1240	939	995	1877.32	-0.603624	0.658099	-1.51953	0.169342	-3.56453	0.000364504	0.000993602	1882.86	2472.67	2438.34	1593.7	1578	1298.38
LIMLP_RS00700	LIMLP_00695	LIC10131	tRNA(Ile)-lysidine synthetase	Cell cycle control, cell division, chromosome partitioning	CELLULAR PROCESSES AND SIGNALING	-	1.54911	NO	2821	1762	1583	752	490	709	1154.37	-0.631442	0.645531	-1.54911	0.127455	-4.95423	7.26171e-07	3.44993e-06	1377.12	1412.27	1421.69	966.499	823.45	925.176
LIMLP_RS00705	LIMLP_00700	LIC10132	sigma-54-dependent Fis family transcriptional regulator	Signal transduction mechanisms	CELLULAR PROCESSES AND SIGNALING	-	1.10367	NO	3130	2164	2011	977	1082	1165	1610.45	-0.14231	0.906067	-1.10367	0.174853	-0.813882	0.415712	0.498364	1527.96	1734.48	1806.08	1255.68	1818.31	1520.21
LIMLP_RS00710	LIMLP_00705	LIC10133	hypothetical protein	Function unknown	POORLY CHARACTERIZED	-	5.31099	NO	6	3	3	0	1	0	1.61806	-2.40898	0.188289	-5.31099	1.55509	-1.54909	0.121359	0.175536	2.929	2.40454	2.6943	0	1.68051	0
LIMLP_RS00715	LIMLP_00710	LIC10134	DUF3095 domain-containing protein	Function unknown	POORLY CHARACTERIZED	-	-1.38915	NO	726	484	419	383	320	401	445.32	0.474206	1.38915	1.38915	0.136956	3.46246	0.000535256	0.00140916	354.409	387.933	376.304	492.246	537.763	523.266
LIMLP_RS00720	LIMLP_00715	LIC10135	SET domain-containing protein-lysine N-methyltransferase	General function prediction only	POORLY CHARACTERIZED	-	5.75336	up	1020	557	514	66	44	65	274.931	-2.52441	0.173811	-5.75336	0.182075	-13.8646	1.03762e-43	1.4378e-40	497.931	446.443	461.624	84.8258	73.9424	84.8186
LIMLP_RS00725	LIMLP_00720	LIC10136	ABC transporter ATP-binding protein	Defense mechanisms	CELLULAR PROCESSES AND SIGNALING	-	1.74668	NO	17973	15304	11937	4266	4721	3655	8324.46	-0.804617	0.572514	-1.74668	0.222313	-3.6193	0.0002954	0.000823595	8773.83	12266.4	10720.6	5482.83	7933.69	4769.42
LIMLP_RS00730	LIMLP_00725	LIC10137	ACT domain-containing protein	Posttranslational modification, protein turnover, chaperones	CELLULAR PROCESSES AND SIGNALING	-	-1.34662	NO	5842	3404	2877	2646	2761	2267	3193.82	0.429341	1.34662	1.34662	0.188904	2.2728	0.0230383	0.0410596	2851.87	2728.35	2583.84	3400.74	4639.89	2958.21
LIMLP_RS00735	LIMLP_00730	LIC10138	hypothetical protein	Signal transduction mechanisms	CELLULAR PROCESSES AND SIGNALING	-	-1.09766	NO	5338	3635	3145	2316	1620	2648	2916.38	0.134429	1.09766	1.09766	0.142929	0.94053	0.346946	0.42835	2605.84	2913.5	2824.53	2976.61	2722.43	3455.38
LIMLP_RS00740	LIMLP_00735	LIC10139	hypothetical protein	Signal transduction mechanisms	CELLULAR PROCESSES AND SIGNALING	-	1.46735	NO	347	202	191	94	53	100	140.534	-0.553211	0.681502	-1.46735	0.201924	-2.7397	0.00614958	0.0125436	169.394	161.906	171.537	120.812	89.067	130.49
LIMLP_RS00745	LIMLP_00740	LIC10140	chorismate synthase	Amino acid transport and metabolism	METABOLISM	-	-1.378	NO	3432	2257	2047	1863	1273	2143	2108.82	0.462577	1.378	1.378	0.147963	3.12631	0.00177013	0.00410169	1675.39	1809.02	1838.41	2394.4	2139.29	2796.41
LIMLP_RS00750	LIMLP_00745	LIC10141	NADH dehydrogenase	Energy production and conversion	METABOLISM	-	-1.13445	NO	7685	4596	4198	3301	2583	3165	3986.48	0.181992	1.13445	1.13445	0.104213	1.74634	0.0807514	0.122423	3751.56	3683.76	3770.23	4242.57	4340.76	4130.02
LIMLP_RS00755	LIMLP_00750	LIC10142	NADH-quinone oxidoreductase subunit I	Energy production and conversion	METABOLISM	-	-1.10571	NO	2756	1423	1217	939	821	1054	1256.81	0.144974	1.10571	1.10571	0.14711	0.985477	0.32439	0.404466	1345.39	1140.55	1092.99	1206.84	1379.7	1375.37
LIMLP_RS00760	LIMLP_00755	LIC10143	DUF433 domain-containing protein	General function prediction only	POORLY CHARACTERIZED	-	2.10762	NO	2051	1600	1307	405	239	548	849.12	-1.07561	0.474469	-2.10762	0.223656	-4.80922	1.51518e-06	6.70065e-06	1001.23	1282.42	1173.82	520.522	401.642	715.086
LIMLP_RS00765	LIMLP_00760	LIC10144	RNA polymerase sigma factor	Transcription	INFORMATION STORAGE AND PROCESSING	-	1.78113	NO	1719	952	929	332	274	369	634.201	-0.832789	0.561443	-1.78113	0.136369	-6.10689	1.0159e-09	8.46312e-09	839.159	763.041	834.336	426.699	460.46	481.509
LIMLP_RS00770	LIMLP_00765	LIC10145	hypothetical protein	Cell cycle control, cell division, chromosome partitioning	CELLULAR PROCESSES AND SIGNALING	-	1.58569	NO	6056	3992	4065	1564	1243	1597	2664.95	-0.66511	0.630641	-1.58569	0.133993	-4.96376	6.91404e-07	3.29985e-06	2956.34	3199.64	3650.78	2010.11	2088.87	2083.93
LIMLP_RS00775	LIMLP_00770	LIC10149	DsbA family oxidoreductase	Secondary metabolites biosynthesis, transport and catabolism	METABOLISM	-	-1.41434	NO	761	415	310	344	345	286	396.272	0.500124	1.41434	1.41434	0.20967	2.38529	0.0170657	0.0313904	371.495	332.628	278.411	442.122	579.776	373.202
LIMLP_RS00785	LIMLP_00780	LIC10150	valine--pyruvate transaminase	Amino acid transport and metabolism	METABOLISM	-	1.00148	NO	2366	1385	1262	913	661	850	1131.99	-0.0021296	0.998525	-1.00148	0.115727	-0.018402	0.985318	0.99056	1155	1110.1	1133.4	1173.42	1110.82	1109.17
LIMLP_RS00790	LIMLP_00785	LIC10151	hypothetical protein	Function unknown	POORLY CHARACTERIZED	-	-1.10037	NO	6036	3563	3448	2442	2090	2409	3115.56	0.137986	1.10037	1.10037	0.119414	1.15553	0.247874	0.323724	2946.58	2855.79	3096.65	3138.55	3512.27	3143.51
LIMLP_RS00805	LIMLP_00800	LIC10154	50S ribosomal protein L34	Translation, ribosomal structure and biogenesis	INFORMATION STORAGE AND PROCESSING	-	-2.61631	NO	3238	3474	2948	4310	3276	5590	4225.31	1.38753	2.61631	2.61631	0.235579	5.88988	3.86468e-09	2.86372e-08	1580.69	2784.46	2647.6	5539.38	5505.35	7294.4
LIMLP_RS00815	LIMLP_00815	LIC10156	membrane protein insertion efficiency factor YidD	General function prediction only	POORLY CHARACTERIZED	-	1.56605	NO	1106	295	267	172	126	167	277.813	-0.647126	0.638551	-1.56605	0.3145	-2.05764	0.039625	0.0664735	539.913	236.447	239.793	221.061	211.744	217.919
LIMLP_RS00820	LIMLP_00820	LIC10157	membrane protein insertase YidC	Intracellular trafficking, secretion, and vesicular transport	CELLULAR PROCESSES AND SIGNALING	-	-1.46247	NO	2986	2430	2110	2026	1386	2155	2174.25	0.548406	1.46247	1.46247	0.165961	3.30442	0.000951732	0.00234938	1457.67	1947.68	1894.99	2603.89	2329.19	2812.06
LIMLP_RS00825	LIMLP_00825	LIC10158	KH domain-containing protein	General function prediction only	POORLY CHARACTERIZED	-	-3.2799	down	3042	3147	2012	4698	3800	5088	4146.28	1.71365	3.2799	3.2799	0.204806	8.36719	5.90072e-17	1.93144e-15	1485	2522.36	1806.98	6038.05	6385.94	6639.34
LIMLP_RS00830	LIMLP_00830	LIC10159	tRNA uridine-5-carboxymethylaminomethyl(34) synthesis GTPase MnmE	General function prediction only	POORLY CHARACTERIZED	-	1.02137	NO	1522	976	753	560	402	582	726.048	-0.0305054	0.979077	-1.02137	0.136429	-0.223598	0.82307	0.869135	742.99	782.278	676.27	719.734	675.565	759.453
LIMLP_RS00835	LIMLP_00835	LIC10160	malate dehydrogenase	Energy production and conversion	METABOLISM	-	1.12643	NO	2020	969	837	591	374	647	791.139	-0.171756	0.887762	-1.12643	0.181864	-0.944416	0.344957	0.426528	986.098	776.667	751.71	759.576	628.511	844.272
LIMLP_RS00840	LIMLP_00840	LIC10161	hypothetical protein	Function unknown	POORLY CHARACTERIZED	-	1.00748	NO	4901	3019	2996	1747	1507	2045	2491.56	-0.0107528	0.992574	-1.00748	0.13327	-0.0806845	0.935693	0.954551	2392.51	2419.77	2690.71	2245.31	2532.53	2668.52
LIMLP_RS00845	LIMLP_00845	LIC10162	class II fumarate hydratase	Energy production and conversion	METABOLISM	-	-1.37634	NO	2290	1238	1389	1107	757	1474	1329.33	0.460836	1.37634	1.37634	0.193627	2.38002	0.0173118	0.0317728	1117.9	992.274	1247.46	1422.76	1272.15	1923.43
LIMLP_RS00850	LIMLP_00850	-	hypothetical protein	Function unknown	POORLY CHARACTERIZED	-	-1.42471	NO	31	18	30	24	8	26	22.4535	0.510671	1.42471	1.42471	0.444261	1.14948	0.250357	0.326761	15.1332	14.4273	26.943	30.8457	13.4441	33.9275
LIMLP_RS00855	LIMLP_00855	LIC10163	hypothetical protein	Function unknown	POORLY CHARACTERIZED	-	-1.6807	NO	143	102	95	116	51	122	105.146	0.749065	1.6807	1.6807	0.26227	2.85609	0.00428898	0.00907804	69.8079	81.7544	85.3196	149.088	85.706	159.198
LIMLP_RS00860	LIMLP_00860	LIC10164	hypothetical protein	Function unknown	POORLY CHARACTERIZED	-	-1.51778	NO	79	56	83	78	31	64	65.6418	0.601964	1.51778	1.51778	0.336862	1.78697	0.0739419	0.113549	38.5652	44.8848	74.5424	100.249	52.0958	83.5137
LIMLP_RS00865	LIMLP_00865	LIC10165	nuclease inhibitor	General function prediction only	POORLY CHARACTERIZED	-	-1.92114	NO	650	818	947	1063	531	949	886.727	0.941962	1.92114	1.92114	0.319235	2.95069	0.00317067	0.00693703	317.309	655.639	850.502	1366.21	892.351	1238.35
LIMLP_RS00870	LIMLP_00870	LIC10166	hypothetical protein	Function unknown	POORLY CHARACTERIZED	-	-1.97034	NO	446	506	530	736	296	549	543.173	0.978445	1.97034	1.97034	0.310548	3.15071	0.00162877	0.00381622	217.723	405.566	475.993	945.936	497.431	716.391
LIMLP_RS00875	LIMLP_00875	-	hypothetical protein	Function unknown	POORLY CHARACTERIZED	-	-2.21001	NO	220	220	239	364	144	295	265.524	1.14405	2.21001	2.21001	0.303522	3.76925	0.00016374	0.000478669	107.397	176.333	214.646	467.827	241.993	384.946
LIMLP_RS00880	LIMLP_00880	LIC10167	hypothetical protein	Function unknown	POORLY CHARACTERIZED	-	-2.05754	NO	464	497	569	732	333	636	577.701	1.04092	2.05754	2.05754	0.299379	3.47693	0.000507196	0.00134123	226.51	398.353	511.019	940.795	559.61	829.918
LIMLP_RS00885	LIMLP_00885	LIC10711	hypothetical protein	Function unknown	POORLY CHARACTERIZED	-	-1.94429	NO	489	516	632	741	340	645	597.549	0.95924	1.94429	1.94429	0.306361	3.13108	0.00174167	0.00404024	238.714	413.581	567.6	952.362	571.373	841.662
LIMLP_RS00890	LIMLP_00890	LIC10168	XRE family transcriptional regulator	Transcription	INFORMATION STORAGE AND PROCESSING	-	1.75031	NO	3564	1772	1287	650	475	639	1130.57	-0.807612	0.571327	-1.75031	0.180225	-4.48114	7.42466e-06	2.86046e-05	1739.83	1420.28	1155.86	835.405	798.242	833.832
LIMLP_RS00900	LIMLP_00900	LIC10169	DNA-binding protein	General function prediction only	POORLY CHARACTERIZED	-	1.20238	NO	22	12	15	7	5	8	10.278	-0.26589	0.831686	-1.20238	0.535148	-0.496852	0.619293	0.694471	10.7397	9.61817	13.4715	8.99667	8.40255	10.4392
LIMLP_RS00905	LIMLP_00905	LIC10170	hypothetical protein	Function unknown	POORLY CHARACTERIZED	-	1.21431	NO	17	9	7	4	3	6	6.63518	-0.280133	0.823515	-1.21431	0.658055	-0.425699	0.670327	0.73855	8.29884	7.21363	6.28671	5.14095	5.04153	7.82941
LIMLP_RS00910	LIMLP_00910	LIC10171	hypothetical protein	Function unknown	POORLY CHARACTERIZED	-	1.42756	NO	14	9	9	5	3	3	6.25222	-0.513554	0.700495	-1.42756	0.684733	-0.750005	0.453251	0.535427	6.83434	7.21363	8.08291	6.42619	5.04153	3.91471
LIMLP_RS00915	LIMLP_00915	LIC10172	hypothetical protein	Function unknown	POORLY CHARACTERIZED	-	1.42047	NO	231	92	88	40	39	55	75.7096	-0.506367	0.703993	-1.42047	0.274201	-1.8467	0.0647909	0.101675	112.767	73.7393	79.0329	51.4095	65.5399	71.7696
LIMLP_RS00920	LIMLP_00920	LIC10173	hypothetical protein	Function unknown	POORLY CHARACTERIZED	-	3.91855	up	25	21	16	3	0	5	8.9643	-1.97032	0.255196	-3.91855	0.705579	-2.79249	0.00523042	0.0108389	12.2042	16.8318	14.3696	3.85572	0	6.52451
LIMLP_RS00925	LIMLP_00925	LIC10174	hypothetical protein	Function unknown	POORLY CHARACTERIZED	-	1.67902	NO	21	15	16	6	0	10	9.56738	-0.747622	0.595584	-1.67902	0.661271	-1.13058	0.258231	0.335563	10.2515	12.0227	14.3696	7.71143	0	13.049
LIMLP_RS00930	LIMLP_00930	LIC10175	hypothetical protein	Function unknown	POORLY CHARACTERIZED	-	1.52212	NO	198	159	122	56	31	71	91.7306	-0.606078	0.65698	-1.52212	0.257821	-2.35077	0.0187345	0.0341277	96.6571	127.441	109.568	71.9734	52.0958	92.6481
LIMLP_RS00935	LIMLP_00935	LIC10176	hypothetical protein	Function unknown	POORLY CHARACTERIZED	-	-1.08686	NO	66	65	38	38	16	39	40.8439	0.12016	1.08686	1.08686	0.344445	0.34885	0.727202	0.788466	32.219	52.0984	34.1278	48.8391	26.8882	50.8912
LIMLP_RS00940	LIMLP_00940	LIC10177	hypothetical protein	Function unknown	POORLY CHARACTERIZED	-	-1.81862	NO	67	59	54	56	42	67	59.7462	0.862841	1.81862	1.81862	0.271742	3.17523	0.0014972	0.0035403	32.7072	47.2893	48.4974	71.9734	70.5814	87.4284
LIMLP_RS00950	LIMLP_00950	LIC10178	hypothetical protein	Function unknown	POORLY CHARACTERIZED	-	1.23832	NO	248	157	124	82	55	70	107.905	-0.308383	0.807547	-1.23832	0.201325	-1.53176	0.125581	0.180646	121.065	125.838	111.365	105.39	92.4281	91.3431
LIMLP_RS00955	LIMLP_00955	LIC10179	hypothetical protein	Function unknown	POORLY CHARACTERIZED	-	-1.27748	NO	99	39	34	46	22	35	41.9811	0.353298	1.27748	1.27748	0.327484	1.07883	0.280666	0.358772	48.3286	31.2591	30.5354	59.121	36.9712	45.6716
LIMLP_RS00960	LIMLP_00960	LIC10180	LysM peptidoglycan-binding domain-containing protein	Cell wall/membrane/envelope biogenesis	CELLULAR PROCESSES AND SIGNALING	-	-1.60879	NO	50	33	33	32	30	29	34.9801	0.685978	1.60879	1.60879	0.308427	2.22412	0.0261403	0.0459473	24.4084	26.45	29.6373	41.1276	50.4153	37.8422
LIMLP_RS00965	LIMLP_00965	LIC10181	hypothetical protein	Function unknown	POORLY CHARACTERIZED	-	1.00279	NO	222	120	141	91	66	78	110.14	-0.00402236	0.997216	-1.00279	0.209686	-0.0191828	0.984695	0.990413	108.373	96.1817	126.632	116.957	110.914	101.782
LIMLP_RS00970	LIMLP_00970	LIC10182	hypothetical protein	Function unknown	POORLY CHARACTERIZED	-	-1.39722	NO	149	80	70	68	67	63	80.3207	0.482555	1.39722	1.39722	0.232137	2.07875	0.0376405	0.0634515	72.7369	64.1211	62.8671	87.3962	112.594	82.2088
LIMLP_RS00975	LIMLP_00975	LIC10183	hypothetical protein	Function unknown	POORLY CHARACTERIZED	-	-2.49581	NO	163	122	98	175	136	158	154.168	1.31951	2.49581	2.49581	0.185587	7.10991	1.16121e-12	1.79449e-11	79.5713	97.7847	88.0139	224.917	228.549	206.175
LIMLP_RS00980	LIMLP_00980	LIC10184	hypothetical protein	Function unknown	POORLY CHARACTERIZED	-	-1.9257	NO	403	336	253	346	248	359	337.196	0.945382	1.9257	1.9257	0.174931	5.40432	6.50539e-08	3.67931e-07	196.731	269.309	227.22	444.693	416.767	468.46
LIMLP_RS00985	LIMLP_00985	LIC10185	hypothetical protein	Function unknown	POORLY CHARACTERIZED	-	-1.68278	NO	177	121	90	104	78	137	117.956	0.750843	1.68278	1.68278	0.215053	3.49143	0.000480441	0.00127698	86.4056	96.9832	80.8291	133.665	131.08	178.772
LIMLP_RS00990	LIMLP_00990	LIC10186	hypothetical protein	Function unknown	POORLY CHARACTERIZED	-	-1.07433	NO	118	64	47	40	31	46	52.4404	0.103442	1.07433	1.07433	0.268067	0.385881	0.699585	0.765712	57.6037	51.2969	42.2107	51.4095	52.0958	60.0255
LIMLP_RS00995	LIMLP_00995	LIC10187	hypothetical protein	Function unknown	POORLY CHARACTERIZED	-	-1.35673	NO	463	276	265	226	210	221	269.498	0.44013	1.35673	1.35673	0.16234	2.71117	0.00670465	0.01351	226.021	221.218	237.997	290.464	352.907	288.383
LIMLP_RS01005	LIMLP_01005	LIC10189	hypothetical protein	Function unknown	POORLY CHARACTERIZED	-	-1.35068	NO	590	344	308	257	274	267	329.922	0.433684	1.35068	1.35068	0.177426	2.44431	0.0145128	0.0272123	288.019	275.721	276.615	330.306	460.46	348.409
LIMLP_RS01010	LIMLP_01010	LIC10190	hypothetical protein	Carbohydrate transport and metabolism	METABOLISM	-	2.00898	NO	609	376	358	130	64	138	229.149	-1.00646	0.497764	-2.00898	0.209337	-4.80788	1.52542e-06	6.73158e-06	297.294	301.369	321.52	167.081	107.553	180.076
LIMLP_RS01015	LIMLP_01015	LIC10191	OmpA family protein	Cell wall/membrane/envelope biogenesis	CELLULAR PROCESSES AND SIGNALING	-	-2.5434	NO	18595	26934	22614	36028	24330	32532	30102.9	1.34676	2.5434	2.5434	0.285183	4.72243	2.33047e-06	9.91583e-06	9077.47	21588	20309.7	46304.6	40886.8	42451.1
LIMLP_RS01020	LIMLP_01020	LIC10192	RluA family pseudouridine synthase	Translation, ribosomal structure and biogenesis	INFORMATION STORAGE AND PROCESSING	-	1.73879	NO	897	656	576	239	167	201	388.515	-0.798086	0.575112	-1.73879	0.161448	-4.94332	7.68049e-07	3.61993e-06	437.886	525.793	517.306	307.172	280.645	262.285
LIMLP_RS01025	LIMLP_01025	LIC10193	carbon-nitrogen family hydrolase	General function prediction only	POORLY CHARACTERIZED	-	-1.56962	NO	1507	1158	864	1008	697	1041	1044.17	0.650418	1.56962	1.56962	0.151924	4.2812	1.8589e-05	6.5934e-05	735.668	928.153	775.959	1295.52	1171.32	1358.4
LIMLP_RS01030	LIMLP_01030	LIC10194	SDR family oxidoreductase	General function prediction only	POORLY CHARACTERIZED	-	1.58235	NO	483	392	337	132	93	161	231.444	-0.662068	0.631972	-1.58235	0.202612	-3.26766	0.00108442	0.00264086	235.785	314.194	302.66	169.652	156.287	210.089
LIMLP_RS01035	LIMLP_01035	LIC10195	DNA repair photolyase	Replication, recombination and repair	INFORMATION STORAGE AND PROCESSING	-	1.35755	NO	676	558	468	243	183	200	346.397	-0.441007	0.73662	-1.35755	0.184037	-2.3963	0.0165616	0.0306393	330.001	447.245	420.311	312.313	307.533	260.98
LIMLP_RS01040	LIMLP_01040	LIC10196	hypothetical protein	Nucleotide transport and metabolism	METABOLISM	-	1.70715	NO	696	429	411	174	104	165	277.741	-0.771586	0.585773	-1.70715	0.166402	-4.63688	3.53702e-06	1.46448e-05	339.764	343.85	369.119	223.632	174.773	215.309
LIMLP_RS01045	LIMLP_01045	LIC10197	DUF1232 domain-containing protein	Function unknown	POORLY CHARACTERIZED	-	-2.09704	NO	347	261	190	319	234	266	283.26	1.06836	2.09704	2.09704	0.171274	6.23771	4.44033e-10	3.98671e-09	169.394	209.195	170.639	409.991	393.239	347.104
LIMLP_RS01050	LIMLP_01050	LIC10198	inositol monophosphatase	Carbohydrate transport and metabolism	METABOLISM	-	-1.28938	NO	1689	889	803	704	706	633	862.581	0.366681	1.28938	1.28938	0.178819	2.05056	0.0403094	0.0673768	824.514	712.546	721.175	904.808	1186.44	826.003
LIMLP_RS01055	LIMLP_01055	LIC10199	glycosyltransferase family 1 protein	Cell wall/membrane/envelope biogenesis	CELLULAR PROCESSES AND SIGNALING	-	1.17757	NO	740	495	454	263	177	269	358.703	-0.23581	0.849208	-1.17757	0.152553	-1.54576	0.122163	0.176453	361.244	396.749	407.738	338.018	297.45	351.019
LIMLP_RS01060	LIMLP_01060	LIC10200	glycosyltransferase	Cell wall/membrane/envelope biogenesis	CELLULAR PROCESSES AND SIGNALING	-	1.64864	NO	464	290	314	122	65	138	197.844	-0.721275	0.606561	-1.64864	0.220149	-3.27631	0.00105173	0.00257027	226.51	232.439	282.004	156.799	109.233	180.076
LIMLP_RS01065	LIMLP_01065	LIC10201	glycosyltransferase	Cell wall/membrane/envelope biogenesis	CELLULAR PROCESSES AND SIGNALING	-	2.00015	NO	684	361	356	126	80	133	235.485	-1.00011	0.499962	-2.00015	0.1771	-5.64714	1.63141e-08	1.03609e-07	333.906	289.347	319.724	161.94	134.441	173.552
LIMLP_RS01070	LIMLP_01070	LIC10202	hypothetical protein	Function unknown	POORLY CHARACTERIZED	-	-1.03068	NO	2385	1613	1425	950	793	994	1264.6	0.0436026	1.03068	1.03068	0.12381	0.352174	0.724708	0.786583	1164.28	1292.84	1279.79	1220.98	1332.64	1297.07
LIMLP_RS01075	LIMLP_01075	LIC10203	NAD-dependent epimerase/dehydratase family protein	Carbohydrate transport and metabolism	METABOLISM	-	1.46868	NO	1372	651	652	312	241	311	498.156	-0.554524	0.680882	-1.46868	0.156531	-3.54257	0.000396246	0.00107001	669.765	521.786	585.562	400.994	405.003	405.825
LIMLP_RS01080	LIMLP_01080	LIC10204	protoheme IX farnesyltransferase	Posttranslational modification, protein turnover, chaperones	CELLULAR PROCESSES AND SIGNALING	-	1.1295	NO	2464	1752	1849	933	704	1067	1340.37	-0.175679	0.88535	-1.1295	0.168799	-1.04076	0.297987	0.377087	1202.84	1404.25	1660.59	1199.13	1183.08	1392.33
LIMLP_RS01085	LIMLP_01085	LIC10205	heme A synthase	Posttranslational modification, protein turnover, chaperones	CELLULAR PROCESSES AND SIGNALING	-	1.72098	NO	2615	1678	1739	597	362	806	1101.78	-0.783228	0.581065	-1.72098	0.214816	-3.64605	0.000266305	0.000747993	1276.56	1344.94	1561.8	767.287	608.345	1051.75
LIMLP_RS01090	LIMLP_01090	LIC10206	hypothetical protein	Function unknown	POORLY CHARACTERIZED	-	-1.73667	NO	6868	6606	5048	5797	4866	5563	6011.37	0.79632	1.73667	1.73667	0.188499	4.22454	2.39432e-05	8.29639e-05	3352.73	5294.8	4533.61	7450.53	8177.36	7259.17
LIMLP_RS01095	LIMLP_01095	LIC10207	SCO family protein	General function prediction only	POORLY CHARACTERIZED	-	2.33992	NO	11423	5493	4484	1500	1004	1816	3331.82	-1.22646	0.427364	-2.33992	0.190901	-6.42461	1.32211e-10	1.3117e-09	5576.33	4402.72	4027.08	1927.86	1687.23	2369.7
LIMLP_RS01100	LIMLP_01100	LIC10208	cytochrome c oxidase subunit II	Energy production and conversion	METABOLISM	-	-1.43516	NO	17174	15234	13775	12104	8552	13316	13378.3	0.52121	1.43516	1.43516	0.187326	2.78237	0.00539632	0.011166	8383.78	12210.3	12371.3	15556.5	14371.7	17376.1
LIMLP_RS01105	LIMLP_01105	LIC10209	cytochrome c oxidase subunit I	Energy production and conversion	METABOLISM	-	-1.58398	NO	29367	26833	23975	24500	16731	23963	24708.2	0.663558	1.58398	1.58398	0.18752	3.53859	0.00040227	0.00108446	14336	21507	21532	31488.3	28116.6	31269.4
LIMLP_RS01110	LIMLP_01110	LIC10210	cytochrome c oxidase subunit 3 family protein	Energy production and conversion	METABOLISM	-	-1.56758	NO	8609	8018	6837	6959	4969	6887	7175.13	0.648541	1.56758	1.56758	0.185548	3.49527	0.000473583	0.00126198	4202.63	6426.54	6140.32	8943.98	8350.45	8986.86
LIMLP_RS01120	LIMLP_01120	LIC10211	hypothetical protein	Function unknown	POORLY CHARACTERIZED	-	-2.16326	NO	603	496	461	663	472	567	581.856	1.11321	2.16326	2.16326	0.178571	6.23397	4.54774e-10	4.07434e-09	294.365	397.551	414.024	852.113	793.201	739.88
LIMLP_RS01125	LIMLP_01125	LIC10213	hypothetical protein	Function unknown	POORLY CHARACTERIZED	-	1.60372	NO	3530	1363	1387	613	402	819	1098.92	-0.681421	0.623551	-1.60372	0.233998	-2.91208	0.00359032	0.00773714	1723.23	1092.46	1245.67	787.851	675.565	1068.71
LIMLP_RS01130	LIMLP_01130	LIC10214	transcriptional regulator	Transcription	INFORMATION STORAGE AND PROCESSING	-	-1.86181	NO	20956	11454	10108	13764	10589	13458	13589.1	0.896705	1.86181	1.86181	0.113032	7.93318	2.13598e-15	5.07386e-14	10230	9180.54	9078	17690	17794.9	17561.4
LIMLP_RS01135	LIMLP_01135	LIC10215	PIN/TRAM domain-containing protein	General function prediction only	POORLY CHARACTERIZED	-	-2.19646	NO	9406	5857	5270	8195	4218	10091	7467.98	1.13518	2.19646	2.19646	0.219613	5.16898	2.35372e-07	1.22e-06	4591.7	4694.47	4732.99	10532.5	7088.39	13167.8
LIMLP_RS01140	LIMLP_01140	LIC10216	phosphoenolpyruvate carboxykinase (ATP)	Energy production and conversion	METABOLISM	-	-2.16567	NO	27518	23295	19236	27996	20377	28131	26052.3	1.11481	2.16567	2.16567	0.158855	7.01779	2.25402e-12	3.27621e-11	13433.4	18671.3	17275.9	35981.5	34243.8	36708.2
LIMLP_RS01145	LIMLP_01145	LIC10218	hypothetical protein	General function prediction only	POORLY CHARACTERIZED	-	2.27229	NO	1297	541	448	168	99	202	352.5	-1.18415	0.440085	-2.27229	0.243381	-4.86541	1.14219e-06	5.20053e-06	633.153	433.619	402.349	215.92	166.37	263.59
LIMLP_RS01150	LIMLP_01150	LIC10219	hypothetical protein	Function unknown	POORLY CHARACTERIZED	-	1.21449	NO	2784	1990	1617	892	843	818	1339.47	-0.280356	0.823388	-1.21449	0.160224	-1.74977	0.0801577	0.121656	1359.06	1595.01	1452.23	1146.43	1416.67	1067.41
LIMLP_RS01155	LIMLP_01155	LIC10220	ParA family protein	Cell cycle control, cell division, chromosome partitioning	CELLULAR PROCESSES AND SIGNALING	-	-1.21237	NO	2613	1681	1428	1274	954	1145	1440.02	0.277835	1.21237	1.21237	0.117429	2.36599	0.0179819	0.0328575	1275.58	1347.35	1282.49	1637.39	1603.21	1494.11
LIMLP_RS01160	LIMLP_01160	LIC10221	Asp-tRNA(Asn)/Glu-tRNA(Gln) amidotransferase GatCAB subunit B	Translation, ribosomal structure and biogenesis	INFORMATION STORAGE AND PROCESSING	-	-2.02035	NO	15308	10555	8366	10993	11181	11077	11803.2	1.01461	2.02035	2.02035	0.159988	6.34176	2.27155e-10	2.14123e-09	7472.86	8459.98	7513.51	14128.6	18789.8	14454.4
LIMLP_RS01165	LIMLP_01165	LIC10222	DNA polymerase III subunit alpha	Replication, recombination and repair	INFORMATION STORAGE AND PROCESSING	-	-1.32859	NO	9569	7136	5651	4476	5508	4247	6002.82	0.409901	1.32859	1.32859	0.220196	1.86153	0.0626696	0.0988307	4671.27	5719.6	5075.17	5752.73	9256.25	5541.92
LIMLP_RS01175	LIMLP_01175	LIC10224	M23 family metallopeptidase	Cell wall/membrane/envelope biogenesis	CELLULAR PROCESSES AND SIGNALING	-	1.31631	NO	5387	3329	3113	1703	1283	1383	2373.89	-0.396499	0.7597	-1.31631	0.133689	-2.96582	0.00301873	0.00663259	2629.76	2668.24	2795.79	2188.76	2156.09	1804.68
LIMLP_RS01180	LIMLP_01180	LIC10225	sigma-70 family RNA polymerase sigma factor	Transcription	INFORMATION STORAGE AND PROCESSING	-	-1.28599	NO	3884	2567	2363	1947	1563	2055	2314.39	0.362884	1.28599	1.28599	0.117987	3.07562	0.00210067	0.00477447	1896.04	2057.49	2122.21	2502.36	2626.64	2681.57
LIMLP_RS01185	LIMLP_01185	LIC10226	hypothetical protein	Function unknown	POORLY CHARACTERIZED	-	1.29001	NO	6611	6306	5355	2573	1830	2883	3872.54	-0.367384	0.775187	-1.29001	0.199488	-1.84163	0.0655289	0.102562	3227.27	5054.35	4809.33	3306.92	3075.33	3762.03
LIMLP_RS01190	LIMLP_01190	LIC10227	CHAT domain-containing protein	General function prediction only	POORLY CHARACTERIZED	-	1.74612	NO	5507	3441	2809	1115	960	1165	2089.28	-0.804149	0.5727	-1.74612	0.121154	-6.63739	3.19296e-11	3.49293e-10	2688.34	2758.01	2522.77	1433.04	1613.29	1520.21
LIMLP_RS01195	LIMLP_01195	LIC10228	hypothetical protein	Function unknown	POORLY CHARACTERIZED	-	2.45312	NO	1268	652	601	162	157	166	395.001	-1.29462	0.407643	-2.45312	0.169356	-7.64439	2.09932e-14	4.45249e-13	618.996	522.587	539.759	208.209	263.84	216.614
LIMLP_RS01200	LIMLP_01200	-	hypothetical protein	Posttranslational modification, protein turnover, chaperones	CELLULAR PROCESSES AND SIGNALING	-	-3.10144	down	2700	4213	3305	5437	5999	5128	5237.3	1.63294	3.10144	3.10144	0.315607	5.17396	2.29184e-07	1.1909e-06	1318.05	3376.78	2968.22	6987.84	10081.4	6691.54
LIMLP_RS01215	LIMLP_01215	LIC13247	hypothetical protein	Function unknown	POORLY CHARACTERIZED	-	2.11847	NO	1464	689	575	210	151	244	437.564	-1.08302	0.472038	-2.11847	0.191146	-5.66594	1.46221e-08	9.43158e-08	714.677	552.243	516.408	269.9	253.757	318.396
LIMLP_RS01220	LIMLP_01220	LIC13246	hypothetical protein	Function unknown	POORLY CHARACTERIZED	-	1.34349	NO	60	47	36	20	10	23	28.6359	-0.425989	0.744328	-1.34349	0.353	-1.20677	0.227521	0.30102	29.29	37.6712	32.3316	25.7048	16.8051	30.0127
LIMLP_RS01225	LIMLP_01225	LIC13245	hypothetical protein	Function unknown	POORLY CHARACTERIZED	-	1.12493	NO	1344	966	806	504	419	432	678.307	-0.169835	0.888944	-1.12493	0.153162	-1.10886	0.267491	0.3449	656.097	774.263	723.869	647.76	704.134	563.718
LIMLP_RS01230	LIMLP_01230	LIC13244	NADP-dependent isocitrate dehydrogenase	Energy production and conversion	METABOLISM	-	-2.96363	NO	5512	5725	5323	10296	4789	11075	7965.43	1.56737	2.96363	2.96363	0.274181	5.71654	1.08715e-08	7.31273e-08	2690.78	4588.67	4780.59	13232.8	8047.96	14451.8
LIMLP_RS01235	LIMLP_01235	LIC13243	hypothetical protein	Function unknown	POORLY CHARACTERIZED	-	1.22406	NO	1048	696	660	340	222	417	502.733	-0.291672	0.816955	-1.22406	0.180129	-1.61924	0.105395	0.15531	511.599	557.854	592.747	436.981	373.073	544.144
LIMLP_RS01240	LIMLP_01240	LIC13242	response regulator	Signal transduction mechanisms	CELLULAR PROCESSES AND SIGNALING	-	2.08251	NO	560	250	260	86	67	90	174.637	-1.05832	0.48019	-2.08251	0.201642	-5.24852	1.53327e-07	8.19256e-07	273.374	200.379	233.506	110.531	112.594	117.441
LIMLP_RS01245	LIMLP_01245	LIC13241	hypothetical protein	Function unknown	POORLY CHARACTERIZED	-	2.34459	NO	259	236	258	70	45	51	129.907	-1.22934	0.426514	-2.34459	0.276243	-4.4502	8.57919e-06	3.25696e-05	126.435	189.157	231.71	89.9667	75.623	66.55
LIMLP_RS01250	LIMLP_01250	LIC13240	nucleoside triphosphate pyrophosphohydrolase	Nucleotide transport and metabolism	METABOLISM	-	-1.03203	NO	830	502	500	332	223	377	424.998	0.0454865	1.03203	1.03203	0.161503	0.281645	0.778216	0.830563	405.179	402.36	449.05	426.699	374.754	491.948
LIMLP_RS01255	LIMLP_01255	LIC13239	hypothetical protein	General function prediction only	POORLY CHARACTERIZED	-	-2.18435	NO	773	769	736	927	469	1248	877.136	1.12721	2.18435	2.18435	0.290042	3.88635	0.000101761	0.000310589	377.353	616.364	661.002	1191.42	788.159	1628.52
LIMLP_RS01260	LIMLP_01260	LIC13238	hypothetical protein	Function unknown	POORLY CHARACTERIZED	-	1.47856	NO	281	168	139	68	58	65	111.058	-0.564189	0.676335	-1.47856	0.199736	-2.82467	0.00473295	0.00990679	137.175	134.654	124.836	87.3962	97.4696	84.8186
LIMLP_RS01265	LIMLP_01265	LIC13237	TIGR00730 family Rossman fold protein	Replication, recombination and repair	INFORMATION STORAGE AND PROCESSING	-	1.18308	NO	391	182	207	114	86	116	160.844	-0.242547	0.845252	-1.18308	0.193077	-1.25622	0.209037	0.279378	190.873	145.876	185.907	146.517	144.524	151.369
LIMLP_RS01270	LIMLP_01270	LIC13236	ankyrin repeat domain-containing protein	General function prediction only	POORLY CHARACTERIZED	-	1.69236	NO	1739	976	999	404	260	410	669.93	-0.759033	0.590892	-1.69236	0.148809	-5.10071	3.38385e-07	1.71343e-06	848.923	782.278	897.203	519.236	436.933	535.01
LIMLP_RS01275	LIMLP_01275	LIC13235	malate permease	General function prediction only	POORLY CHARACTERIZED	-	2.16955	NO	1870	888	933	280	199	337	599.431	-1.11739	0.460926	-2.16955	0.176325	-6.33712	2.341e-10	2.19674e-09	912.873	711.745	837.928	359.867	334.422	439.752
LIMLP_RS01285	LIMLP_01285	LIC13233	DUF2889 domain-containing protein	Function unknown	POORLY CHARACTERIZED	-	-1.37445	NO	1049	631	502	566	354	533	581.091	0.458856	1.37445	1.37445	0.149245	3.07452	0.00210844	0.00478688	512.087	505.755	450.847	727.445	594.901	695.513
LIMLP_RS01290	LIMLP_01290	LIC13232	SDR family NAD(P)-dependent oxidoreductase	Lipid transport and metabolism	METABOLISM	-	1.0975	NO	1556	1098	942	579	472	557	791.641	-0.134219	0.911163	-1.0975	0.134378	-0.998818	0.317883	0.398378	759.588	880.063	846.011	744.153	793.201	726.83
LIMLP_RS01295	LIMLP_01295	LIC13231	formylglycine-generating enzyme family protein	Energy production and conversion	METABOLISM	-	-1.1555	NO	5144	2542	2368	1913	1714	1824	2399.08	0.208522	1.1555	1.1555	0.151467	1.37668	0.168612	0.233019	2511.13	2037.45	2126.7	2458.66	2880.39	2380.14
LIMLP_RS01300	LIMLP_01300	LIC13230	DEAD/DEAH box helicase	Translation, ribosomal structure and biogenesis	INFORMATION STORAGE AND PROCESSING	-	1.50516	NO	1639	597	611	297	206	373	506.997	-0.589916	0.664381	-1.50516	0.234959	-2.51072	0.0120484	0.0230277	800.106	478.504	548.74	381.716	346.185	486.728
LIMLP_RS01305	LIMLP_01305	LIC13229	hypothetical protein	Function unknown	POORLY CHARACTERIZED	-	-1.02611	NO	301	172	164	113	84	120	145.845	0.0371843	1.02611	1.02611	0.177733	0.209214	0.834281	0.877557	146.938	137.86	147.289	145.232	141.163	156.588
LIMLP_RS01310	LIMLP_01310	LIC13227	hypothetical protein	General function prediction only	POORLY CHARACTERIZED	-	-1.16141	NO	348	216	187	154	119	150	184.099	0.215882	1.16141	1.16141	0.16225	1.33055	0.183336	0.250459	169.882	173.127	167.945	197.927	199.981	195.735
LIMLP_RS01320	LIMLP_01320	LIC13224	MFS transporter	Carbohydrate transport and metabolism	METABOLISM	-	-1.03223	NO	528	276	284	179	122	246	248.353	0.045766	1.03223	1.03223	0.207993	0.220036	0.825843	0.871327	257.752	221.218	255.061	230.058	205.022	321.006
LIMLP_RS01325	LIMLP_01325	LIC13223	inorganic diphosphatase	Energy production and conversion	METABOLISM	-	-1.92339	NO	621	672	559	737	351	798	653.7	0.943648	1.92339	1.92339	0.273606	3.44893	0.000562818	0.00147054	303.152	538.617	502.038	947.221	589.859	1041.31
LIMLP_RS01330	LIMLP_01330	-	hypothetical protein	Function unknown	POORLY CHARACTERIZED	-	2.2197	NO	732	462	482	140	81	156	280.024	-1.15036	0.450511	-2.2197	0.195928	-5.87137	4.32221e-09	3.16886e-08	357.338	370.3	432.885	179.933	136.121	203.565
LIMLP_RS01335	LIMLP_01335	LIC13222	lipid A biosynthesis (KDO)2-(lauroyl)-lipid IVA acyltransferase	Cell wall/membrane/envelope biogenesis	CELLULAR PROCESSES AND SIGNALING	-	1.22752	NO	740	418	424	225	162	241	325.496	-0.29575	0.814649	-1.22752	0.152808	-1.93544	0.0529366	0.0851287	361.244	335.033	380.795	289.179	272.243	314.481
LIMLP_RS01340	LIMLP_01340	LIC13221	4Fe-4S cluster-binding domain-containing protein	Posttranslational modification, protein turnover, chaperones	CELLULAR PROCESSES AND SIGNALING	-	-1.56332	NO	903	417	449	483	329	513	503.561	0.644617	1.56332	1.56332	0.168857	3.81753	0.000134794	0.000401388	440.815	334.231	403.247	620.77	552.888	669.415
LIMLP_RS01345	LIMLP_01345	LIC13220	DEAD/DEAH box helicase	Transcription	INFORMATION STORAGE AND PROCESSING	-	-1.31485	NO	2731	1777	1841	1445	1111	1587	1701	0.394901	1.31485	1.31485	0.142275	2.77561	0.0055098	0.0113669	1333.18	1424.29	1653.4	1857.17	1867.05	2070.88
LIMLP_RS01350	LIMLP_01350	LIC13219	phenylalanine--tRNA ligase subunit beta	Translation, ribosomal structure and biogenesis	INFORMATION STORAGE AND PROCESSING	-	-1.37475	NO	2911	1943	1692	1573	1289	1529	1780.17	0.459169	1.37475	1.37475	0.118316	3.88089	0.000104077	0.000316957	1421.05	1557.34	1519.59	2021.68	2166.18	1995.2
LIMLP_RS01355	LIMLP_01355	LIC13218	gamma carbonic anhydrase family protein	General function prediction only	POORLY CHARACTERIZED	-	1.38555	NO	259	202	175	83	59	87	127.477	-0.470457	0.721736	-1.38555	0.206094	-2.28273	0.0224462	0.0401675	126.435	161.906	157.168	106.675	99.1501	113.526
LIMLP_RS01360	LIMLP_01360	LIC13217	hypothetical protein	Function unknown	POORLY CHARACTERIZED	-	1.64171	NO	290	90	95	57	26	50	80.2036	-0.715199	0.609121	-1.64171	0.325366	-2.19813	0.0279395	0.0487593	141.568	72.1363	85.3196	73.2586	43.6933	65.2451
LIMLP_RS01365	LIMLP_01365	LIC13216	hypothetical protein	Function unknown	POORLY CHARACTERIZED	-	-1.46947	NO	706	579	632	518	362	569	565.485	0.555298	1.46947	1.46947	0.209242	2.65386	0.00795779	0.015828	344.646	464.077	567.6	665.754	608.345	742.489
LIMLP_RS01375	LIMLP_01375	LIC13214	hypothetical protein	Energy production and conversion	METABOLISM	-	-1.32548	NO	3162	1553	1269	1406	630	1793	1522.25	0.406512	1.32548	1.32548	0.270186	1.50457	0.132436	0.189122	1543.58	1244.75	1139.69	1807.05	1058.72	2339.69
LIMLP_RS01380	LIMLP_01380	LIC13213	hypothetical protein	Function unknown	POORLY CHARACTERIZED	-	1.64757	NO	337	185	182	80	53	74	127.449	-0.720341	0.606954	-1.64757	0.193553	-3.72167	0.000197911	0.000568959	164.512	148.28	163.454	102.819	89.067	96.5628
LIMLP_RS01385	LIMLP_01385	LIC13212	hypothetical protein	Replication, recombination and repair	INFORMATION STORAGE AND PROCESSING	-	-1.85591	NO	2182	1511	1437	1844	1007	1955	1696.7	0.892128	1.85591	1.85591	0.188872	4.72345	2.31882e-06	9.87637e-06	1065.18	1211.09	1290.57	2369.98	1692.27	2551.08
LIMLP_RS01390	LIMLP_01390	LIC13211	hypothetical protein	Function unknown	POORLY CHARACTERIZED	-	1.63041	NO	1266	1170	978	415	275	379	654.034	-0.705231	0.613344	-1.63041	0.1952	-3.61287	0.000302825	0.000841474	618.02	937.772	878.343	533.374	462.14	494.558
LIMLP_RS01395	LIMLP_01395	LIC13210	MFS transporter	Carbohydrate transport and metabolism	METABOLISM	-	-1.02261	NO	1139	780	714	473	353	505	613.76	0.0322518	1.02261	1.02261	0.139296	0.231534	0.8169	0.864085	556.022	625.181	641.244	607.918	593.22	658.976
LIMLP_RS01400	LIMLP_01400	LIC13209	(2Fe-2S)-binding protein	Inorganic ion transport and metabolism	METABOLISM	-	1.87859	NO	2869	1240	1234	500	363	470	894.772	-0.909651	0.532314	-1.87859	0.171281	-5.31088	1.091e-07	5.95182e-07	1400.55	993.878	1108.26	642.619	610.025	613.304
LIMLP_RS01405	LIMLP_01405	LIC13208	RibD family protein	Coenzyme transport and metabolism	METABOLISM	-	5.47211	up	3401	1050	980	152	119	171	666.743	-2.4521	0.182745	-5.47211	0.273002	-8.98199	2.65914e-19	1.20153e-17	1660.26	841.59	880.139	195.356	199.981	223.138
LIMLP_RS01410	LIMLP_01410	LIC13207	penicillin-binding protein	Cell wall/membrane/envelope biogenesis	CELLULAR PROCESSES AND SIGNALING	-	1.12798	NO	208	124	96	64	45	74	90.2642	-0.173735	0.886544	-1.12798	0.219494	-0.791527	0.428637	0.511397	101.539	99.3878	86.2177	82.2553	75.623	96.5628
LIMLP_RS01420	LIMLP_01420	LIC13206	PaaI family thioesterase	Secondary metabolites biosynthesis, transport and catabolism	METABOLISM	-	-1.16405	NO	485	286	308	210	136	278	267.304	0.219155	1.16405	1.16405	0.209294	1.04712	0.295046	0.37382	236.761	229.233	276.615	269.9	228.549	362.763
LIMLP_RS01425	LIMLP_01425	LIC13205	cation transporter	Inorganic ion transport and metabolism	METABOLISM	-	1.41534	NO	1974	1042	825	479	330	479	722.5	-0.501151	0.706543	-1.41534	0.157898	-3.17389	0.00150408	0.00355456	963.642	835.178	740.933	615.629	554.568	625.048
LIMLP_RS01430	LIMLP_01430	-	hypothetical protein	Function unknown	POORLY CHARACTERIZED	-	-1.13869	NO	41	29	25	12	22	18	23.5989	0.187376	1.13869	1.13869	0.397191	0.471753	0.637103	0.709847	20.0149	23.2439	22.4525	15.4229	36.9712	23.4882
LIMLP_RS01435	LIMLP_01435	LIC13204	hypothetical protein	Function unknown	POORLY CHARACTERIZED	-	-1.28642	NO	188	131	109	107	73	90	112.051	0.363366	1.28642	1.28642	0.197916	1.83596	0.0663637	0.103634	91.7754	104.998	97.893	137.521	122.677	117.441
LIMLP_RS01440	LIMLP_01440	LIC13203	hypothetical protein	Function unknown	POORLY CHARACTERIZED	-	-1.39313	NO	103	85	83	52	57	80	76.661	0.478335	1.39313	1.39313	0.270843	1.76609	0.0773802	0.118174	50.2812	68.1287	74.5424	66.8324	95.7891	104.392
LIMLP_RS01445	LIMLP_01445	LIC13202	GMC family oxidoreductase	Amino acid transport and metabolism	METABOLISM	-	-1.23394	NO	483	340	298	226	194	260	288.615	0.303274	1.23394	1.23394	0.160001	1.89545	0.0580328	0.0923592	235.785	272.515	267.634	290.464	326.019	339.275
LIMLP_RS01450	LIMLP_01450	LIC13201	adenylate/guanylate cyclase domain-containing protein	Signal transduction mechanisms	CELLULAR PROCESSES AND SIGNALING	-	-1.07224	NO	3854	2576	2260	1551	1403	1577	2064.13	0.100625	1.07224	1.07224	0.130846	0.769031	0.441875	0.522879	1881.4	2064.7	2029.71	1993.41	2357.76	2057.83
LIMLP_RS01455	LIMLP_01455	LIC13200	hypothetical protein	Function unknown	POORLY CHARACTERIZED	-	-2.71102	NO	108	61	58	98	70	132	94.9234	1.43884	2.71102	2.71102	0.235234	6.11662	9.55814e-10	8.04315e-09	52.7221	48.8924	52.0898	125.953	117.636	172.247
LIMLP_RS01460	LIMLP_01460	LIC13199	hypothetical protein	Function unknown	POORLY CHARACTERIZED	-	1.17713	NO	205	123	123	67	45	76	95.0056	-0.235268	0.849527	-1.17713	0.214443	-1.09711	0.272592	0.350067	100.074	98.5862	110.466	86.111	75.623	99.1726
LIMLP_RS01465	LIMLP_01465	LIC13198	sphingomyelin phosphodiesterase	Carbohydrate transport and metabolism	METABOLISM	-	-2.23581	NO	546	555	528	692	510	687	638.082	1.1608	2.23581	2.23581	0.2244	5.1729	2.30483e-07	1.19615e-06	266.539	444.84	474.197	889.385	857.06	896.468
LIMLP_RS01475	LIMLP_01475	LIC13196	class I SAM-dependent methyltransferase	Secondary metabolites biosynthesis, transport and catabolism	METABOLISM	-	-2.63293	NO	750	782	628	1027	703	1218	941.271	1.39667	2.63293	2.63293	0.226344	6.17056	6.8048e-10	5.90555e-09	366.125	626.784	564.007	1319.94	1181.4	1589.37
LIMLP_RS01480	LIMLP_01480	LIC13195	GMC family oxidoreductase	Amino acid transport and metabolism	METABOLISM	-	-1.0392	NO	413	213	188	135	109	159	184.223	0.0554791	1.0392	1.0392	0.181833	0.30511	0.760282	0.815822	201.613	170.723	168.843	173.507	183.176	207.479
LIMLP_RS01485	LIMLP_01485	LIC13194	alpha/beta fold hydrolase	Amino acid transport and metabolism	METABOLISM	-	-1.03473	NO	1140	737	680	468	399	420	596.335	0.049253	1.03473	1.03473	0.143831	0.342435	0.732023	0.792866	556.511	590.716	610.709	601.492	670.524	548.059
LIMLP_RS01490	LIMLP_01490	LIC13193	ribosome small subunit-dependent GTPase	Translation, ribosomal structure and biogenesis	INFORMATION STORAGE AND PROCESSING	-	-1.50187	NO	857	540	503	477	417	493	543.345	0.586765	1.50187	1.50187	0.135604	4.32703	1.51131e-05	5.47734e-05	418.359	432.818	451.745	613.059	700.773	643.317
LIMLP_RS01495	LIMLP_01495	LIC13192	hybrid sensor histidine kinase/response regulator	Signal transduction mechanisms	CELLULAR PROCESSES AND SIGNALING	-	1.54439	NO	6040	3921	3875	1601	1316	1478	2628.21	-0.627041	0.647503	-1.54439	0.133036	-4.71332	2.43718e-06	1.03171e-05	2948.53	3142.74	3480.14	2057.67	2211.55	1928.65
LIMLP_RS01500	LIMLP_01500	LIC13191	B12-binding domain-containing radical SAM protein	Energy production and conversion	METABOLISM	-	1.07838	NO	1074	777	732	433	345	410	579.295	-0.108865	0.927317	-1.07838	0.151533	-0.718422	0.472497	0.554824	524.292	622.776	657.41	556.508	579.776	535.01
LIMLP_RS01505	LIMLP_01505	LIC13190	hypothetical protein	Function unknown	POORLY CHARACTERIZED	-	-1.55374	NO	621	458	418	391	389	359	445.06	0.635746	1.55374	1.55374	0.186744	3.40437	0.00066318	0.00170386	303.152	367.093	375.406	502.528	653.718	468.46
LIMLP_RS01510	LIMLP_01510	LIC13189	GNAT family N-acetyltransferase	Transcription	INFORMATION STORAGE AND PROCESSING	-	-1.06243	NO	327	186	174	143	107	101	160.063	0.087371	1.06243	1.06243	0.19613	0.445474	0.655977	0.726398	159.631	149.082	156.27	183.789	179.815	131.795
LIMLP_RS01515	LIMLP_01515	LIC13188	hypothetical protein	Function unknown	POORLY CHARACTERIZED	-	1.47795	NO	116	61	58	31	24	21	44.1979	-0.563599	0.676612	-1.47795	0.292097	-1.92949	0.05367	0.0860085	56.6274	48.8924	52.0898	39.8424	40.3322	27.4029
LIMLP_RS01520	LIMLP_01520	-	hypothetical protein	Function unknown	POORLY CHARACTERIZED	-	1.11221	NO	5	5	3	4	0	2	2.81558	-0.153435	0.899107	-1.11221	1.04106	-0.147384	0.882829	0.916334	2.44084	4.00757	2.6943	5.14095	0	2.6098
LIMLP_RS01525	LIMLP_01525	LIC13187	potassium/proton antiporter	Inorganic ion transport and metabolism	METABOLISM	-	-1.21453	NO	1256	663	708	567	402	580	656.923	0.2804	1.21453	1.21453	0.143126	1.95911	0.0500998	0.0811317	613.138	531.404	635.855	728.73	675.565	756.843
LIMLP_RS01530	LIMLP_01530	LIC13186	DUF4442 domain-containing protein	Function unknown	POORLY CHARACTERIZED	-	-1.88978	NO	58	60	45	54	44	57	55.7573	0.918217	1.88978	1.88978	0.283382	3.24021	0.00119441	0.00287836	28.3137	48.0908	40.4145	69.4029	73.9424	74.3794
LIMLP_RS01535	LIMLP_01535	LIC13185	helix-turn-helix domain-containing protein	Amino acid transport and metabolism	METABOLISM	-	1.36592	NO	2056	1633	1404	680	542	636	1031.37	-0.449873	0.732107	-1.36592	0.156051	-2.88286	0.00394077	0.00841818	1003.67	1308.87	1260.93	873.962	910.836	829.918
LIMLP_RS01540	LIMLP_01540	LIC13184	murein transglycosylase	Cell wall/membrane/envelope biogenesis	CELLULAR PROCESSES AND SIGNALING	-	-1.09391	NO	288	154	159	134	67	121	141.589	0.129492	1.09391	1.09391	0.212874	0.608303	0.542986	0.623018	140.592	123.433	142.798	172.222	112.594	157.893
LIMLP_RS01545	LIMLP_01545	LIC13183	hypothetical protein	Cell motility	CELLULAR PROCESSES AND SIGNALING	-	-2.77331	NO	7997	7579	5536	10538	9892	8653	9401.53	1.47161	2.77331	2.77331	0.212835	6.91433	4.70092e-12	6.40713e-11	3903.87	6074.68	4971.89	13543.8	16623.6	11291.3
LIMLP_RS01550	LIMLP_01550	LIC13182	glycerophosphodiester phosphodiesterase	Energy production and conversion	METABOLISM	-	1.09142	NO	940	409	297	265	214	206	337.077	-0.126203	0.91624	-1.09142	0.235393	-0.536137	0.591864	0.668037	458.877	327.819	266.736	340.588	359.629	268.81
LIMLP_RS01555	LIMLP_01555	LIC13181	SET domain-containing protein-lysine N-methyltransferase	General function prediction only	POORLY CHARACTERIZED	-	-1.03375	NO	2169	1064	854	659	668	617	908.884	0.0478909	1.03375	1.03375	0.195857	0.244519	0.806829	0.856046	1058.83	852.811	766.978	846.972	1122.58	805.125
LIMLP_RS01560	LIMLP_01560	LIC13180	RNA pyrophosphohydrolase	Replication, recombination and repair	INFORMATION STORAGE AND PROCESSING	-	-1.32311	NO	1864	1037	798	862	628	837	952.206	0.403933	1.32311	1.32311	0.144271	2.79982	0.00511316	0.0106118	909.944	831.17	716.684	1107.88	1055.36	1092.2
LIMLP_RS01565	LIMLP_01565	LIC13179	bacitracin resistance protein BacA	General function prediction only	POORLY CHARACTERIZED	-	1.4197	NO	1116	742	583	289	203	350	472.067	-0.505591	0.704372	-1.4197	0.165841	-3.04864	0.00229878	0.00518504	544.795	594.723	523.593	371.434	341.144	456.716
LIMLP_RS01570	LIMLP_01570	LIC13178	acylphosphatase	Energy production and conversion	METABOLISM	-	-2.04516	NO	933	544	507	671	535	761	683.553	1.03222	2.04516	2.04516	0.132478	7.79161	6.61613e-15	1.50291e-13	455.46	436.024	455.337	862.395	899.073	993.031
LIMLP_RS01575	LIMLP_01575	LIC13177	hypothetical protein	Function unknown	POORLY CHARACTERIZED	-	3.09396	up	228	218	184	38	20	47	99.1771	-1.62945	0.323211	-3.09396	0.290778	-5.60377	2.09743e-08	1.30524e-07	111.302	174.73	165.251	48.8391	33.6102	61.3304
LIMLP_RS01580	LIMLP_01580	LIC13176	aldo/keto reductase	Energy production and conversion	METABOLISM	-	-1.65587	NO	2136	1698	1473	1618	1143	1658	1648.41	0.727585	1.65587	1.65587	0.15503	4.69318	2.68986e-06	1.13405e-05	1042.73	1360.97	1322.9	2079.52	1920.82	2163.53
LIMLP_RS01585	LIMLP_01585	LIC13175	TrkA family potassium uptake protein	Inorganic ion transport and metabolism	METABOLISM	-	-1.29389	NO	1450	1153	1147	883	667	907	1016.9	0.371711	1.29389	1.29389	0.173472	2.14277	0.0321316	0.0552174	707.842	924.146	1030.12	1134.87	1120.9	1183.55
LIMLP_RS01590	LIMLP_01590	LIC13174	potassium transport system, membrane component	Inorganic ion transport and metabolism	METABOLISM	-	1.99618	NO	1781	1053	1088	343	207	426	672.524	-0.997239	0.500958	-1.99618	0.194288	-5.13279	2.85471e-07	1.46146e-06	869.426	843.994	977.134	440.837	347.866	555.888
LIMLP_RS01595	LIMLP_01595	LIC13173	hypothetical protein	Function unknown	POORLY CHARACTERIZED	-	-1.00559	NO	2418	2824	2485	1509	1179	1367	1896.7	0.0080413	1.00559	1.00559	0.244566	0.0328799	0.97377	0.982736	1180.39	2263.48	2231.78	1939.43	1981.32	1783.8
LIMLP_RS01600	LIMLP_01600	LIC13172	adenosine deaminase	Nucleotide transport and metabolism	METABOLISM	-	-1.92596	NO	1276	871	898	1020	765	1145	1036.36	0.945576	1.92596	1.92596	0.155948	6.06341	1.33267e-09	1.08839e-08	622.901	698.119	806.495	1310.94	1285.59	1494.11
LIMLP_RS01610	LIMLP_01610	LIC13342	DUF1564 domain-containing protein	Function unknown	POORLY CHARACTERIZED	-	1.21098	NO	112	57	50	28	25	33	44.3879	-0.276177	0.825776	-1.21098	0.283092	-0.975572	0.329277	0.410067	54.6747	45.6863	44.905	35.9867	42.0128	43.0618
LIMLP_RS01615	LIMLP_01615	LIC13169	MATE family efflux transporter	Defense mechanisms	CELLULAR PROCESSES AND SIGNALING	-	-1.24348	NO	754	424	351	319	267	320	383.235	0.314382	1.24348	1.24348	0.147144	2.13656	0.0326341	0.0558731	368.078	339.842	315.233	409.991	448.696	417.569
LIMLP_RS01620	LIMLP_01620	LIC13168	GDP-mannose 4,6-dehydratase	Cell wall/membrane/envelope biogenesis	CELLULAR PROCESSES AND SIGNALING	-	-1.26344	NO	1704	987	769	683	602	795	873.409	0.337355	1.26344	1.26344	0.147769	2.28298	0.0224313	0.040158	831.837	791.094	690.64	877.818	1011.67	1037.4
LIMLP_RS01625	LIMLP_01625	LIC13167	hypothetical protein	Function unknown	POORLY CHARACTERIZED	-	-2.54333	NO	83	91	85	136	85	121	110.887	1.34672	2.54333	2.54333	0.272113	4.94913	7.45448e-07	3.53344e-06	40.5179	72.9378	76.3386	174.792	142.843	157.893
LIMLP_RS01630	LIMLP_01630	LIC13166	hypothetical protein	Replication, recombination and repair	INFORMATION STORAGE AND PROCESSING	-	-3.10869	down	47159	52537	52655	90431	67997	91174	76981.4	1.6363	3.10869	3.10869	0.246833	6.62919	3.37523e-11	3.67299e-10	23021.5	42109.1	47289.5	116225	114270	118973
LIMLP_RS01635	LIMLP_01635	LIC13165	cell division protein ZapE	Replication, recombination and repair	INFORMATION STORAGE AND PROCESSING	-	-1.37852	NO	2657	1764	1531	1364	1352	1234	1620.21	0.46312	1.37852	1.37852	0.167327	2.76776	0.00564431	0.0116271	1297.06	1413.87	1374.99	1753.07	2272.05	1610.25
LIMLP_RS01640	LIMLP_01640	LIC13164	2-amino-4-hydroxy-6- hydroxymethyldihydropteridine diphosphokinase	Coenzyme transport and metabolism	METABOLISM	-	1.38152	NO	1182	737	625	330	247	316	496.768	-0.466261	0.723838	-1.38152	0.130398	-3.57569	0.000349311	0.000957208	577.014	590.716	561.313	424.129	415.086	412.349
LIMLP_RS01645	LIMLP_01645	LIC13163	3-methyl-2-oxobutanoate hydroxymethyltransferase	Coenzyme transport and metabolism	METABOLISM	-	-2.19653	NO	2031	1698	1415	1961	1918	1696	1929.99	1.13523	2.19653	2.19653	0.19678	5.76902	7.97353e-09	5.46062e-08	991.468	1360.97	1270.81	2520.35	3223.22	2213.11
LIMLP_RS01650	LIMLP_01650	LIC13162	3-deoxy-D-arabino-heptulosonate 7-phosphate synthase	Amino acid transport and metabolism	METABOLISM	-	-1.3891	NO	3934	3177	2889	2486	1747	2814	2810.74	0.474147	1.3891	1.3891	0.172976	2.74111	0.00612314	0.0125019	1920.45	2546.41	2594.61	3195.1	2935.85	3671.99
LIMLP_RS01655	LIMLP_01655	LIC13158	hypothetical protein	Function unknown	POORLY CHARACTERIZED	-	1.12727	NO	11	6	4	5	1	3	4.29879	-0.172836	0.887097	-1.12727	0.821489	-0.210393	0.833361	0.877324	5.36984	4.80908	3.5924	6.42619	1.68051	3.91471
LIMLP_RS01665	LIMLP_01665	LIC13157	Fic family protein	General function prediction only	POORLY CHARACTERIZED	-	1.22744	NO	305	142	141	70	79	75	118.322	-0.295655	0.814702	-1.22744	0.229223	-1.28982	0.197115	0.265352	148.891	113.815	126.632	89.9667	132.76	97.8677
LIMLP_RS01670	LIMLP_01670	LIC13155	Hpt domain-containing protein	Signal transduction mechanisms	CELLULAR PROCESSES AND SIGNALING	-	-1.64882	NO	521	344	303	330	288	318	354.209	0.721437	1.64882	1.64882	0.149078	4.83932	1.30286e-06	5.82366e-06	254.335	275.721	272.125	424.129	483.987	414.959
LIMLP_RS01675	LIMLP_01675	LIC13154	acyl-ACP--UDP-N-acetylglucosamine O-acyltransferase	Cell wall/membrane/envelope biogenesis	CELLULAR PROCESSES AND SIGNALING	-	-1.03551	NO	1816	1073	917	666	625	582	872.639	0.0503376	1.03551	1.03551	0.161802	0.311106	0.75572	0.811764	886.512	860.025	823.558	855.969	1050.32	759.453
LIMLP_RS01680	LIMLP_01680	LIC13153	UDP-glucose 4-epimerase GalE	Cell wall/membrane/envelope biogenesis	CELLULAR PROCESSES AND SIGNALING	-	1.2135	NO	3264	1915	1682	969	812	932	1410.84	-0.279175	0.824062	-1.2135	0.12059	-2.31508	0.0206086	0.0372154	1593.38	1534.9	1510.61	1245.4	1364.57	1216.17
LIMLP_RS01685	LIMLP_01685	LIC13152	D-alanyl-D-alanine carboxypeptidase family protein	Cell wall/membrane/envelope biogenesis	CELLULAR PROCESSES AND SIGNALING	-	-2.11011	NO	3500	2327	2000	2769	2512	2722	2783.69	1.07732	2.11011	2.11011	0.132882	8.10733	5.17451e-16	1.42453e-14	1708.59	1865.12	1796.2	3558.83	4221.44	3551.94
LIMLP_RS01690	LIMLP_01690	LIC13151	TIGR04452 family lipoprotein	Function unknown	POORLY CHARACTERIZED	-	-2.53772	NO	154	138	123	185	172	169	173.933	1.34353	2.53772	2.53772	0.223524	6.01067	1.84759e-09	1.47135e-08	75.1777	110.609	110.466	237.769	289.048	220.528
LIMLP_RS01695	LIMLP_01695	LIC13150	ATP-dependent DNA helicase RecG	Transcription	INFORMATION STORAGE AND PROCESSING	-	-1.09602	NO	5161	2968	2839	2040	1685	2078	2602.19	0.13227	1.09602	1.09602	0.112549	1.17522	0.239908	0.314407	2519.43	2378.89	2549.71	2621.89	2831.66	2711.59
LIMLP_RS01700	LIMLP_01700	LIC13149	hypothetical protein	Function unknown	POORLY CHARACTERIZED	-	1.17182	NO	946	521	413	289	179	302	386.106	-0.228747	0.853376	-1.17182	0.174427	-1.31142	0.189717	0.25731	461.806	417.589	370.916	371.434	300.811	394.08
LIMLP_RS01705	LIMLP_01705	LIC13148	hypothetical protein	Function unknown	POORLY CHARACTERIZED	-	1.19965	NO	2108	1560	1374	761	615	702	1073.51	-0.262619	0.833574	-1.19965	0.144409	-1.81857	0.0689766	0.107191	1029.06	1250.36	1233.99	978.067	1033.51	916.041
LIMLP_RS01710	LIMLP_01710	LIC13147	phosphoesterase	General function prediction only	POORLY CHARACTERIZED	-	1.02028	NO	3951	2403	2052	1441	1209	1306	1880.94	-0.0289693	0.98012	-1.02028	0.126919	-0.22825	0.819452	0.866207	1928.75	1926.04	1842.9	1852.03	2031.74	1704.2
LIMLP_RS01715	LIMLP_01715	LIC13146	hypothetical protein	Function unknown	POORLY CHARACTERIZED	-	2.0482	NO	557	311	274	98	72	98	190.348	-1.03436	0.488233	-2.0482	0.173043	-5.97747	2.26633e-09	1.76205e-08	271.909	249.271	246.08	125.953	120.997	127.88
LIMLP_RS01720	LIMLP_01720	LIC13145	NAD(P)H-dependent glycerol-3-phosphate dehydrogenase	Energy production and conversion	METABOLISM	-	-1.04132	NO	2016	986	763	685	473	681	837.266	0.0584067	1.04132	1.04132	0.175158	0.333451	0.738794	0.797913	984.145	790.293	685.251	880.388	794.881	888.638
LIMLP_RS01725	LIMLP_01725	LIC13144	hypothetical protein	General function prediction only	POORLY CHARACTERIZED	-	1.55167	NO	3982	2551	2121	987	772	945	1615.41	-0.633817	0.644469	-1.55167	0.114401	-5.5403	3.01949e-08	1.81913e-07	1943.88	2044.66	1904.87	1268.53	1297.35	1233.13
LIMLP_RS01730	LIMLP_01730	LIC13143	HlyC/CorC family transporter	Inorganic ion transport and metabolism	METABOLISM	-	1.12552	NO	2680	1351	1356	852	516	952	1135.57	-0.170589	0.88848	-1.12552	0.175745	-0.970659	0.331718	0.411755	1308.29	1082.85	1217.82	1095.02	867.143	1242.27
LIMLP_RS01735	LIMLP_01735	LIC13142	phosphopantothenoylcysteine decarboxylase	Coenzyme transport and metabolism	METABOLISM	-	1.17034	NO	906	502	507	299	161	347	401.271	-0.226931	0.854451	-1.17034	0.205374	-1.10497	0.269174	0.346426	442.279	402.36	455.337	384.286	270.562	452.801
LIMLP_RS01740	LIMLP_01740	LIC13141	phosphopantothenoylcysteine decarboxylase	Coenzyme transport and metabolism	METABOLISM	-	-1.09687	NO	505	326	268	200	126	268	261.169	0.133396	1.09687	1.09687	0.208986	0.638303	0.523277	0.604071	246.524	261.294	240.691	257.048	211.744	349.714
LIMLP_RS01745	LIMLP_01745	LIC13140	hypothetical protein	Function unknown	POORLY CHARACTERIZED	-	3.40765	up	187	63	71	20	7	17	44.1999	-1.76878	0.293457	-3.40765	0.379778	-4.6574	3.20225e-06	1.33251e-05	91.2873	50.4954	63.7652	25.7048	11.7636	22.1833
LIMLP_RS01760	LIMLP_01760	LIC13138	UDP-N-acetylmuramate dehydrogenase	Cell wall/membrane/envelope biogenesis	CELLULAR PROCESSES AND SIGNALING	-	1.70092	NO	1006	586	573	233	146	245	389.985	-0.766316	0.587917	-1.70092	0.160225	-4.78276	1.72906e-06	7.53429e-06	491.096	469.687	514.612	299.461	245.354	319.701
LIMLP_RS01765	LIMLP_01765	LIC13137	sensor domain-containing diguanylate cyclase	Signal transduction mechanisms	CELLULAR PROCESSES AND SIGNALING	-	1.01278	NO	2869	1650	1596	1080	810	1038	1376.7	-0.0183254	0.987378	-1.01278	0.114893	-0.1595	0.873275	0.910967	1400.55	1322.5	1433.37	1388.06	1361.21	1354.49
LIMLP_RS01770	LIMLP_01770	LIC13136	acyl-CoA dehydrogenase	Lipid transport and metabolism	METABOLISM	-	-2.60526	NO	2073	2022	1397	2574	2235	2344	2335.02	1.38143	2.60526	2.60526	0.198516	6.95877	3.4325e-12	4.80435e-11	1011.97	1620.66	1254.65	3308.2	3755.94	3058.69
LIMLP_RS01775	LIMLP_01775	LIC13135	TolC family protein	Cell wall/membrane/envelope biogenesis	CELLULAR PROCESSES AND SIGNALING	-	-1.55113	NO	467	380	292	300	268	303	337.688	0.633324	1.55113	1.55113	0.17467	3.62584	0.000288024	0.00080519	227.974	304.575	262.245	385.572	450.377	395.385
LIMLP_RS01780	LIMLP_01780	LIC13134	efflux RND transporter permease subunit	Defense mechanisms	CELLULAR PROCESSES AND SIGNALING	-	-1.38045	NO	3377	3069	2266	2126	1965	1874	2437.25	0.465135	1.38045	1.38045	0.19558	2.37823	0.017396	0.031899	1648.54	2459.85	2035.1	2732.42	3302.2	2445.39
LIMLP_RS01785	LIMLP_01785	LIC13133	NAD-dependent epimerase/dehydratase family protein	Carbohydrate transport and metabolism	METABOLISM	-	-3.44479	down	205	214	153	367	280	351	301.542	1.78441	3.44479	3.44479	0.214596	8.31522	9.1584e-17	2.79937e-15	100.074	171.524	137.409	471.683	470.543	458.021
LIMLP_RS01790	LIMLP_01790	LIC13132	hypothetical protein	Function unknown	POORLY CHARACTERIZED	-	-1.07879	NO	163	101	79	76	47	56	80.2018	0.109419	1.07879	1.07879	0.228809	0.478213	0.632499	0.705473	79.5713	80.9529	70.95	97.6781	78.984	73.0745
LIMLP_RS01795	LIMLP_01795	LIC13131	YceI family protein	General function prediction only	POORLY CHARACTERIZED	-	-1.62366	NO	167	99	87	89	83	104	104.764	0.699252	1.62366	1.62366	0.201882	3.46366	0.000532882	0.0014038	81.5239	79.3499	78.1348	114.386	139.482	135.71
LIMLP_RS01800	LIMLP_01800	LIC13130	HD domain-containing protein	Posttranslational modification, protein turnover, chaperones	CELLULAR PROCESSES AND SIGNALING	-	-1.07473	NO	2463	1649	1571	991	1062	899	1361.07	0.103978	1.07473	1.07473	0.190872	0.544752	0.585924	0.663313	1202.36	1321.7	1410.92	1273.67	1784.7	1173.11
LIMLP_RS01805	LIMLP_01805	LIC13129	methionine--tRNA ligase	Translation, ribosomal structure and biogenesis	INFORMATION STORAGE AND PROCESSING	-	-1.34136	NO	9549	6277	5302	5012	4264	4432	5640.83	0.423692	1.34136	1.34136	0.133214	3.18053	0.00147006	0.00348407	4661.51	5031.1	4761.73	6441.62	7165.7	5783.33
LIMLP_RS01810	LIMLP_01810	LIC13128	hypothetical protein	Function unknown	POORLY CHARACTERIZED	-	-2.30877	NO	2419	2600	2090	2882	2547	2974	2834.49	1.20713	2.30877	2.30877	0.218061	5.53572	3.09946e-08	1.85923e-07	1180.88	2083.94	1877.03	3704.06	4280.26	3880.78
LIMLP_RS01815	LIMLP_01815	LIC13127	hypothetical protein	Function unknown	POORLY CHARACTERIZED	-	1.16447	NO	345	183	188	83	84	129	150.018	-0.219672	0.858761	-1.16447	0.216332	-1.01544	0.309897	0.39014	168.418	146.677	168.843	106.675	141.163	168.332
LIMLP_RS01820	LIMLP_01820	-	hypothetical protein	Function unknown	POORLY CHARACTERIZED	-	#VALUE!	NO	0	0	0	0	0	0	0	NA	#VALUE!	#VALUE!	NA	NA	NA	NA	0	0	0	0	0	0
LIMLP_RS01825	LIMLP_01825	LIC13126	AraC family transcriptional regulator	Transcription	INFORMATION STORAGE AND PROCESSING	-	1.00445	NO	314	196	156	106	90	124	149.962	-0.00640634	0.995569	-1.00445	0.18211	-0.0351785	0.971937	0.981619	153.285	157.097	140.104	136.235	151.246	161.808
LIMLP_RS01830	LIMLP_01830	LIC13125	DUF1569 domain-containing protein	Function unknown	POORLY CHARACTERIZED	-	-1.26216	NO	258	167	175	137	97	141	156.674	0.3359	1.26216	1.26216	0.185976	1.80614	0.0708958	0.109722	125.947	133.853	157.168	176.078	163.009	183.991
LIMLP_RS01840	LIMLP_01840	LIC13123	hypothetical protein	Energy production and conversion	METABOLISM	-	-1.40973	NO	8420	6083	4116	4622	3435	4725	5093.52	0.495423	1.40973	1.40973	0.146665	3.37793	0.000730332	0.00185801	4110.37	4875.61	3696.58	5940.37	5772.55	6165.66
LIMLP_RS01845	LIMLP_01845	LIC13122	polyhydroxyalkanoate synthesis repressor PhaR	General function prediction only	POORLY CHARACTERIZED	-	1.16778	NO	8492	4530	3725	2004	2928	1557	3441.61	-0.223772	0.856324	-1.16778	0.29315	-0.763337	0.445263	0.526738	4145.52	3630.86	3345.43	2575.62	4920.53	2031.73
LIMLP_RS01850	LIMLP_01850	LIC13121	hypothetical protein	Cytoskeleton	CELLULAR PROCESSES AND SIGNALING	-	1.20476	NO	384	201	193	121	68	124	158.915	-0.268751	0.830038	-1.20476	0.199743	-1.34548	0.178469	0.244528	187.456	161.104	173.333	155.514	114.275	161.808
LIMLP_RS01855	LIMLP_01855	LIC13120	GGDEF domain-containing protein	Signal transduction mechanisms	CELLULAR PROCESSES AND SIGNALING	-	1.86963	NO	383	170	155	62	45	71	118.398	-0.902753	0.534865	-1.86963	0.230709	-3.91295	9.11763e-05	0.0002817	186.968	136.257	139.206	79.6848	75.623	92.6481
LIMLP_RS01860	LIMLP_01860	LIC13119	hypothetical protein	General function prediction only	POORLY CHARACTERIZED	-	1.00193	NO	73	39	49	24	26	28	36.9964	-0.00278372	0.998072	-1.00193	0.31262	-0.00890451	0.992895	0.99505	35.6362	31.2591	44.0069	30.8457	43.6933	36.5373
LIMLP_RS01865	LIMLP_01865	LIC13117	MBL fold metallo-hydrolase	Signal transduction mechanisms	CELLULAR PROCESSES AND SIGNALING	-	-1.36641	NO	703	348	346	339	245	329	368.264	0.450395	1.36641	1.36641	0.153289	2.9382	0.00330123	0.00717741	343.182	278.927	310.743	435.696	411.725	429.313
LIMLP_RS01870	LIMLP_01870	-	hypothetical protein	Function unknown	POORLY CHARACTERIZED	-	-1.26045	NO	25	10	8	8	9	8	10.5416	0.333942	1.26045	1.26045	0.537266	0.621558	0.534233	0.615011	12.2042	8.01514	7.18481	10.2819	15.1246	10.4392
LIMLP_RS01875	LIMLP_01875	LIC13118	DegT/DnrJ/EryC1/StrS family aminotransferase	Cell wall/membrane/envelope biogenesis	CELLULAR PROCESSES AND SIGNALING	-	-1.53128	NO	734	391	391	373	260	497	431.288	0.614734	1.53128	1.53128	0.190404	3.22858	0.00124406	0.00298589	358.315	313.392	351.157	479.394	436.933	648.536
LIMLP_RS01880	LIMLP_01880	LIC13113	alpha/beta hydrolase	General function prediction only	POORLY CHARACTERIZED	-	-1.24312	NO	270	149	144	118	87	134	142.213	0.313969	1.24312	1.24312	0.184527	1.70148	0.0888531	0.133601	131.805	119.426	129.327	151.658	146.204	174.857
LIMLP_RS01885	LIMLP_01885	LIC13112	hypothetical protein	Function unknown	POORLY CHARACTERIZED	-	1.27565	NO	266	151	166	79	63	81	118.845	-0.35123	0.783916	-1.27565	0.199154	-1.76361	0.0777979	0.118725	129.852	121.029	149.085	101.534	105.872	105.697
LIMLP_RS01890	LIMLP_01890	LIC13111	PAS domain-containing sensor histidine kinase	Signal transduction mechanisms	CELLULAR PROCESSES AND SIGNALING	-	-1.10302	NO	2408	1568	1301	979	885	942	1262.57	0.141459	1.10302	1.10302	0.137026	1.03236	0.301905	0.381445	1175.51	1256.77	1168.43	1258.25	1487.25	1229.22
LIMLP_RS01895	LIMLP_01895	LIC13110	hybrid sensor histidine kinase/response regulator	Signal transduction mechanisms	CELLULAR PROCESSES AND SIGNALING	-	-1.23347	NO	2545	1303	1218	1030	864	1072	1259.21	0.302717	1.23347	1.23347	0.134196	2.25578	0.0240842	0.0426396	1242.39	1044.37	1093.89	1323.8	1451.96	1398.86
LIMLP_RS01900	LIMLP_01900	LIC13109	aminoglycoside phosphotransferase family protein	Cell wall/membrane/envelope biogenesis	CELLULAR PROCESSES AND SIGNALING	-	1.23487	NO	924	573	533	309	191	309	418.392	-0.30436	0.809802	-1.23487	0.153897	-1.97769	0.0479639	0.0778852	451.066	459.268	478.688	397.139	320.977	403.215
LIMLP_RS01905	LIMLP_01905	LIC13108	nucleoside-diphosphate-sugar pyrophosphorylase	Translation, ribosomal structure and biogenesis	INFORMATION STORAGE AND PROCESSING	-	1.02177	NO	403	279	303	139	132	211	228.048	-0.0310662	0.978697	-1.02177	0.220537	-0.140866	0.887976	0.919152	196.731	223.622	272.125	178.648	221.827	275.334
LIMLP_RS01910	LIMLP_01910	LIC13107	hypothetical protein	Signal transduction mechanisms	CELLULAR PROCESSES AND SIGNALING	-	1.62432	NO	390	203	189	87	59	85	140.786	-0.699835	0.615643	-1.62432	0.191344	-3.65748	0.000254711	0.000717854	190.385	162.707	169.741	111.816	99.1501	110.917
LIMLP_RS01915	LIMLP_01915	LIC13105	glucose-6-phosphate isomerase	Carbohydrate transport and metabolism	METABOLISM	-	1.51895	NO	1354	893	754	339	267	358	567.574	-0.603073	0.65835	-1.51895	0.131652	-4.58081	4.63174e-06	1.87297e-05	660.978	715.752	677.168	435.696	448.696	467.155
LIMLP_RS01920	LIMLP_01920	LIC13104	galactokinase	Carbohydrate transport and metabolism	METABOLISM	-	-1.19451	NO	123	78	69	51	50	55	67.6457	0.256414	1.19451	1.19451	0.234651	1.09275	0.274505	0.352414	60.0446	62.5181	61.969	65.5472	84.0255	71.7696
LIMLP_RS01925	LIMLP_01925	LIC13103	anti-sigma factor antagonist	Signal transduction mechanisms	CELLULAR PROCESSES AND SIGNALING	-	-1.12659	NO	248	145	171	107	81	126	138.153	0.171961	1.12659	1.12659	0.205871	0.835284	0.403558	0.486399	121.065	116.22	153.575	137.521	136.121	164.418
LIMLP_RS01930	LIMLP_01930	LIC13102	uracil-DNA glycosylase	Replication, recombination and repair	INFORMATION STORAGE AND PROCESSING	-	1.4295	NO	348	250	187	80	70	119	152.324	-0.515506	0.699548	-1.4295	0.215145	-2.39608	0.0165714	0.0306438	169.882	200.379	167.945	102.819	117.636	155.283
LIMLP_RS01935	LIMLP_01935	LIC13101	hypothetical protein	Cell motility	CELLULAR PROCESSES AND SIGNALING	-	-1.37187	NO	1116	686	616	538	495	567	651.842	0.45614	1.37187	1.37187	0.136917	3.33151	0.000863763	0.00215915	544.795	549.839	553.23	691.458	831.852	739.88
LIMLP_RS01940	LIMLP_01940	LIC13100	TIGR01777 family protein	General function prediction only	POORLY CHARACTERIZED	-	-1.91467	NO	337	339	300	327	252	384	341.75	0.937092	1.91467	1.91467	0.226153	4.14362	3.41865e-05	0.000114776	164.512	271.713	269.43	420.273	423.489	501.082
LIMLP_RS01945	LIMLP_01945	LIC13099	hypothetical protein	Function unknown	POORLY CHARACTERIZED	-	1.02275	NO	493	368	340	225	122	248	276.466	-0.0324479	0.97776	-1.02275	0.211507	-0.153413	0.878073	0.913452	240.666	294.957	305.354	289.179	205.022	323.616
LIMLP_RS01965	LIMLP_01965	LIC13095	tetratricopeptide repeat protein	General function prediction only	POORLY CHARACTERIZED	-	-1.47902	NO	181	83	89	85	69	95	97.3302	0.564637	1.47902	1.47902	0.216558	2.60732	0.00912528	0.0179271	88.3583	66.5257	79.931	109.245	115.955	123.966
LIMLP_RS01970	LIMLP_01970	LIC13094	5'/3'-nucleotidase SurE	Nucleotide transport and metabolism	METABOLISM	-	-1.02297	NO	3094	1915	1515	1199	851	1177	1485.48	0.0327611	1.02297	1.02297	0.123864	0.264492	0.7914	0.842256	1510.39	1534.9	1360.62	1541	1430.11	1535.87
LIMLP_RS01975	LIMLP_01975	LIC13093	hypothetical protein	Amino acid transport and metabolism	METABOLISM	-	1.83934	NO	2382	1429	921	462	334	422	806.845	-0.879191	0.543672	-1.83934	0.177055	-4.96564	6.84765e-07	3.27192e-06	1162.81	1145.36	827.151	593.78	561.29	550.669
LIMLP_RS01980	LIMLP_01980	LIC13092	signal peptide peptidase SppA	Posttranslational modification, protein turnover, chaperones	CELLULAR PROCESSES AND SIGNALING	-	1.01962	NO	8880	5554	3593	2745	3040	2414	3966.7	-0.0280284	0.98076	-1.01962	0.220977	-0.126838	0.899068	0.926252	4334.92	4451.61	3226.88	3527.98	5108.75	3150.03
LIMLP_RS01985	LIMLP_01985	LIC11510	efflux RND transporter permease subunit	Defense mechanisms	CELLULAR PROCESSES AND SIGNALING	-	1.23437	NO	1786	950	889	469	430	497	734.275	-0.303775	0.81013	-1.23437	0.143296	-2.11991	0.0340138	0.058044	871.867	761.438	798.412	602.777	722.619	648.536
LIMLP_RS01990	LIMLP_01990	LIC13089	hypothetical protein	Function unknown	POORLY CHARACTERIZED	-	-3.95638	down	2998	3332	3107	6609	6152	6554	5718.26	1.98418	3.95638	3.95638	0.244001	8.13185	4.22774e-16	1.19556e-14	1463.53	2670.65	2790.4	8494.14	10338.5	8552.33
LIMLP_RS01995	LIMLP_01995	-	IS982 family transposase	Replication, recombination and repair	INFORMATION STORAGE AND PROCESSING	-	1.81463	NO	525	249	231	99	65	99	171.497	-0.859674	0.551077	-1.81463	0.198576	-4.3292	1.49653e-05	5.438e-05	256.288	199.577	207.461	127.239	109.233	129.185
LIMLP_RS02000	LIMLP_02000	LIC13088	DNA-binding response regulator	Transcription	INFORMATION STORAGE AND PROCESSING	-	-1.00913	NO	2000	1070	889	613	684	555	882.318	0.0131142	1.00913	1.00913	0.205626	0.0637773	0.949148	0.965404	976.334	857.62	798.412	787.851	1149.47	724.221
LIMLP_RS02005	LIMLP_02005	LIC13087	histidine kinase	Signal transduction mechanisms	CELLULAR PROCESSES AND SIGNALING	-	1.21995	NO	595	333	255	182	129	150	238.802	-0.286827	0.819703	-1.21995	0.177995	-1.61143	0.107086	0.157465	290.459	266.904	229.016	233.913	216.786	195.735
LIMLP_RS02010	LIMLP_02010	LIC13086	LruC domain-containing protein	General function prediction only	POORLY CHARACTERIZED	-	-1.0404	NO	1116	692	508	397	381	362	529.761	0.0571439	1.0404	1.0404	0.175717	0.325204	0.745026	0.802767	544.795	554.648	456.235	510.24	640.274	472.375
LIMLP_RS02015	LIMLP_02015	-	hypothetical protein	Function unknown	POORLY CHARACTERIZED	-	3.02742	up	33	16	19	3	1	7	10.1114	-1.59809	0.330315	-3.02742	0.632417	-2.52695	0.0115057	0.0220976	16.1095	12.8242	17.0639	3.85572	1.68051	9.13431
LIMLP_RS02020	LIMLP_02020	LIC13085	dephospho-CoA kinase	Coenzyme transport and metabolism	METABOLISM	-	-1.02211	NO	2361	1296	1258	856	744	803	1119.91	0.031545	1.02211	1.02211	0.136003	0.231944	0.816582	0.863968	1152.56	1038.76	1129.81	1100.16	1250.3	1047.84
LIMLP_RS02025	LIMLP_02025	LIC13084	SPOR domain-containing protein	Translation, ribosomal structure and biogenesis	INFORMATION STORAGE AND PROCESSING	-	-1.68945	NO	5843	3065	2520	3101	3033	2849	3395.4	0.756552	1.68945	1.68945	0.1743	4.34053	1.42142e-05	5.19689e-05	2852.36	2456.64	2263.21	3985.53	5096.99	3717.67
LIMLP_RS02030	LIMLP_02030	LIC13083	hypothetical protein	General function prediction only	POORLY CHARACTERIZED	-	1.64767	NO	1990	793	686	354	248	367	595.632	-0.720428	0.606917	-1.64767	0.212559	-3.38931	0.000700689	0.00179137	971.453	635.601	616.097	454.974	416.767	478.899
LIMLP_RS02035	LIMLP_02035	LIC13082	hybrid sensor histidine kinase/response regulator	Signal transduction mechanisms	CELLULAR PROCESSES AND SIGNALING	-	1.46739	NO	4012	2315	2047	987	847	892	1584.72	-0.553252	0.681482	-1.46739	0.133589	-4.14145	3.45121e-05	0.000115699	1958.53	1855.51	1838.41	1268.53	1423.39	1163.97
LIMLP_RS02040	LIMLP_02040	LIC13081	START-like domain-containing protein	Function unknown	POORLY CHARACTERIZED	-	3.38413	up	285	118	110	34	16	21	71.7478	-1.75879	0.295497	-3.38413	0.306319	-5.74168	9.37435e-09	6.34677e-08	139.128	94.5787	98.7911	43.6981	26.8882	27.4029
LIMLP_RS02045	LIMLP_02045	LIC13080	pirin family protein	Posttranslational modification, protein turnover, chaperones	CELLULAR PROCESSES AND SIGNALING	-	-2.59866	NO	1253	915	664	1342	1101	1127	1164.51	1.37777	2.59866	2.59866	0.159172	8.65582	4.89386e-18	1.80033e-16	611.674	733.385	596.339	1724.79	1850.24	1470.62
LIMLP_RS02050	LIMLP_02050	LIC13079	DoxX family protein	General function prediction only	POORLY CHARACTERIZED	-	-2.90412	NO	823	977	707	1492	1033	1244	1182.77	1.5381	2.90412	2.90412	0.237379	6.47952	9.20169e-11	9.32962e-10	401.762	783.079	634.957	1917.58	1735.97	1623.3
LIMLP_RS02055	LIMLP_02055	LIC13078	hypothetical protein	Function unknown	POORLY CHARACTERIZED	-	1.10342	NO	865	667	653	368	258	374	489.651	-0.141983	0.906273	-1.10342	0.174934	-0.811636	0.417001	0.499704	422.265	534.61	586.46	472.968	433.572	488.033
LIMLP_RS02060	LIMLP_02060	LIC13077	hydrolase	General function prediction only	POORLY CHARACTERIZED	-	1.12313	NO	351	243	231	143	82	142	180.077	-0.167523	0.89037	-1.12313	0.19458	-0.860944	0.389269	0.472051	171.347	194.768	207.461	183.789	137.802	185.296
LIMLP_RS02065	LIMLP_02065	LIC13076	hypothetical protein	Function unknown	POORLY CHARACTERIZED	-	1.0385	NO	496	271	221	172	112	172	215.257	-0.0545018	0.962927	-1.0385	0.175996	-0.309677	0.756807	0.812673	242.131	217.21	198.48	221.061	188.217	224.443
LIMLP_RS02070	LIMLP_02070	LIC13075	DUF1566 domain-containing protein	Function unknown	POORLY CHARACTERIZED	-	1.39196	NO	588	312	285	148	109	151	227.251	-0.477121	0.71841	-1.39196	0.164387	-2.90242	0.0037029	0.00796326	287.042	250.072	255.959	190.215	183.176	197.04
LIMLP_RS02075	LIMLP_02075	LIC13017	efflux RND transporter permease subunit	Defense mechanisms	CELLULAR PROCESSES AND SIGNALING	-	-1.70163	NO	9965	7730	7065	7603	5891	7617	7836.06	0.766915	1.70163	1.70163	0.146751	5.22595	1.73261e-07	9.19856e-07	4864.59	6195.7	6345.08	9771.67	9899.88	9939.44
LIMLP_RS02080	LIMLP_02080	LIC13073	TetR/AcrR family transcriptional regulator	Transcription	INFORMATION STORAGE AND PROCESSING	-	1.48941	NO	25428	17107	13253	5683	7661	4105	10593.7	-0.574743	0.671406	-1.48941	0.282604	-2.03374	0.0419779	0.0696894	12413.1	13711.5	11902.5	7304.01	12874.4	5356.62
LIMLP_RS02085	LIMLP_02085	LIC13072	adenylate cyclase	Signal transduction mechanisms	CELLULAR PROCESSES AND SIGNALING	-	1.25931	NO	467	241	202	122	93	128	180.445	-0.332629	0.794088	-1.25931	0.18327	-1.81497	0.0695289	0.107928	227.974	193.165	181.416	156.799	156.287	167.027
LIMLP_RS02090	LIMLP_02090	LIC13071	YbhB/YbcL family Raf kinase inhibitor-like protein	General function prediction only	POORLY CHARACTERIZED	-	-2.98586	NO	3122	4621	3212	6731	4573	6038	5387.91	1.57814	2.98586	2.98586	0.2786	5.66456	1.47405e-08	9.48546e-08	1524.06	3703.8	2884.7	8650.94	7684.97	7879
LIMLP_RS02095	LIMLP_02095	LIC13070	hypothetical protein	Amino acid transport and metabolism	METABOLISM	-	-1.40351	NO	1057	690	571	554	460	564	633.812	0.489035	1.40351	1.40351	0.128394	3.80887	0.000139606	0.00041453	515.993	553.045	512.816	712.022	773.035	735.965
LIMLP_RS02105	LIMLP_02105	LIC13066	hypothetical protein	Amino acid transport and metabolism	METABOLISM	-	-1.07299	NO	11819	10143	9303	6420	4619	6024	7688.11	0.101634	1.07299	1.07299	0.173584	0.585507	0.558207	0.637491	5769.65	8129.76	8355.03	8251.23	7762.28	7860.73
LIMLP_RS02110	LIMLP_02110	LIC13065	DUF2804 domain-containing protein	Function unknown	POORLY CHARACTERIZED	-	1.57433	NO	2254	945	855	456	321	417	715.882	-0.654736	0.635192	-1.57433	0.190159	-3.4431	0.000575093	0.00149603	1100.33	757.431	767.876	586.069	539.444	544.144
LIMLP_RS02115	LIMLP_02115	LIC13064	DNA-3-methyladenine glycosylase I	Replication, recombination and repair	INFORMATION STORAGE AND PROCESSING	-	1.07012	NO	215	141	133	81	63	80	108.631	-0.0977667	0.934478	-1.07012	0.196871	-0.496603	0.619469	0.69448	104.956	113.013	119.447	104.104	105.872	104.392
LIMLP_RS02120	LIMLP_02120	LIC13060	lipoprotein LipL36	General function prediction only	POORLY CHARACTERIZED	-	-2.13263	NO	6480	7166	6399	7713	6083	8513	7649.69	1.09263	2.13263	2.13263	0.232033	4.70895	2.48992e-06	1.05296e-05	3163.32	5743.65	5746.95	9913.05	10222.5	11108.6
LIMLP_RS02125	LIMLP_02125	LIC13059	hypothetical protein	Function unknown	POORLY CHARACTERIZED	-	-3.15184	down	4284	3223	2837	6010	4278	6007	4995.76	1.65619	3.15184	3.15184	0.138654	11.9448	6.9103e-33	2.05187e-30	2091.31	2583.28	2547.91	7724.28	7189.22	7838.55
LIMLP_RS02130	LIMLP_02130	-	hypothetical protein	Function unknown	POORLY CHARACTERIZED	-	1.65638	NO	81	35	64	20	12	22	33.2753	-0.728033	0.603726	-1.65638	0.376467	-1.93386	0.0531309	0.0854081	39.5415	28.053	57.4785	25.7048	20.1661	28.7078
LIMLP_RS02135	LIMLP_02135	LIC13058	hypothetical protein	Function unknown	POORLY CHARACTERIZED	-	-1.67249	NO	133	115	91	110	72	102	105.717	0.741996	1.67249	1.67249	0.221651	3.34759	0.00081518	0.00205127	64.9262	92.1741	81.7272	141.376	120.997	133.1
LIMLP_RS02140	LIMLP_02140	LIC13057	hypothetical protein	General function prediction only	POORLY CHARACTERIZED	-	-1.60552	NO	201	151	118	139	58	186	140.659	0.683037	1.60552	1.60552	0.300501	2.27299	0.0230267	0.0410596	98.1216	121.029	105.976	178.648	97.4696	242.712
LIMLP_RS02150	LIMLP_02150	LIC13056	endoflagellar motor protein	Cell motility	CELLULAR PROCESSES AND SIGNALING	-	-1.6299	NO	918	526	604	629	395	632	618.184	0.704783	1.6299	1.6299	0.168993	4.17049	3.03951e-05	0.000103145	448.137	421.596	542.453	808.415	663.801	824.698
LIMLP_RS02155	LIMLP_02155	LIC13055	hypothetical protein	Function unknown	POORLY CHARACTERIZED	-	1.07599	NO	479	394	331	220	150	191	271.828	-0.105662	0.929378	-1.07599	0.183543	-0.575681	0.564831	0.643112	233.832	315.797	297.271	282.753	252.077	249.236
LIMLP_RS02160	LIMLP_02160	LIC13054	hypothetical protein	Function unknown	POORLY CHARACTERIZED	-	3.4392	up	93	46	25	9	6	7	22.5844	-1.78207	0.290765	-3.4392	0.468451	-3.80419	0.000142271	0.000421842	45.3995	36.8696	22.4525	11.5671	10.0831	9.13431
LIMLP_RS02165	LIMLP_02165	LIC13053	fatty acid desaturase	Lipid transport and metabolism	METABOLISM	-	1.08175	NO	835	556	557	299	267	320	434.009	-0.11337	0.924426	-1.08175	0.156647	-0.723726	0.469234	0.551642	407.62	445.642	500.242	384.286	448.696	417.569
LIMLP_RS02170	LIMLP_02170	LIC13052	DNA polymerase IV	Replication, recombination and repair	INFORMATION STORAGE AND PROCESSING	-	1.43022	NO	629	377	329	165	143	140	256.628	-0.516234	0.699195	-1.43022	0.167771	-3.07701	0.00209089	0.00475742	307.057	302.171	295.475	212.064	240.313	182.686
LIMLP_RS02175	LIMLP_02175	LIC13051	ComF family protein	General function prediction only	POORLY CHARACTERIZED	-	-1.13061	NO	226	199	135	124	79	113	138.442	0.177096	1.13061	1.13061	0.21679	0.816898	0.413986	0.496664	110.326	159.501	121.244	159.37	132.76	147.454
LIMLP_RS02180	LIMLP_02180	LIC13050	hypothetical protein	Function unknown	POORLY CHARACTERIZED	-	-2.90132	NO	9602	12063	10297	19214	11843	18297	15346.1	1.53671	2.90132	2.90132	0.260882	5.89045	3.85149e-09	2.85905e-08	4687.38	9668.66	9247.74	24694.6	19902.3	23875.8
LIMLP_RS02185	LIMLP_02185	LIC13049	flagellar filament outer layer protein Flaa domain protein	Cell motility	CELLULAR PROCESSES AND SIGNALING	-	1.1459	NO	828	525	451	273	229	260	384.17	-0.196479	0.872678	-1.1459	0.141295	-1.39056	0.164359	0.227671	404.202	420.795	405.043	350.87	384.837	339.275
LIMLP_RS02190	LIMLP_02190	LIC13048	hypothetical protein	Function unknown	POORLY CHARACTERIZED	-	2.50596	NO	35	9	15	5	2	4	8.7963	-1.32536	0.399049	-2.50596	0.665538	-1.99141	0.0464354	0.0758475	17.0859	7.21363	13.4715	6.42619	3.36102	5.21961
LIMLP_RS02195	LIMLP_02195	LIC13047	XRE family transcriptional regulator	Transcription	INFORMATION STORAGE AND PROCESSING	-	1.72805	NO	884	529	462	182	180	155	334.855	-0.789148	0.578686	-1.72805	0.183115	-4.30958	1.63568e-05	5.85661e-05	431.54	424.001	414.923	233.913	302.492	202.26
LIMLP_RS02200	LIMLP_02200	LIC13046	UDP-3-O-(3-hydroxymyristoyl)glucosamine N-acyltransferase	Cell wall/membrane/envelope biogenesis	CELLULAR PROCESSES AND SIGNALING	-	-1.32201	NO	13889	8404	7050	6880	6006	5600	7681.79	0.402734	1.32201	1.32201	0.15576	2.58561	0.00972078	0.0189626	6780.15	6735.92	6331.61	8842.44	10093.1	7307.45
LIMLP_RS02205	LIMLP_02205	LIC13045	DMT family transporter	Amino acid transport and metabolism	METABOLISM	-	2.2989	NO	318	128	132	48	29	41	90.0513	-1.20094	0.434991	-2.2989	0.261311	-4.59585	4.3099e-06	1.75649e-05	155.237	102.594	118.549	61.6915	48.7348	53.501
LIMLP_RS02210	LIMLP_02210	LIC13044	NAD(P)/FAD-dependent oxidoreductase	General function prediction only	POORLY CHARACTERIZED	-	-1.6255	NO	210	151	118	136	106	139	143.971	0.700887	1.6255	1.6255	0.18209	3.84912	0.000118541	0.000357602	102.515	121.029	105.976	174.792	178.134	181.381
LIMLP_RS02215	LIMLP_02215	LIC13043	hypothetical protein	Amino acid transport and metabolism	METABOLISM	-	1.53843	NO	413	236	238	121	63	99	165.848	-0.621457	0.650014	-1.53843	0.198476	-3.13114	0.00174127	0.00404024	201.613	189.157	213.748	155.514	105.872	129.185
LIMLP_RS02220	LIMLP_02220	LIC13042	N-acetyltransferase	General function prediction only	POORLY CHARACTERIZED	-	-1.29095	NO	346	228	226	200	112	204	211.014	0.368432	1.29095	1.29095	0.195212	1.88734	0.0591145	0.0937934	168.906	182.745	202.971	257.048	188.217	266.2
LIMLP_RS02225	LIMLP_02225	LIC13041	DoxX family protein	General function prediction only	POORLY CHARACTERIZED	-	-2.46358	NO	378	408	299	445	335	598	449.218	1.30076	2.46358	2.46358	0.242032	5.37432	7.6873e-08	4.29517e-07	184.527	327.018	268.532	571.931	562.971	780.331
LIMLP_RS02230	LIMLP_02230	LIC13039	MarR family transcriptional regulator	Transcription	INFORMATION STORAGE AND PROCESSING	-	1.6663	NO	141	49	70	17	23	33	45.7559	-0.736648	0.600132	-1.6663	0.352156	-2.09182	0.0364546	0.0617027	68.8316	39.2742	62.8671	21.8491	38.6517	43.0618
LIMLP_RS02235	LIMLP_02235	LIC13038	tRNA pseudouridine(13) synthase TruD	Translation, ribosomal structure and biogenesis	INFORMATION STORAGE AND PROCESSING	-	-1.00904	NO	897	592	567	369	264	393	475.39	0.0129877	1.00904	1.00904	0.146482	0.0886645	0.929349	0.950347	437.886	474.496	509.223	474.253	443.655	512.827
LIMLP_RS02240	LIMLP_02240	LIC13037	amino acid permease	Amino acid transport and metabolism	METABOLISM	-	1.17889	NO	2254	1525	1219	703	658	684	1053.21	-0.237424	0.848259	-1.17889	0.147791	-1.60648	0.108168	0.158776	1100.33	1222.31	1094.78	903.523	1105.78	892.553
LIMLP_RS02245	LIMLP_02245	LIC13036	hypothetical protein	Amino acid transport and metabolism	METABOLISM	-	3.05532	up	100	34	33	8	7	10	23.4667	-1.61132	0.327298	-3.05532	0.450358	-3.57787	0.000346408	0.000951135	48.8167	27.2515	29.6373	10.2819	11.7636	13.049
LIMLP_RS02250	LIMLP_02250	-	hypothetical protein	Function unknown	POORLY CHARACTERIZED	-	3.09314	up	34	26	36	8	3	5	15.2694	-1.62907	0.323297	-3.09314	0.54429	-2.99302	0.00276232	0.00613405	16.5977	20.8394	32.3316	10.2819	5.04153	6.52451
LIMLP_RS02255	LIMLP_02255	-	hypothetical protein	Function unknown	POORLY CHARACTERIZED	-	7.83736	up	22	2	10	2	0	0	3.98237	-2.97037	0.127594	-7.83736	1.34238	-2.21277	0.0269135	0.0471469	10.7397	1.60303	8.98101	2.57048	0	0
LIMLP_RS02265	LIMLP_02265	LIC10928	hypothetical protein	Function unknown	POORLY CHARACTERIZED	-	1.20543	NO	457	463	266	122	120	254	253.832	-0.269548	0.82958	-1.20543	0.303423	-0.888356	0.374349	0.456623	223.092	371.101	238.895	156.799	201.661	331.445
LIMLP_RS02270	LIMLP_02270	LIC13034	hypothetical protein	Function unknown	POORLY CHARACTERIZED	-	4.30562	up	82	29	29	6	4	5	18.3794	-2.10622	0.232255	-4.30562	0.520589	-4.04584	5.21353e-05	0.00016945	40.0297	23.2439	26.0449	7.71143	6.72204	6.52451
LIMLP_RS02275	LIMLP_02275	LIC13033	glycosyl hydrolase	Carbohydrate transport and metabolism	METABOLISM	-	2.35019	NO	458	222	249	75	46	70	148.364	-1.23278	0.425497	-2.35019	0.208464	-5.91364	3.34627e-09	2.50638e-08	223.581	177.936	223.627	96.3929	77.3035	91.3431
LIMLP_RS02280	LIMLP_02280	LIC13032	hypothetical protein	Function unknown	POORLY CHARACTERIZED	-	-1.29314	NO	4510	3434	2800	2568	2006	2287	2854.1	0.370878	1.29314	1.29314	0.141465	2.62169	0.00874954	0.0172583	2201.63	2752.4	2514.68	3300.49	3371.1	2984.31
LIMLP_RS02285	LIMLP_02285	LIC13031	DegT/DnrJ/EryC1/StrS aminotransferase family protein	Cell wall/membrane/envelope biogenesis	CELLULAR PROCESSES AND SIGNALING	-	2.38349	NO	24397	13133	11163	3400	3101	3098	7680.88	-1.25307	0.419553	-2.38349	0.15259	-8.21203	2.17474e-16	6.36646e-15	11909.8	10526.3	10025.5	4369.81	5211.26	4042.59
LIMLP_RS02295	LIMLP_02295	LIC13030	hypothetical protein	Amino acid transport and metabolism	METABOLISM	-	-1.51864	NO	143	137	105	90	51	162	114.448	0.602783	1.51864	1.51864	0.332492	1.81293	0.0698434	0.108376	69.8079	109.807	94.3006	115.671	85.706	211.394
LIMLP_RS02300	LIMLP_02300	LIC13029	hypothetical protein	Function unknown	POORLY CHARACTERIZED	-	-1.12684	NO	223	172	124	119	76	93	126.684	0.172286	1.12684	1.12684	0.208084	0.827966	0.40769	0.49081	108.861	137.86	111.365	152.943	127.719	121.356
LIMLP_RS02305	LIMLP_02305	LIC13028	DUF2804 domain-containing protein	Function unknown	POORLY CHARACTERIZED	-	1.25083	NO	330	185	172	110	52	107	138.706	-0.322884	0.79947	-1.25083	0.220745	-1.4627	0.143549	0.202076	161.095	148.28	154.473	141.376	87.3865	139.625
LIMLP_RS02310	LIMLP_02310	LIC13027	HAD family hydrolase	Inorganic ion transport and metabolism	METABOLISM	-	1.09547	NO	433	186	145	118	87	117	156.87	-0.131551	0.91285	-1.09547	0.230803	-0.569969	0.568699	0.646808	211.376	149.082	130.225	151.658	146.204	152.674
LIMLP_RS02315	LIMLP_02315	LIC13026	DJ-1/PfpI family protein	General function prediction only	POORLY CHARACTERIZED	-	-1.01783	NO	1489	638	608	450	276	593	600.046	0.0254967	1.01783	1.01783	0.229525	0.111085	0.911549	0.936789	726.881	511.366	546.045	578.357	463.821	773.807
LIMLP_RS02320	LIMLP_02320	LIC13025	GNAT family N-acetyltransferase	Transcription	INFORMATION STORAGE AND PROCESSING	-	2.26569	NO	109	55	56	18	9	20	35.324	-1.17995	0.441366	-2.26569	0.335199	-3.52015	0.000431296	0.00115722	53.2102	44.0833	50.2936	23.1343	15.1246	26.098
LIMLP_RS02325	LIMLP_02325	LIC13023	hypothetical protein	Function unknown	POORLY CHARACTERIZED	-	-1.06767	NO	456	315	243	196	160	169	239.106	0.0944673	1.06767	1.06767	0.168674	0.560059	0.575439	0.653293	222.604	252.477	218.239	251.907	268.882	220.528
LIMLP_RS02330	LIMLP_02330	LIC13022	DUF1343 domain-containing protein	Function unknown	POORLY CHARACTERIZED	-	1.63699	NO	1487	841	727	331	236	331	551.139	-0.711049	0.610876	-1.63699	0.136404	-5.21282	1.85988e-07	9.82404e-07	725.905	674.073	652.919	425.414	396.6	431.923
LIMLP_RS02335	LIMLP_02335	LIC13021	cAMP-binding protein	Signal transduction mechanisms	CELLULAR PROCESSES AND SIGNALING	-	-1.13242	NO	6881	4384	3869	2822	2668	2767	3678.15	0.179409	1.13242	1.13242	0.139435	1.28669	0.198204	0.266726	3359.08	3513.84	3474.75	3626.94	4483.6	3610.66
LIMLP_RS02340	LIMLP_02340	LIC13020	hypothetical protein	Cell motility	CELLULAR PROCESSES AND SIGNALING	-	1.43926	NO	532	299	228	120	120	105	199.505	-0.525323	0.694804	-1.43926	0.206491	-2.54404	0.0109578	0.0211573	259.705	239.653	204.767	154.229	201.661	137.015
LIMLP_RS02345	LIMLP_02345	LIC13019	hypothetical protein	Function unknown	POORLY CHARACTERIZED	-	1.044	NO	982	462	470	302	260	304	415.592	-0.0621215	0.957855	-1.044	0.163606	-0.379702	0.704167	0.769511	479.38	370.3	422.107	388.142	436.933	396.69
LIMLP_RS02350	LIMLP_02350	LIC13018	hypothetical protein	Function unknown	POORLY CHARACTERIZED	-	1.12388	NO	1687	1045	967	558	497	537	797.115	-0.168491	0.889773	-1.12388	0.136095	-1.23804	0.215702	0.287303	823.538	837.582	868.464	717.163	835.214	700.732
LIMLP_RS02355	LIMLP_02355	LIC13074	efflux RND transporter permease subunit	Defense mechanisms	CELLULAR PROCESSES AND SIGNALING	-	-1.77201	NO	7830	5788	4956	6222	4929	5057	5965.23	0.825387	1.77201	1.77201	0.152535	5.41114	6.26255e-08	3.55648e-07	3822.35	4639.16	4450.99	7996.75	8283.23	6598.89
LIMLP_RS02360	LIMLP_02360	LIC13016	phosphoribosyl-AMP cyclohydrolase	Amino acid transport and metabolism	METABOLISM	-	1.00632	NO	887	456	396	333	240	244	383.974	-0.00909206	0.993718	-1.00632	0.179284	-0.0507132	0.959554	0.972657	433.004	365.49	355.648	427.984	403.322	318.396
LIMLP_RS02365	LIMLP_02365	LIC13015	endolytic transglycosylase MltG	General function prediction only	POORLY CHARACTERIZED	-	-1.31111	NO	4042	2741	2467	2199	1655	2116	2459.07	0.390792	1.31111	1.31111	0.11685	3.34438	0.000824678	0.00207266	1973.17	2196.95	2215.61	2826.24	2781.24	2761.17
LIMLP_RS02370	LIMLP_02370	LIC13014	hypothetical protein	Function unknown	POORLY CHARACTERIZED	-	-1.27538	NO	1204	877	692	587	540	596	725.3	0.350931	1.27538	1.27538	0.151154	2.32167	0.0202505	0.0366606	587.753	702.928	621.486	754.435	907.475	777.722
LIMLP_RS02375	LIMLP_02375	LIC13012	DUF2339 domain-containing protein	Function unknown	POORLY CHARACTERIZED	-	1.31998	NO	951	502	411	230	216	216	362.697	-0.400519	0.757586	-1.31998	0.176883	-2.26431	0.0235548	0.0418093	464.247	402.36	369.119	295.605	362.99	281.859
LIMLP_RS02380	LIMLP_02380	LIC13010	hypothetical protein	General function prediction only	POORLY CHARACTERIZED	-	1.17427	NO	1837	1223	880	544	520	538	823.736	-0.231764	0.851593	-1.17427	0.162776	-1.42382	0.154499	0.215665	896.763	980.252	790.329	699.17	873.865	702.037
LIMLP_RS02385	LIMLP_02385	LIC13009	acyl-CoA dehydrogenase	Lipid transport and metabolism	METABOLISM	-	-1.63223	NO	18184	9982	7706	9431	9087	8782	10441.6	0.706846	1.63223	1.63223	0.170215	4.15266	3.28638e-05	0.000110799	8876.83	8000.71	6920.77	12121.1	15270.8	11459.7
LIMLP_RS02390	LIMLP_02390	LIC13008	hypothetical protein	Function unknown	POORLY CHARACTERIZED	-	2.98044	NO	1419	326	333	98	77	127	279.024	-1.57553	0.335521	-2.98044	0.349564	-4.50712	6.57133e-06	2.55777e-05	692.709	261.294	299.068	125.953	129.399	165.723
LIMLP_RS02395	LIMLP_02395	LIC13007	hypothetical protein	Function unknown	POORLY CHARACTERIZED	-	1.31072	NO	106	36	33	28	10	24	32.3912	-0.390357	0.762941	-1.31072	0.39584	-0.986147	0.324061	0.404285	51.7457	28.8545	29.6373	35.9867	16.8051	31.3177
LIMLP_RS02400	LIMLP_02400	LIC13006	DUF1554 domain-containing protein	Function unknown	POORLY CHARACTERIZED	-	-3.35975	down	724	502	477	1008	938	846	859.996	1.74835	3.35975	3.35975	0.179304	9.75077	1.83076e-22	1.28991e-20	353.433	402.36	428.394	1295.52	1576.32	1103.95
LIMLP_RS02405	LIMLP_02405	LIC13005	hypothetical protein	Function unknown	POORLY CHARACTERIZED	-	-1.68152	NO	179	107	107	134	76	115	119.874	0.749763	1.68152	1.68152	0.2035	3.68433	0.000229304	0.000649774	87.3819	85.762	96.0968	172.222	127.719	150.064
LIMLP_RS02410	LIMLP_02410	LIC13004	adenylate/guanylate cyclase domain-containing protein	Signal transduction mechanisms	CELLULAR PROCESSES AND SIGNALING	-	-2.24169	NO	751	475	486	678	565	636	639.101	1.16459	2.24169	2.24169	0.145143	8.02371	1.02602e-15	2.58496e-14	366.614	380.719	436.477	871.392	949.488	829.918
LIMLP_RS02415	LIMLP_02415	LIC13003	SDR family oxidoreductase	Lipid transport and metabolism	METABOLISM	-	-1.77668	NO	752	537	476	518	514	496	566.963	0.829182	1.77668	1.77668	0.172915	4.79532	1.62417e-06	7.11453e-06	367.102	430.413	427.496	665.754	863.782	647.231
LIMLP_RS02420	LIMLP_02420	LIC13002	fatty acid transporter	Lipid transport and metabolism	METABOLISM	-	1.60333	NO	902	304	285	123	133	159	254.836	-0.681074	0.623701	-1.60333	0.269462	-2.52753	0.0114866	0.0220758	440.327	243.66	255.959	158.084	223.508	207.479
LIMLP_RS02425	LIMLP_02425	LIC13001	DUF3604 domain-containing protein	Function unknown	POORLY CHARACTERIZED	-	-1.16304	NO	1199	680	638	454	491	442	614.788	0.217897	1.16304	1.16304	0.181339	1.2016	0.229519	0.303277	585.312	545.03	572.988	583.498	825.13	576.767
LIMLP_RS02430	LIMLP_02430	LIC13000	peptidyl-prolyl cis-trans isomerase	Posttranslational modification, protein turnover, chaperones	CELLULAR PROCESSES AND SIGNALING	-	-1.14023	NO	163	73	64	39	44	77	70.0174	0.189325	1.14023	1.14023	0.301109	0.628759	0.529507	0.610247	79.5713	58.5105	57.4785	50.1243	73.9424	100.477
LIMLP_RS02435	LIMLP_02435	LIC12999	HupE/UreJ family protein	Amino acid transport and metabolism	METABOLISM	-	1.97302	NO	211	101	98	43	26	30	68.3459	-0.980404	0.506838	-1.97302	0.26134	-3.75146	0.000175809	0.000511792	103.003	80.9529	88.0139	55.2653	43.6933	39.1471
LIMLP_RS02440	LIMLP_02440	LIC12998	TonB-dependent receptor	Inorganic ion transport and metabolism	METABOLISM	-	-1.21591	NO	383	227	205	180	138	161	204.394	0.282034	1.21591	1.21591	0.160291	1.75951	0.0784917	0.119652	186.968	181.944	184.111	231.343	231.91	210.089
LIMLP_RS02445	LIMLP_02445	LIC12997	hypothetical protein	Function unknown	POORLY CHARACTERIZED	-	1.0194	NO	338	277	234	155	121	139	196.852	-0.0277266	0.980965	-1.0194	0.190987	-0.145175	0.884573	0.917457	165.001	222.019	210.156	199.212	203.342	181.381
LIMLP_RS02450	LIMLP_02450	LIC12996	DedA family protein	General function prediction only	POORLY CHARACTERIZED	-	-2.45042	NO	557	423	427	652	327	799	570.76	1.29303	2.45042	2.45042	0.248526	5.20278	1.96325e-07	1.03307e-06	271.909	339.04	383.489	837.976	549.527	1042.62
LIMLP_RS02455	LIMLP_02455	LIC12995	hypothetical protein	Function unknown	POORLY CHARACTERIZED	-	-1.69773	NO	1539	1025	909	1026	706	1185	1073.44	0.763609	1.69773	1.69773	0.150802	5.06364	4.11317e-07	2.04282e-06	751.289	821.552	816.374	1318.65	1186.44	1546.31
LIMLP_RS02460	LIMLP_02460	LIC12994	DUF1577 domain-containing protein	Function unknown	POORLY CHARACTERIZED	-	1.17034	NO	705	453	421	239	186	235	335.291	-0.226924	0.854455	-1.17034	0.143278	-1.58381	0.113237	0.165226	344.158	363.086	378.1	307.172	312.575	306.652
LIMLP_RS02465	LIMLP_02465	LIC12993	hypothetical protein	Function unknown	POORLY CHARACTERIZED	-	1.96799	NO	934	698	677	181	214	180	408.427	-0.976722	0.508133	-1.96799	0.219161	-4.45664	8.32537e-06	3.1751e-05	455.948	559.457	608.014	232.628	359.629	234.882
LIMLP_RS02470	LIMLP_02470	LIC12992	carbonic anhydrase	Inorganic ion transport and metabolism	METABOLISM	-	1.07142	NO	1367	953	833	444	527	445	702.707	-0.0995259	0.93334	-1.07142	0.203314	-0.489519	0.624474	0.698913	667.325	763.843	748.118	570.646	885.629	580.681
LIMLP_RS02475	LIMLP_02475	LIC12991	hypothetical protein	Function unknown	POORLY CHARACTERIZED	-	-2.14911	NO	773	605	446	649	701	539	663.054	1.10374	2.14911	2.14911	0.219614	5.02582	5.01283e-07	2.45511e-06	377.353	484.916	400.553	834.12	1178.04	703.342
LIMLP_RS02480	LIMLP_02480	LIC12990	membrane protein	Cell wall/membrane/envelope biogenesis	CELLULAR PROCESSES AND SIGNALING	-	1.0654	NO	1029	449	455	304	193	366	410.581	-0.0913924	0.938616	-1.0654	0.206267	-0.443077	0.65771	0.727929	502.324	359.88	408.636	390.713	324.338	477.594
LIMLP_RS02485	LIMLP_02485	LIC12989	CusA/CzcA family heavy metal efflux RND transporter	Inorganic ion transport and metabolism	METABOLISM	-	-1.31204	NO	1213	572	562	520	405	533	599.965	0.391807	1.31204	1.31204	0.153295	2.55589	0.0105915	0.0204786	592.147	458.466	504.733	668.324	680.607	695.513
LIMLP_RS02490	LIMLP_02490	LIC12988	lipase	General function prediction only	POORLY CHARACTERIZED	3.04829	-1.09159	NO	579	490	342	282	228	250	342.393	0.126435	1.09159	1.09159	0.184309	0.685995	0.492716	0.574053	282.649	392.742	307.15	362.437	383.156	326.226
LIMLP_RS02495	LIMLP_02495	LIC10779	DUF1563 domain-containing protein	Function unknown	POORLY CHARACTERIZED	-	3.54384	NO	1	3	3	0	0	1	1.14865	-1.82531	0.28218	-3.54384	1.75917	-1.0376	0.299456	0.378716	0.488167	2.40454	2.6943	0	0	1.3049
LIMLP_RS02500	LIMLP_02500	LIC12986	DUF1561 domain-containing protein	Function unknown	POORLY CHARACTERIZED	-	-1.83256	NO	392	325	282	317	317	269	332.713	0.873862	1.83256	1.83256	0.214866	4.067	4.76213e-05	0.000156244	191.362	260.492	253.264	407.421	532.722	351.019
LIMLP_RS02510	LIMLP_02510	LIC12985	DUF1561 family protein	Function unknown	POORLY CHARACTERIZED	-	-1.60016	NO	442	283	259	294	226	247	292.529	0.678215	1.60016	1.60016	0.155669	4.35679	1.31987e-05	4.88139e-05	215.77	226.828	232.608	377.86	379.795	322.311
LIMLP_RS02515	LIMLP_02515	LIC12984	hypothetical protein	General function prediction only	POORLY CHARACTERIZED	-	-2.27173	NO	3487	2056	1401	2374	2898	1957	2513.89	1.18379	2.27173	2.27173	0.249978	4.73559	2.18415e-06	9.36033e-06	1702.24	1647.91	1258.24	3051.16	4870.12	2553.69
LIMLP_RS02520	LIMLP_02520	LIC12983	copper chaperone	Inorganic ion transport and metabolism	METABOLISM	-	-2.24882	NO	2192	1402	1037	1613	1834	1439	1693	1.16917	2.24882	2.24882	0.210565	5.55252	2.81588e-08	1.70387e-07	1070.06	1123.72	931.331	2073.09	3082.06	1877.75
LIMLP_RS02525	LIMLP_02525	LIC12982	copper-translocating P-type ATPase	Inorganic ion transport and metabolism	METABOLISM	-	-1.52341	NO	8956	6913	6500	5505	6147	5050	6624.27	0.607309	1.52341	1.52341	0.211146	2.87625	0.00402436	0.00857911	4372.03	5540.87	5837.66	7075.24	10330.1	6589.76
LIMLP_RS02530	LIMLP_02530	LIC12981	glutathione S-transferase family protein	Posttranslational modification, protein turnover, chaperones	CELLULAR PROCESSES AND SIGNALING	-	-1.35112	NO	300	231	210	204	114	187	202.997	0.434151	1.35112	1.35112	0.200655	2.16367	0.0304896	0.0527859	146.45	185.15	188.601	262.189	191.578	244.017
LIMLP_RS02535	LIMLP_02535	LIC12980	AraC family transcriptional regulator	Transcription	INFORMATION STORAGE AND PROCESSING	-	-1.63977	NO	1349	1403	1224	1071	1043	1221	1267.48	0.713493	1.63977	1.63977	0.226129	3.15525	0.0016036	0.00376407	658.538	1124.52	1099.28	1376.49	1752.77	1593.29
LIMLP_RS02540	LIMLP_02540	LIC12979	PAS domain S-box protein	Signal transduction mechanisms	CELLULAR PROCESSES AND SIGNALING	-	-2.42658	NO	46572	60338	50335	73458	67716	56712	66419.1	1.27892	2.42658	2.42658	0.281262	4.54708	5.43947e-06	2.15762e-05	22734.9	48361.8	45205.9	94411.1	113797	74003.6
LIMLP_RS02545	LIMLP_02545	LIC12978	peptide-methionine (S)-S-oxide reductase	Posttranslational modification, protein turnover, chaperones	CELLULAR PROCESSES AND SIGNALING	-	2.54618	NO	3175	1374	1223	373	297	380	870.659	-1.34833	0.392745	-2.54618	0.183122	-7.36304	1.79768e-13	3.23504e-12	1549.93	1101.28	1098.38	479.394	499.111	495.863
LIMLP_RS02550	LIMLP_02550	LIC12977	hypothetical protein	Function unknown	POORLY CHARACTERIZED	-	2.48865	NO	58	35	29	12	3	9	19.1034	-1.31536	0.401825	-2.48865	0.448934	-2.92997	0.00338998	0.00733965	28.3137	28.053	26.0449	15.4229	5.04153	11.7441
LIMLP_RS02555	LIMLP_02555	LIC12976	FAD-dependent oxidoreductase	Energy production and conversion	METABOLISM	-	1.09658	NO	2326	1395	1275	773	643	787	1083.28	-0.133012	0.911926	-1.09658	0.117343	-1.13353	0.256991	0.33416	1135.48	1118.11	1145.08	993.489	1080.57	1026.96
LIMLP_RS02560	LIMLP_02560	LIC12975	class I SAM-dependent methyltransferase	Secondary metabolites biosynthesis, transport and catabolism	METABOLISM	-	1.27852	NO	827	470	455	220	209	229	353.644	-0.354475	0.782154	-1.27852	0.155844	-2.27455	0.0229326	0.0409497	403.714	376.712	408.636	282.753	351.227	298.823
LIMLP_RS02565	LIMLP_02565	LIC12974	SET domain-containing protein-lysine N-methyltransferase	General function prediction only	POORLY CHARACTERIZED	-	-1.3072	NO	1518	772	647	615	527	664	747.231	0.386485	1.3072	1.3072	0.153965	2.51022	0.0120656	0.02305	741.038	618.769	581.071	790.422	885.629	866.455
LIMLP_RS02570	LIMLP_02570	LIC12973	DUF2179 domain-containing protein	Function unknown	POORLY CHARACTERIZED	-	2.68277	NO	1650	507	467	160	150	117	373.607	-1.42372	0.37275	-2.68277	0.300948	-4.73079	2.2365e-06	9.5551e-06	805.476	406.368	419.413	205.638	252.077	152.674
LIMLP_RS02575	LIMLP_02575	LIC12972	MCE family protein	Secondary metabolites biosynthesis, transport and catabolism	METABOLISM	-	-1.13707	NO	970	458	388	368	232	376	423.761	0.185322	1.13707	1.13707	0.186206	0.995253	0.319613	0.399829	473.522	367.093	348.463	472.968	389.878	490.643
LIMLP_RS02585	LIMLP_02585	LIC12971	FtsQ-type POTRA domain-containing protein	Cell wall/membrane/envelope biogenesis	CELLULAR PROCESSES AND SIGNALING	-	1.55889	NO	5224	3032	2367	1320	822	1134	1943.97	-0.640516	0.641484	-1.55889	0.147497	-4.34257	1.40823e-05	5.15317e-05	2550.19	2430.19	2125.8	1696.52	1381.38	1479.76
LIMLP_RS02590	LIMLP_02590	LIC12970	cell division protein FtsA	Cell cycle control, cell division, chromosome partitioning	CELLULAR PROCESSES AND SIGNALING	-	-1.22474	NO	3810	2201	2000	1765	1079	1957	2009.28	0.29247	1.22474	1.22474	0.161082	1.81565	0.0694237	0.107845	1859.92	1764.13	1796.2	2268.45	1813.27	2553.69
LIMLP_RS02595	LIMLP_02595	LIC12969	cell division protein FtsZ	Cell cycle control, cell division, chromosome partitioning	CELLULAR PROCESSES AND SIGNALING	-	-1.92389	NO	3972	2785	2508	3106	2357	3371	3129.23	0.944024	1.92389	1.92389	0.129645	7.2816	3.29895e-13	5.69035e-12	1939	2232.22	2252.44	3991.95	3960.96	4398.83
LIMLP_RS02600	LIMLP_02600	LIC12967	LipL41-expression chaperone Lep	General function prediction only	POORLY CHARACTERIZED	-	-1.50145	NO	450	375	331	269	275	320	340.492	0.586352	1.50145	1.50145	0.1976	2.96736	0.00300365	0.00660994	219.675	300.568	297.271	345.729	462.14	417.569
LIMLP_RS02605	LIMLP_02605	LIC12966	lipoprotein LipL41	General function prediction only	POORLY CHARACTERIZED	-	-2.96999	NO	7572	9991	7996	13314	11267	15354	12494.5	1.57046	2.96999	2.96999	0.262504	5.98259	2.19611e-09	1.72249e-08	3696.4	8007.93	7181.21	17111.7	18934.3	20035.5
LIMLP_RS02610	LIMLP_02610	LIC12965	hypothetical protein	Function unknown	POORLY CHARACTERIZED	-	1.49318	NO	1889	1164	898	466	383	416	741.167	-0.578385	0.669713	-1.49318	0.144654	-3.99839	6.37757e-05	0.000204407	922.148	932.962	806.495	598.921	643.635	542.839
LIMLP_RS02615	LIMLP_02615	LIC12964	quinolinate synthase	Coenzyme transport and metabolism	METABOLISM	-	-1.22059	NO	3678	2266	1894	1647	1415	1528	1966.89	0.287577	1.22059	1.22059	0.1286	2.23621	0.0253377	0.0446499	1795.48	1816.23	1701	2116.79	2377.92	1993.89
LIMLP_RS02620	LIMLP_02620	LIC12963	DUF1561 domain-containing protein	Function unknown	POORLY CHARACTERIZED	-	-1.93999	NO	825	495	415	540	498	573	575.139	0.956046	1.93999	1.93999	0.142451	6.71142	1.92734e-11	2.21324e-10	402.738	396.749	372.712	694.029	836.894	747.709
LIMLP_RS02630	LIMLP_02630	LIC12961	ATP-dependent DNA helicase RecQ	Replication, recombination and repair	INFORMATION STORAGE AND PROCESSING	-	-1.93468	NO	3605	1883	1646	2338	1871	2332	2323.25	0.952096	1.93468	1.93468	0.129519	7.351	1.96726e-13	3.50983e-12	1759.84	1509.25	1478.27	3004.89	3144.23	3043.03
LIMLP_RS02635	LIMLP_02635	-	hypothetical protein	Function unknown	POORLY CHARACTERIZED	-	1.37585	NO	298	139	134	77	52	68	108.719	-0.460327	0.726821	-1.37585	0.216097	-2.13019	0.0331559	0.0567197	145.474	111.41	120.346	98.9634	87.3865	88.7333
LIMLP_RS02640	LIMLP_02640	LIC12960	glycosyltransferase	Cell wall/membrane/envelope biogenesis	CELLULAR PROCESSES AND SIGNALING	-	-1.63055	NO	4611	3189	2746	3089	1848	3662	3187.9	0.705354	1.63055	1.63055	0.182874	3.85706	0.000114758	0.000347198	2250.94	2556.03	2466.18	3970.1	3105.58	4778.55
LIMLP_RS02645	LIMLP_02645	LIC12958	hypothetical protein	Function unknown	POORLY CHARACTERIZED	-	-2.11849	NO	1664	1439	1225	1863	877	2008	1592.39	1.08304	2.11849	2.11849	0.240654	4.50039	6.7828e-06	2.62873e-05	812.31	1153.38	1100.17	2394.4	1473.81	2620.24
LIMLP_RS02650	LIMLP_02650	LIC12957	hypothetical protein	Energy production and conversion	METABOLISM	-	1.86127	NO	2815	1620	1613	583	313	717	1055.36	-0.896287	0.537268	-1.86127	0.212062	-4.22653	2.37319e-05	8.23486e-05	1374.19	1298.45	1448.64	749.294	526	935.615
LIMLP_RS02655	LIMLP_02655	LIC12956	hypothetical protein	Amino acid transport and metabolism	METABOLISM	-	2.18492	NO	1297	831	843	271	181	220	499.31	-1.12758	0.457683	-2.18492	0.15923	-7.08146	1.42648e-12	2.18814e-11	633.153	666.058	757.099	348.3	304.172	287.078
LIMLP_RS02660	LIMLP_02660	LIC12955	PTS sugar transporter subunit IIA	Carbohydrate transport and metabolism	METABOLISM	-	1.49705	NO	3322	1679	1531	789	527	767	1207.16	-0.582122	0.66798	-1.49705	0.144945	-4.01616	5.9153e-05	0.000190733	1621.69	1345.74	1374.99	1014.05	885.629	1000.86
LIMLP_RS02665	LIMLP_02665	LIC12954	ABC transporter permease	Amino acid transport and metabolism	METABOLISM	-	3.50687	up	813	346	366	83	38	87	214.495	-1.81019	0.285154	-3.50687	0.247579	-7.31154	2.64107e-13	4.61299e-12	396.88	277.324	328.705	106.675	63.8594	113.526
LIMLP_RS02670	LIMLP_02670	LIC12953	ABC transporter permease subunit	Amino acid transport and metabolism	METABOLISM	-	1.45182	NO	314	142	168	80	50	77	117.55	-0.537864	0.68879	-1.45182	0.220703	-2.43705	0.0148077	0.0276654	153.285	113.815	150.881	102.819	84.0255	100.477
LIMLP_RS02675	LIMLP_02675	LIC12952	PEGA domain-containing protein	General function prediction only	POORLY CHARACTERIZED	-	1.18832	NO	1042	498	456	295	196	307	404.415	-0.248918	0.841527	-1.18832	0.172706	-1.44128	0.149505	0.209469	508.67	399.154	409.534	379.145	329.38	400.605
LIMLP_RS02680	LIMLP_02680	LIC12950	bifunctional folylpolyglutamate synthase/dihydrofolate synthase	Coenzyme transport and metabolism	METABOLISM	-	2.03509	NO	317	144	167	54	38	56	104.414	-1.02509	0.491378	-2.03509	0.229101	-4.47441	7.6621e-06	2.94647e-05	154.749	115.418	149.983	69.4029	63.8594	73.0745
LIMLP_RS02685	LIMLP_02685	LIC12949	shikimate dehydrogenase	Amino acid transport and metabolism	METABOLISM	-	1.20564	NO	301	172	136	91	71	79	124.383	-0.269802	0.829433	-1.20564	0.197237	-1.36791	0.171341	0.236241	146.938	137.86	122.142	116.957	119.316	103.087
LIMLP_RS02690	LIMLP_02690	LIC12948	hypothetical protein	Function unknown	POORLY CHARACTERIZED	-	2.33446	NO	1166	661	550	160	160	162	379.812	-1.22309	0.428365	-2.33446	0.170213	-7.18561	6.69069e-13	1.08223e-11	569.203	529.801	493.955	205.638	268.882	211.394
LIMLP_RS02695	LIMLP_02695	-	hypothetical protein	Function unknown	POORLY CHARACTERIZED	-	3.86925	up	149	43	46	12	5	11	31.1157	-1.95205	0.258448	-3.86925	0.451675	-4.32182	1.5475e-05	5.589e-05	72.7369	34.4651	41.3126	15.4229	8.40255	14.3539
LIMLP_RS02700	LIMLP_02700	LIC12947	endoflagellar protein	Cell motility	CELLULAR PROCESSES AND SIGNALING	-	-1.41334	NO	1416	607	622	631	399	746	698.558	0.49911	1.41334	1.41334	0.202389	2.46609	0.0136598	0.0257578	691.245	486.519	558.619	810.986	670.524	973.457
LIMLP_RS02705	LIMLP_02705	LIC12946	glycosyltransferase family 2 protein	Cell wall/membrane/envelope biogenesis	CELLULAR PROCESSES AND SIGNALING	-	1.22414	NO	856	316	279	211	109	229	279.151	-0.291771	0.816899	-1.22414	0.267864	-1.08925	0.276045	0.354063	417.871	253.278	250.57	271.185	183.176	298.823
LIMLP_RS02710	LIMLP_02710	LIC12945	hypothetical protein	Signal transduction mechanisms	CELLULAR PROCESSES AND SIGNALING	-	1.626	NO	3009	1992	1769	811	578	650	1252.68	-0.701329	0.615005	-1.626	0.138421	-5.06663	4.04919e-07	2.01586e-06	1468.9	1596.62	1588.74	1042.33	971.335	848.186
LIMLP_RS02715	LIMLP_02715	-	hypothetical protein	Function unknown	POORLY CHARACTERIZED	-	-1.12715	NO	3191	1944	1667	1352	954	1423	1635.12	0.172679	1.12715	1.12715	0.122434	1.41038	0.158427	0.220114	1557.74	1558.14	1497.13	1737.64	1603.21	1856.88
LIMLP_RS02720	LIMLP_02720	LIC12944	30S ribosomal protein S1	Translation, ribosomal structure and biogenesis	INFORMATION STORAGE AND PROCESSING	-	-2.84487	NO	5246	4526	3765	7355	5357	6713	6130.86	1.50836	2.84487	2.84487	0.16489	9.14773	5.81439e-20	2.94761e-18	2560.93	3627.65	3381.35	9452.93	9002.49	8759.81
LIMLP_RS02725	LIMLP_02725	LIC12943	tRNA (cytidine(34)-2'-O)-methyltransferase	Translation, ribosomal structure and biogenesis	INFORMATION STORAGE AND PROCESSING	-	-1.22559	NO	959	586	525	509	303	430	522.305	0.293477	1.22559	1.22559	0.150631	1.94832	0.051377	0.0827807	468.152	469.687	471.503	654.186	509.195	561.108
LIMLP_RS02730	LIMLP_02730	LIC12942	anti-sigma regulatory factor	Signal transduction mechanisms	CELLULAR PROCESSES AND SIGNALING	-	-1.10494	NO	2005	849	869	698	474	769	856.14	0.143968	1.10494	1.10494	0.184975	0.778309	0.436387	0.518521	978.775	680.485	780.45	897.097	796.562	1003.47
LIMLP_RS02735	LIMLP_02735	LIC12941	excinuclease ABC subunit B	Replication, recombination and repair	INFORMATION STORAGE AND PROCESSING	-	-1.53591	NO	3737	1929	1907	2027	1615	1910	2149.11	0.619098	1.53591	1.53591	0.127601	4.85181	1.22341e-06	5.52194e-06	1824.28	1546.12	1712.68	2605.18	2714.02	2492.36
LIMLP_RS02740	LIMLP_02740	LIC12940	rhomboid family intramembrane serine protease	General function prediction only	POORLY CHARACTERIZED	-	1.10702	NO	1261	708	535	423	214	458	527.411	-0.146678	0.903328	-1.10702	0.21584	-0.679568	0.496778	0.578319	615.579	567.472	480.484	543.656	359.629	597.645
LIMLP_RS02745	LIMLP_02745	LIC12937	anti-sigma factor antagonist	Signal transduction mechanisms	CELLULAR PROCESSES AND SIGNALING	-	1.04626	NO	5358	3065	2270	1856	1075	1995	2317.69	-0.0652373	0.955788	-1.04626	0.184516	-0.353558	0.72367	0.786583	2615.6	2456.64	2038.69	2385.4	1806.55	2603.28
LIMLP_RS02750	LIMLP_02750	LIC12936	hypothetical protein	Function unknown	POORLY CHARACTERIZED	-	1.07519	NO	1177	411	379	296	213	323	400.706	-0.104591	0.930068	-1.07519	0.241282	-0.433483	0.664664	0.733867	574.573	329.422	340.38	380.431	357.949	421.483
LIMLP_RS02755	LIMLP_02755	LIC12935	molecular chaperone DnaJ	Posttranslational modification, protein turnover, chaperones	CELLULAR PROCESSES AND SIGNALING	-	1.371	NO	728	515	461	207	160	249	340.339	-0.455232	0.729393	-1.371	0.166031	-2.74185	0.0061094	0.01248	355.386	412.78	414.024	266.044	268.882	324.921
LIMLP_RS02760	LIMLP_02760	LIC12934	mannose-6-phosphate isomerase	Carbohydrate transport and metabolism	METABOLISM	-	-1.80653	NO	2556	1497	1504	1734	1250	1938	1776.08	0.853222	1.80653	1.80653	0.135907	6.27797	3.43024e-10	3.12024e-09	1247.76	1199.87	1350.74	2228.6	2100.64	2528.9
LIMLP_RS02765	LIMLP_02765	LIC12933	HNH endonuclease	Defense mechanisms	CELLULAR PROCESSES AND SIGNALING	-	-2.0273	NO	930	722	623	809	682	795	802.578	1.01956	2.0273	2.0273	0.153447	6.64437	3.04509e-11	3.33995e-10	453.995	578.693	559.517	1039.76	1146.11	1037.4
LIMLP_RS02770	LIMLP_02770	LIC12932	DUF1292 domain-containing protein	Function unknown	POORLY CHARACTERIZED	-	-1.05119	NO	279	208	193	127	100	128	162.425	0.0720252	1.05119	1.05119	0.186978	0.385208	0.700083	0.766056	136.199	166.715	173.333	163.225	168.051	167.027
LIMLP_RS02775	LIMLP_02775	LIC12931	endoflagellar motor protein	Cell motility	CELLULAR PROCESSES AND SIGNALING	-	1.18144	NO	742	373	310	218	135	221	289.172	-0.240548	0.846424	-1.18144	0.185202	-1.29884	0.193998	0.262516	362.22	298.965	278.411	280.182	226.869	288.383
LIMLP_RS02780	LIMLP_02780	-	hypothetical protein	Function unknown	POORLY CHARACTERIZED	-	1.30668	NO	66	57	33	24	13	22	31.4905	-0.385903	0.7653	-1.30668	0.346764	-1.11287	0.265764	0.343634	32.219	45.6863	29.6373	30.8457	21.8466	28.7078
LIMLP_RS02790	LIMLP_02790	LIC12928	MBL fold metallo-hydrolase	Signal transduction mechanisms	CELLULAR PROCESSES AND SIGNALING	-	-1.96863	NO	804	813	737	831	760	773	843.321	0.977191	1.96863	1.96863	0.226059	4.32273	1.54108e-05	5.57068e-05	392.486	651.631	661.9	1068.03	1277.19	1008.69
LIMLP_RS02795	LIMLP_02795	LIC12927	cytochrome-c peroxidase	Inorganic ion transport and metabolism	METABOLISM	-	-1.04764	NO	1662	7440	1713	2442	2073	1599	2836.97	0.0671366	1.04764	1.04764	0.832464	0.080648	0.935722	0.954551	811.334	5963.27	1538.45	3138.55	3483.7	2086.54
LIMLP_RS02800	LIMLP_02800	-	nucleotidyltransferase domain-containing protein	General function prediction only	POORLY CHARACTERIZED	-	7.14771	up	424	372	345	30	23	28	154.79	-2.83748	0.139905	-7.14771	0.266176	-10.6602	1.56307e-26	2.1659e-24	206.983	298.163	309.845	38.5572	38.6517	36.5373
LIMLP_RS02805	LIMLP_02805	LIC12926	hypothetical protein	Function unknown	POORLY CHARACTERIZED	-	4.46401	up	434	232	189	30	12	51	115.472	-2.15834	0.224014	-4.46401	0.32114	-6.72088	1.80634e-11	2.08004e-10	211.865	185.951	169.741	38.5572	20.1661	66.55
LIMLP_RS02810	LIMLP_02810	-	HEPN domain-containing protein/toxin-antitoxin system, antitoxin component domain protein	General function prediction only	POORLY CHARACTERIZED	-	-1.65821	NO	254	296	229	243	219	197	250.72	0.729625	1.65821	1.65821	0.263394	2.77009	0.00560404	0.0115498	123.994	237.248	205.665	312.313	368.032	257.066
LIMLP_RS02815	LIMLP_02815	LIC12925	citrate synthase	Energy production and conversion	METABOLISM	-	-1.79685	NO	2885	2262	1828	2223	1839	2136	2266.32	0.845472	1.79685	1.79685	0.145742	5.80114	6.58642e-09	4.61716e-08	1408.36	1813.02	1641.73	2857.09	3090.46	2787.27
LIMLP_RS02820	LIMLP_02820	LIC12924	hypothetical protein	Cell wall/membrane/envelope biogenesis	CELLULAR PROCESSES AND SIGNALING	-	1.63578	NO	1011	567	571	243	149	251	391.842	-0.709978	0.61133	-1.63578	0.163863	-4.33275	1.47261e-05	5.35575e-05	493.537	454.459	512.816	312.313	250.396	327.53
LIMLP_RS02825	LIMLP_02825	LIC12923	spiro-SPASM protein	General function prediction only	POORLY CHARACTERIZED	-	1.59879	NO	1019	574	578	231	171	259	399.807	-0.676981	0.625473	-1.59879	0.151083	-4.48086	7.43424e-06	2.8615e-05	497.442	460.069	519.102	296.89	287.367	337.97
LIMLP_RS02830	LIMLP_02830	LIC12922	putative peptidyl-prolyl cis-trans isomerase	Posttranslational modification, protein turnover, chaperones	CELLULAR PROCESSES AND SIGNALING	-	-1.24423	NO	2437	1428	1369	1122	909	1123	1333.13	0.31525	1.24423	1.24423	0.11555	2.72825	0.00636707	0.0129112	1189.66	1144.56	1229.5	1442.04	1527.58	1465.41
LIMLP_RS02835	LIMLP_02835	-	methyl-accepting chemotaxis protein	Cell motility	CELLULAR PROCESSES AND SIGNALING	-	-1.28603	NO	3200	2437	2313	1821	1681	1553	2130.77	0.362922	1.28603	1.28603	0.183225	1.98074	0.0476204	0.0775394	1562.14	1953.29	2077.31	2340.42	2824.94	2026.51
LIMLP_RS02840	LIMLP_02840	LIC12921	methyl-accepting chemotaxis protein	Cell motility	CELLULAR PROCESSES AND SIGNALING	-	-1.339	NO	7225	6052	5547	4692	3559	4500	5207.15	0.421156	1.339	1.339	0.166878	2.52373	0.0116117	0.0222573	3527.01	4850.76	4981.77	6030.34	5980.94	5872.06
LIMLP_RS02845	LIMLP_02845	LIC12920	hypothetical protein	Function unknown	POORLY CHARACTERIZED	-	-1.075	NO	78	79	82	45	45	41	60.3334	0.10434	1.075	1.075	0.315149	0.331082	0.740582	0.799636	38.077	63.3196	73.6443	57.8357	75.623	53.501
LIMLP_RS02850	LIMLP_02850	LIC12919	hypothetical protein	Function unknown	POORLY CHARACTERIZED	-	1.25707	NO	619	296	244	153	96	188	226.975	-0.330068	0.795499	-1.25707	0.219437	-1.50415	0.132542	0.189209	302.175	237.248	219.137	196.642	161.329	245.322
LIMLP_RS02855	LIMLP_02855	LIC12918	hypothetical protein	Function unknown	POORLY CHARACTERIZED	-	1.37347	NO	11	12	4	6	0	4	5.25191	-0.457824	0.728084	-1.37347	0.843563	-0.542726	0.587318	0.664711	5.36984	9.61817	3.5924	7.71143	0	5.21961
LIMLP_RS02860	LIMLP_02860	LIC12917	CRISPR-associated endonuclease Cas2	Replication, recombination and repair	INFORMATION STORAGE AND PROCESSING	-	1.49132	NO	134	84	75	36	17	44	55.392	-0.576586	0.670549	-1.49132	0.284667	-2.02547	0.0428189	0.0708569	65.4144	67.3272	67.3576	46.2686	28.5687	57.4157
LIMLP_RS02870	LIMLP_02870	LIC12914	type I-C CRISPR-associated protein Cas7/Csd2	Replication, recombination and repair	INFORMATION STORAGE AND PROCESSING	-	-2.3074	NO	220	176	127	225	154	218	199.161	1.20627	2.3074	2.3074	0.183836	6.56167	5.32069e-11	5.59952e-10	107.397	141.066	114.059	289.179	258.799	284.469
LIMLP_RS02875	LIMLP_02875	LIC12913	type I-C CRISPR-associated protein Cas8c/Csd1	Replication, recombination and repair	INFORMATION STORAGE AND PROCESSING	-	-2.46846	NO	185	146	117	204	138	208	179.655	1.30361	2.46846	2.46846	0.187614	6.94837	3.69538e-12	5.13769e-11	90.3109	117.021	105.078	262.189	231.91	271.42
LIMLP_RS02880	LIMLP_02880	LIC12912	type I-C CRISPR-associated protein Cas5	Replication, recombination and repair	INFORMATION STORAGE AND PROCESSING	-	1.2316	NO	26	21	11	8	5	10	11.8561	-0.300539	0.811949	-1.2316	0.514178	-0.584504	0.558881	0.637735	12.6923	16.8318	9.87911	10.2819	8.40255	13.049
LIMLP_RS02885	LIMLP_02885	LIC12910	CRISPR-associated helicase/endonuclease Cas3	Replication, recombination and repair	INFORMATION STORAGE AND PROCESSING	-	1.78405	NO	178	91	98	45	22	33	64.2857	-0.835159	0.560521	-1.78405	0.265376	-3.14708	0.00164912	0.00385567	86.8938	72.9378	88.0139	57.8357	36.9712	43.0618
LIMLP_RS02890	LIMLP_02890	LIC12909	aspartate kinase	Amino acid transport and metabolism	METABOLISM	-	-1.49451	NO	4179	2952	2556	2509	2303	2239	2786.37	0.579669	1.49451	1.49451	0.155967	3.71662	0.000201908	0.000578851	2040.05	2366.07	2295.55	3224.66	3870.21	2921.68
LIMLP_RS02895	LIMLP_02895	LIC12908	sodium/glucose cotransporter	Amino acid transport and metabolism	METABOLISM	-	1.25076	NO	502	335	307	165	120	165	236.386	-0.322807	0.799513	-1.25076	0.159265	-2.02686	0.0426768	0.0706803	245.06	268.507	275.717	212.064	201.661	215.309
LIMLP_RS02900	LIMLP_02900	LIC12907	hypothetical protein	Function unknown	POORLY CHARACTERIZED	-	3.11196	NO	10	5	5	0	2	1	3.00761	-1.63782	0.321341	-3.11196	1.12732	-1.45284	0.146268	0.205557	4.88167	4.00757	4.4905	0	3.36102	1.3049
LIMLP_RS02905	LIMLP_02905	LIC12905	hypothetical protein	Function unknown	POORLY CHARACTERIZED	-	-1.23219	NO	870	543	520	452	325	388	493.389	0.30123	1.23219	1.23219	0.139525	2.15898	0.030852	0.0533271	424.705	435.222	467.012	580.928	546.166	506.302
LIMLP_RS02910	LIMLP_02910	LIC12904	VWA domain-containing protein	General function prediction only	POORLY CHARACTERIZED	-	-1.38117	NO	304	197	153	172	104	165	175.809	0.465893	1.38117	1.38117	0.181852	2.56193	0.0104092	0.0201701	148.403	157.898	137.409	221.061	174.773	215.309
LIMLP_RS02920	LIMLP_02920	LIC12903	hypothetical protein	Function unknown	POORLY CHARACTERIZED	-	1.49204	NO	432	212	234	106	72	106	164.419	-0.577289	0.670222	-1.49204	0.191073	-3.0213	0.00251694	0.00563127	210.888	169.921	210.156	136.235	120.997	138.32
LIMLP_RS02925	LIMLP_02925	LIC12902	ATPase AAA	Replication, recombination and repair	INFORMATION STORAGE AND PROCESSING	-	-1.36882	NO	279	166	156	134	113	152	161.636	0.452928	1.36882	1.36882	0.173266	2.61405	0.00894749	0.0176111	136.199	133.051	140.104	172.222	189.898	198.345
LIMLP_RS02930	LIMLP_02930	LIC12901	DUF4132 domain-containing protein	Transcription	INFORMATION STORAGE AND PROCESSING	-	-2.24559	NO	1488	1086	864	1363	1092	1332	1282.97	1.16709	2.24559	2.24559	0.131849	8.85172	8.61798e-19	3.69329e-17	726.393	870.444	775.959	1751.78	1835.12	1738.13
LIMLP_RS02935	LIMLP_02935	LIC12900	hypothetical protein	Function unknown	POORLY CHARACTERIZED	-	3.5413	NO	4	2	2	0	0	1	1.10947	-1.82428	0.282382	-3.5413	1.69277	-1.07769	0.281172	0.359199	1.95267	1.60303	1.7962	0	0	1.3049
LIMLP_RS02940	LIMLP_02940	LIC12899	hypothetical protein	Signal transduction mechanisms	CELLULAR PROCESSES AND SIGNALING	-	-1.45999	NO	192	114	94	98	59	128	110.276	0.545959	1.45999	1.45999	0.23517	2.32155	0.0202572	0.0366606	93.7281	91.3726	84.4215	125.953	99.1501	167.027
LIMLP_RS02945	LIMLP_02945	LIC12898	hypothetical protein	Inorganic ion transport and metabolism	METABOLISM	-	1.19475	NO	599	307	294	183	105	198	245.424	-0.256708	0.836996	-1.19475	0.192875	-1.33095	0.183205	0.250438	292.412	246.065	264.042	235.199	176.454	258.371
LIMLP_RS02950	LIMLP_02950	LIC12897	Rpn family recombination-promoting nuclease/putative transposase	General function prediction only	POORLY CHARACTERIZED	-	-1.52275	NO	1045	814	566	633	650	491	702.914	0.606678	1.52275	1.52275	0.221903	2.73397	0.00625753	0.0127263	510.135	652.432	508.325	813.556	1092.33	640.707
LIMLP_RS02955	LIMLP_02955	LIC12896	TIGR04388 family protein	Cell cycle control, cell division, chromosome partitioning	CELLULAR PROCESSES AND SIGNALING	-	-2.3247	NO	2294	1455	1270	1875	1923	1784	1899.34	1.21704	2.3247	2.3247	0.166411	7.31349	2.60301e-13	4.5657e-12	1119.86	1166.2	1140.59	2409.82	3231.62	2327.95
LIMLP_RS02960	LIMLP_02960	LIC12893	hypothetical protein	Function unknown	POORLY CHARACTERIZED	-	-3.32703	down	759	736	539	1220	989	1201	1040.29	1.73424	3.32703	3.32703	0.190157	9.12001	7.51185e-20	3.67374e-18	370.519	589.914	484.076	1567.99	1662.02	1567.19
LIMLP_RS02965	LIMLP_02965	-	hypothetical protein	Function unknown	POORLY CHARACTERIZED	-	-2.28431	NO	718	693	531	779	694	756	756.138	1.19176	2.28431	2.28431	0.198903	5.99165	2.07718e-09	1.63538e-08	350.504	555.449	476.892	1001.2	1166.27	986.506
LIMLP_RS02970	LIMLP_02970	LIC12891	Ig domain protein	Energy production and conversion	METABOLISM	-	-1.98566	NO	862	578	420	581	588	593	628.325	0.989621	1.98566	1.98566	0.1722	5.74692	9.08839e-09	6.16321e-08	420.8	463.275	377.202	746.724	988.14	773.807
LIMLP_RS02975	LIMLP_02975	-	hypothetical protein	Function unknown	POORLY CHARACTERIZED	-	-1.91088	NO	571	487	409	525	348	547	501.626	0.934236	1.91088	1.91088	0.183188	5.09987	3.39892e-07	1.71806e-06	278.743	390.337	367.323	674.75	584.818	713.781
LIMLP_RS02980	LIMLP_02980	LIC10503	transposase	Replication, recombination and repair	INFORMATION STORAGE AND PROCESSING	-	-2.05798	NO	113	53	56	74	84	55	75.9962	1.04123	2.05798	2.05798	0.289714	3.59399	0.000325657	0.000898908	55.1629	42.4802	50.2936	95.1077	141.163	71.7696
LIMLP_RS02985	LIMLP_02985	LIC12888	hypothetical protein	Function unknown	POORLY CHARACTERIZED	-	-1.83481	NO	458	253	277	315	243	325	318.741	0.875631	1.83481	1.83481	0.154489	5.66791	1.44548e-08	9.35959e-08	223.581	202.783	248.774	404.85	408.364	424.093
LIMLP_RS02990	LIMLP_02990	-	IS982 family transposase	Replication, recombination and repair	INFORMATION STORAGE AND PROCESSING	-	1.82316	NO	521	246	229	95	66	98	169.677	-0.866445	0.548497	-1.82316	0.198014	-4.37567	1.2106e-05	4.52561e-05	254.335	197.172	205.665	122.098	110.914	127.88
LIMLP_RS02995	LIMLP_02995	LIC12887	DUF3365 domain-containing protein	Function unknown	POORLY CHARACTERIZED	-	-1.3464	NO	500	279	232	268	122	275	264.063	0.429107	1.3464	1.3464	0.229661	1.86844	0.0617011	0.0974512	244.084	223.622	208.359	344.444	205.022	358.848
LIMLP_RS03000	LIMLP_03000	LIC12886	YebC/PmpR family DNA-binding transcriptional regulator	Transcription	INFORMATION STORAGE AND PROCESSING	-	-2.33527	NO	2965	2376	1954	3202	2350	2953	2837.44	1.22359	2.33527	2.33527	0.147601	8.28986	1.13378e-16	3.44025e-15	1447.42	1904.4	1754.89	4115.33	3949.2	3853.38
LIMLP_RS03005	LIMLP_03005	LIC12885	Holliday junction DNA helicase	Replication, recombination and repair	INFORMATION STORAGE AND PROCESSING	-	-1.02732	NO	332	184	194	140	72	148	162.973	0.0388923	1.02732	1.02732	0.21631	0.179799	0.85731	0.897692	162.072	147.479	174.232	179.933	120.997	193.126
LIMLP_RS03010	LIMLP_03010	-	hypothetical protein	Function unknown	POORLY CHARACTERIZED	-	2.14756	NO	109	67	58	26	6	22	38.5348	-1.1027	0.465646	-2.14756	0.356778	-3.09071	0.00199681	0.00456837	53.2102	53.7014	52.0898	33.4162	10.0831	28.7078
LIMLP_RS03015	LIMLP_03015	LIC12884	sulfatase	Inorganic ion transport and metabolism	METABOLISM	-	1.04208	NO	766	456	479	289	224	286	381.781	-0.0594716	0.959616	-1.04208	0.147707	-0.402632	0.687219	0.753964	373.936	365.49	430.19	371.434	376.434	373.202
LIMLP_RS03020	LIMLP_03020	LIC12883	carbamoyl phosphate synthase large subunit	Amino acid transport and metabolism	METABOLISM	-	-1.11905	NO	5725	3621	3241	2442	1939	2479	3039.95	0.162271	1.11905	1.11905	0.106006	1.53078	0.125824	0.180861	2794.76	2902.28	2910.74	3138.55	3258.51	3234.85
LIMLP_RS03030	LIMLP_03030	LIC12881	DUF1564 domain-containing protein	Function unknown	POORLY CHARACTERIZED	-	1.35584	NO	29	12	18	7	6	8	11.5766	-0.439183	0.737552	-1.35584	0.519541	-0.845329	0.397927	0.481007	14.1568	9.61817	16.1658	8.99667	10.0831	10.4392
LIMLP_RS03035	LIMLP_03035	-	hypothetical protein	Function unknown	POORLY CHARACTERIZED	-	5.50494	NO	8	2	3	0	1	0	1.6472	-2.46073	0.181655	-5.50494	1.57315	-1.56421	0.117769	0.171117	3.90534	1.60303	2.6943	0	1.68051	0
LIMLP_RS03040	LIMLP_03040	-	hypothetical protein	Function unknown	POORLY CHARACTERIZED	-	1.44318	NO	15	6	9	6	3	1	5.71206	-0.529255	0.692912	-1.44318	0.761637	-0.694891	0.487124	0.568653	7.32251	4.80908	8.08291	7.71143	5.04153	1.3049
LIMLP_RS03045	LIMLP_03045	LIC12880	hypothetical protein	Function unknown	POORLY CHARACTERIZED	-	-1.52677	NO	258	200	194	196	142	160	193.301	0.610482	1.52677	1.52677	0.197201	3.09574	0.00196324	0.00449653	125.947	160.303	174.232	251.907	238.632	208.784
LIMLP_RS03050	LIMLP_03050	LIC12879	hypothetical protein	Function unknown	POORLY CHARACTERIZED	-	2.55103	NO	11	18	14	3	1	5	7.40521	-1.35108	0.391999	-2.55103	0.753288	-1.79358	0.0728809	0.112293	5.36984	14.4273	12.5734	3.85572	1.68051	6.52451
LIMLP_RS03055	LIMLP_03055	LIC12878	thioredoxin family protein	Energy production and conversion	METABOLISM	-	1.13329	NO	1155	502	457	342	224	307	432.203	-0.180523	0.882383	-1.13329	0.188937	-0.955466	0.339342	0.42021	563.833	402.36	410.432	439.552	376.434	400.605
LIMLP_RS03060	LIMLP_03060	LIC12877	hypothetical protein	Replication, recombination and repair	INFORMATION STORAGE AND PROCESSING	-	-1.09646	NO	1591	937	1010	658	569	665	850.739	0.132859	1.09646	1.09646	0.144135	0.921769	0.356649	0.439314	776.674	751.019	907.082	845.687	956.21	867.76
LIMLP_RS03065	LIMLP_03065	LIC12876	elongation factor G-like protein	Translation, ribosomal structure and biogenesis	INFORMATION STORAGE AND PROCESSING	-	1.09147	NO	9417	5055	4542	2796	2413	3078	4065.5	-0.126275	0.916194	-1.09147	0.127256	-0.992293	0.321055	0.401029	4597.07	4051.65	4079.17	3593.53	4055.07	4016.49
LIMLP_RS03070	LIMLP_03070	LIC12875	elongation factor Tu	Translation, ribosomal structure and biogenesis	INFORMATION STORAGE AND PROCESSING	-	-1.41737	NO	71091	56319	46411	46141	31351	46175	48961.4	0.503215	1.41737	1.41737	0.149131	3.37432	0.000739971	0.00188023	34704.3	45140.5	41681.8	59302.2	52685.7	60253.9
LIMLP_RS03075	LIMLP_03075	LIC12874	30S ribosomal protein S10	Translation, ribosomal structure and biogenesis	INFORMATION STORAGE AND PROCESSING	-	-1.37838	NO	17988	13088	11369	10611	8188	10143	11685.9	0.462977	1.37838	1.37838	0.1254	3.692	0.000222494	0.000632631	8781.15	10490.2	10210.5	13637.7	13760	13235.6
LIMLP_RS03080	LIMLP_03080	LIC12873	50S ribosomal protein L3	Translation, ribosomal structure and biogenesis	INFORMATION STORAGE AND PROCESSING	-	-1.14952	NO	18650	13251	11722	8177	7561	8859	10838.1	0.201028	1.14952	1.14952	0.138723	1.44913	0.147302	0.206869	9104.32	10620.9	10527.5	10509.4	12706.3	11560.1
LIMLP_RS03085	LIMLP_03085	LIC12872	50S ribosomal protein L4	Translation, ribosomal structure and biogenesis	INFORMATION STORAGE AND PROCESSING	-	1.18687	NO	10877	6955	6107	3563	2495	3844	5026.21	-0.247156	0.842556	-1.18687	0.124452	-1.98596	0.047038	0.0767113	5309.79	5574.53	5484.7	4579.31	4192.87	5016.04
LIMLP_RS03090	LIMLP_03090	LIC12871	50S ribosomal protein L23	Translation, ribosomal structure and biogenesis	INFORMATION STORAGE AND PROCESSING	-	-1.2151	NO	7106	4114	3655	3124	2359	3243	3710.02	0.281075	1.2151	1.2151	0.108957	2.57969	0.00988894	0.0192365	3468.92	3297.43	3282.56	4015.09	3964.32	4231.8
LIMLP_RS03095	LIMLP_03095	LIC12870	50S ribosomal protein L2	Translation, ribosomal structure and biogenesis	INFORMATION STORAGE AND PROCESSING	-	-1.19315	NO	14549	10454	10039	7323	5905	7579	8953.75	0.25477	1.19315	1.19315	0.137639	1.85099	0.0641704	0.100853	7102.34	8379.03	9016.03	9411.8	9923.41	9889.85
LIMLP_RS03100	LIMLP_03100	LIC12869	30S ribosomal protein S19	Translation, ribosomal structure and biogenesis	INFORMATION STORAGE AND PROCESSING	-	-1.10606	NO	7308	3293	3339	2686	1782	2863	3231.4	0.145428	1.10606	1.10606	0.167098	0.870317	0.384127	0.466496	3567.53	2639.39	2998.76	3452.15	2994.67	3735.93
LIMLP_RS03105	LIMLP_03105	LIC12868	50S ribosomal protein L22	Translation, ribosomal structure and biogenesis	INFORMATION STORAGE AND PROCESSING	-	1.00144	NO	6863	3217	3087	2250	1662	2304	2898.75	-0.00207106	0.998565	-1.00144	0.146939	-0.0140947	0.988754	0.992575	3350.29	2578.47	2772.44	2891.79	2793.01	3006.49
LIMLP_RS03110	LIMLP_03110	LIC12867	30S ribosomal protein S3	Translation, ribosomal structure and biogenesis	INFORMATION STORAGE AND PROCESSING	-	-1.77673	NO	14879	8954	8013	9454	7453	10550	10013.1	0.829225	1.77673	1.77673	0.112979	7.3396	2.14226e-13	3.78953e-12	7263.44	7176.76	7196.48	12150.6	12524.8	13766.7
LIMLP_RS03115	LIMLP_03115	LIC12866	50S ribosomal protein L16	Translation, ribosomal structure and biogenesis	INFORMATION STORAGE AND PROCESSING	-	-1.88054	NO	11460	7208	6689	7998	7111	8011	8343.69	0.911145	1.88054	1.88054	0.122841	7.41727	1.19555e-13	2.24882e-12	5594.4	5777.31	6007.4	10279.3	11950.1	10453.6
LIMLP_RS03120	LIMLP_03120	LIC12865	50S ribosomal protein L29	Translation, ribosomal structure and biogenesis	INFORMATION STORAGE AND PROCESSING	-	-1.94786	NO	7202	5642	4676	5708	5454	5620	6012.11	0.961888	1.94786	1.94786	0.163759	5.8738	4.25923e-09	3.1282e-08	3515.78	4522.14	4199.52	7336.14	9165.5	7333.55
LIMLP_RS03125	LIMLP_03125	LIC12864	30S ribosomal protein S17	Translation, ribosomal structure and biogenesis	INFORMATION STORAGE AND PROCESSING	-	-1.28146	NO	6249	3103	2692	2490	1948	2854	3025.57	0.357794	1.28146	1.28146	0.151434	2.36271	0.018142	0.0331209	3050.56	2487.1	2417.69	3200.24	3273.63	3724.19
LIMLP_RS03130	LIMLP_03130	LIC12863	50S ribosomal protein L14	Translation, ribosomal structure and biogenesis	INFORMATION STORAGE AND PROCESSING	-	-1.16086	NO	7233	3418	2915	2860	1550	3094	3201.07	0.215192	1.16086	1.16086	0.207056	1.03929	0.298669	0.377835	3530.91	2739.58	2617.96	3675.78	2604.79	4037.37
LIMLP_RS03135	LIMLP_03135	LIC12862	50S ribosomal protein L24	Translation, ribosomal structure and biogenesis	INFORMATION STORAGE AND PROCESSING	-	-1.56188	NO	6255	4032	3449	3849	2336	4428	4005.57	0.643283	1.56188	1.56188	0.169543	3.79421	0.000148114	0.000437603	3053.49	3231.7	3097.55	4946.88	3925.67	5778.11
LIMLP_RS03140	LIMLP_03140	LIC12861	50S ribosomal protein L5	Translation, ribosomal structure and biogenesis	INFORMATION STORAGE AND PROCESSING	-	-1.79526	NO	11182	7094	5615	6846	6473	7195	7542.15	0.84419	1.79526	1.79526	0.137753	6.12828	8.88347e-10	7.56733e-09	5458.69	5685.94	5042.84	8798.74	10877.9	9388.77
LIMLP_RS03150	LIMLP_03150	LIC12859	30S ribosomal protein S8	Translation, ribosomal structure and biogenesis	INFORMATION STORAGE AND PROCESSING	-	-1.37254	NO	7339	3155	2426	2995	1887	3342	3278.6	0.456846	1.37254	1.37254	0.2183	2.09274	0.0363722	0.0615883	3582.66	2528.78	2178.79	3849.29	3171.12	4360.98
LIMLP_RS03155	LIMLP_03155	LIC12858	50S ribosomal protein L6	Translation, ribosomal structure and biogenesis	INFORMATION STORAGE AND PROCESSING	-	-2.117	NO	9814	6716	5042	7465	6175	8547	7637.75	1.08202	2.117	2.117	0.133902	8.08069	6.44004e-16	1.71611e-14	4790.87	5382.97	4528.22	9594.31	10377.1	11153
LIMLP_RS03160	LIMLP_03160	LIC12857	50S ribosomal protein L18	Translation, ribosomal structure and biogenesis	INFORMATION STORAGE AND PROCESSING	-	-1.97787	NO	9010	5441	4608	6128	5705	6171	6402.28	0.983944	1.97787	1.97787	0.132912	7.40298	1.3316e-13	2.48228e-12	4398.39	4361.04	4138.45	7875.94	9587.31	8052.55
LIMLP_RS03165	LIMLP_03165	LIC12856	30S ribosomal protein S5	Translation, ribosomal structure and biogenesis	INFORMATION STORAGE AND PROCESSING	-	-1.84208	NO	10617	4732	4008	5803	4322	6475	5957.65	0.881336	1.84208	1.84208	0.178833	4.92826	8.29656e-07	3.86213e-06	5182.87	3792.76	3599.59	7458.24	7263.16	8449.24
LIMLP_RS03170	LIMLP_03170	LIC12855	50S ribosomal protein L30	Translation, ribosomal structure and biogenesis	INFORMATION STORAGE AND PROCESSING	-	-2.20141	NO	3465	1578	1445	2299	1556	2911	2270.38	1.13843	2.20141	2.20141	0.19607	5.80625	6.3886e-09	4.50126e-08	1691.5	1264.79	1297.76	2954.76	2614.87	3798.57
LIMLP_RS03175	LIMLP_03175	LIC12854	50S ribosomal protein L15	Translation, ribosomal structure and biogenesis	INFORMATION STORAGE AND PROCESSING	-	-1.85604	NO	11995	8586	6810	8794	6338	9989	8973.59	0.892229	1.85604	1.85604	0.141585	6.30173	2.94337e-10	2.70102e-09	5855.57	6881.8	6116.07	11302.4	10651.1	13034.7
LIMLP_RS03180	LIMLP_03180	LIC12853	preprotein translocase subunit SecY	Intracellular trafficking, secretion, and vesicular transport	CELLULAR PROCESSES AND SIGNALING	-	1.10772	NO	13924	7917	7599	4533	2890	5625	6331.71	-0.147595	0.902754	-1.10772	0.176297	-0.837193	0.402484	0.485527	6797.24	6345.59	6824.67	5825.99	4856.67	7340.07
LIMLP_RS03185	LIMLP_03185	LIC12852	adenylate kinase	Nucleotide transport and metabolism	METABOLISM	-	1.01055	NO	8642	4486	3941	2643	1980	3457	3764.85	-0.0151378	0.989562	-1.01055	0.171203	-0.0884202	0.929543	0.950347	4218.74	3595.59	3539.42	3396.89	3327.41	4511.05
LIMLP_RS03190	LIMLP_03190	LIC12851	translation initiation factor IF-1	Translation, ribosomal structure and biogenesis	INFORMATION STORAGE AND PROCESSING	-	-1.11435	NO	3378	2143	1983	1417	884	1859	1813.36	0.156196	1.11435	1.11435	0.19488	0.801501	0.422842	0.505392	1649.03	1717.64	1780.93	1821.18	1485.57	2425.81
LIMLP_RS03195	LIMLP_03195	LIC12850	50S ribosomal protein L36	Translation, ribosomal structure and biogenesis	INFORMATION STORAGE AND PROCESSING	-	-1.08027	NO	2309	1157	1069	763	636	927	1045.61	0.111392	1.08027	1.08027	0.154262	0.722097	0.470235	0.552662	1127.18	927.352	960.07	980.637	1068.8	1209.64
LIMLP_RS03200	LIMLP_03200	LIC12849	30S ribosomal protein S13	Translation, ribosomal structure and biogenesis	INFORMATION STORAGE AND PROCESSING	-	-1.00255	NO	6678	2749	2637	1846	1458	2323	2614.28	0.00368109	1.00255	1.00255	0.195568	0.0188225	0.984983	0.990463	3259.98	2203.36	2368.29	2372.55	2450.18	3031.29
LIMLP_RS03205	LIMLP_03205	LIC12848	30S ribosomal protein S11	Translation, ribosomal structure and biogenesis	INFORMATION STORAGE AND PROCESSING	-	-1.39363	NO	8119	3988	3520	3414	2849	3995	4118.31	0.478851	1.39363	1.39363	0.151988	3.15058	0.00162949	0.00381622	3963.43	3196.44	3161.32	4387.8	4787.77	5213.08
LIMLP_RS03210	LIMLP_03210	LIC12847	30S ribosomal protein S4	Translation, ribosomal structure and biogenesis	INFORMATION STORAGE AND PROCESSING	-	-1.62131	NO	9003	6044	5333	5489	4162	6661	6128.3	0.697158	1.62131	1.62131	0.142474	4.89324	9.91903e-07	4.55115e-06	4394.97	4844.35	4789.57	7054.67	6994.28	8691.95
LIMLP_RS03215	LIMLP_03215	LIC12846	DNA-directed RNA polymerase subunit alpha	Transcription	INFORMATION STORAGE AND PROCESSING	-	-1.27794	NO	12918	7341	6077	5640	3834	6790	6699.99	0.353824	1.27794	1.27794	0.161113	2.19613	0.0280827	0.0489886	6306.14	5883.92	5457.76	7248.75	6443.08	8860.29
LIMLP_RS03220	LIMLP_03220	LIC12845	50S ribosomal protein L17	Translation, ribosomal structure and biogenesis	INFORMATION STORAGE AND PROCESSING	-	-1.55917	NO	6409	4221	3540	3449	2934	4403	4133.34	0.64078	1.55917	1.55917	0.143891	4.45322	8.45913e-06	3.2202e-05	3128.66	3383.19	3179.28	4432.79	4930.62	5745.48
LIMLP_RS03225	LIMLP_03225	-	hypothetical protein	Function unknown	POORLY CHARACTERIZED	-	2.69865	NO	83	35	26	8	3	14	20.9189	-1.43224	0.370556	-2.69865	0.482786	-2.9666	0.00301108	0.00661928	40.5179	28.053	23.3506	10.2819	5.04153	18.2686
LIMLP_RS03230	LIMLP_03230	LIC12844	DUF1561 domain-containing protein	Function unknown	POORLY CHARACTERIZED	-	-1.62424	NO	420	238	221	236	244	196	260.565	0.699761	1.62424	1.62424	0.205535	3.40458	0.000662668	0.00170386	205.03	190.76	198.48	303.316	410.044	255.761
LIMLP_RS03235	LIMLP_03235	LIC12843	hypothetical protein	Function unknown	POORLY CHARACTERIZED	-	1.12588	NO	1	4	3	1	0	3	1.93141	-0.171055	0.888193	-1.12588	1.32746	-0.128858	0.89747	0.925293	0.488167	3.20606	2.6943	1.28524	0	3.91471
LIMLP_RS03240	LIMLP_03240	LIC12842	DUF5009 domain-containing protein	Function unknown	POORLY CHARACTERIZED	-	1.20258	NO	188	88	125	53	48	61	83.8254	-0.266136	0.831544	-1.20258	0.2528	-1.05275	0.292454	0.371103	91.7754	70.5332	112.263	68.1176	80.6645	79.599
LIMLP_RS03250	LIMLP_03250	LIC12841	LL-diaminopimelate aminotransferase	Amino acid transport and metabolism	METABOLISM	-	-1.98968	NO	2474	1791	1664	2186	1482	2241	2060.34	0.992533	1.98968	1.98968	0.146716	6.76502	1.33292e-11	1.59223e-10	1207.73	1435.51	1494.44	2809.53	2490.52	2924.29
LIMLP_RS03255	LIMLP_03255	LIC12840	DUF2203 family protein	Function unknown	POORLY CHARACTERIZED	-	1.57706	NO	910	436	477	219	128	212	332.55	-0.657237	0.634091	-1.57706	0.184275	-3.56662	0.000361622	0.00098704	444.232	349.46	428.394	281.467	215.105	276.639
LIMLP_RS03260	LIMLP_03260	LIC12839	aspartate carbamoyltransferase	Nucleotide transport and metabolism	METABOLISM	-	-1.25597	NO	664	343	309	286	156	360	329.346	0.328802	1.25597	1.25597	0.225477	1.45825	0.144772	0.203592	324.143	274.919	277.513	367.578	262.16	469.765
LIMLP_RS03265	LIMLP_03265	LIC12838	fatty acid desaturase	Lipid transport and metabolism	METABOLISM	-	-1.13903	NO	351	223	194	162	97	171	186.445	0.187809	1.13903	1.13903	0.183227	1.025	0.305362	0.384896	171.347	178.738	174.232	208.209	163.009	223.138
LIMLP_RS03270	LIMLP_03270	LIC12837	DUF2752 domain-containing protein	Function unknown	POORLY CHARACTERIZED	-	3.19104	up	115	80	71	14	11	16	40.2305	-1.67403	0.313377	-3.19104	0.326388	-5.12895	2.91361e-07	1.48978e-06	56.1392	64.1211	63.7652	17.9933	18.4856	20.8784
LIMLP_RS03275	LIMLP_03275	LIC12836	TM2 domain-containing protein	Function unknown	POORLY CHARACTERIZED	-	-2.22204	NO	145	90	83	118	90	137	116.523	1.15188	2.22204	2.22204	0.196855	5.85144	4.87322e-09	3.51091e-08	70.7842	72.1363	74.5424	151.658	151.246	178.772
LIMLP_RS03285	LIMLP_03285	LIC12834	hydrolase	General function prediction only	POORLY CHARACTERIZED	-	-1.51111	NO	695	418	356	368	302	401	416.297	0.595607	1.51111	1.51111	0.137608	4.32828	1.50275e-05	5.45584e-05	339.276	335.033	319.724	472.968	507.514	523.266
LIMLP_RS03290	LIMLP_03290	LIC12833	arabinose kinase	General function prediction only	POORLY CHARACTERIZED	-	1.48155	NO	265	123	97	50	47	55	88.347	-0.567109	0.674968	-1.48155	0.249312	-2.2747	0.022924	0.0409497	129.364	98.5862	87.1158	64.2619	78.984	71.7696
LIMLP_RS03295	LIMLP_03295	LIC12832	RNA methyltransferase	Translation, ribosomal structure and biogenesis	INFORMATION STORAGE AND PROCESSING	-	1.99425	NO	344	181	131	58	42	55	107.925	-0.995843	0.501443	-1.99425	0.230883	-4.3132	1.60908e-05	5.76975e-05	167.93	145.074	117.651	74.5438	70.5814	71.7696
LIMLP_RS03300	LIMLP_03300	LIC12831	SAM-dependent methyltransferase	Replication, recombination and repair	INFORMATION STORAGE AND PROCESSING	-	1.15994	NO	206	146	120	71	52	77	100.745	-0.214045	0.862117	-1.15994	0.206542	-1.03633	0.30005	0.379352	100.562	117.021	107.772	91.2519	87.3865	100.477
LIMLP_RS03305	LIMLP_03305	LIC12830	SAM-dependent methyltransferase	Replication, recombination and repair	INFORMATION STORAGE AND PROCESSING	-	3.58111	up	1172	709	695	156	71	130	375.673	-1.84041	0.279243	-3.58111	0.200324	-9.18715	4.0338e-20	2.12259e-18	572.132	568.274	624.18	200.497	119.316	169.637
LIMLP_RS03310	LIMLP_03310	LIC12829	citrate synthase	Energy production and conversion	METABOLISM	-	-2.4433	NO	7955	6172	5169	9284	5774	8639	7730.18	1.28883	2.4433	2.4433	0.154903	8.32021	8.78106e-17	2.72409e-15	3883.37	4946.95	4642.28	11932.2	9703.27	11273
LIMLP_RS03315	LIMLP_03315	LIC12828	lytic transglycosylase domain-containing protein	Cell wall/membrane/envelope biogenesis	CELLULAR PROCESSES AND SIGNALING	-	1.83522	NO	3917	2116	1888	757	602	696	1366.1	-0.875955	0.544893	-1.83522	0.12981	-6.74799	1.49907e-11	1.76874e-10	1912.15	1696	1695.61	972.926	1011.67	908.212
LIMLP_RS03320	LIMLP_03320	LIC12827	hypothetical protein	General function prediction only	POORLY CHARACTERIZED	-	-1.27071	NO	4667	2484	2323	2061	1570	2139	2405.66	0.345639	1.27071	1.27071	0.120522	2.86785	0.00413269	0.00877404	2278.28	1990.96	2086.29	2648.88	2638.4	2791.19
LIMLP_RS03325	LIMLP_03325	LIC12826	DUF1564 domain-containing protein	Function unknown	POORLY CHARACTERIZED	-	1.13811	NO	71	34	36	27	19	13	29.6396	-0.186645	0.878647	-1.13811	0.36056	-0.517653	0.6047	0.681046	34.6599	27.2515	32.3316	34.7014	31.9297	16.9637
LIMLP_RS03330	LIMLP_03330	LIC12825	GNAT family N-acetyltransferase	Transcription	INFORMATION STORAGE AND PROCESSING	-	-1.15095	NO	154	97	70	69	59	48	77.7098	0.202827	1.15095	1.15095	0.250016	0.811256	0.417218	0.499776	75.1777	77.7469	62.8671	88.6815	99.1501	62.6353
LIMLP_RS03335	LIMLP_03335	LIC12824	hypothetical protein	Function unknown	POORLY CHARACTERIZED	-	1.48852	NO	483	170	177	78	78	98	148.369	-0.573883	0.671806	-1.48852	0.258846	-2.21708	0.0266175	0.0466811	235.785	136.257	158.964	100.249	131.08	127.88
LIMLP_RS03340	LIMLP_03340	LIC12822	hypothetical protein	Replication, recombination and repair	INFORMATION STORAGE AND PROCESSING	-	-1.3387	NO	7802	4395	3820	3962	2783	3556	4195.21	0.420827	1.3387	1.3387	0.118192	3.56054	0.000370095	0.00100686	3808.68	3522.65	3430.75	5092.12	4676.86	4640.23
LIMLP_RS03345	LIMLP_03345	LIC12821	polymer-forming cytoskeletal protein	Cell wall/membrane/envelope biogenesis	CELLULAR PROCESSES AND SIGNALING	-	-1.1179	NO	3524	2139	1876	1460	1054	1589	1806.8	0.16079	1.1179	1.1179	0.123196	1.30516	0.191838	0.259932	1720.3	1714.44	1684.84	1876.45	1771.26	2073.49
LIMLP_RS03350	LIMLP_03350	LIC12820	4-hydroxythreonine-4-phosphate dehydrogenase	Coenzyme transport and metabolism	METABOLISM	-	1.74023	NO	1613	1003	946	382	232	397	639.97	-0.799279	0.574636	-1.74023	0.156925	-5.09339	3.51719e-07	1.77009e-06	787.414	803.919	849.603	490.961	389.878	518.046
LIMLP_RS03355	LIMLP_03355	LIC12819	hypothetical protein	Amino acid transport and metabolism	METABOLISM	-	1.93862	NO	448	373	327	123	76	100	204.606	-0.955033	0.51583	-1.93862	0.207914	-4.59339	4.36096e-06	1.77383e-05	218.699	298.965	293.679	158.084	127.719	130.49
LIMLP_RS03360	LIMLP_03360	LIC12818	tetratricopeptide repeat protein	General function prediction only	POORLY CHARACTERIZED	-	-1.47423	NO	7140	6433	4208	4706	4573	3509	5122.18	0.559965	1.47423	1.47423	0.230222	2.43228	0.0150041	0.027976	3485.51	5156.14	3779.21	6048.33	7684.97	4578.9
LIMLP_RS03370	LIMLP_03370	LIC12816	hypothetical protein	Function unknown	POORLY CHARACTERIZED	-	-1.49861	NO	2194	1269	1036	1175	964	1072	1257.94	0.583624	1.49861	1.49861	0.133697	4.36527	1.26967e-05	4.7294e-05	1071.04	1017.12	930.432	1510.16	1620.01	1398.86
LIMLP_RS03375	LIMLP_03375	-	hypothetical protein	Function unknown	POORLY CHARACTERIZED	-	2.94705	NO	1352	355	349	128	54	131	280.696	-1.55927	0.339322	-2.94705	0.349604	-4.46011	8.1918e-06	3.13278e-05	660.002	284.538	313.437	164.511	90.7475	170.942
LIMLP_RS03380	LIMLP_03380	LIC12814	thymidylate kinase	Nucleotide transport and metabolism	METABOLISM	-	1.06111	NO	1468	850	694	452	449	440	655.139	-0.0855801	0.942406	-1.06111	0.165138	-0.518232	0.604296	0.680775	716.629	681.287	623.282	580.928	754.549	574.157
LIMLP_RS03390	LIMLP_03390	LIC12812	PDZ domain-containing protein	Posttranslational modification, protein turnover, chaperones	CELLULAR PROCESSES AND SIGNALING	-	-1.90394	NO	31378	30753	24019	33067	23005	27588	29782.8	0.928986	1.90394	1.90394	0.195546	4.75073	2.02686e-06	8.7585e-06	15317.7	24649	21571.5	42499	38660.1	35999.6
LIMLP_RS03395	LIMLP_03395	LIC12811	Holliday junction branch migration DNA helicase RuvB	Replication, recombination and repair	INFORMATION STORAGE AND PROCESSING	-	1.28299	NO	7024	4297	3809	2162	1491	2097	3052.43	-0.359513	0.779428	-1.28299	0.112366	-3.19949	0.00137673	0.0032775	3428.89	3444.11	3420.87	2778.69	2505.64	2736.38
LIMLP_RS03400	LIMLP_03400	LIC12810	hypothetical protein	Function unknown	POORLY CHARACTERIZED	-	-1.07732	NO	2146	1324	1288	914	676	923	1130.12	0.107447	1.07732	1.07732	0.121454	0.884677	0.376331	0.458636	1047.61	1061.2	1156.75	1174.71	1136.02	1204.42
LIMLP_RS03410	LIMLP_03410	-	PIN domain-containing protein	General function prediction only	POORLY CHARACTERIZED	-	12.3628	up	804	160	183	18	9	13	123.384	-3.62793	0.080888	-12.3628	0.448464	-8.08968	5.98218e-16	1.6148e-14	392.486	128.242	164.352	23.1343	15.1246	16.9637
LIMLP_RS03420	LIMLP_03425	LIC12808	histidine kinase	Signal transduction mechanisms	CELLULAR PROCESSES AND SIGNALING	-	2.04406	NO	1235	1022	828	297	227	227	537.511	-1.03144	0.489222	-2.04406	0.187215	-5.50937	3.60118e-08	2.12946e-07	602.886	819.147	743.628	381.716	381.476	296.213
LIMLP_RS03425	LIMLP_03430	LIC12807	DNA-binding response regulator	Transcription	INFORMATION STORAGE AND PROCESSING	-	1.2085	NO	2769	2519	2098	1143	1070	829	1600.65	-0.27322	0.82747	-1.2085	0.230141	-1.18719	0.235154	0.309456	1351.73	2019.01	1884.22	1469.03	1798.15	1081.76
LIMLP_RS03430	LIMLP_03435	LIC12806	hypothetical protein	Function unknown	POORLY CHARACTERIZED	-	-1.02787	NO	820	307	342	244	165	299	322.427	0.0396592	1.02787	1.02787	0.228591	0.173494	0.862263	0.902197	400.297	246.065	307.15	313.598	277.284	390.166
LIMLP_RS03435	LIMLP_03440	LIC12805	hypothetical protein	Function unknown	POORLY CHARACTERIZED	-	-1.28318	NO	1454	1216	1192	921	692	907	1047.52	0.359723	1.28318	1.28318	0.18164	1.98042	0.0476563	0.0775674	709.795	974.641	1070.54	1183.7	1162.91	1183.55
LIMLP_RS03440	LIMLP_03445	LIC12804	hypothetical protein	Function unknown	POORLY CHARACTERIZED	-	-5.00341	down	1258	1383	1228	3240	3196	3516	2824.77	2.32291	5.00341	5.00341	0.238825	9.72643	2.32608e-22	1.61158e-20	614.114	1108.49	1102.87	4164.17	5370.91	4588.04
LIMLP_RS03445	LIMLP_03450	LIC12803	hypothetical protein	Function unknown	POORLY CHARACTERIZED	-	-1.0321	NO	1677	1070	1235	711	485	875	942.679	0.045576	1.0321	1.0321	0.192863	0.236312	0.81319	0.861037	818.656	857.62	1109.15	913.805	815.047	1141.79
LIMLP_RS03450	LIMLP_03455	LIC12802	23S rRNA (adenine(2030)-N(6))-methyltransferase RlmJ	Translation, ribosomal structure and biogenesis	INFORMATION STORAGE AND PROCESSING	-	1.67158	NO	1053	534	516	199	168	233	374.6	-0.741215	0.598235	-1.67158	0.160819	-4.60901	4.04588e-06	1.65214e-05	514.04	428.009	463.42	255.762	282.326	304.042
LIMLP_RS03455	LIMLP_03460	LIC12801	alpha/beta hydrolase	General function prediction only	POORLY CHARACTERIZED	-	-1.24563	NO	2369	1569	1321	1237	907	1050	1347.44	0.31688	1.24563	1.24563	0.127873	2.47809	0.0132089	0.0250271	1156.47	1257.58	1186.39	1589.84	1524.22	1370.15
LIMLP_RS03460	LIMLP_03465	LIC12800	peptide-methionine (R)-S-oxide reductase	Posttranslational modification, protein turnover, chaperones	CELLULAR PROCESSES AND SIGNALING	-	-2.5831	NO	1107	974	918	1525	919	1554	1279.62	1.3691	2.5831	2.5831	0.204421	6.69745	2.12086e-11	2.4023e-10	540.401	780.675	824.457	1959.99	1544.39	2027.82
LIMLP_RS03465	LIMLP_03470	LIC12798	TetR/AcrR family transcriptional regulator	Transcription	INFORMATION STORAGE AND PROCESSING	-	-1.52651	NO	9976	6583	5691	6049	5839	4373	6425.11	0.61024	1.52651	1.52651	0.203688	2.99595	0.00273587	0.00608182	4869.96	5276.37	5111.09	7774.41	9812.5	5706.34
LIMLP_RS03470	LIMLP_03475	LIC12796	acyl-[acyl-carrier-protein] thioesterase	Lipid transport and metabolism	METABOLISM	-	-1.21679	NO	10268	7267	5615	5050	4522	4012	5867.49	0.283082	1.21679	1.21679	0.173484	1.63174	0.102734	0.151926	5012.5	5824.6	5042.84	6490.46	7599.27	5235.27
LIMLP_RS03475	LIMLP_03480	LIC12795	acetyl-CoA C-acyltransferase	Lipid transport and metabolism	METABOLISM	-	-2.80447	NO	18132	21756	21193	39078	19769	33451	28736.6	1.48773	2.80447	2.80447	0.280569	5.30253	1.14207e-07	6.22224e-07	8851.45	17437.7	19033.5	50224.6	33222	43650.3
LIMLP_RS03490	LIMLP_03495	LIC12793	biotin--[acetyl-CoA-carboxylase] ligase	Coenzyme transport and metabolism	METABOLISM	-	-1.12228	NO	1302	478	481	428	304	437	513.651	0.166439	1.12228	1.12228	0.214361	0.776438	0.43749	0.518872	635.594	383.124	431.987	550.082	510.875	570.242
LIMLP_RS03495	LIMLP_03500	LIC12792	type III pantothenate kinase	Transcription	INFORMATION STORAGE AND PROCESSING	-	1.12125	NO	759	372	379	235	174	235	318.359	-0.165108	0.891862	-1.12125	0.159725	-1.0337	0.301276	0.380786	370.519	298.163	340.38	302.031	292.409	306.652
LIMLP_RS03500	LIMLP_03505	LIC12986	DUF1561 domain-containing protein	Function unknown	POORLY CHARACTERIZED	-	-2.08454	NO	440	421	379	481	399	434	457.944	1.05973	2.08454	2.08454	0.211549	5.0094	5.46005e-07	2.66715e-06	214.794	337.437	340.38	618.2	670.524	566.328
LIMLP_RS03505	LIMLP_03510	LIC10779	DUF1563 domain-containing protein	Function unknown	POORLY CHARACTERIZED	-	1.9495	NO	1	3	3	1	0	1	1.36286	-0.963104	0.512952	-1.9495	1.5638	-0.615874	0.537978	0.618565	0.488167	2.40454	2.6943	1.28524	0	1.3049
LIMLP_RS03515	LIMLP_03520	LIC12788	UDP-N-acetylmuramoyl-L-alanine--D-glutamate ligase	Cell wall/membrane/envelope biogenesis	CELLULAR PROCESSES AND SIGNALING	-	1.45818	NO	1466	900	786	398	293	357	602.115	-0.544172	0.685785	-1.45818	0.128416	-4.23757	2.2595e-05	7.90634e-05	715.653	721.363	705.907	511.525	492.389	465.85
LIMLP_RS03520	LIMLP_03525	LIC12787	anti-sigma factor antagonist	Signal transduction mechanisms	CELLULAR PROCESSES AND SIGNALING	-	-1.54706	NO	3343	2802	2229	2202	2347	1780	2496.11	0.629527	1.54706	1.54706	0.2228	2.82552	0.00472038	0.00989043	1631.94	2245.84	2001.87	2830.1	3944.16	2322.73
LIMLP_RS03525	LIMLP_03530	LIC12786	indole-3-glycerol-phosphate synthase	Amino acid transport and metabolism	METABOLISM	-	3.57723	up	3252	1217	952	227	189	266	729.071	-1.83884	0.279546	-3.57723	0.246016	-7.47447	7.75135e-14	1.51279e-12	1587.52	975.443	854.992	291.749	317.616	347.104
LIMLP_RS03530	LIMLP_03535	LIC12785	23S rRNA (adenine(2503)-C(2))-methyltransferase RlmN	Translation, ribosomal structure and biogenesis	INFORMATION STORAGE AND PROCESSING	-	1.03408	NO	2507	1163	1045	838	603	694	1015.08	-0.0483415	0.967047	-1.03408	0.168298	-0.287238	0.77393	0.826414	1223.84	932.161	938.515	1077.03	1013.35	905.602
LIMLP_RS03535	LIMLP_03540	LIC12784	Cys-rich protein	Function unknown	POORLY CHARACTERIZED	-	-1.26866	NO	347	213	173	181	105	167	187.081	0.343301	1.26866	1.26866	0.180932	1.8974	0.0577748	0.092019	169.394	170.723	155.371	232.628	176.454	217.919
LIMLP_RS03540	LIMLP_03545	LIC12783	glycosyltransferase family 39 protein	Cell wall/membrane/envelope biogenesis	CELLULAR PROCESSES AND SIGNALING	-	-1.6012	NO	1739	1389	1167	1281	941	1216	1304.14	0.679154	1.6012	1.6012	0.150435	4.51461	6.34344e-06	2.47602e-05	848.923	1113.3	1048.08	1646.39	1581.36	1586.76
LIMLP_RS03545	LIMLP_03550	LIC12782	hydroxymethylglutaryl-CoA lyase	Amino acid transport and metabolism	METABOLISM	-	-1.17405	NO	2030	1299	1130	861	876	768	1104.65	0.231497	1.17405	1.17405	0.1756	1.31832	0.187396	0.254994	990.979	1041.17	1014.85	1106.59	1472.13	1002.16
LIMLP_RS03550	LIMLP_03555	LIC12781	TIGR02757 family protein	Function unknown	POORLY CHARACTERIZED	-	2.67823	NO	639	299	309	83	57	82	189.762	-1.42128	0.373381	-2.67823	0.196904	-7.21814	5.27036e-13	8.65964e-12	311.939	239.653	277.513	106.675	95.7891	107.002
LIMLP_RS03555	LIMLP_03560	LIC12780	VOC family protein	General function prediction only	POORLY CHARACTERIZED	-	-2.29661	NO	736	421	398	642	418	683	578.833	1.1995	2.29661	2.29661	0.150466	7.97195	1.56187e-15	3.79689e-14	359.291	337.437	357.444	825.123	702.453	891.248
LIMLP_RS03565	LIMLP_03570	-	hypothetical protein	Function unknown	POORLY CHARACTERIZED	-	5.49514	up	15	12	16	1	1	2	6.14764	-2.45816	0.181979	-5.49514	0.912436	-2.69406	0.00705881	0.0141688	7.32251	9.61817	14.3696	1.28524	1.68051	2.6098
LIMLP_RS03570	LIMLP_03575	LIC12776	50S ribosomal protein L21	Translation, ribosomal structure and biogenesis	INFORMATION STORAGE AND PROCESSING	-	-2.34167	NO	1468	924	816	1330	803	1583	1219.09	1.22754	2.34167	2.34167	0.18044	6.80304	1.02432e-11	1.27107e-10	716.629	740.599	732.85	1709.37	1349.45	2065.66
LIMLP_RS03575	LIMLP_03580	LIC12775	ribosomal-processing cysteine protease Prp	Translation, ribosomal structure and biogenesis	INFORMATION STORAGE AND PROCESSING	-	1.09071	NO	2018	1724	1618	917	512	1118	1219.65	-0.125265	0.916835	-1.09071	0.232896	-0.53786	0.590674	0.667237	985.121	1381.81	1453.13	1178.56	860.421	1458.88
LIMLP_RS03580	LIMLP_03585	LIC12774	50S ribosomal protein L27	Translation, ribosomal structure and biogenesis	INFORMATION STORAGE AND PROCESSING	-	-2.8635	NO	1851	1244	1128	1913	1824	2159	1875.82	1.51778	2.8635	2.8635	0.142083	10.6824	1.23106e-26	1.76465e-24	903.597	997.084	1013.06	2458.66	3065.25	2817.28
LIMLP_RS03585	LIMLP_03590	LIC12773	GTPase ObgE	Energy production and conversion	METABOLISM	-	-1.16976	NO	442	243	220	198	153	155	220.329	0.22621	1.16976	1.16976	0.175274	1.2906	0.196841	0.265245	215.77	194.768	197.582	254.477	257.118	202.26
LIMLP_RS03590	LIMLP_03595	LIC12772	glutamate 5-kinase	Amino acid transport and metabolism	METABOLISM	-	-1.25286	NO	874	510	435	329	395	348	461.143	0.325226	1.25286	1.25286	0.200649	1.62087	0.105046	0.154905	426.658	408.772	390.674	422.844	663.801	454.106
LIMLP_RS03595	LIMLP_03600	LIC12771	glutamate-5-semialdehyde dehydrogenase	Amino acid transport and metabolism	METABOLISM	-	-2.19325	NO	1798	1387	1026	1406	1756	1248	1549.57	1.13307	2.19325	2.19325	0.238695	4.74693	2.06523e-06	8.88732e-06	877.725	1111.7	921.451	1807.05	2950.98	1628.52
LIMLP_RS03600	LIMLP_03605	LIC12770	nicotinate (nicotinamide) nucleotide adenylyltransferase	Coenzyme transport and metabolism	METABOLISM	-	1.82407	NO	387	201	185	63	58	81	133.385	-0.867164	0.548223	-1.82407	0.204249	-4.24563	2.17984e-05	7.67281e-05	188.921	161.104	166.149	80.97	97.4696	105.697
LIMLP_RS03605	LIMLP_03610	LIC12768	DUF1566 domain-containing protein	General function prediction only	POORLY CHARACTERIZED	-	-1.11897	NO	1337	903	813	620	456	606	743.422	0.162177	1.11897	1.11897	0.128194	1.26509	0.20584	0.27592	652.68	723.767	730.156	796.848	766.313	790.771
LIMLP_RS03615	LIMLP_03620	LIC12767	hypothetical protein	Function unknown	POORLY CHARACTERIZED	-	1.70939	NO	35	20	18	8	2	11	12.8798	-0.77348	0.585005	-1.70939	0.521539	-1.48307	0.138055	0.195535	17.0859	16.0303	16.1658	10.2819	3.36102	14.3539
LIMLP_RS03620	LIMLP_03625	LIC12766	anti-sigma factor antagonist	Signal transduction mechanisms	CELLULAR PROCESSES AND SIGNALING	-	1.43366	NO	1238	709	596	324	221	309	483.153	-0.519705	0.697515	-1.43366	0.141538	-3.67184	0.000240807	0.000680975	604.351	568.274	535.268	416.417	371.393	403.215
LIMLP_RS03625	LIMLP_03630	LIC12765	2-Cys peroxiredoxin	Posttranslational modification, protein turnover, chaperones	CELLULAR PROCESSES AND SIGNALING	-	-2.96752	NO	455	431	322	650	467	700	565.065	1.56926	2.96752	2.96752	0.193826	8.09621	5.67002e-16	1.54054e-14	222.116	345.453	289.188	835.405	784.798	913.431
LIMLP_RS03630	LIMLP_03635	LIC12764	biosynthetic-type acetolactate synthase large subunit	Amino acid transport and metabolism	METABOLISM	-	1.07905	NO	455	211	194	103	133	132	182.267	-0.109761	0.926741	-1.07905	0.234555	-0.467956	0.639816	0.711915	222.116	169.119	174.232	132.38	223.508	172.247
LIMLP_RS03635	LIMLP_03640	LIC12763	hypothetical protein	Function unknown	POORLY CHARACTERIZED	-	-1.86345	NO	26	15	14	18	11	21	17.7186	0.897974	1.86345	1.86345	0.411928	2.17993	0.0292627	0.0508336	12.6923	12.0227	12.5734	23.1343	18.4856	27.4029
LIMLP_RS03640	LIMLP_03645	LIC12762	HDOD domain-containing protein	Signal transduction mechanisms	CELLULAR PROCESSES AND SIGNALING	-	-1.30491	NO	2296	1541	1325	1281	851	1185	1361.46	0.383949	1.30491	1.30491	0.127089	3.02111	0.00251853	0.00563181	1120.83	1235.13	1189.98	1646.39	1430.11	1546.31
LIMLP_RS03650	LIMLP_03655	LIC12761	aldehyde dehydrogenase family protein	Energy production and conversion	METABOLISM	-	-2.74242	NO	6203	6824	5532	10074	6722	9714	8397.6	1.45545	2.74242	2.74242	0.222804	6.53242	6.47171e-11	6.70896e-10	3028.1	5469.53	4968.29	12947.5	11296.4	12675.8
LIMLP_RS03655	LIMLP_03665	LIC12760	collagenase	General function prediction only	POORLY CHARACTERIZED	-	-1.68562	NO	1221	1010	902	949	743	966	990.752	0.753278	1.68562	1.68562	0.165653	4.54732	5.43328e-06	2.15722e-05	596.052	809.529	810.087	1219.69	1248.62	1260.54
LIMLP_RS03660	LIMLP_03670	LIC12759	membrane protein	Signal transduction mechanisms	CELLULAR PROCESSES AND SIGNALING	-	-1.50807	NO	468	454	382	371	270	364	390.162	0.592706	1.50807	1.50807	0.205748	2.88074	0.00396741	0.00847075	228.462	363.887	343.075	476.824	453.738	474.984
LIMLP_RS03665	LIMLP_03675	LIC12758	hypothetical protein	Function unknown	POORLY CHARACTERIZED	-	1.25224	NO	348	226	190	129	78	91	156.214	-0.324514	0.798567	-1.25224	0.19544	-1.66043	0.0968277	0.144012	169.882	181.142	170.639	165.796	131.08	118.746
LIMLP_RS03670	LIMLP_03680	LIC12757	sigma-70 family RNA polymerase sigma factor	Transcription	INFORMATION STORAGE AND PROCESSING	-	1.00034	NO	634	453	343	213	253	218	327.338	-0.00049634	0.999656	-1.00034	0.209742	-0.00236643	0.998112	0.998352	309.498	363.086	308.049	273.756	425.169	284.469
LIMLP_RS03675	LIMLP_03685	LIC12756	hypothetical protein	Function unknown	POORLY CHARACTERIZED	-	-1.133	NO	1490	1325	1048	826	708	645	970.609	0.180145	1.133	1.133	0.201527	0.893902	0.371374	0.453526	727.369	1062.01	941.21	1061.61	1189.8	841.662
LIMLP_RS03680	LIMLP_03690	LIC12755	hypothetical protein	Function unknown	POORLY CHARACTERIZED	-	-2.33332	NO	875	801	750	960	922	979	967.249	1.22238	2.33332	2.33332	0.208007	5.87665	4.18659e-09	3.08575e-08	427.146	642.013	673.576	1233.83	1549.43	1277.5
LIMLP_RS03685	LIMLP_03695	LIC12754	hypothetical protein	Amino acid transport and metabolism	METABOLISM	-	2.2054	NO	694	281	274	109	68	87	196.331	-1.14104	0.453432	-2.2054	0.227038	-5.02577	5.01417e-07	2.45511e-06	338.788	225.225	246.08	140.091	114.275	113.526
LIMLP_RS03690	LIMLP_03700	LIC12753	hypothetical protein	Function unknown	POORLY CHARACTERIZED	-	1.01447	NO	685	307	276	221	152	214	274.51	-0.0207294	0.985734	-1.01447	0.188826	-0.10978	0.912584	0.93762	334.395	246.065	247.876	284.038	255.438	279.249
LIMLP_RS03695	LIMLP_03705	LIC12752	NADH-quinone oxidoreductase subunit N	Energy production and conversion	METABOLISM	-	-1.03041	NO	1963	1174	943	791	506	737	929.139	0.0432149	1.03041	1.03041	0.139637	0.30948	0.756957	0.812673	958.272	940.978	846.909	1016.62	850.338	961.713
LIMLP_RS03700	LIMLP_03710	LIC12751	NADH-quinone oxidoreductase subunit M	Energy production and conversion	METABOLISM	-	-1.13553	NO	2140	1302	1020	959	597	900	1069.09	0.183371	1.13553	1.13553	0.145344	1.26164	0.20708	0.27724	1044.68	1043.57	916.063	1232.54	1003.26	1174.41
LIMLP_RS03705	LIMLP_03715	LIC12750	NADH-quinone oxidoreductase subunit L	Energy production and conversion	METABOLISM	-	-1.34657	NO	2609	1847	1404	1462	964	1459	1569.64	0.429285	1.34657	1.34657	0.142174	3.01943	0.00253247	0.00565994	1273.63	1480.4	1260.93	1879.02	1620.01	1903.85
LIMLP_RS03710	LIMLP_03720	LIC12749	NADH-quinone oxidoreductase subunit K	Energy production and conversion	METABOLISM	-	-1.74101	NO	724	450	345	449	332	497	467.916	0.799926	1.74101	1.74101	0.149108	5.36474	8.10676e-08	4.51308e-07	353.433	360.681	309.845	577.072	557.929	648.536
LIMLP_RS03715	LIMLP_03725	LIC12748	NADH dehydrogenase	Energy production and conversion	METABOLISM	-	-1.33175	NO	1229	719	621	635	399	629	673.567	0.413324	1.33175	1.33175	0.144823	2.85399	0.00431742	0.00912894	599.957	576.289	557.721	816.127	670.524	820.783
LIMLP_RS03720	LIMLP_03730	LIC12747	NADH-quinone oxidoreductase subunit H	Energy production and conversion	METABOLISM	-	-1.00345	NO	2140	1255	1177	849	524	876	1037.08	0.00496198	1.00345	1.00345	0.148444	0.0334267	0.973334	0.982736	1044.68	1005.9	1057.06	1091.17	880.587	1143.09
LIMLP_RS03725	LIMLP_03735	LIC12746	NADH oxidoreductase (quinone) subunit F	Energy production and conversion	METABOLISM	-	-1.36697	NO	3220	2427	2062	2010	1282	1989	2117.04	0.450982	1.36697	1.36697	0.152147	2.96413	0.00303543	0.00666576	1571.9	1945.27	1851.88	2583.33	2154.41	2595.45
LIMLP_RS03730	LIMLP_03740	LIC12745	NADH-quinone oxidoreductase subunit NuoE	Energy production and conversion	METABOLISM	-	1.15613	NO	1382	939	810	494	392	437	669.773	-0.2093	0.864957	-1.15613	0.137288	-1.52453	0.127375	0.182649	674.647	752.622	727.462	634.908	658.76	570.242
LIMLP_RS03735	LIMLP_03745	LIC12744	NADH-quinone oxidoreductase subunit D	Energy production and conversion	METABOLISM	-	-1.23325	NO	3563	2536	1779	1726	1386	1591	1998.88	0.30246	1.23325	1.23325	0.145099	2.08451	0.0371136	0.062665	1739.34	2032.64	1597.72	2218.32	2329.19	2076.1
LIMLP_RS03740	LIMLP_03750	LIC12743	NADH-quinone oxidoreductase subunit C	Energy production and conversion	METABOLISM	-	1.6366	NO	1735	747	610	298	281	281	535.907	-0.710698	0.611024	-1.6366	0.212758	-3.34041	0.000836559	0.00209872	846.97	598.731	547.842	383.001	472.223	366.677
LIMLP_RS03745	LIMLP_03755	LIC12742	NADH-quinone oxidoreductase subunit B	Energy production and conversion	METABOLISM	-	1.11137	NO	3201	2676	1755	1160	1144	1029	1673.29	-0.152344	0.899787	-1.11137	0.200586	-0.759495	0.447556	0.529	1562.62	2144.85	1576.17	1490.88	1922.5	1342.74
LIMLP_RS03750	LIMLP_03760	LIC12741	NADH dehydrogenase	Energy production and conversion	METABOLISM	-	-1.13966	NO	1388	620	468	531	334	442	569.224	0.188604	1.13966	1.13966	0.209314	0.901062	0.367555	0.449391	677.576	496.939	420.311	682.462	561.29	576.767
LIMLP_RS03755	LIMLP_03765	LIC12740	hypothetical protein	Function unknown	POORLY CHARACTERIZED	-	-1.07754	NO	764	268	252	242	172	215	282.453	0.107748	1.07754	1.07754	0.24007	0.448819	0.653562	0.724688	372.96	214.806	226.321	311.028	289.048	280.554
LIMLP_RS03760	LIMLP_03770	LIC12739	MaoC family dehydratase	Lipid transport and metabolism	METABOLISM	-	-3.39463	down	739	574	403	1001	841	1006	865.887	1.76326	3.39463	3.39463	0.155078	11.3701	5.89122e-30	1.22449e-27	360.756	460.069	361.935	1286.52	1413.31	1312.73
LIMLP_RS03765	LIMLP_03775	LIC12738	MarR family transcriptional regulator	Transcription	INFORMATION STORAGE AND PROCESSING	-	-1.33442	NO	747	467	329	364	245	384	402.513	0.416216	1.33442	1.33442	0.168029	2.47705	0.0132473	0.0250884	364.661	374.307	295.475	467.827	411.725	501.082
LIMLP_RS03770	LIMLP_03780	LIC12737	methylase	Replication, recombination and repair	INFORMATION STORAGE AND PROCESSING	-	-2.57787	NO	1352	799	725	1409	1009	1169	1163.92	1.36618	2.57787	2.57787	0.130158	10.4964	8.97821e-26	1.06635e-23	660.002	640.41	651.123	1810.9	1695.63	1525.43
LIMLP_RS03780	LIMLP_03790	LIC12736	hypothetical protein	Function unknown	POORLY CHARACTERIZED	-	-1.17662	NO	175	162	126	87	90	94	119.026	0.234649	1.17662	1.17662	0.237763	0.986902	0.323691	0.403958	85.4293	129.845	113.161	111.816	151.246	122.661
LIMLP_RS03785	LIMLP_03795	LIC12735	globin	Energy production and conversion	METABOLISM	-	1.41321	NO	71	51	46	24	13	22	33.0417	-0.498976	0.707609	-1.41321	0.323687	-1.54154	0.123186	0.177437	34.6599	40.8772	41.3126	30.8457	21.8466	28.7078
LIMLP_RS03790	LIMLP_03800	LIC12734	hypothetical protein	General function prediction only	POORLY CHARACTERIZED	-	1.06422	NO	2735	1574	1538	1024	688	968	1285.57	-0.0897968	0.939655	-1.06422	0.125554	-0.715203	0.474483	0.556868	1335.14	1261.58	1381.28	1316.08	1156.19	1263.15
LIMLP_RS03795	LIMLP_03805	LIC12733	methylglyoxal synthase	Carbohydrate transport and metabolism	METABOLISM	-	-2.27751	NO	1228	952	832	1247	1142	982	1152.16	1.18746	2.27751	2.27751	0.192949	6.15426	7.54279e-10	6.47839e-09	599.469	763.041	747.22	1602.69	1919.14	1281.41
LIMLP_RS03800	LIMLP_03810	LIC12732	hypothetical protein	Function unknown	POORLY CHARACTERIZED	-	1.12711	NO	704	335	326	214	128	239	284.496	-0.172625	0.887227	-1.12711	0.196799	-0.877166	0.380397	0.462506	343.67	268.507	292.781	275.041	215.105	311.872
LIMLP_RS03805	LIMLP_03815	LIC12731	hypothetical protein	General function prediction only	POORLY CHARACTERIZED	-	1.18975	NO	6406	3833	3315	2028	1349	2174	2814.49	-0.250658	0.840513	-1.18975	0.134776	-1.85981	0.0629126	0.0991386	3127.2	3072.2	2977.2	2606.46	2267.01	2836.86
LIMLP_RS03810	LIMLP_03820	LIC12730	hypothetical protein	General function prediction only	POORLY CHARACTERIZED	-	1.3986	NO	14900	7160	5184	3329	2717	2906	5050.81	-0.483988	0.714999	-1.3986	0.190848	-2.53598	0.0112132	0.0215802	7273.69	5738.84	4655.75	4278.56	4565.95	3792.05
LIMLP_RS03815	LIMLP_03825	LIC12729	hypothetical protein	Function unknown	POORLY CHARACTERIZED	-	-1.28917	NO	1043	800	730	611	319	768	688.252	0.366437	1.28917	1.28917	0.236491	1.54948	0.121267	0.175525	509.158	641.211	655.614	785.281	536.083	1002.16
LIMLP_RS03820	LIMLP_03830	LIC12728	DUF1564 domain-containing protein	Function unknown	POORLY CHARACTERIZED	-	2.38912	NO	221	104	102	40	15	31	66.653	-1.25648	0.418565	-2.38912	0.28922	-4.34437	1.39675e-05	5.11566e-05	107.885	83.3575	91.6063	51.4095	25.2077	40.452
LIMLP_RS03825	LIMLP_03835	LIC12727	histone deacetylase	Chromatin structure and dynamics	INFORMATION STORAGE AND PROCESSING	-	-1.03983	NO	1093	607	591	410	313	429	527.269	0.0563545	1.03983	1.03983	0.133314	0.422721	0.672499	0.740355	533.567	486.519	530.778	526.948	526	559.803
LIMLP_RS03830	LIMLP_03840	LIC12726	hypothetical protein	General function prediction only	POORLY CHARACTERIZED	-	1.48628	NO	2718	1276	1224	648	394	632	961.417	-0.571703	0.672822	-1.48628	0.170455	-3.35397	0.000796596	0.00201182	1326.84	1022.73	1099.28	832.835	662.121	824.698
LIMLP_RS03835	LIMLP_03845	LIC12725	enoyl-CoA hydratase/isomerase family protein	Lipid transport and metabolism	METABOLISM	-	1.15888	NO	5005	2623	2867	1502	1144	1755	2210.59	-0.212726	0.862905	-1.15888	0.148871	-1.42893	0.153025	0.213967	2443.28	2102.37	2574.86	1930.43	1922.5	2290.1
LIMLP_RS03840	LIMLP_03850	LIC12724	hypothetical protein	Function unknown	POORLY CHARACTERIZED	-	-1.77522	NO	3267	1969	1995	2123	1546	2669	2295.69	0.827994	1.77522	1.77522	0.161276	5.13403	2.83597e-07	1.45365e-06	1594.84	1578.18	1791.71	2728.56	2598.07	3482.78
LIMLP_RS03845	LIMLP_03855	LIC12723	DUF1577 domain-containing protein	Function unknown	POORLY CHARACTERIZED	-	1.16544	NO	1083	557	525	326	190	384	447.666	-0.220881	0.858042	-1.16544	0.195666	-1.12887	0.258954	0.336292	528.685	446.443	471.503	418.988	319.297	501.082
LIMLP_RS03865	LIMLP_03875	LIC12719	tetratricopeptide repeat protein	General function prediction only	POORLY CHARACTERIZED	-	1.32485	NO	2980	1333	1429	704	554	796	1113.51	-0.405826	0.754804	-1.32485	0.164134	-2.47253	0.0134161	0.0253619	1454.74	1068.42	1283.39	904.808	931.003	1038.7
LIMLP_RS03870	LIMLP_03880	LIC12718	acireductone synthase	Energy production and conversion	METABOLISM	-	1.04524	NO	813	583	544	318	311	279	441.357	-0.063837	0.956716	-1.04524	0.187085	-0.341219	0.732939	0.793238	396.88	467.283	488.567	408.706	522.639	364.068
LIMLP_RS03875	LIMLP_03885	LIC12717	MFS transporter	Amino acid transport and metabolism	METABOLISM	-	1.52458	NO	741	369	358	159	137	161	270.614	-0.608415	0.655917	-1.52458	0.167657	-3.62893	0.0002846	0.000796152	361.732	295.759	321.52	204.353	230.23	210.089
LIMLP_RS03880	LIMLP_03890	-	hypothetical protein	Function unknown	POORLY CHARACTERIZED	-	-1.41358	NO	1	2	1	1	0	2	1.14739	0.499349	1.41358	1.41358	1.56253	0.319578	0.749288	0.806941	0.488167	1.60303	0.898101	1.28524	0	2.6098
LIMLP_RS03885	LIMLP_03895	LIC12716	alpha/beta hydrolase	Lipid transport and metabolism	METABOLISM	-	1.25081	NO	319	216	188	90	91	100	149.464	-0.322868	0.799479	-1.25081	0.190855	-1.69169	0.0907051	0.135976	155.725	173.127	168.843	115.671	152.926	130.49
LIMLP_RS03890	LIMLP_03900	LIC12715	DUF1561 domain-containing protein	Function unknown	POORLY CHARACTERIZED	-	-1.4179	NO	1250	745	676	621	608	580	731.863	0.503755	1.4179	1.4179	0.160797	3.13287	0.00173104	0.00402007	610.209	597.128	607.116	798.133	1021.75	756.843
LIMLP_RS03895	LIMLP_03905	-	hypothetical protein	Function unknown	POORLY CHARACTERIZED	-	4.04288	up	80	32	27	6	3	7	18.473	-2.01538	0.247348	-4.04288	0.510211	-3.9501	7.81196e-05	0.000245646	39.0534	25.6485	24.2487	7.71143	5.04153	9.13431
LIMLP_RS03900	LIMLP_03910	LIC12714	hypothetical protein	Function unknown	POORLY CHARACTERIZED	-	1.64287	NO	1301	581	479	260	174	235	410.7	-0.716215	0.608692	-1.64287	0.196722	-3.64075	0.000271848	0.000762533	635.106	465.68	430.19	334.162	292.409	306.652
LIMLP_RS03905	LIMLP_03915	LIC12713	type II toxin-antitoxin system VapC family toxin	Signal transduction mechanisms	CELLULAR PROCESSES AND SIGNALING	-	1.19486	NO	2271	1432	1114	728	572	637	997.501	-0.256845	0.836916	-1.19486	0.136684	-1.87911	0.0602294	0.0953078	1108.63	1147.77	1000.48	935.654	961.252	831.223
LIMLP_RS03915	LIMLP_03925	LIC12710	hypothetical protein	Function unknown	POORLY CHARACTERIZED	-	-1.16624	NO	898	599	545	412	326	431	507.954	0.221868	1.16624	1.16624	0.134946	1.64412	0.100152	0.148371	438.374	480.107	489.465	529.518	547.846	562.413
LIMLP_RS03920	LIMLP_03930	LIC12709	bifunctional ADP-dependent NAD(P)H-hydrate dehydratase/NAD(P)H-hydrate epimerase	Carbohydrate transport and metabolism	METABOLISM	-	1.35481	NO	2440	1702	1472	812	539	697	1122.71	-0.438089	0.738112	-1.35481	0.137321	-3.19024	0.00142153	0.00337867	1191.13	1364.18	1322	1043.61	905.795	909.517
LIMLP_RS03925	LIMLP_03935	LIC12708	hypothetical protein	Function unknown	POORLY CHARACTERIZED	-	1.29627	NO	5857	3311	3069	1731	1236	1592	2441.42	-0.37437	0.771442	-1.29627	0.113603	-3.29542	0.000982733	0.00241729	2859.2	2653.81	2756.27	2224.75	2077.11	2077.4
LIMLP_RS03930	LIMLP_03940	LIC12707	ribosome assembly cofactor RimP	Translation, ribosomal structure and biogenesis	INFORMATION STORAGE AND PROCESSING	-	1.68851	NO	13651	5542	5180	2540	1472	2754	4181.67	-0.755754	0.592237	-1.68851	0.214621	-3.52133	0.000429381	0.00115306	6663.97	4441.99	4652.16	3264.51	2473.71	3593.7
LIMLP_RS03935	LIMLP_03945	LIC12706	transcription termination/antitermination protein NusA	Transcription	INFORMATION STORAGE AND PROCESSING	-	-1.18713	NO	14106	7541	7337	5642	4754	6081	7115.87	0.247474	1.18713	1.18713	0.120993	2.04535	0.0408204	0.0681487	6886.09	6044.22	6589.37	7251.32	7989.15	7935.11
LIMLP_RS03940	LIMLP_03950	LIC12705	translation initiation factor IF-2	Translation, ribosomal structure and biogenesis	INFORMATION STORAGE AND PROCESSING	-	-1.03242	NO	23107	16151	14174	9027	7807	10292	12517.8	0.0460284	1.03242	1.03242	0.129906	0.354322	0.723098	0.786272	11280.1	12945.3	12729.7	11601.8	13119.7	13430.1
LIMLP_RS03945	LIMLP_03955	LIC12704	ribosome-binding factor A	Translation, ribosomal structure and biogenesis	INFORMATION STORAGE AND PROCESSING	-	-1.57602	NO	7033	5106	3441	4371	3793	3634	4558.36	0.656287	1.57602	1.57602	0.174052	3.77064	0.000162827	0.000477008	3433.28	4092.53	3090.37	5617.78	6374.17	4742.01
LIMLP_RS03950	LIMLP_03960	LIC12703	tRNA pseudouridine(55) synthase TruB	Translation, ribosomal structure and biogenesis	INFORMATION STORAGE AND PROCESSING	-	-1.11535	NO	5436	2664	2326	1944	1428	2127	2425.28	0.157496	1.11535	1.11535	0.152624	1.03192	0.302109	0.381445	2653.68	2135.23	2088.98	2498.5	2399.77	2775.53
LIMLP_RS03955	LIMLP_03965	LIC12702	30S ribosomal protein S15	Translation, ribosomal structure and biogenesis	INFORMATION STORAGE AND PROCESSING	-	1.12412	NO	6270	2451	2274	1814	603	2254	2225.6	-0.168792	0.889587	-1.12412	0.33704	-0.500806	0.616508	0.691907	3060.81	1964.51	2042.28	2331.42	1013.35	2941.25
LIMLP_RS03960	LIMLP_03970	LIC12701	polyribonucleotide nucleotidyltransferase	Translation, ribosomal structure and biogenesis	INFORMATION STORAGE AND PROCESSING	-	1.49749	NO	23748	9788	11225	5195	2739	6461	8205.02	-0.58255	0.667783	-1.49749	0.241362	-2.41359	0.0157962	0.0293277	11593	7845.22	10081.2	6676.81	4602.92	8430.97
LIMLP_RS03965	LIMLP_03975	LIC12700	insulinase family protein	Posttranslational modification, protein turnover, chaperones	CELLULAR PROCESSES AND SIGNALING	-	2.21222	NO	2650	1119	1204	409	223	442	791.506	-1.1455	0.452034	-2.21222	0.2139	-5.35529	8.54173e-08	4.70928e-07	1293.64	896.894	1081.31	525.663	374.754	576.767
LIMLP_RS03970	LIMLP_03980	LIC12699	hypothetical protein	Function unknown	POORLY CHARACTERIZED	-	1.71198	NO	234	77	72	44	24	34	63.6434	-0.775666	0.584119	-1.71198	0.327528	-2.36824	0.0178727	0.0326724	114.231	61.7166	64.6633	56.5505	40.3322	44.3667
LIMLP_RS03975	LIMLP_03985	LIC12696	rhomboid family intramembrane serine protease	General function prediction only	POORLY CHARACTERIZED	-	1.1726	NO	799	428	373	214	198	235	330.42	-0.229717	0.852802	-1.1726	0.160813	-1.42847	0.153157	0.214025	390.046	343.048	334.992	275.041	332.741	306.652
LIMLP_RS03985	LIMLP_03995	LIC12695	hypothetical protein	Function unknown	POORLY CHARACTERIZED	-	-1.303	NO	3797	2421	2163	1834	1576	1893	2202.07	0.381835	1.303	1.303	0.116745	3.27067	0.00107293	0.0026144	1853.57	1940.47	1942.59	2357.13	2648.48	2470.18
LIMLP_RS03995	LIMLP_04005	LIC12694	glutamate synthase large subunit	Amino acid transport and metabolism	METABOLISM	-	-2.0003	NO	12998	9643	8034	9805	10340	9662	10646	1.00022	2.0003	2.0003	0.177026	5.65012	1.60336e-08	1.0207e-07	6345.2	7729	7215.34	12601.8	17376.5	12608
LIMLP_RS04000	LIMLP_04010	LIC12693	TolC family protein	Cell wall/membrane/envelope biogenesis	CELLULAR PROCESSES AND SIGNALING	-	1.1997	NO	1956	1093	1040	522	517	589	845.54	-0.262668	0.833545	-1.1997	0.149027	-1.76255	0.0779762	0.118953	954.855	876.055	934.025	670.895	868.824	768.587
LIMLP_RS04005	LIMLP_04015	LIC12692	thioredoxin domain-containing protein	Posttranslational modification, protein turnover, chaperones	CELLULAR PROCESSES AND SIGNALING	-	-1.28092	NO	1314	694	607	548	502	529	663.512	0.35718	1.28092	1.28092	0.15484	2.30677	0.0210677	0.0379621	641.452	556.251	545.147	704.311	843.616	690.293
LIMLP_RS04010	LIMLP_04020	LIC12691	hypothetical protein	Function unknown	POORLY CHARACTERIZED	-	-2.81826	NO	306	307	299	451	357	523	421.004	1.4948	2.81826	2.81826	0.23213	6.43951	1.19856e-10	1.1977e-09	149.379	246.065	268.532	579.643	599.942	682.464
LIMLP_RS04015	LIMLP_04025	LIC12690	DUF1554 domain-containing protein	Function unknown	POORLY CHARACTERIZED	-	-1.48848	NO	626	352	366	346	325	288	380.517	0.573839	1.48848	1.48848	0.183587	3.12571	0.00177375	0.00410632	305.593	282.133	328.705	444.693	546.166	375.812
LIMLP_RS04020	LIMLP_04030	LIC12689	ATP-dependent DNA helicase RecQ	Replication, recombination and repair	INFORMATION STORAGE AND PROCESSING	-	1.17316	NO	1022	541	578	334	222	332	447.866	-0.230399	0.852399	-1.17316	0.154184	-1.49431	0.135095	0.19211	498.907	433.619	519.102	429.27	373.073	433.228
LIMLP_RS04025	LIMLP_04035	LIC12688	exonuclease V subunit gamma	Replication, recombination and repair	INFORMATION STORAGE AND PROCESSING	-	1.00952	NO	923	487	494	304	290	305	426.772	-0.0136692	0.99057	-1.00952	0.160975	-0.084915	0.932329	0.952258	450.578	390.337	443.662	390.713	487.348	397.995
LIMLP_RS04030	LIMLP_04040	LIC12687	exodeoxyribonuclease V subunit beta	Replication, recombination and repair	INFORMATION STORAGE AND PROCESSING	-	-1.00042	NO	1262	712	603	464	334	439	576.466	0.000610151	1.00042	1.00042	0.134319	0.00454255	0.996376	0.997095	616.067	570.678	541.555	596.351	561.29	572.852
LIMLP_RS04035	LIMLP_04045	LIC12685	exodeoxyribonuclease V subunit alpha	Replication, recombination and repair	INFORMATION STORAGE AND PROCESSING	-	-1.16602	NO	1361	790	617	522	462	549	669.234	0.22159	1.16602	1.16602	0.145902	1.51876	0.128824	0.184599	664.396	633.196	554.128	670.895	776.396	716.391
LIMLP_RS04040	LIMLP_04050	LIC12684	ABC transporter ATP-binding protein	Defense mechanisms	CELLULAR PROCESSES AND SIGNALING	-	1.04253	NO	430	154	188	117	86	144	164.165	-0.0600947	0.959201	-1.04253	0.243275	-0.247024	0.80489	0.854424	209.912	123.433	168.843	150.373	144.524	187.906
LIMLP_RS04045	LIMLP_04055	LIC12683	ABC transporter permease	Defense mechanisms	CELLULAR PROCESSES AND SIGNALING	-	-1.48932	NO	262	203	188	160	155	166	190.364	0.574656	1.48932	1.48932	0.197292	2.91271	0.00358305	0.00772549	127.9	162.707	168.843	205.638	260.479	216.614
LIMLP_RS04050	LIMLP_04060	LIC12682	SDR family NAD(P)-dependent oxidoreductase	Lipid transport and metabolism	METABOLISM	-	1.00641	NO	492	280	255	161	136	195	230.591	-0.00922345	0.993627	-1.00641	0.165024	-0.0558917	0.955428	0.969657	240.178	224.424	229.016	206.923	228.549	254.456
LIMLP_RS04055	LIMLP_04065	LIC12681	pyrimidine/purine nucleoside phosphorylase	General function prediction only	POORLY CHARACTERIZED	-	-2.61484	NO	68	32	34	57	40	72	53.9685	1.38673	2.61484	2.61484	0.27575	5.02892	4.93249e-07	2.42368e-06	33.1954	25.6485	30.5354	73.2586	67.2204	93.953
LIMLP_RS04065	LIMLP_04075	LIC12680	DUF1566 domain-containing protein	Function unknown	POORLY CHARACTERIZED	-	1.27605	NO	385	216	187	112	85	99	157.499	-0.35168	0.783671	-1.27605	0.178702	-1.96797	0.0490715	0.0796216	187.944	173.127	167.945	143.947	142.843	129.185
LIMLP_RS04070	LIMLP_04080	-	hypothetical protein	Function unknown	POORLY CHARACTERIZED	-	1.08075	NO	450	285	267	166	152	130	221.054	-0.112034	0.925282	-1.08075	0.192897	-0.5808	0.561375	0.639703	219.675	228.432	239.793	213.35	255.438	169.637
LIMLP_RS04075	LIMLP_04085	-	hypothetical protein	Function unknown	POORLY CHARACTERIZED	-	-1.10556	NO	1030	542	555	416	305	414	503.854	0.14478	1.10556	1.10556	0.140285	1.03204	0.302052	0.381445	502.812	434.421	498.446	534.659	512.556	540.229
LIMLP_RS04080	LIMLP_04090	LIC12679	phosphomethylpyrimidine synthase ThiC	Coenzyme transport and metabolism	METABOLISM	-	1.22123	NO	2070	777	551	514	330	406	645.518	-0.28833	0.818849	-1.22123	0.260812	-1.10551	0.26894	0.346232	1010.51	622.776	494.854	660.613	554.568	529.79
LIMLP_RS04085	LIMLP_04095	LIC12678	WG repeat-containing protein	General function prediction only	POORLY CHARACTERIZED	-	-3.20691	down	576	426	446	826	714	775	715.995	1.68118	3.20691	3.20691	0.176725	9.513	1.8525e-21	1.16679e-19	281.184	341.445	400.553	1061.61	1199.88	1011.3
LIMLP_RS04095	LIMLP_04105	LIC12677	WGR domain-containing protein	Replication, recombination and repair	INFORMATION STORAGE AND PROCESSING	-	-3.04249	down	600	503	442	754	931	606	736.236	1.60525	3.04249	3.04249	0.26293	6.10524	1.02645e-09	8.53392e-09	292.9	403.162	396.961	969.07	1564.55	790.771
LIMLP_RS04100	LIMLP_04110	LIC12676	WGR domain-containing protein	General function prediction only	POORLY CHARACTERIZED	-	-2.55937	NO	1038	679	910	1279	991	1123	1107.14	1.35579	2.55937	2.55937	0.206078	6.57899	4.73665e-11	5.02303e-10	506.718	544.228	817.272	1643.82	1665.39	1465.41
LIMLP_RS04105	LIMLP_04115	LIC12675	hypothetical protein	Function unknown	POORLY CHARACTERIZED	-	-1.21882	NO	304	183	140	134	96	138	155.74	0.285487	1.21882	1.21882	0.180621	1.58058	0.113974	0.166067	148.403	146.677	125.734	172.222	161.329	180.076
LIMLP_RS04115	LIMLP_04125	LIC12674	DUF2721 domain-containing protein	Function unknown	POORLY CHARACTERIZED	-	1.53641	NO	194	82	82	34	26	50	64.4516	-0.619564	0.650868	-1.53641	0.283488	-2.1855	0.0288522	0.0501834	94.7044	65.7242	73.6443	43.6981	43.6933	65.2451
LIMLP_RS04120	LIMLP_04130	LIC12673	hypothetical protein	Energy production and conversion	METABOLISM	-	-1.15894	NO	720	567	419	372	267	338	425.018	0.212808	1.15894	1.15894	0.161841	1.31493	0.188535	0.256208	351.48	454.459	376.304	478.109	448.696	441.057
LIMLP_RS04125	LIMLP_04135	LIC12672	hypothetical protein	Energy production and conversion	METABOLISM	-	1.06398	NO	822	593	476	260	295	305	421.996	-0.0894771	0.939863	-1.06398	0.186964	-0.478578	0.632239	0.705372	401.273	475.298	427.496	334.162	495.75	397.995
LIMLP_RS04130	LIMLP_04140	LIC12671	mechanosensitive ion channel family protein	Cell wall/membrane/envelope biogenesis	CELLULAR PROCESSES AND SIGNALING	-	1.43873	NO	3038	2244	1786	863	803	720	1380.63	-0.524792	0.695059	-1.43873	0.176	-2.98177	0.00286589	0.00632352	1483.05	1798.6	1604.01	1109.16	1349.45	939.53
LIMLP_RS04135	LIMLP_04145	LIC12670	adenylate/guanylate cyclase domain-containing protein	Signal transduction mechanisms	CELLULAR PROCESSES AND SIGNALING	-	-1.00789	NO	357	171	183	117	121	99	159.765	0.0113373	1.00789	1.00789	0.222579	0.0509359	0.959377	0.972657	174.276	137.059	164.352	150.373	203.342	129.185
LIMLP_RS04140	LIMLP_04150	-	hypothetical protein	Function unknown	POORLY CHARACTERIZED	-	-1.56408	NO	236	125	105	117	120	105	133.124	0.645314	1.56408	1.56408	0.218265	2.95656	0.00311089	0.00682066	115.207	100.189	94.3006	150.373	201.661	137.015
LIMLP_RS04145	LIMLP_04155	LIC12669	fibronectin type III domain-containing protein	Function unknown	POORLY CHARACTERIZED	-	-1.34026	NO	247	177	142	134	102	136	151.846	0.422516	1.34026	1.34026	0.178819	2.36281	0.0181368	0.0331209	120.577	141.868	127.53	172.222	171.412	177.467
LIMLP_RS04150	LIMLP_04160	LIC12668	DUF1554 domain-containing protein	Function unknown	POORLY CHARACTERIZED	-	-2.14174	NO	352	313	213	304	324	291	321.488	1.09878	2.14174	2.14174	0.220499	4.98318	6.25491e-07	3.01643e-06	171.835	250.874	191.295	390.713	544.485	379.727
LIMLP_RS04155	LIMLP_04165	LIC12667	hypothetical protein	Function unknown	POORLY CHARACTERIZED	-	-2.0025	NO	686	459	375	516	456	501	520.47	1.0018	2.0025	2.0025	0.144162	6.94913	3.67544e-12	5.12712e-11	334.883	367.895	336.788	663.183	766.313	653.756
LIMLP_RS04160	LIMLP_04170	LIC12666	N-acetyltransferase	Transcription	INFORMATION STORAGE AND PROCESSING	-	1.02835	NO	493	239	257	134	128	198	218.123	-0.0403295	0.972433	-1.02835	0.206543	-0.195259	0.84519	0.88746	240.666	191.562	230.812	172.222	215.105	258.371
LIMLP_RS04165	LIMLP_04175	LIC12665	hypothetical protein	Function unknown	POORLY CHARACTERIZED	-	2.62997	NO	1228	790	730	211	137	165	434.167	-1.39505	0.380232	-2.62997	0.157454	-8.86002	7.99994e-19	3.46414e-17	599.469	633.196	655.614	271.185	230.23	215.309
LIMLP_RS04170	LIMLP_04180	LIC12661	hypothetical protein	Function unknown	POORLY CHARACTERIZED	-	-1.02475	NO	201	90	96	69	43	78	86.5336	0.0352764	1.02475	1.02475	0.239803	0.147105	0.883049	0.916334	98.1216	72.1363	86.2177	88.6815	72.2619	101.782
LIMLP_RS04175	LIMLP_04185	LIC12660	type II toxin-antitoxin system VapC family toxin	Signal transduction mechanisms	CELLULAR PROCESSES AND SIGNALING	-	2.41228	NO	501	381	216	79	67	73	175.554	-1.2704	0.414546	-2.41228	0.228614	-5.55695	2.74526e-08	1.66356e-07	244.572	305.377	193.99	101.534	112.594	95.2579
LIMLP_RS04180	LIMLP_04190	LIC12659	AbrB/MazE/SpoVT family DNA-binding domain-containing protein	Transcription	INFORMATION STORAGE AND PROCESSING	-	-1.33615	NO	799	480	311	319	378	282	411.215	0.418085	1.33615	1.33615	0.243492	1.71704	0.0859723	0.129535	390.046	384.727	279.309	409.991	635.233	367.982
LIMLP_RS04185	LIMLP_04195	-	DUF4041 domain-containing protein	Cell cycle control, cell division, chromosome partitioning	CELLULAR PROCESSES AND SIGNALING	-	-1.49064	NO	600	394	378	352	305	343	393.453	0.575934	1.49064	1.49064	0.150015	3.83919	0.000123443	0.000371044	292.9	315.797	339.482	452.404	512.556	447.581
LIMLP_RS04190	LIMLP_04200	-	PIN domain-containing protein	General function prediction only	POORLY CHARACTERIZED	-	2.48346	NO	255	149	113	42	24	34	80.6788	-1.31235	0.402663	-2.48346	0.24679	-5.3177	1.05089e-07	5.74811e-07	124.483	119.426	101.485	53.98	40.3322	44.3667
LIMLP_RS04195	LIMLP_04205	-	ribbon-helix-helix protein, CopG family	Transcription	INFORMATION STORAGE AND PROCESSING	-	1.09935	NO	240	144	125	84	62	78	109.796	-0.136649	0.90963	-1.09935	0.19329	-0.706964	0.479589	0.562225	117.16	115.418	112.263	107.96	104.192	101.782
LIMLP_RS04200	LIMLP_04210	-	hypothetical protein	Function unknown	POORLY CHARACTERIZED	-	-1.00202	NO	379	220	185	125	135	111	176.644	0.00290779	1.00202	1.00202	0.210914	0.0137866	0.989	0.992582	185.015	176.333	166.149	160.655	226.869	144.844
LIMLP_RS04205	LIMLP_04215	LIC12041	hypothetical protein	Function unknown	POORLY CHARACTERIZED	-	-1.31447	NO	491	281	266	237	184	239	271.583	0.394485	1.31447	1.31447	0.147229	2.6794	0.00737534	0.0147471	239.69	225.225	238.895	304.602	309.214	311.872
LIMLP_RS04210	LIMLP_04220	-	hypothetical protein	Amino acid transport and metabolism	METABOLISM	-	1.2514	NO	65	49	48	21	21	22	34.1837	-0.32354	0.799107	-1.2514	0.322711	-1.00257	0.31607	0.39659	31.7309	39.2742	43.1088	26.99	35.2907	28.7078
LIMLP_RS04215	LIMLP_04225	-	hypothetical protein	Function unknown	POORLY CHARACTERIZED	-	-1.2534	NO	196	118	99	96	92	57	105.257	0.325847	1.2534	1.2534	0.269415	1.20946	0.226485	0.299935	95.6808	94.5787	88.912	123.383	154.607	74.3794
LIMLP_RS04225	LIMLP_04235	LIC12649	YceK/YidQ family lipoprotein	General function prediction only	POORLY CHARACTERIZED	-	1.51869	NO	662	518	440	199	130	206	312.759	-0.602827	0.658462	-1.51869	0.178775	-3.37198	0.000746298	0.00189363	323.167	415.184	395.164	255.762	218.466	268.81
LIMLP_RS04230	LIMLP_04240	LIC10889	energy transducer TonB	Cell wall/membrane/envelope biogenesis	CELLULAR PROCESSES AND SIGNALING	-	4.13632	up	2493	1302	801	180	127	211	616.676	-2.04835	0.241761	-4.13632	0.226671	-9.03666	1.61536e-19	7.54499e-18	1217	1043.57	719.379	231.343	213.425	275.334
LIMLP_RS04235	LIMLP_04245	LIC10890	biopolymer transporter ExbD	Intracellular trafficking, secretion, and vesicular transport	CELLULAR PROCESSES AND SIGNALING	-	10.2755	up	2239	831	513	63	35	58	405.877	-3.36113	0.0973191	-10.2755	0.316193	-10.63	2.16127e-26	2.80762e-24	1093.01	666.058	460.726	80.97	58.8179	75.6843
LIMLP_RS04240	LIMLP_04250	LIC10891	biopolymer transporter ExbD	Intracellular trafficking, secretion, and vesicular transport	CELLULAR PROCESSES AND SIGNALING	-	5.28536	up	2413	1462	849	152	118	150	616.94	-2.402	0.189202	-5.28536	0.210706	-11.3998	4.19267e-30	9.17313e-28	1177.95	1171.81	762.488	195.356	198.3	195.735
LIMLP_RS04245	LIMLP_04255	LIC10892	MotA/TolQ/ExbB proton channel family protein	Intracellular trafficking, secretion, and vesicular transport	CELLULAR PROCESSES AND SIGNALING	-	2.40831	NO	4744	4039	2406	847	618	824	1819.4	-1.26802	0.415229	-2.40831	0.185019	-6.85346	7.20858e-12	9.27742e-11	2315.87	3237.32	2160.83	1088.6	1038.56	1075.24
LIMLP_RS04250	LIMLP_04260	LIC10893	DUF1564 domain-containing protein	Function unknown	POORLY CHARACTERIZED	-	6.0608	up	277	98	72	8	9	16	54.1198	-2.59951	0.164995	-6.0608	0.416644	-6.23916	4.39923e-10	3.95835e-09	135.222	78.5484	64.6633	10.2819	15.1246	20.8784
LIMLP_RS04260	LIMLP_04270	LIC10896	TonB-dependent receptor	Inorganic ion transport and metabolism	METABOLISM	-	5.56253	up	16089	9316	7433	986	553	1345	4324.71	-2.47574	0.179774	-5.56253	0.226631	-10.9241	8.84322e-28	1.47045e-25	7854.12	7466.91	6675.58	1267.25	929.322	1755.09
LIMLP_RS04265	LIMLP_04275	LIC10897	putative cytoplasmic membrane protein	Function unknown	POORLY CHARACTERIZED	-	13.8172	up	771	365	222	16	12	17	155.204	-3.7884	0.0723735	-13.8172	0.334138	-11.3378	8.52434e-30	1.68741e-27	376.377	292.553	199.378	20.5638	20.1661	22.1833
LIMLP_RS04270	LIMLP_04280	LIC10898	hypothetical protein/LipL48	Intracellular trafficking, secretion, and vesicular transport	CELLULAR PROCESSES AND SIGNALING	-	8.04665	up	34973	32569	23869	2044	1068	2763	12106.9	-3.00839	0.124275	-8.04665	0.260894	-11.5311	9.19876e-31	2.38995e-28	17072.7	26104.5	21436.8	2627.03	1794.78	3605.44
LIMLP_RS04275	LIMLP_04285	LIC10899	hypothetical protein	Function unknown	POORLY CHARACTERIZED	-	3.00135	up	545	379	274	80	47	68	181.074	-1.58561	0.333183	-3.00135	0.200307	-7.91589	2.45482e-15	5.79811e-14	266.051	303.774	246.08	102.819	78.984	88.7333
LIMLP_RS04285	LIMLP_04295	-	hypothetical protein	Function unknown	POORLY CHARACTERIZED	-	2.42929	NO	1953	1014	900	300	214	242	605.901	-1.28054	0.411642	-2.42929	0.157677	-8.12127	4.61342e-16	1.28601e-14	953.391	812.735	808.291	385.572	359.629	315.786
LIMLP_RS04290	LIMLP_04300	-	IS982 family transposase	Replication, recombination and repair	INFORMATION STORAGE AND PROCESSING	-	1.76401	NO	521	250	231	100	67	103	172.95	-0.818858	0.566891	-1.76401	0.196179	-4.17404	2.99248e-05	0.000101632	254.335	200.379	207.461	128.524	112.594	134.405
LIMLP_RS04295	LIMLP_04305	LIC10900	HAMP domain-containing protein	Signal transduction mechanisms	CELLULAR PROCESSES AND SIGNALING	-	1.15526	NO	559	323	259	165	158	144	238.312	-0.208218	0.865606	-1.15526	0.187642	-1.10965	0.267148	0.344565	272.885	258.889	232.608	212.064	265.521	187.906
LIMLP_RS04300	LIMLP_04310	LIC10902	hypothetical protein	General function prediction only	POORLY CHARACTERIZED	-	-1.14713	NO	9141	5108	3258	3039	3788	2226	4109.8	0.198027	1.14713	1.14713	0.283004	0.699733	0.484094	0.566229	4462.34	4094.13	2926.01	3905.84	6365.77	2904.71
LIMLP_RS04305	LIMLP_04315	LIC10904	hypothetical protein	Transcription	INFORMATION STORAGE AND PROCESSING	-	1.18925	NO	963	518	494	316	208	277	407.682	-0.250058	0.840863	-1.18925	0.14857	-1.6831	0.0923551	0.138101	470.105	415.184	443.662	406.135	349.546	361.458
LIMLP_RS04310	LIMLP_04320	LIC10905	hypothetical protein	Function unknown	POORLY CHARACTERIZED	-	-1.33193	NO	6339	5220	3739	3461	3094	3463	4133.83	0.413523	1.33193	1.33193	0.162895	2.53859	0.01113	0.0214598	3094.49	4183.9	3358	4448.21	5199.5	4518.88
LIMLP_RS04315	LIMLP_04325	LIC10906	hypothetical protein	Function unknown	POORLY CHARACTERIZED	-	-2.46411	NO	5973	5123	4268	6508	5235	7340	6265.81	1.30107	2.46411	2.46411	0.167481	7.76843	7.94658e-15	1.77602e-13	2915.82	4106.16	3833.09	8364.33	8797.47	9577.98
LIMLP_RS04320	LIMLP_04330	LIC10907	hypothetical protein	Function unknown	POORLY CHARACTERIZED	-	-1.0786	NO	789	393	370	251	260	275	358.472	0.109159	1.0786	1.0786	0.179213	0.609104	0.542455	0.622752	385.164	314.995	332.297	322.595	436.933	358.848
LIMLP_RS04330	LIMLP_04340	LIC10909	hypothetical protein	Function unknown	POORLY CHARACTERIZED	-	-1.10412	NO	5559	2729	2150	1677	2081	1453	2396.75	0.142892	1.10412	1.10412	0.248036	0.576095	0.564551	0.64297	2713.72	2187.33	1930.92	2155.35	3497.14	1896.02
LIMLP_RS04350	LIMLP_04360	LIC10913	transketolase	Carbohydrate transport and metabolism	METABOLISM	-	-1.40549	NO	1475	899	858	811	520	910	885.806	0.491071	1.40549	1.40549	0.157594	3.11606	0.00183288	0.00423293	720.047	720.561	770.571	1042.33	873.865	1187.46
LIMLP_RS04355	LIMLP_04365	LIC10915	transglutaminase	General function prediction only	POORLY CHARACTERIZED	-	-1.65266	NO	2118	1463	1405	1511	774	1904	1532.6	0.724793	1.65266	1.65266	0.233159	3.10857	0.00187993	0.00432956	1033.94	1172.62	1261.83	1942	1300.71	2484.53
LIMLP_RS04360	LIMLP_04370	LIC10916	polyprenyl synthetase family protein	Coenzyme transport and metabolism	METABOLISM	-	1.59718	NO	1363	693	684	304	186	340	497.013	-0.675523	0.626105	-1.59718	0.177588	-3.80387	0.00014245	0.000422071	665.372	555.449	614.301	390.713	312.575	443.667
LIMLP_RS04365	LIMLP_04375	LIC10917	hypothetical protein	Function unknown	POORLY CHARACTERIZED	-	1.23887	NO	16	7	8	7	3	2	6.20901	-0.309022	0.807189	-1.23887	0.705761	-0.437857	0.66149	0.731528	7.81068	5.6106	7.18481	8.99667	5.04153	2.6098
LIMLP_RS04370	LIMLP_04380	LIC10918	activator of HSP90 ATPase	Posttranslational modification, protein turnover, chaperones	CELLULAR PROCESSES AND SIGNALING	-	-2.89923	NO	259	169	176	333	224	311	271.7	1.53567	2.89923	2.89923	0.16797	9.14253	6.10095e-20	3.05562e-18	126.435	135.456	158.066	427.984	376.434	405.825
LIMLP_RS04375	LIMLP_04385	LIC10919	hypothetical protein	Function unknown	POORLY CHARACTERIZED	-	-1.98349	NO	462	374	283	382	358	347	387.474	0.988039	1.98349	1.98349	0.186476	5.29848	1.16773e-07	6.33714e-07	225.533	299.766	254.163	490.961	601.623	452.801
LIMLP_RS04380	LIMLP_04390	LIC10920	hypothetical protein	Function unknown	POORLY CHARACTERIZED	-	-1.28805	NO	2683	1693	1396	1362	1011	1227	1495.18	0.365189	1.28805	1.28805	0.118132	3.09137	0.00199238	0.00456075	1309.75	1356.96	1253.75	1750.5	1699	1601.11
LIMLP_RS04390	LIMLP_04400	LIC10922	PAS domain S-box protein	Signal transduction mechanisms	CELLULAR PROCESSES AND SIGNALING	-	1.02167	NO	2004	1173	998	673	600	679	929.011	-0.0309265	0.978792	-1.02167	0.132894	-0.232716	0.815982	0.863553	978.287	940.176	896.305	864.966	1008.31	886.029
LIMLP_RS04395	LIMLP_04405	LIC10923	response regulator	Signal transduction mechanisms	CELLULAR PROCESSES AND SIGNALING	-	1.52057	NO	952	341	324	197	107	187	284.343	-0.604612	0.657648	-1.52057	0.252782	-2.39183	0.0167644	0.0309182	464.735	273.316	290.985	253.192	179.815	244.017
LIMLP_RS04400	LIMLP_04410	LIC10925	MBL fold metallo-hydrolase	Signal transduction mechanisms	CELLULAR PROCESSES AND SIGNALING	-	1.28119	NO	1248	784	682	343	319	360	549.468	-0.357488	0.780523	-1.28119	0.141475	-2.52686	0.0115086	0.0220976	609.233	628.387	612.505	440.837	536.083	469.765
LIMLP_RS04405	LIMLP_04415	LIC10926	hypothetical protein	Function unknown	POORLY CHARACTERIZED	-	7.66274	up	136	83	67	6	5	7	36.3896	-2.93786	0.130502	-7.66274	0.419087	-7.01015	2.38065e-12	3.42435e-11	66.3907	66.5257	60.1728	7.71143	8.40255	9.13431
LIMLP_RS04415	LIMLP_04425	LIC10927	hypothetical protein	General function prediction only	POORLY CHARACTERIZED	-	-2.22938	NO	2700	2164	1922	2932	2324	2280	2571.28	1.15664	2.22938	2.22938	0.178316	6.48647	8.78681e-11	8.93076e-10	1318.05	1734.48	1726.15	3768.32	3905.51	2975.18
LIMLP_RS04425	LIMLP_04435	-	hypothetical protein	Function unknown	POORLY CHARACTERIZED	-	1.57077	NO	890	590	347	136	142	278	332.532	-0.65147	0.636631	-1.57077	0.277591	-2.34687	0.0189318	0.034472	434.469	472.893	311.641	174.792	238.632	362.763
LIMLP_RS04430	LIMLP_04440	LIC10929	type I restriction endonuclease subunit R	Defense mechanisms	CELLULAR PROCESSES AND SIGNALING	-	1.11874	NO	1976	788	725	502	457	460	710.129	-0.161872	0.893865	-1.11874	0.210428	-0.769249	0.441745	0.522874	964.618	631.593	651.123	645.19	767.993	600.255
LIMLP_RS04435	LIMLP_04445	LIC10930	anticodon nuclease	Defense mechanisms	CELLULAR PROCESSES AND SIGNALING	-	3.19963	up	556	301	238	64	41	58	158.878	-1.6779	0.312536	-3.19963	0.207815	-8.07404	6.80111e-16	1.78938e-14	271.421	241.256	213.748	82.2553	68.9009	75.6843
LIMLP_RS04440	LIMLP_04450	LIC10931	restriction endonuclease subunit S	Defense mechanisms	CELLULAR PROCESSES AND SIGNALING	-	1.12055	NO	444	287	275	167	126	147	218.66	-0.164207	0.892419	-1.12055	0.164432	-0.99863	0.317974	0.398378	216.746	230.035	246.978	214.635	211.744	191.821
LIMLP_RS04450	LIMLP_04460	LIC10933	hypothetical protein	Transcription	INFORMATION STORAGE AND PROCESSING	-	1.57389	NO	55	39	34	18	11	11	24.1029	-0.654339	0.635366	-1.57389	0.375851	-1.74095	0.0816916	0.123668	26.8492	31.2591	30.5354	23.1343	18.4856	14.3539
LIMLP_RS04460	LIMLP_04470	LIC10401	DUF5131 family protein	Function unknown	POORLY CHARACTERIZED	-	-1.04894	NO	1214	446	414	296	288	403	452.036	0.0689275	1.04894	1.04894	0.239283	0.288059	0.773302	0.82634	592.635	357.475	371.814	380.431	483.987	525.876
LIMLP_RS04465	LIMLP_04475	-	DUF5131 family protein	Function unknown	POORLY CHARACTERIZED	-	-1.12971	NO	1180	399	338	313	312	332	426.538	0.175947	1.12971	1.12971	0.264672	0.664773	0.506196	0.587289	576.037	319.804	303.558	402.28	524.319	433.228
LIMLP_RS04470	LIMLP_04480	-	hypothetical protein	Function unknown	POORLY CHARACTERIZED	-	1.23916	NO	547	273	272	154	128	137	220.321	-0.309361	0.806999	-1.23916	0.175849	-1.75924	0.0785363	0.119676	267.027	218.813	244.283	197.927	215.105	178.772
LIMLP_RS04475	LIMLP_04485	-	hypothetical protein	Function unknown	POORLY CHARACTERIZED	-	-1.14326	NO	76	66	58	46	24	46	50.2615	0.193148	1.14326	1.14326	0.293262	0.658619	0.51014	0.591205	37.1007	52.8999	52.0898	59.121	40.3322	60.0255
LIMLP_RS04480	LIMLP_04490	-	hypothetical protein	Function unknown	POORLY CHARACTERIZED	-	1.26151	NO	145	89	65	39	30	45	59.9593	-0.33515	0.792702	-1.26151	0.252738	-1.32608	0.184814	0.252058	70.7842	71.3348	58.3766	50.1243	50.4153	58.7206
LIMLP_RS04485	LIMLP_04495	-	hypothetical protein	Defense mechanisms	CELLULAR PROCESSES AND SIGNALING	-	-1.34908	NO	4960	3154	2566	2524	1854	2625	2839.8	0.431978	1.34908	1.34908	0.11621	3.71722	0.000201424	0.000577859	2421.31	2527.98	2304.53	3243.94	3115.67	3425.37
LIMLP_RS04495	LIMLP_04505	-	hypothetical protein	Function unknown	POORLY CHARACTERIZED	-	2.53177	NO	467	291	305	71	49	88	170.594	-1.34015	0.39498	-2.53177	0.204943	-6.53911	6.18873e-11	6.44776e-10	227.974	233.241	273.921	91.2519	82.345	114.831
LIMLP_RS04500	LIMLP_04510	-	hypothetical protein	Signal transduction mechanisms	CELLULAR PROCESSES AND SIGNALING	-	-1.36451	NO	139	82	61	65	59	59	74.6739	0.448388	1.36451	1.36451	0.234735	1.91019	0.0561092	0.0894692	67.8552	65.7242	54.7842	83.5405	99.1501	76.9892
LIMLP_RS04505	LIMLP_04515	LIC10944	hypothetical protein	Function unknown	POORLY CHARACTERIZED	-	1.04912	NO	344	255	228	150	129	108	187.931	-0.0691828	0.953178	-1.04912	0.212314	-0.325851	0.744537	0.802736	167.93	204.386	204.767	192.786	216.786	140.929
LIMLP_RS04510	LIMLP_04520	LIC10945	hypothetical protein	Function unknown	POORLY CHARACTERIZED	-	4.70623	up	116	32	31	8	4	5	22.2742	-2.23457	0.212484	-4.70623	0.534273	-4.18245	2.88378e-05	9.81809e-05	56.6274	25.6485	27.8411	10.2819	6.72204	6.52451
LIMLP_RS04515	LIMLP_04525	LIC10946	hypothetical protein	Function unknown	POORLY CHARACTERIZED	-	-1.96696	NO	435	300	253	354	256	344	335.683	0.975966	1.96696	1.96696	0.145712	6.69793	2.11396e-11	2.40102e-10	212.353	240.454	227.22	454.974	430.211	448.886
LIMLP_RS04520	LIMLP_04530	LIC10947	hypothetical protein	Function unknown	POORLY CHARACTERIZED	-	-1.18949	NO	391	241	185	166	104	203	200.534	0.250338	1.18949	1.18949	0.201715	1.24104	0.214589	0.286096	190.873	193.165	166.149	213.35	174.773	264.895
LIMLP_RS04525	LIMLP_04535	-	hypothetical protein	Function unknown	POORLY CHARACTERIZED	-	13.4044	up	127	66	60	4	3	2	30.2626	-3.74463	0.0746026	-13.4044	0.551643	-6.78814	1.13591e-11	1.39888e-10	61.9972	52.8999	53.8861	5.14095	5.04153	2.6098
LIMLP_RS04530	LIMLP_04540	LIC10948	ABC transporter ATP-binding protein	Defense mechanisms	CELLULAR PROCESSES AND SIGNALING	-	-1.63183	NO	1839	1103	1253	1208	1045	1099	1274.99	0.70649	1.63183	1.63183	0.161731	4.36832	1.25208e-05	4.67227e-05	897.739	884.07	1125.32	1552.57	1756.13	1434.09
LIMLP_RS04535	LIMLP_04545	LIC10949	aldo/keto reductase	General function prediction only	POORLY CHARACTERIZED	-	-2.58943	NO	650	656	504	833	794	725	774.455	1.37263	2.58943	2.58943	0.22444	6.11581	9.60667e-10	8.06613e-09	317.309	525.793	452.643	1070.6	1334.33	946.054
LIMLP_RS04540	LIMLP_04550	LIC10950	GAF domain-containing protein	Transcription	INFORMATION STORAGE AND PROCESSING	-	1.17013	NO	1426	893	824	495	395	414	665.356	-0.226667	0.854607	-1.17013	0.142459	-1.5911	0.111587	0.163177	696.126	715.752	740.035	636.193	663.801	540.229
LIMLP_RS04545	LIMLP_04555	LIC10952	phosphohydrolase	General function prediction only	POORLY CHARACTERIZED	-	-2.86178	NO	1507	1497	1305	2545	1520	2343	1998.37	1.51691	2.86178	2.86178	0.21565	7.03413	2.00504e-12	2.97676e-11	735.668	1199.87	1172.02	3270.93	2554.38	3057.39
LIMLP_RS04550	LIMLP_04560	LIC10953	hypothetical protein	General function prediction only	POORLY CHARACTERIZED	-	-2.13088	NO	639	302	306	464	301	510	432.75	1.09145	2.13088	2.13088	0.177584	6.14609	7.94163e-10	6.79287e-09	311.939	242.057	274.819	596.351	505.834	665.5
LIMLP_RS04560	LIMLP_04570	LIC10955	4-hydroxy-3-methylbut-2-en-1-yl diphosphate synthase (flavodoxin)	Lipid transport and metabolism	METABOLISM	-	-1.2672	NO	2931	1807	1786	1442	1150	1451	1693.75	0.34165	1.2672	1.2672	0.11932	2.8633	0.00419249	0.00888739	1430.82	1448.34	1604.01	1853.31	1932.59	1893.41
LIMLP_RS04565	LIMLP_04575	LIC10956	hypothetical protein	Function unknown	POORLY CHARACTERIZED	-	1.47147	NO	32	7	14	11	2	4	9.4206	-0.557262	0.679591	-1.47147	0.6709	-0.830619	0.406189	0.489311	15.6214	5.6106	12.5734	14.1376	3.36102	5.21961
LIMLP_RS04570	LIMLP_04580	LIC10957	hypothetical protein	Function unknown	POORLY CHARACTERIZED	-	1.46669	NO	104	49	30	32	3	25	32.6297	-0.552567	0.681806	-1.46669	0.51097	-1.08141	0.279516	0.357523	50.7694	39.2742	26.943	41.1276	5.04153	32.6226
LIMLP_RS04580	LIMLP_04590	LIC10958	NAD(P)-dependent alcohol dehydrogenase	Energy production and conversion	METABOLISM	-	-2.71584	NO	324	199	200	361	257	345	307.224	1.4414	2.71584	2.71584	0.15137	9.52232	1.69347e-21	1.09996e-19	158.166	159.501	179.62	463.971	431.891	450.191
LIMLP_RS04585	LIMLP_04595	LIC10959	monooxygenase	Inorganic ion transport and metabolism	METABOLISM	-	-1.15608	NO	677	420	367	320	214	291	357.893	0.209235	1.15608	1.15608	0.142541	1.4679	0.142132	0.200353	330.489	336.636	329.603	411.276	359.629	379.727
LIMLP_RS04595	LIMLP_04605	-	DUF1564 domain-containing protein	Function unknown	POORLY CHARACTERIZED	-	1.22275	NO	72	48	30	22	16	21	30.5217	-0.29013	0.817828	-1.22275	0.333262	-0.870576	0.383986	0.466461	35.148	38.4727	26.943	28.2753	26.8882	27.4029
LIMLP_RS04600	LIMLP_04610	LIC10963	hypothetical protein	Function unknown	POORLY CHARACTERIZED	-	-1.26144	NO	118	93	73	33	76	62	74.7902	0.335076	1.26144	1.26144	0.352066	0.951741	0.341229	0.422294	57.6037	74.5408	65.5614	42.4129	127.719	80.9039
LIMLP_RS04605	LIMLP_04615	LIC10964	TonB-dependent receptor	Inorganic ion transport and metabolism	METABOLISM	-	1.65391	NO	718	460	363	175	120	157	279.443	-0.725877	0.604629	-1.65391	0.157401	-4.61166	3.99469e-06	1.63603e-05	350.504	368.696	326.011	224.917	201.661	204.87
LIMLP_RS04610	LIMLP_04620	LIC10965	hypothetical protein	Function unknown	POORLY CHARACTERIZED	-	1.19921	NO	1078	1171	1016	539	446	413	726.411	-0.262079	0.833885	-1.19921	0.246787	-1.06197	0.288251	0.366777	526.244	938.573	912.47	692.744	749.508	538.925
LIMLP_RS04615	LIMLP_04625	LIC10966	alpha/beta hydrolase	General function prediction only	POORLY CHARACTERIZED	-	1.00216	NO	3672	2646	2551	1635	1077	1743	2065.02	-0.00310638	0.997849	-1.00216	0.159762	-0.0194438	0.984487	0.990413	1792.55	2120.81	2291.06	2101.37	1809.91	2274.44
LIMLP_RS04620	LIMLP_04630	LIC10967	cation transporter	Amino acid transport and metabolism	METABOLISM	-	-1.23684	NO	2610	1626	1382	1307	1042	992	1423.99	0.306656	1.23684	1.23684	0.157421	1.948	0.0514153	0.0828103	1274.12	1303.26	1241.18	1679.81	1751.09	1294.46
LIMLP_RS04625	LIMLP_04635	LIC10968	hypothetical protein	Posttranslational modification, protein turnover, chaperones	CELLULAR PROCESSES AND SIGNALING	-	2.5679	NO	2980	1953	1903	527	282	526	1094.46	-1.36059	0.389424	-2.5679	0.181337	-7.5031	6.23274e-14	1.24565e-12	1454.74	1565.36	1709.09	677.321	473.904	686.379
LIMLP_RS04630	LIMLP_04640	LIC10969	CoA transferase	Energy production and conversion	METABOLISM	-	-1.38973	NO	3577	2232	2026	1953	1632	1679	2133.05	0.4748	1.38973	1.38973	0.135546	3.50288	0.000460262	0.00123042	1746.17	1788.98	1819.55	2510.07	2742.59	2190.93
LIMLP_RS04635	LIMLP_04645	-	hypothetical protein	Function unknown	POORLY CHARACTERIZED	-	-1.00959	NO	70	87	98	52	36	49	63.8647	0.0137679	1.00959	1.00959	0.350404	0.0392914	0.968658	0.979497	34.1717	69.7317	88.0139	66.8324	60.4984	63.9402
LIMLP_RS04640	LIMLP_04650	LIC10970	acyl-CoA dehydrogenase	Lipid transport and metabolism	METABOLISM	-	-2.33438	NO	64697	65543	64400	89071	69221	77066	78887	1.22304	2.33438	2.33438	0.226149	5.40812	6.36891e-08	3.61195e-07	31583	52533.6	57837.7	114477	116327	100564
LIMLP_RS04645	LIMLP_04655	LIC10972	cytochrome-c peroxidase	Inorganic ion transport and metabolism	METABOLISM	-	1.14333	NO	838	401	329	246	199	192	321.183	-0.193241	0.874639	-1.14333	0.199081	-0.970667	0.331714	0.411755	409.084	321.407	295.475	316.169	334.422	250.541
LIMLP_RS04650	LIMLP_04660	LIC10973	porin OmpL1	Cell wall/membrane/envelope biogenesis	CELLULAR PROCESSES AND SIGNALING	-	-2.64281	NO	13511	17163	14112	22701	16812	22871	20049.9	1.40208	2.64281	2.64281	0.253214	5.53711	3.07498e-08	1.84721e-07	6595.63	13756.4	12674	29176.2	28252.7	29844.4
LIMLP_RS04655	LIMLP_04665	LIC10974	acetyl-CoA C-acetyltransferase	Lipid transport and metabolism	METABOLISM	-	-2.98292	NO	4286	3551	3203	6897	3778	6198	5186.02	1.57673	2.98292	2.98292	0.192223	8.20259	2.35261e-16	6.83901e-15	2092.28	2846.18	2876.62	8864.29	6348.97	8087.78
LIMLP_RS04660	LIMLP_04670	LIC10975	AraC family transcriptional regulator	Transcription	INFORMATION STORAGE AND PROCESSING	-	-1.23668	NO	785	671	554	458	361	426	528.294	0.306468	1.23668	1.23668	0.174348	1.7578	0.0787821	0.119962	383.211	537.816	497.548	588.639	606.664	555.888
LIMLP_RS04665	LIMLP_04675	LIC10976	rhodanese-related sulfurtransferase	Translation, ribosomal structure and biogenesis	INFORMATION STORAGE AND PROCESSING	-	-1.0341	NO	6114	3846	3856	2431	2320	2172	3231.3	0.0483691	1.0341	1.0341	0.164095	0.294763	0.768175	0.822023	2984.65	3082.62	3463.08	3124.42	3898.78	2834.25
LIMLP_RS04670	LIMLP_04680	LIC10977	bile acid:sodium symporter family protein	General function prediction only	POORLY CHARACTERIZED	-	2.88658	NO	1367	933	739	200	146	167	466.526	-1.52936	0.346431	-2.88658	0.153543	-9.96045	2.27037e-23	2.00807e-21	667.325	747.813	663.697	257.048	245.354	217.919
LIMLP_RS04675	LIMLP_04685	LIC10978	hypothetical protein	Secondary metabolites biosynthesis, transport and catabolism	METABOLISM	-	1.07766	NO	888	548	495	342	246	283	423.254	-0.107901	0.927937	-1.07766	0.143332	-0.752805	0.451567	0.533588	433.492	439.23	444.56	439.552	413.405	369.287
LIMLP_RS04680	LIMLP_04690	LIC10979	hypothetical protein	Function unknown	POORLY CHARACTERIZED	-	7.59531	up	204	35	45	8	4	4	31.7129	-2.92511	0.13166	-7.59531	0.591914	-4.94178	7.74136e-07	3.64449e-06	99.5861	28.053	40.4145	10.2819	6.72204	5.21961
LIMLP_RS04685	LIMLP_04695	LIC10982	DMT family transporter	Amino acid transport and metabolism	METABOLISM	-	1.6839	NO	1508	850	730	322	212	352	550.416	-0.751808	0.593859	-1.6839	0.155027	-4.84952	1.2376e-06	5.57992e-06	736.156	681.287	655.614	413.847	356.268	459.326
LIMLP_RS04690	LIMLP_04700	LIC10983	peptidase M14	Amino acid transport and metabolism	METABOLISM	-	1.0639	NO	2212	1134	1155	754	489	806	978.107	-0.0893581	0.939941	-1.0639	0.15548	-0.574725	0.565477	0.643672	1079.83	908.917	1037.31	969.07	821.769	1051.75
LIMLP_RS04695	LIMLP_04705	LIC10984	hypothetical protein	Posttranslational modification, protein turnover, chaperones	CELLULAR PROCESSES AND SIGNALING	-	-1.67063	NO	2803	1673	1585	1858	1332	1744	1839.15	0.740395	1.67063	1.67063	0.112526	6.57979	4.711e-11	5.00935e-10	1368.33	1340.93	1423.49	2387.97	2238.44	2275.75
LIMLP_RS04700	LIMLP_04710	LIC10985	hypothetical protein	Posttranslational modification, protein turnover, chaperones	CELLULAR PROCESSES AND SIGNALING	-	-1.77601	NO	3508	2887	2536	2782	2431	2706	2915.99	0.828636	1.77601	1.77601	0.166016	4.9913	5.99735e-07	2.90571e-06	1712.49	2313.97	2277.58	3575.53	4085.32	3531.07
LIMLP_RS04705	LIMLP_04715	-	hypothetical protein	Function unknown	POORLY CHARACTERIZED	-	23.6182	up	438	92	80	4	2	5	62.4052	-4.56183	0.0423402	-23.6182	0.613474	-7.43605	1.03737e-13	1.98726e-12	213.817	73.7393	71.8481	5.14095	3.36102	6.52451
LIMLP_RS04710	LIMLP_04720	LIC10986	hypothetical protein	Function unknown	POORLY CHARACTERIZED	-	3.0747	up	5206	2887	2465	684	398	574	1561.02	-1.62044	0.325235	-3.0747	0.153916	-10.5281	6.40924e-26	7.83623e-24	2541.4	2313.97	2213.82	879.103	668.843	749.014
LIMLP_RS04715	LIMLP_04725	LIC10987	hypothetical protein	Function unknown	POORLY CHARACTERIZED	-	-1.16221	NO	6470	5725	5536	4054	2707	3845	4582.64	0.216872	1.16221	1.16221	0.192882	1.12438	0.260853	0.338442	3158.44	4588.67	4971.89	5210.36	4549.14	5017.35
LIMLP_RS04720	LIMLP_04730	LIC10988	membrane protein	Amino acid transport and metabolism	METABOLISM	-	-1.80339	NO	11627	10637	9365	9920	9682	9009	10564.7	0.850711	1.80339	1.80339	0.208278	4.08449	4.41735e-05	0.000145853	5675.92	8525.71	8410.71	12749.6	16270.7	11755.9
LIMLP_RS04725	LIMLP_04735	LIC10989	GAF domain-containing protein	Signal transduction mechanisms	CELLULAR PROCESSES AND SIGNALING	-	-1.66018	NO	6554	5135	4658	4900	3837	4857	5097.05	0.731339	1.66018	1.66018	0.148786	4.91537	8.86143e-07	4.10398e-06	3199.45	4115.78	4183.35	6297.67	6448.12	6337.91
LIMLP_RS04730	LIMLP_04740	LIC10990	potassium-transporting ATPase subunit KdpA	Inorganic ion transport and metabolism	METABOLISM	-	1.13262	NO	324	177	166	101	81	101	141.141	-0.179658	0.882912	-1.13262	0.180806	-0.993651	0.320393	0.400684	158.166	141.868	149.085	129.809	136.121	131.795
LIMLP_RS04735	LIMLP_04745	LIC10991	K(+)-transporting ATPase subunit B	Inorganic ion transport and metabolism	METABOLISM	-	-1.64149	NO	446	258	212	255	229	231	271.486	0.715005	1.64149	1.64149	0.169009	4.23058	2.33088e-05	8.10158e-05	217.723	206.791	190.397	327.736	384.837	301.432
LIMLP_RS04740	LIMLP_04750	LIC10992	potassium-transporting ATPase subunit KdpC	Inorganic ion transport and metabolism	METABOLISM	-	-1.57538	NO	317	216	166	180	183	165	205.191	0.655703	1.57538	1.57538	0.196608	3.33507	0.000852779	0.00213554	154.749	173.127	149.085	231.343	307.533	215.309
LIMLP_RS04745	LIMLP_04755	LIC10993	sensor histidine kinase KdpD	Signal transduction mechanisms	CELLULAR PROCESSES AND SIGNALING	-	-1.21035	NO	1812	903	798	721	554	736	857.18	0.27542	1.21035	1.21035	0.145639	1.89112	0.0586081	0.0930966	884.559	723.767	716.684	926.657	931.003	960.408
LIMLP_RS04750	LIMLP_04760	LIC10994	DNA-binding response regulator	Transcription	INFORMATION STORAGE AND PROCESSING	-	-1.20178	NO	560	321	250	205	196	244	277.739	0.265168	1.20178	1.20178	0.173169	1.53127	0.125704	0.180751	273.374	257.286	224.525	263.474	329.38	318.396
LIMLP_RS04755	LIMLP_04765	LIC10995	alpha/beta hydrolase	General function prediction only	POORLY CHARACTERIZED	-	-3.65762	down	242	183	191	451	295	390	336.776	1.87091	3.65762	3.65762	0.18837	9.93206	3.01952e-23	2.51043e-21	118.136	146.677	171.537	579.643	495.75	508.912
LIMLP_RS04760	LIMLP_04770	-	hypothetical protein	Function unknown	POORLY CHARACTERIZED	-	-1.16513	NO	52	43	31	28	23	21	31.622	0.220495	1.16513	1.16513	0.329821	0.66853	0.503795	0.584667	25.3847	34.4651	27.8411	35.9867	38.6517	27.4029
LIMLP_RS04765	LIMLP_04775	LIC10996	EAL domain-containing protein	Signal transduction mechanisms	CELLULAR PROCESSES AND SIGNALING	-	-4.83183	down	966	789	846	3115	1230	2240	1809.55	2.27257	4.83183	4.83183	0.263409	8.62752	6.26954e-18	2.28618e-16	471.57	632.395	759.793	4003.52	2067.03	2922.98
LIMLP_RS04770	LIMLP_04780	LIC12906	DUF1554 domain-containing protein	Function unknown	POORLY CHARACTERIZED	-	-2.47194	NO	360	214	183	355	266	279	296.493	1.30564	2.47194	2.47194	0.165323	7.89751	2.84535e-15	6.6079e-14	175.74	171.524	164.352	456.26	447.016	364.068
LIMLP_RS04780	LIMLP_04790	LIC10999	SAM-dependent methyltransferase	Replication, recombination and repair	INFORMATION STORAGE AND PROCESSING	-	-1.85011	NO	449	300	333	340	278	379	359.572	0.887613	1.85011	1.85011	0.174836	5.07685	3.83747e-07	1.91735e-06	219.187	240.454	299.068	436.981	467.182	494.558
LIMLP_RS04785	LIMLP_04795	LIC11000	alpha/beta fold hydrolase	General function prediction only	POORLY CHARACTERIZED	-	-1.29249	NO	303	150	163	137	100	147	158.414	0.370156	1.29249	1.29249	0.185829	1.99192	0.0463795	0.0757861	147.915	120.227	146.39	176.078	168.051	191.821
LIMLP_RS04800	LIMLP_04810	LIC11003	lipoprotein LipL71	Replication, recombination and repair	INFORMATION STORAGE AND PROCESSING	-	-2.55556	NO	5610	2982	2098	4184	4293	4092	4157.41	1.35364	2.55556	2.55556	0.196795	6.87843	6.05177e-12	7.93603e-11	2738.62	2390.12	1884.22	5377.44	7214.43	5339.66
LIMLP_RS04805	LIMLP_04815	LIC11004	anti-sigma factor antagonist	Signal transduction mechanisms	CELLULAR PROCESSES AND SIGNALING	-	-3.10841	down	3660	4191	2988	5721	6395	4777	5360.43	1.63618	3.10841	3.10841	0.269178	6.07842	1.21369e-09	9.97099e-09	1786.69	3359.15	2683.53	7352.85	10746.9	6233.52
LIMLP_RS04810	LIMLP_04820	LIC11005	tRNA guanosine(34) transglycosylase Tgt	Translation, ribosomal structure and biogenesis	INFORMATION STORAGE AND PROCESSING	-	1.95098	NO	2182	978	801	333	278	325	647.95	-0.9642	0.512563	-1.95098	0.190091	-5.07231	3.93024e-07	1.959e-06	1065.18	783.881	719.379	427.984	467.182	424.093
LIMLP_RS04815	LIMLP_04825	LIC11006	transcriptional repressor	Inorganic ion transport and metabolism	METABOLISM	-	1.28285	NO	3858	2358	1988	1118	988	950	1649.27	-0.359348	0.779517	-1.28285	0.1506	-2.38611	0.0170278	0.0313345	1883.35	1889.97	1785.42	1436.9	1660.34	1239.66
LIMLP_RS04820	LIMLP_04830	LIC11007	hypothetical protein	Function unknown	POORLY CHARACTERIZED	-	-1.35497	NO	424	331	255	222	214	234	275.267	0.438265	1.35497	1.35497	0.179997	2.43485	0.0148981	0.0278219	206.983	265.301	229.016	285.323	359.629	305.347
LIMLP_RS04830	LIMLP_04840	LIC11008	M23 family metallopeptidase	Cell wall/membrane/envelope biogenesis	CELLULAR PROCESSES AND SIGNALING	-	1.29997	NO	7909	5509	4846	2594	2049	2251	3723.88	-0.378474	0.769251	-1.29997	0.132861	-2.84864	0.0043906	0.00926483	3860.91	4415.54	4352.2	3333.91	3443.37	2937.33
LIMLP_RS04835	LIMLP_04845	LIC11009	hypothetical protein	Function unknown	POORLY CHARACTERIZED	-	-2.75945	NO	2957	3689	3262	5636	2928	6172	4591.32	1.46438	2.75945	2.75945	0.287991	5.08482	3.67966e-07	1.84739e-06	1443.51	2956.79	2929.6	7243.61	4920.53	8053.86
LIMLP_RS04845	LIMLP_04855	LIC11316	DUF1564 family protein	Function unknown	POORLY CHARACTERIZED	-	-1.0763	NO	109	46	46	43	28	31	45.694	0.106082	1.0763	1.0763	0.294829	0.35981	0.718989	0.783458	53.2102	36.8696	41.3126	55.2653	47.0543	40.452
LIMLP_RS04850	LIMLP_04860	LIC11314	DUF1564 family protein	Function unknown	POORLY CHARACTERIZED	-	1.02449	NO	80	51	54	42	18	30	41.9674	-0.0349048	0.976096	-1.02449	0.307515	-0.113506	0.909629	0.935047	39.0534	40.8772	48.4974	53.98	30.2492	39.1471
LIMLP_RS04855	LIMLP_04865	-	hypothetical protein	Function unknown	POORLY CHARACTERIZED	-	1.76708	NO	45	37	32	10	10	12	20.9465	-0.821364	0.565906	-1.76708	0.406767	-2.01925	0.0434614	0.0717994	21.9675	29.656	28.7392	12.8524	16.8051	15.6588
LIMLP_RS04865	LIMLP_04875	LIC11011	carboxylating nicotinate-nucleotide diphosphorylase	Coenzyme transport and metabolism	METABOLISM	-	1.04769	NO	2594	1318	1052	779	658	779	1065.17	-0.0672129	0.95448	-1.04769	0.158607	-0.423771	0.671733	0.739903	1266.31	1056.4	944.802	1001.2	1105.78	1016.52
LIMLP_RS04870	LIMLP_04880	LIC11012	bifunctional (p)ppGpp synthetase/guanosine-3',5'-bis(diphosphate) 3'-pyrophosphohydrolase	Transcription	INFORMATION STORAGE AND PROCESSING	-	-1.17325	NO	3649	2346	1986	1650	1300	1597	1972.42	0.230516	1.17325	1.17325	0.110569	2.08481	0.0370863	0.0626444	1781.32	1880.35	1783.63	2120.64	2184.66	2083.93
LIMLP_RS04875	LIMLP_04885	LIC11013	ABC transporter substrate-binding protein	Amino acid transport and metabolism	METABOLISM	-	-1.96261	NO	3381	2779	2196	3110	1836	3366	2887.49	0.972773	1.96261	1.96261	0.187738	5.18155	2.20055e-07	1.14633e-06	1650.49	2227.41	1972.23	3997.09	3085.42	4392.3
LIMLP_RS04880	LIMLP_04890	LIC11014	hypothetical protein	Function unknown	POORLY CHARACTERIZED	-	-1.11141	NO	1719	1281	1034	836	518	886	982.607	0.152389	1.11141	1.11141	0.16533	0.921726	0.356672	0.439314	839.159	1026.74	928.636	1074.46	870.504	1156.14
LIMLP_RS04885	LIMLP_04895	LIC11015	hypothetical protein	Function unknown	POORLY CHARACTERIZED	-	1.23082	NO	36	24	26	16	6	13	17.9619	-0.299619	0.812467	-1.23082	0.429119	-0.69822	0.48504	0.567017	17.574	19.2363	23.3506	20.5638	10.0831	16.9637
LIMLP_RS04890	LIMLP_04900	LIC11016	adenylosuccinate lyase	Nucleotide transport and metabolism	METABOLISM	-	-1.61238	NO	4506	2538	2176	2664	1917	2556	2694.82	0.689195	1.61238	1.61238	0.117096	5.88572	3.96328e-09	2.93156e-08	2199.68	2034.24	1954.27	3423.88	3221.54	3335.33
LIMLP_RS04895	LIMLP_04905	LIC11017	hypothetical protein	Carbohydrate transport and metabolism	METABOLISM	-	-1.16889	NO	1664	873	651	649	471	635	758.491	0.225134	1.16889	1.16889	0.164452	1.36899	0.171001	0.235904	812.31	699.722	584.664	834.12	791.52	828.613
LIMLP_RS04900	LIMLP_04910	LIC11018	fatty acid hydroxylase family protein	Lipid transport and metabolism	METABOLISM	-	-1.07404	NO	208	142	120	87	53	110	111.258	0.103045	1.07404	1.07404	0.226127	0.455695	0.648609	0.719773	101.539	113.815	107.772	111.816	89.067	143.539
LIMLP_RS04905	LIMLP_04915	LIC11019	hypothetical protein	Cell wall/membrane/envelope biogenesis	CELLULAR PROCESSES AND SIGNALING	-	-1.15802	NO	148	130	82	71	67	66	90.0099	0.211655	1.15802	1.15802	0.246386	0.859038	0.39032	0.472838	72.2487	104.197	73.6443	91.2519	112.594	86.1235
LIMLP_RS04910	LIMLP_04920	LIC11020	hypothetical protein	Function unknown	POORLY CHARACTERIZED	-	1.3409	NO	110	94	84	44	29	35	59.2397	-0.423204	0.745767	-1.3409	0.274022	-1.54442	0.122487	0.176675	53.6984	75.3423	75.4405	56.5505	48.7348	45.6716
LIMLP_RS04915	LIMLP_04925	LIC11021**	hypothetical protein (LigC)	Intracellular trafficking, secretion, and vesicular transport	CELLULAR PROCESSES AND SIGNALING	-	-1.23046	NO	870	601	586	469	374	406	532.297	0.299194	1.23046	1.23046	0.156604	1.91051	0.056068	0.0894378	424.705	481.71	526.287	602.777	628.511	529.79
LIMLP_RS04930	LIMLP_04940	LIC11023	hypothetical protein	Function unknown	POORLY CHARACTERIZED	-	-1.02066	NO	1213	633	536	398	377	363	533.274	0.029502	1.02066	1.02066	0.174141	0.169415	0.86547	0.904869	592.147	507.358	481.382	511.525	633.552	473.679
LIMLP_RS04935	LIMLP_04945	LIC11024	glycosyltransferase	Cell wall/membrane/envelope biogenesis	CELLULAR PROCESSES AND SIGNALING	-	1.43543	NO	2547	1696	1393	678	545	688	1089.8	-0.521488	0.696653	-1.43543	0.121425	-4.29474	1.74899e-05	6.21946e-05	1243.36	1359.37	1251.05	871.392	915.878	897.773
LIMLP_RS04940	LIMLP_04950	LIC11025	anti-sigma factor antagonist	Signal transduction mechanisms	CELLULAR PROCESSES AND SIGNALING	-	1.34042	NO	1778	642	676	441	189	459	578.834	-0.42269	0.746032	-1.34042	0.276823	-1.52693	0.126778	0.181918	867.961	514.572	607.116	566.79	317.616	598.95
LIMLP_RS04945	LIMLP_04955	LIC11026	hypothetical protein	Function unknown	POORLY CHARACTERIZED	-	-1.00175	NO	3659	2282	1801	1317	1103	1302	1746.33	0.00252187	1.00175	1.00175	0.124609	0.0202383	0.983853	0.990045	1786.2	1829.06	1617.48	1692.66	1853.6	1698.98
LIMLP_RS04950	LIMLP_04960	LIC11027	hypothetical protein	Function unknown	POORLY CHARACTERIZED	-	-1.16325	NO	723	541	351	313	241	363	397.127	0.218167	1.16325	1.16325	0.179202	1.21744	0.223438	0.296089	352.945	433.619	315.233	402.28	405.003	473.679
LIMLP_RS04955	LIMLP_04965	LIC11028	Tol transport system component	Cell wall/membrane/envelope biogenesis	CELLULAR PROCESSES AND SIGNALING	-	1.10107	NO	8670	5260	4005	2773	1930	3166	3830.66	-0.1389	0.908211	-1.10107	0.150909	-0.920423	0.357352	0.43963	4232.41	4215.96	3596.89	3563.97	3243.38	4131.32
LIMLP_RS04960	LIMLP_04970	LIC11030	DUF1565 domain-containing protein	Function unknown	POORLY CHARACTERIZED	-	-2.34079	NO	131	70	49	126	61	93	91.645	1.227	2.34079	2.34079	0.259129	4.73508	2.18968e-06	9.37437e-06	63.9499	56.106	44.0069	161.94	102.511	121.356
LIMLP_RS04970	LIMLP_04980	LIC11034	hypothetical protein	General function prediction only	POORLY CHARACTERIZED	-	1.58067	NO	446	170	184	96	35	111	141.046	-0.660538	0.632642	-1.58067	0.315973	-2.09049	0.036574	0.0618795	217.723	136.257	165.251	123.383	58.8179	144.844
LIMLP_RS04975	LIMLP_04985	LIC11035	DUF4087 domain-containing protein	Posttranslational modification, protein turnover, chaperones	CELLULAR PROCESSES AND SIGNALING	-	-1.73961	NO	367	189	144	181	137	260	210.35	0.798763	1.73961	1.73961	0.225299	3.54535	0.000392098	0.00105979	179.157	151.486	129.327	232.628	230.23	339.275
LIMLP_RS04980	LIMLP_04990	LIC11036	aminopeptidase	Amino acid transport and metabolism	METABOLISM	-	-1.46603	NO	1366	800	717	804	465	800	801.779	0.551911	1.46603	1.46603	0.159999	3.44945	0.000561723	0.00146953	666.836	641.211	643.938	1033.33	781.437	1043.92
LIMLP_RS04985	LIMLP_04995	LIC11037	PDZ domain-containing protein	Posttranslational modification, protein turnover, chaperones	CELLULAR PROCESSES AND SIGNALING	-	-1.28098	NO	692	330	319	294	219	303	338.347	0.357249	1.28098	1.28098	0.163018	2.19147	0.0284181	0.0495321	337.812	264.5	286.494	377.86	368.032	395.385
LIMLP_RS04990	LIMLP_05000	LIC11038	pyridoxal phosphate-dependent aminotransferase	Amino acid transport and metabolism	METABOLISM	-	1.01775	NO	5724	2918	2238	1693	1686	1544	2361.18	-0.0253811	0.982561	-1.01775	0.192631	-0.13176	0.895174	0.923613	2794.27	2338.82	2009.95	2175.91	2833.34	2014.77
LIMLP_RS04995	LIMLP_05005	LIC11039	glutamate racemase	Cell wall/membrane/envelope biogenesis	CELLULAR PROCESSES AND SIGNALING	-	2.24852	NO	1311	474	394	158	108	174	330.895	-1.16898	0.444736	-2.24852	0.255783	-4.5702	4.87268e-06	1.95708e-05	639.987	379.918	353.852	203.068	181.495	227.053
LIMLP_RS05005	LIMLP_05015	LIC11041	hypothetical protein	Function unknown	POORLY CHARACTERIZED	-	-2.30549	NO	587	785	655	1002	466	1065	827.441	1.20507	2.30549	2.30549	0.310221	3.88456	0.000102515	0.00031266	286.554	629.189	588.256	1287.81	783.118	1389.72
LIMLP_RS05015	LIMLP_05025	LIC11042	ankyrin repeat protein	General function prediction only	POORLY CHARACTERIZED	-	1.1397	NO	39	16	26	17	6	12	17.1341	-0.188657	0.877422	-1.1397	0.458129	-0.4118	0.680486	0.747761	19.0385	12.8242	23.3506	21.8491	10.0831	15.6588
LIMLP_RS05020	LIMLP_05030	LIC11043	hypothetical protein	Function unknown	POORLY CHARACTERIZED	-	1.43896	NO	67	21	33	14	15	10	22.5711	-0.525031	0.694944	-1.43896	0.430487	-1.21962	0.222609	0.295179	32.7072	16.8318	29.6373	17.9933	25.2077	13.049
LIMLP_RS05025	LIMLP_05035	LIC11044	hypothetical protein	Function unknown	POORLY CHARACTERIZED	-	1.2094	NO	48	27	36	23	8	15	23.3304	-0.274288	0.826858	-1.2094	0.403767	-0.679322	0.496934	0.578319	23.432	21.6409	32.3316	29.5605	13.4441	19.5735
LIMLP_RS05030	LIMLP_05040	LIC11045	adenylate/guanylate cyclase domain-containing protein	Signal transduction mechanisms	CELLULAR PROCESSES AND SIGNALING	-	-1.77608	NO	395	249	243	278	222	270	282.222	0.828694	1.77608	1.77608	0.150856	5.49329	3.94519e-08	2.31968e-07	192.826	199.577	218.239	357.296	373.073	352.324
LIMLP_RS05035	LIMLP_05045	LIC11046	SH3 domain-containing protein	General function prediction only	POORLY CHARACTERIZED	-	-1.81	NO	850	531	470	526	492	601	591.624	0.855988	1.81	1.81	0.142406	6.01089	1.8451e-09	1.47135e-08	414.942	425.604	422.107	676.036	826.811	784.246
LIMLP_RS05045	LIMLP_05055	LIC11048	WGR domain-containing protein	Signal transduction mechanisms	CELLULAR PROCESSES AND SIGNALING	-	-1.99918	NO	334	231	195	278	204	263	261.106	0.999411	1.99918	1.99918	0.153709	6.50196	7.92786e-11	8.13731e-10	163.048	185.15	175.13	357.296	342.824	343.189
LIMLP_RS05050	LIMLP_05060	LIC11049	hypothetical protein	Function unknown	POORLY CHARACTERIZED	-	1.61844	NO	557	245	268	113	83	118	191.277	-0.694608	0.617877	-1.61844	0.197236	-3.52171	0.000428767	0.00115216	271.909	196.371	240.691	145.232	139.482	153.978
LIMLP_RS05065	LIMLP_05070	-	hypothetical protein	Function unknown	POORLY CHARACTERIZED	-	1.59487	NO	148	92	88	30	38	31	61.3149	-0.673437	0.627011	-1.59487	0.270595	-2.48873	0.0128201	0.0243905	72.2487	73.7393	79.0329	38.5572	63.8594	40.452
LIMLP_RS05070	LIMLP_05075	LIC11051	WGR domain-containing protein	Signal transduction mechanisms	CELLULAR PROCESSES AND SIGNALING	-	-1.25958	NO	627	393	352	311	259	266	353.212	0.332944	1.25958	1.25958	0.153801	2.16477	0.0304054	0.0526867	306.081	314.995	316.132	399.709	435.252	347.104
LIMLP_RS05075	LIMLP_05080	LIC11052	hypothetical protein	General function prediction only	POORLY CHARACTERIZED	-	-1.9488	NO	476	334	248	340	354	291	355.735	0.962587	1.9488	1.9488	0.205326	4.68808	2.75783e-06	1.15918e-05	232.368	267.706	222.729	436.981	594.901	379.727
LIMLP_RS05085	LIMLP_05090	LIC11054	SufE family protein	General function prediction only	POORLY CHARACTERIZED	-	-1.89082	NO	858	423	403	540	443	525	540.565	0.919012	1.89082	1.89082	0.149184	6.16027	7.26188e-10	6.26299e-09	418.847	339.04	361.935	694.029	744.466	685.074
LIMLP_RS05090	LIMLP_05095	-	hypothetical protein	Function unknown	POORLY CHARACTERIZED	-	1.79936	NO	107	32	44	14	13	20	30.5561	-0.847483	0.555754	-1.79936	0.392635	-2.15845	0.030893	0.0533758	52.2339	25.6485	39.5164	17.9933	21.8466	26.098
LIMLP_RS05095	LIMLP_05100	LIC11056	hypothetical protein	Function unknown	POORLY CHARACTERIZED	-	2.6186	NO	110	65	66	16	11	18	37.9349	-1.3888	0.381883	-2.6186	0.322978	-4.29997	1.7082e-05	6.08482e-05	53.6984	52.0984	59.2747	20.5638	18.4856	23.4882
LIMLP_RS05105	LIMLP_05110	LIC11058	LemA family protein	General function prediction only	POORLY CHARACTERIZED	-	1.01839	NO	1605	755	793	527	490	434	694.657	-0.0262874	0.981944	-1.01839	0.188974	-0.139106	0.889366	0.919904	783.508	605.143	712.194	677.321	823.45	566.328
LIMLP_RS05110	LIMLP_05115	LIC11059	DUF736 family protein	Function unknown	POORLY CHARACTERIZED	-	-3.60021	down	2375	1264	1208	2628	3400	2024	2498.31	1.84808	3.60021	3.60021	0.263038	7.02592	2.12664e-12	3.12383e-11	1159.4	1013.11	1084.91	3377.61	5713.73	2641.12
LIMLP_RS05115	LIMLP_05120	-	hypothetical protein	Function unknown	POORLY CHARACTERIZED	-	-4.56701	down	1131	573	496	1514	1856	1224	1353.15	2.19125	4.56701	4.56701	0.249023	8.79939	1.37561e-18	5.66179e-17	552.117	459.268	445.458	1945.85	3119.03	1597.2
LIMLP_RS05120	LIMLP_05125	LIC11060	DUF389 domain-containing protein	Function unknown	POORLY CHARACTERIZED	-	-1.20946	NO	1679	1585	1514	1046	870	1044	1269.75	0.274363	1.20946	1.20946	0.20662	1.32786	0.184223	0.251582	819.633	1270.4	1359.72	1344.36	1462.04	1362.32
LIMLP_RS05125	LIMLP_05130	LIC11061	DNA translocase FtsK	Cell cycle control, cell division, chromosome partitioning	CELLULAR PROCESSES AND SIGNALING	-	-1.16459	NO	5192	2561	2687	2031	1637	2141	2525.92	0.219817	1.16459	1.16459	0.135831	1.61831	0.105595	0.155549	2534.56	2052.68	2413.2	2610.32	2751	2793.8
LIMLP_RS05130	LIMLP_05135	LIC11062	class I SAM-dependent methyltransferase	Secondary metabolites biosynthesis, transport and catabolism	METABOLISM	-	-1.23853	NO	457	194	159	170	139	152	195.302	0.308632	1.23853	1.23853	0.221296	1.39466	0.163119	0.226104	223.092	155.494	142.798	218.491	233.591	198.345
LIMLP_RS05135	LIMLP_05140	LIC11063	prolipoprotein diacylglyceryl transferase	Cell wall/membrane/envelope biogenesis	CELLULAR PROCESSES AND SIGNALING	-	-1.33743	NO	1333	1138	978	853	530	975	950.075	0.419463	1.33743	1.33743	0.199531	2.10225	0.0355315	0.0603615	650.727	912.123	878.343	1096.31	890.67	1272.28
LIMLP_RS05140	LIMLP_05145	LIC11064	M23 family metallopeptidase	Cell wall/membrane/envelope biogenesis	CELLULAR PROCESSES AND SIGNALING	-	1.15121	NO	8145	4261	3483	2301	2037	2117	3277.08	-0.203146	0.868654	-1.15121	0.156395	-1.29893	0.193968	0.262516	3976.12	3415.25	3128.09	2957.33	3423.2	2762.48
LIMLP_RS05145	LIMLP_05150	LIC11065	polynucleotide adenylyltransferase PcnB	Translation, ribosomal structure and biogenesis	INFORMATION STORAGE AND PROCESSING	-	1.45396	NO	5167	3307	2823	1349	1014	1427	2168.04	-0.53999	0.687776	-1.45396	0.114279	-4.7252	2.29886e-06	9.80152e-06	2522.36	2650.61	2535.34	1733.79	1704.04	1862.1
LIMLP_RS05150	LIMLP_05155	LIC11066	single-stranded-DNA-specific exonuclease RecJ	Replication, recombination and repair	INFORMATION STORAGE AND PROCESSING	-	1.01468	NO	8770	5042	4480	3106	2547	2988	4086.2	-0.021019	0.985536	-1.01468	0.112711	-0.186486	0.852064	0.893667	4281.23	4041.23	4023.49	3991.95	4280.26	3899.05
LIMLP_RS05155	LIMLP_05160	LIC11067	polymer-forming cytoskeletal family protein	Cell wall/membrane/envelope biogenesis	CELLULAR PROCESSES AND SIGNALING	-	-2.77221	NO	3008	2034	1737	3287	2918	2902	2928.97	1.47104	2.77221	2.77221	0.146232	10.0596	8.33358e-24	7.87334e-22	1468.41	1630.28	1560	4224.58	4903.73	3786.83
LIMLP_RS05160	LIMLP_05165	LIC11068	lysozyme precursor	Cell wall/membrane/envelope biogenesis	CELLULAR PROCESSES AND SIGNALING	-	1.44642	NO	309	139	105	64	50	63	100.841	-0.532489	0.691361	-1.44642	0.248306	-2.14449	0.0319935	0.0550038	150.844	111.41	94.3006	82.2553	84.0255	82.2088
LIMLP_RS05165	LIMLP_05170	LIC11069	hypothetical protein	Function unknown	POORLY CHARACTERIZED	-	-1.32783	NO	884	534	468	438	304	478	496.235	0.409075	1.32783	1.32783	0.143066	2.85934	0.00424528	0.00899471	431.54	428.009	420.311	562.935	510.875	623.743
LIMLP_RS05170	LIMLP_05175	LIC11070	iron-containing alcohol dehydrogenase	Energy production and conversion	METABOLISM	-	1.50916	NO	5345	2737	2851	1343	894	1264	2040.22	-0.593748	0.662619	-1.50916	0.13795	-4.30408	1.67684e-05	5.97822e-05	2609.25	2193.74	2560.49	1726.08	1502.38	1649.4
LIMLP_RS05175	LIMLP_05180	LIC11071	hypothetical protein	Function unknown	POORLY CHARACTERIZED	-	-2.5192	NO	11400	10105	9679	14297	11787	13894	13111.8	1.33297	2.5192	2.5192	0.188607	7.06742	1.57843e-12	2.40349e-11	5565.11	8099.3	8692.72	18375.1	19808.2	18130.3
LIMLP_RS05180	LIMLP_05185	LIC11072	16S rRNA (cytidine(1402)-2'-O)-methyltransferase	Translation, ribosomal structure and biogenesis	INFORMATION STORAGE AND PROCESSING	-	2.57187	NO	876	450	463	138	69	132	278.284	-1.36282	0.388822	-2.57187	0.200801	-6.7869	1.14566e-11	1.40487e-10	427.634	360.681	415.821	177.363	115.955	172.247
LIMLP_RS05185	LIMLP_05190	LIC11073	hypothetical protein	Function unknown	POORLY CHARACTERIZED	-	1.41196	NO	1862	1004	845	518	366	362	704.296	-0.497695	0.708237	-1.41196	0.17688	-2.81375	0.00489667	0.0102186	908.967	804.72	758.895	665.754	615.067	472.375
LIMLP_RS05190	LIMLP_05195	LIC11074	hypothetical protein	Replication, recombination and repair	INFORMATION STORAGE AND PROCESSING	-	-1.09697	NO	17785	10642	8258	6773	6201	6051	8608.34	0.13353	1.09697	1.09697	0.155567	0.858345	0.390702	0.472961	8682.05	8529.71	7416.52	8704.92	10420.8	7895.96
LIMLP_RS05195	LIMLP_05200	LIC11075	NAD(+) synthase	Coenzyme transport and metabolism	METABOLISM	-	-2.21968	NO	3160	2420	2129	2931	2651	2872	2894.01	1.15035	2.21968	2.21968	0.155153	7.4143	1.22271e-13	2.28956e-12	1542.61	1939.66	1912.06	3767.03	4455.03	3747.68
LIMLP_RS05200	LIMLP_05205	LIC11076	orotate phosphoribosyltransferase	Nucleotide transport and metabolism	METABOLISM	-	-2.02389	NO	412	214	185	294	195	297	271.986	1.01713	2.02389	2.02389	0.168947	6.0204	1.73985e-09	1.39625e-08	201.125	171.524	166.149	377.86	327.699	387.556
LIMLP_RS05205	LIMLP_05210	LIC11077	hypothetical protein	Function unknown	POORLY CHARACTERIZED	-	1.32911	NO	379	272	288	127	96	131	192.863	-0.410457	0.752385	-1.32911	0.19522	-2.10253	0.0355069	0.0603615	185.015	218.012	258.653	163.225	161.329	170.942
LIMLP_RS05210	LIMLP_05215	LIC11078	DUF1564 domain-containing protein	Function unknown	POORLY CHARACTERIZED	-	2.57508	NO	154	54	56	21	7	20	38.9341	-1.36462	0.388338	-2.57508	0.384133	-3.55246	0.000381654	0.0010329	75.1777	43.2818	50.2936	26.99	11.7636	26.098
LIMLP_RS05215	LIMLP_05220	LIC11079	hypothetical protein	Function unknown	POORLY CHARACTERIZED	-	-1.41748	NO	321	262	194	184	156	204	217.629	0.503325	1.41748	1.41748	0.183856	2.73761	0.00618877	0.0126111	156.702	209.997	174.232	236.484	262.16	266.2
LIMLP_RS05220	LIMLP_05225	LIC11080	ABC transporter permease	Defense mechanisms	CELLULAR PROCESSES AND SIGNALING	-	-1.16524	NO	510	344	310	255	163	253	289.149	0.220633	1.16524	1.16524	0.160783	1.37225	0.169987	0.2347	248.965	275.721	278.411	327.736	273.923	330.14
LIMLP_RS05225	LIMLP_05230	LIC11081	ABC transporter ATP-binding protein	Defense mechanisms	CELLULAR PROCESSES AND SIGNALING	-	1.03533	NO	112	30	47	24	18	43	39.6894	-0.050095	0.965873	-1.03533	0.393889	-0.12718	0.898798	0.926203	54.6747	24.0454	42.2107	30.8457	30.2492	56.1108
LIMLP_RS05230	LIMLP_05235	LIC11082	SpoIID/LytB domain-containing protein	Cell cycle control, cell division, chromosome partitioning	CELLULAR PROCESSES AND SIGNALING	-	-1.55294	NO	7785	4490	4595	4776	3083	5039	4903.44	0.635001	1.55294	1.55294	0.144653	4.38982	1.13442e-05	4.25614e-05	3800.38	3598.8	4126.77	6138.3	5181.01	6575.4
LIMLP_RS05235	LIMLP_05240	LIC11084	hypothetical protein	General function prediction only	POORLY CHARACTERIZED	-	-2.22207	NO	472	248	206	328	276	372	330.834	1.15191	2.22207	2.22207	0.163669	7.03803	1.94981e-12	2.90514e-11	230.415	198.776	185.009	421.558	463.821	485.424
LIMLP_RS05240	LIMLP_05245	LIC11085	class I SAM-dependent RNA methyltransferase	Translation, ribosomal structure and biogenesis	INFORMATION STORAGE AND PROCESSING	-	-1.13602	NO	801	680	634	491	299	438	535.087	0.183992	1.13602	1.13602	0.194604	0.945472	0.344418	0.425988	391.022	545.03	569.396	631.052	502.473	571.547
LIMLP_RS05245	LIMLP_05250	LIC11086	hypothetical protein	Function unknown	POORLY CHARACTERIZED	-	1.4391	NO	217	109	84	60	32	43	75.9565	-0.525162	0.694881	-1.4391	0.260835	-2.01339	0.0440739	0.072503	105.932	87.365	75.4405	77.1143	53.7763	56.1108
LIMLP_RS05250	LIMLP_05255	LIC11087	hypothetical protein	Function unknown	POORLY CHARACTERIZED	-	-1.6322	NO	108	90	57	69	69	64	77.3667	0.706819	1.6322	1.6322	0.254425	2.7781	0.0054678	0.0113027	52.7221	72.1363	51.1917	88.6815	115.955	83.5137
LIMLP_RS05255	LIMLP_05260	LIC11088	di-heme enzyme	Inorganic ion transport and metabolism	METABOLISM	-	-1.65766	NO	121	72	71	87	54	73	79.7273	0.729152	1.65766	1.65766	0.222302	3.28001	0.00103804	0.0025398	59.0682	57.709	63.7652	111.816	90.7475	95.2579
LIMLP_RS05260	LIMLP_05265	LIC11089	metallo-mystery pair system four-Cys motif protein	General function prediction only	POORLY CHARACTERIZED	-	-2.4354	NO	112	70	70	105	56	146	98.8704	1.28416	2.4354	2.4354	0.276863	4.63825	3.51369e-06	1.45627e-05	54.6747	56.106	62.8671	134.95	94.1086	190.516
LIMLP_RS05265	LIMLP_05270	LIC11090	hypothetical protein	Function unknown	POORLY CHARACTERIZED	-	4.19649	up	3078	1487	1317	250	177	234	800.223	-2.06918	0.238294	-4.19649	0.163531	-12.6531	1.07492e-36	6.38349e-34	1502.58	1191.85	1182.8	321.31	297.45	305.347
LIMLP_RS05270	LIMLP_05275	LIC11091	sulfate transporter	Inorganic ion transport and metabolism	METABOLISM	-	1.17777	NO	4433	3549	2971	1708	1682	1148	2366.12	-0.236054	0.849064	-1.17777	0.236114	-0.999745	0.317434	0.398086	2164.05	2844.57	2668.26	2195.19	2826.62	1498.03
LIMLP_RS05275	LIMLP_05280	LIC11092	hypothetical protein	Cell wall/membrane/envelope biogenesis	CELLULAR PROCESSES AND SIGNALING	-	1.21693	NO	2199	1416	1288	722	553	695	1021.56	-0.283247	0.821739	-1.21693	0.118413	-2.39203	0.0167553	0.0309152	1073.48	1134.94	1156.75	927.942	929.322	906.907
LIMLP_RS05280	LIMLP_05285	LIC11093	glycosyltransferase	Cell wall/membrane/envelope biogenesis	CELLULAR PROCESSES AND SIGNALING	-	1.21285	NO	1307	674	522	367	243	367	501.002	-0.278403	0.824503	-1.21285	0.173602	-1.60368	0.108784	0.159567	638.035	540.221	468.809	471.683	408.364	478.899
LIMLP_RS05285	LIMLP_05290	LIC11094	hypothetical protein	Function unknown	POORLY CHARACTERIZED	-	-1.15133	NO	22	15	17	10	7	14	13.4858	0.203306	1.15133	1.15133	0.473948	0.428963	0.66795	0.736517	10.7397	12.0227	15.2677	12.8524	11.7636	18.2686
LIMLP_RS05290	LIMLP_05295	LIC11095	adenylate/guanylate cyclase domain-containing protein	Signal transduction mechanisms	CELLULAR PROCESSES AND SIGNALING	-	1.14637	NO	1098	750	636	397	265	407	532.501	-0.197068	0.872322	-1.14637	0.144792	-1.36104	0.1735	0.238504	536.008	601.136	571.192	510.24	445.335	531.095
LIMLP_RS05295	LIMLP_05300	LIC11096	hypothetical protein	General function prediction only	POORLY CHARACTERIZED	-	-1.66795	NO	588	445	473	441	367	455	474.298	0.738073	1.66795	1.66795	0.182415	4.04612	5.20737e-05	0.000169382	287.042	356.674	424.802	566.79	616.747	593.73
LIMLP_RS05300	LIMLP_05305	LIC11097	hypothetical protein	Signal transduction mechanisms	CELLULAR PROCESSES AND SIGNALING	-	-1.21229	NO	333	224	188	187	101	158	187.865	0.27774	1.21229	1.21229	0.189039	1.46922	0.141772	0.20005	162.56	179.539	168.843	240.34	169.732	206.175
LIMLP_RS05305	LIMLP_05310	LIC11098	hypothetical protein	Signal transduction mechanisms	CELLULAR PROCESSES AND SIGNALING	-	1.68584	NO	108	46	37	19	19	14	32.9065	-0.753472	0.593174	-1.68584	0.363417	-2.0733	0.0381445	0.0641971	52.7221	36.8696	33.2297	24.4195	31.9297	18.2686
LIMLP_RS05310	LIMLP_05315	LIC11099	metal-dependent hydrolase	General function prediction only	POORLY CHARACTERIZED	-	1.21075	NO	48	23	31	13	11	17	21.1808	-0.275902	0.825934	-1.21075	0.393952	-0.700345	0.483712	0.565941	23.432	18.4348	27.8411	16.7081	18.4856	22.1833
LIMLP_RS05315	LIMLP_05320	LIC11100	hypothetical protein	Function unknown	POORLY CHARACTERIZED	-	-1.11343	NO	50	23	17	18	13	16	20.6617	0.15501	1.11343	1.11343	0.394804	0.392626	0.694596	0.760863	24.4084	18.4348	15.2677	23.1343	21.8466	20.8784
LIMLP_RS05320	LIMLP_05325	LIC11101	dihydroxy-acid dehydratase	Amino acid transport and metabolism	METABOLISM	-	-2.559	NO	2909	2201	1993	3357	2558	3147	2948.99	1.35558	2.559	2.559	0.142017	9.54516	1.35899e-21	8.96715e-20	1420.08	1764.13	1789.92	4314.55	4298.74	4106.53
LIMLP_RS05325	LIMLP_05330	LIC11103	alpha/beta hydrolase	General function prediction only	POORLY CHARACTERIZED	-	1.04056	NO	339	182	157	113	106	88	148.427	-0.0573669	0.961016	-1.04056	0.213648	-0.268511	0.788306	0.839392	165.489	145.876	141.002	145.232	178.134	114.831
LIMLP_RS05330	LIMLP_05335	LIC11104	aminopeptidase P family protein	Amino acid transport and metabolism	METABOLISM	-	2.19045	NO	298	172	131	48	29	55	97.1969	-1.13123	0.456526	-2.19045	0.234894	-4.81592	1.46526e-06	6.50064e-06	145.474	137.86	117.651	61.6915	48.7348	71.7696
LIMLP_RS05335	LIMLP_05340	LIC11105	methylmalonyl-CoA mutase	Lipid transport and metabolism	METABOLISM	-	-1.994	NO	2803	1913	1683	2368	1662	2266	2201.08	0.995666	1.994	1.994	0.120856	8.23844	1.74475e-16	5.21793e-15	1368.33	1533.3	1511.5	3043.45	2793.01	2956.91
LIMLP_RS05340	LIMLP_05345	LIC11106	1-acyl-sn-glycerol-3-phosphate acyltransferase	Lipid transport and metabolism	METABOLISM	-	1.0052	NO	642	312	301	231	114	260	276.924	-0.00747803	0.99483	-1.0052	0.229349	-0.0326055	0.973989	0.982736	313.403	250.072	270.328	296.89	191.578	339.275
LIMLP_RS05345	LIMLP_05350	LIC11107	phosphatase PAP2 family protein	Lipid transport and metabolism	METABOLISM	-	-2.50641	NO	665	484	390	742	490	675	620.122	1.32562	2.50641	2.50641	0.146584	9.04342	1.51848e-19	7.1731e-18	324.631	387.933	350.259	953.647	823.45	880.809
LIMLP_RS05350	LIMLP_05355	LIC11108	polysaccharide biosynthesis protein	Carbohydrate transport and metabolism	METABOLISM	-	-1.33819	NO	1567	872	841	764	563	798	864.757	0.420282	1.33819	1.33819	0.126259	3.32874	0.000872393	0.00217679	764.958	698.92	755.303	981.922	946.127	1041.31
LIMLP_RS05355	LIMLP_05360	LIC11109	hypothetical protein	Function unknown	POORLY CHARACTERIZED	-	-1.37402	NO	1255	662	639	603	486	591	680.01	0.458406	1.37402	1.37402	0.132901	3.44924	0.00056217	0.00146977	612.65	530.602	573.886	774.999	816.728	771.197
LIMLP_RS05360	LIMLP_05365	LIC11110	response regulator	Signal transduction mechanisms	CELLULAR PROCESSES AND SIGNALING	-	-1.06549	NO	2086	1111	1126	830	577	823	1005.07	0.0915117	1.06549	1.06549	0.132853	0.688821	0.490936	0.572621	1018.32	890.482	1011.26	1066.75	969.654	1073.93
LIMLP_RS05365	LIMLP_05370	LIC11111	hypothetical protein	Posttranslational modification, protein turnover, chaperones	CELLULAR PROCESSES AND SIGNALING	-	1.2423	NO	1670	1099	1130	627	355	594	814.749	-0.31301	0.804961	-1.2423	0.173939	-1.79953	0.0719345	0.11104	815.239	880.864	1014.85	805.845	596.581	775.112
LIMLP_RS05370	LIMLP_05375	LIC11112	serine protease	Posttranslational modification, protein turnover, chaperones	CELLULAR PROCESSES AND SIGNALING	-	1.3693	NO	1279	807	890	378	271	435	596.561	-0.453434	0.730303	-1.3693	0.170554	-2.6586	0.00784666	0.0156219	624.366	646.822	799.31	485.82	455.418	567.632
LIMLP_RS05375	LIMLP_05380	LIC11113	hypothetical protein	Function unknown	POORLY CHARACTERIZED	-	1.0236	NO	985	539	525	353	183	451	455.683	-0.0336512	0.976945	-1.0236	0.230931	-0.145719	0.884143	0.91724	480.845	432.016	471.503	453.689	307.533	588.511
LIMLP_RS05380	LIMLP_05385	LIC11114	hypothetical protein	Function unknown	POORLY CHARACTERIZED	-	1.26067	NO	47	47	43	23	11	22	29.3312	-0.334189	0.79323	-1.26067	0.375229	-0.890626	0.37313	0.455402	22.9439	37.6712	38.6183	29.5605	18.4856	28.7078
LIMLP_RS05385	LIMLP_05390	LIC11115	thiosulfate sulfurtransferase	Inorganic ion transport and metabolism	METABOLISM	-	-1.10003	NO	2815	1765	1743	1191	867	1378	1523.35	0.137537	1.10003	1.10003	0.143718	0.956992	0.338571	0.419506	1374.19	1414.67	1565.39	1530.72	1457	1798.16
LIMLP_RS05390	LIMLP_05395	LIC11116	hypothetical protein	Function unknown	POORLY CHARACTERIZED	-	1.70909	NO	121	41	44	13	18	24	34.9536	-0.773225	0.585108	-1.70909	0.380177	-2.03385	0.0419663	0.0696894	59.0682	32.8621	39.5164	16.7081	30.2492	31.3177
LIMLP_RS05395	LIMLP_05400	LIC11117	alpha-glucosidase	Carbohydrate transport and metabolism	METABOLISM	-	-1.17339	NO	1533	917	841	663	534	673	811.059	0.230684	1.17339	1.17339	0.118853	1.94092	0.0522677	0.0840855	748.36	734.988	755.303	852.113	897.392	878.199
LIMLP_RS05400	LIMLP_05405	LIC11118	DUF393 domain-containing protein	Function unknown	POORLY CHARACTERIZED	-	1.24852	NO	1217	730	628	378	312	298	523.702	-0.320219	0.800948	-1.24852	0.160332	-1.99723	0.0458005	0.0749873	594.099	585.105	564.007	485.82	524.319	388.861
LIMLP_RS05405	LIMLP_05410	LIC11119	hypothetical protein	General function prediction only	POORLY CHARACTERIZED	-	1.401	NO	1502	753	804	375	252	431	587.784	-0.486462	0.713773	-1.401	0.169715	-2.86635	0.00415238	0.00880686	733.227	603.54	722.073	481.964	423.489	562.413
LIMLP_RS05420	LIMLP_05425	LIC11120	hypothetical protein	Function unknown	POORLY CHARACTERIZED	-	-1.10534	NO	163	86	71	66	27	79	74.2589	0.144496	1.10534	1.10534	0.297754	0.485287	0.627473	0.701373	79.5713	68.9302	63.7652	84.8258	45.3738	103.087
LIMLP_RS05425	LIMLP_05430	LIC11121	putative porin	Cell wall/membrane/envelope biogenesis	CELLULAR PROCESSES AND SIGNALING	-	1.77502	NO	312	173	141	64	36	70	108.617	-0.827832	0.563375	-1.77502	0.225078	-3.67798	0.000235089	0.000665259	152.308	138.662	126.632	82.2553	60.4984	91.3431
LIMLP_RS05430	LIMLP_05435	LIC11122	LipL45-related lipoprotein	General function prediction only	POORLY CHARACTERIZED	-	-2.39594	NO	201	166	119	238	150	190	190.657	1.26059	2.39594	2.39594	0.198965	6.33576	2.36169e-10	2.21116e-09	98.1216	133.051	106.874	305.887	252.077	247.931
LIMLP_RS05435	LIMLP_05440	LIC11123	phosphoribosylformylglycinamidine cyclo-ligase	Nucleotide transport and metabolism	METABOLISM	-	-1.33296	NO	861	461	512	453	342	390	485.916	0.414634	1.33296	1.33296	0.154769	2.67905	0.00738317	0.0147557	420.312	369.498	459.828	582.213	574.734	508.912
LIMLP_RS05440	LIMLP_05445	LIC11124	chloride channel protein	Inorganic ion transport and metabolism	METABOLISM	-	1.45211	NO	927	475	467	217	190	205	353.06	-0.538153	0.688652	-1.45211	0.160419	-3.35467	0.000794604	0.00200801	452.531	380.719	419.413	278.897	319.297	267.505
LIMLP_RS05445	LIMLP_05450	LIC11125	sensor domain-containing diguanylate cyclase	Signal transduction mechanisms	CELLULAR PROCESSES AND SIGNALING	-	1.1664	NO	177	105	89	49	52	51	77.9015	-0.222067	0.857336	-1.1664	0.232193	-0.956392	0.338874	0.419756	86.4056	84.159	79.931	62.9767	87.3865	66.55
LIMLP_RS05450	LIMLP_05455	LIC11126	sensor domain-containing diguanylate cyclase	Signal transduction mechanisms	CELLULAR PROCESSES AND SIGNALING	-	1.21227	NO	163	66	66	47	31	36	58.5374	-0.277708	0.8249	-1.21227	0.279707	-0.992853	0.320782	0.401029	79.5713	52.8999	59.2747	60.4062	52.0958	46.9765
LIMLP_RS05455	LIMLP_05460	LIC11127	sensor domain-containing diguanylate cyclase	Signal transduction mechanisms	CELLULAR PROCESSES AND SIGNALING	-	1.67778	NO	237	84	121	42	31	52	77.604	-0.74655	0.596027	-1.67778	0.286501	-2.60575	0.00916742	0.0180014	115.696	67.3272	108.67	53.98	52.0958	67.8549
LIMLP_RS05460	LIMLP_05465	LIC11128	sensor domain-containing diguanylate cyclase	Signal transduction mechanisms	CELLULAR PROCESSES AND SIGNALING	-	-1.1944	NO	471	270	266	192	174	215	250.826	0.256291	1.1944	1.1944	0.159939	1.60243	0.10906	0.159917	229.927	216.409	238.895	246.766	292.409	280.554
LIMLP_RS05465	LIMLP_05470	LIC11129	sensor domain-containing diguanylate cyclase	Signal transduction mechanisms	CELLULAR PROCESSES AND SIGNALING	-	-1.62014	NO	271	158	156	151	136	172	174.35	0.696122	1.62014	1.62014	0.174249	3.99499	6.46983e-05	0.000207204	132.293	126.639	140.104	194.071	228.549	224.443
LIMLP_RS05470	LIMLP_05475	LIC11130	sensor domain-containing diguanylate cyclase	Signal transduction mechanisms	CELLULAR PROCESSES AND SIGNALING	-	1.30494	NO	624	214	250	142	82	166	206.264	-0.383984	0.766319	-1.30494	0.26245	-1.46307	0.143448	0.202003	304.616	171.524	224.525	182.504	137.802	216.614
LIMLP_RS05480	LIMLP_05485	LIC11131	sensor domain-containing diguanylate cyclase	Signal transduction mechanisms	CELLULAR PROCESSES AND SIGNALING	-	1.04381	NO	418	285	270	158	142	157	220.257	-0.0618656	0.958024	-1.04381	0.171948	-0.359792	0.719003	0.783458	204.054	228.432	242.487	203.068	238.632	204.87
LIMLP_RS05485	LIMLP_05490	LIC11132	pyruvate kinase	Carbohydrate transport and metabolism	METABOLISM	-	-1.04887	NO	2691	1587	1329	1019	884	899	1291.26	0.0688327	1.04887	1.04887	0.143052	0.481172	0.630394	0.70392	1313.66	1272	1193.58	1309.66	1485.57	1173.11
LIMLP_RS05490	LIMLP_05495	LIC11134	histone deacetylase	Chromatin structure and dynamics	INFORMATION STORAGE AND PROCESSING	-	-1.23611	NO	1513	1081	836	809	548	727	877.531	0.305803	1.23611	1.23611	0.13962	2.19024	0.0285066	0.0496447	738.597	866.437	750.812	1039.76	920.92	948.664
LIMLP_RS05495	LIMLP_05500	LIC11135	hypothetical protein	Function unknown	POORLY CHARACTERIZED	-	1.44031	NO	1673	759	634	344	247	405	563.357	-0.526377	0.694296	-1.44031	0.195407	-2.69375	0.00706536	0.014175	816.704	608.349	569.396	442.122	415.086	528.485
LIMLP_RS05500	LIMLP_05505	LIC11136	response regulator	Transcription	INFORMATION STORAGE AND PROCESSING	-	1.21197	NO	2024	1251	1041	583	537	587	890.562	-0.277349	0.825106	-1.21197	0.138184	-2.0071	0.0447389	0.0733937	988.05	1002.69	934.923	749.294	902.434	765.978
LIMLP_RS05505	LIMLP_05510	LIC11137	hypothetical protein	Function unknown	POORLY CHARACTERIZED	-	-1.63272	NO	1333	821	726	736	787	718	861.035	0.707278	1.63272	1.63272	0.175716	4.02513	5.69438e-05	0.000183928	650.727	658.043	652.021	945.936	1322.56	936.92
LIMLP_RS05510	LIMLP_05515	LIC11138	hypothetical protein	Function unknown	POORLY CHARACTERIZED	-	2.03752	NO	1137	549	479	190	144	165	354.461	-1.02681	0.490794	-2.03752	0.177059	-5.79927	6.66055e-09	4.66126e-08	555.046	440.031	430.19	244.195	241.993	215.309
LIMLP_RS05515	LIMLP_05520	LIC11139	putative lipoprotein	General function prediction only	POORLY CHARACTERIZED	-	-2.36157	NO	3400	3702	2582	3949	4159	3323	3891.12	1.23974	2.36157	2.36157	0.250725	4.94464	7.62834e-07	3.59943e-06	1659.77	2967.21	2318.9	5075.41	6989.24	4336.19
LIMLP_RS05520	LIMLP_05525	LIC11140	glycosyl hydrolase	Carbohydrate transport and metabolism	METABOLISM	-	-1.1952	NO	8762	5546	5117	4255	3266	3801	4872.54	0.257249	1.1952	1.1952	0.114865	2.23958	0.0251182	0.0443382	4277.32	4445.2	4595.58	5468.69	5488.55	4959.93
LIMLP_RS05525	LIMLP_05530	LIC11141	ribonuclease D	Translation, ribosomal structure and biogenesis	INFORMATION STORAGE AND PROCESSING	-	-1.56674	NO	2582	1704	1464	1728	1142	1556	1685.25	0.647769	1.56674	1.56674	0.12511	5.17762	2.24739e-07	1.16926e-06	1260.45	1365.78	1314.82	2220.89	1919.14	2030.43
LIMLP_RS05530	LIMLP_05535	LIC11142	DNA repair protein RadA	Posttranslational modification, protein turnover, chaperones	CELLULAR PROCESSES AND SIGNALING	-	-1.21647	NO	3351	1713	1774	1486	1018	1515	1699.94	0.282696	1.21647	1.21647	0.13912	2.03203	0.0421504	0.0699477	1635.85	1372.99	1593.23	1909.86	1710.76	1976.93
LIMLP_RS05535	LIMLP_05540	LIC11143	HD domain-containing protein	Coenzyme transport and metabolism	METABOLISM	-	1.47473	NO	383	172	163	76	69	83	132.193	-0.560454	0.678089	-1.47473	0.214922	-2.60771	0.00911507	0.0179155	186.968	137.86	146.39	97.6781	115.955	108.307
LIMLP_RS05545	LIMLP_05550	LIC11144	hypothetical protein	Function unknown	POORLY CHARACTERIZED	-	-1.78832	NO	319	181	170	215	125	247	210.363	0.838602	1.78832	1.78832	0.19972	4.19889	2.68226e-05	9.20738e-05	155.725	145.074	152.677	276.326	210.064	322.311
LIMLP_RS05560	LIMLP_05565	LIC11146	YafY family transcriptional regulator	Transcription	INFORMATION STORAGE AND PROCESSING	-	-1.02856	NO	1727	1023	814	642	492	623	809.826	0.0406276	1.02856	1.02856	0.129915	0.312723	0.754491	0.81089	843.065	819.949	731.054	825.123	826.811	812.954
LIMLP_RS05565	LIMLP_05570	LIC11147	flavin reductase	General function prediction only	POORLY CHARACTERIZED	-	-2.57828	NO	1267	899	812	1549	940	1344	1232.1	1.36641	2.57828	2.57828	0.152677	8.94969	3.56476e-19	1.59341e-17	618.508	720.561	729.258	1990.83	1579.68	1753.79
LIMLP_RS05570	LIMLP_05575	LIC11148	Holliday junction ATP-dependent DNA helicase RuvA	Replication, recombination and repair	INFORMATION STORAGE AND PROCESSING	-	-1.51336	NO	1127	870	756	749	670	633	806.839	0.597755	1.51336	1.51336	0.177277	3.37186	0.000746611	0.00189363	550.164	697.317	678.964	962.644	1125.94	826.003
LIMLP_RS05575	LIMLP_05580	LIC11149	M23 family metallopeptidase	Cell wall/membrane/envelope biogenesis	CELLULAR PROCESSES AND SIGNALING	-	-1.17048	NO	30413	21261	18169	14301	13130	12246	17438.4	0.227099	1.17048	1.17048	0.160389	1.41593	0.156797	0.218506	14846.6	17041	16317.6	18380.2	22065.1	15979.8
LIMLP_RS05580	LIMLP_05585	LIC11150	haloacid dehalogenase-like hydrolase	Amino acid transport and metabolism	METABOLISM	-	2.30556	NO	4249	2495	2365	707	551	655	1481.22	-1.20512	0.433733	-2.30556	0.117985	-10.2142	1.71338e-24	1.7372e-22	2074.22	1999.78	2124.01	908.664	925.961	854.711
LIMLP_RS05585	LIMLP_05590	LIC11151	methyltransferase	General function prediction only	POORLY CHARACTERIZED	-	-1.51776	NO	159	106	94	107	57	106	103.105	0.60194	1.51776	1.51776	0.221137	2.72202	0.00648845	0.0131189	77.6186	84.9605	84.4215	137.521	95.7891	138.32
LIMLP_RS05590	LIMLP_05595	LIC11152	RNA pseudouridine synthase	Translation, ribosomal structure and biogenesis	INFORMATION STORAGE AND PROCESSING	-	-1.05069	NO	402	206	209	121	99	195	187.566	0.0713323	1.05069	1.05069	0.228124	0.31269	0.754516	0.81089	196.243	165.112	187.703	155.514	166.37	254.456
LIMLP_RS05595	LIMLP_05600	LIC11154	XRE family transcriptional regulator	Transcription	INFORMATION STORAGE AND PROCESSING	-	1.46639	NO	6375	3332	2598	1417	1400	1046	2275.8	-0.552265	0.681949	-1.46639	0.219447	-2.51663	0.0118484	0.0226768	3112.07	2670.65	2333.27	1821.18	2352.71	1364.93
LIMLP_RS05600	LIMLP_05605	LIC11155	hypothetical protein	Function unknown	POORLY CHARACTERIZED	-	1.57146	NO	296	239	170	81	52	90	132.945	-0.652104	0.636352	-1.57146	0.217954	-2.99193	0.00277217	0.00614936	144.497	191.562	152.677	104.104	87.3865	117.441
LIMLP_RS05605	LIMLP_05610	LIC11156	sodium:proton antiporter	Inorganic ion transport and metabolism	METABOLISM	-	-2.45074	NO	1317	1116	921	1501	1097	1543	1358.45	1.29322	2.45074	2.45074	0.164137	7.8789	3.30276e-15	7.62754e-14	642.916	894.49	827.151	1929.14	1843.52	2013.46
LIMLP_RS05615	LIMLP_05620	LIC11158	transcriptional repressor	Inorganic ion transport and metabolism	METABOLISM	-	-1.19587	NO	3358	2507	1889	1884	1472	1148	1956.38	0.258064	1.19587	1.19587	0.215198	1.19919	0.230452	0.304275	1639.27	2009.4	1696.51	2421.39	2473.71	1498.03
LIMLP_RS05620	LIMLP_05625	LIC11159	dihydrolipoyl dehydrogenase	Energy production and conversion	METABOLISM	-	1.75199	NO	3238	2458	2020	806	702	650	1404.8	-0.80899	0.570781	-1.75199	0.173216	-4.67042	3.0059e-06	1.25331e-05	1580.69	1970.12	1814.16	1035.9	1179.72	848.186
LIMLP_RS05625	LIMLP_05630	LIC11160	hypothetical protein	Function unknown	POORLY CHARACTERIZED	-	-1.53396	NO	1299	775	692	806	658	567	793.058	0.617265	1.53396	1.53396	0.181144	3.40759	0.000655405	0.00168701	634.129	621.173	621.486	1035.9	1105.78	739.88
LIMLP_RS05630	LIMLP_05635	LIC11164	HEPN domain-containing protein/DNA-binding protein	General function prediction only	POORLY CHARACTERIZED	-	7.39768	up	393	74	60	15	6	9	57.6923	-2.88707	0.135177	-7.39768	0.53719	-5.3744	7.68395e-08	4.29517e-07	191.85	59.312	53.8861	19.2786	10.0831	11.7441
LIMLP_RS05635	LIMLP_05640	LIC11165	nucleotidyltransferase domain-containing protein	General function prediction only	POORLY CHARACTERIZED	-	1.3444	NO	2218	1314	1236	637	581	477	943.918	-0.426961	0.743827	-1.3444	0.185046	-2.30732	0.0210367	0.0379227	1082.75	1053.19	1110.05	818.697	976.376	622.438
LIMLP_RS05640	LIMLP_05645	LIC11166	class I SAM-dependent methyltransferase	Secondary metabolites biosynthesis, transport and catabolism	METABOLISM	-	1.00522	NO	966	360	356	241	192	340	359.318	-0.00751265	0.994806	-1.00522	0.240816	-0.0311967	0.975113	0.983631	471.57	288.545	319.724	309.743	322.658	443.667
LIMLP_RS05645	LIMLP_05650	LIC11167	hypothetical protein	Function unknown	POORLY CHARACTERIZED	-	-1.64764	NO	2188	1050	1057	1083	812	1498	1261.7	0.720401	1.64764	1.64764	0.191116	3.76945	0.000163606	0.000478612	1068.11	841.59	949.293	1391.91	1364.57	1954.74
LIMLP_RS05650	LIMLP_05655	LIC11168	chemotaxis protein CheX	Cell motility	CELLULAR PROCESSES AND SIGNALING	-	2.82282	NO	675	232	284	71	28	102	173.655	-1.49713	0.354256	-2.82282	0.338991	-4.41644	1.00339e-05	3.78845e-05	329.513	185.951	255.061	91.2519	47.0543	133.1
LIMLP_RS05655	LIMLP_05660	LIC11169	hypothetical protein	Amino acid transport and metabolism	METABOLISM	-	1.5722	NO	651	233	224	124	65	138	192.401	-0.652789	0.63605	-1.5722	0.273255	-2.38893	0.0168975	0.0311222	317.797	186.753	201.175	159.37	109.233	180.076
LIMLP_RS05660	LIMLP_05665	LIC11170	hypothetical protein	Function unknown	POORLY CHARACTERIZED	-	2.65786	NO	110	39	44	14	7	13	28.5324	-1.41027	0.376242	-2.65786	0.400997	-3.5169	0.000436613	0.00117021	53.6984	31.2591	39.5164	17.9933	11.7636	16.9637
LIMLP_RS05665	LIMLP_05670	LIC11171	hypothetical protein	General function prediction only	POORLY CHARACTERIZED	-	-1.55329	NO	655	380	332	352	340	317	393.321	0.635326	1.55329	1.55329	0.171613	3.70209	0.000213828	0.000610076	319.75	304.575	298.169	452.404	571.373	413.654
LIMLP_RS05670	LIMLP_05675	LIC11172	hypothetical protein	General function prediction only	POORLY CHARACTERIZED	-	1.7148	NO	586	352	315	128	82	147	224.206	-0.778044	0.583157	-1.7148	0.178277	-4.36423	1.27571e-05	4.73495e-05	286.066	282.133	282.902	164.511	137.802	191.821
LIMLP_RS05675	LIMLP_05680	LIC11173	DUF342 domain-containing protein	Replication, recombination and repair	INFORMATION STORAGE AND PROCESSING	-	-1.35812	NO	3931	3077	2928	2205	2599	1783	2757.19	0.441616	1.35812	1.35812	0.245022	1.80236	0.0714894	0.110559	1918.99	2466.26	2629.64	2833.95	4367.65	2326.64
LIMLP_RS05680	LIMLP_05685	LIC11175	S-methyl-5-thioribose-1-phosphate isomerase	Translation, ribosomal structure and biogenesis	INFORMATION STORAGE AND PROCESSING	-	1.02027	NO	1349	796	810	534	411	465	667.965	-0.028948	0.980135	-1.02027	0.139351	-0.207735	0.835436	0.878106	658.538	638.005	727.462	686.317	690.69	606.779
LIMLP_RS05685	LIMLP_05690	LIC11176	rhomboid family intramembrane serine protease	General function prediction only	POORLY CHARACTERIZED	-	1.58963	NO	2004	1244	1335	568	340	530	861.22	-0.668687	0.629079	-1.58963	0.163865	-4.08072	4.48956e-05	0.000147768	978.287	997.084	1198.96	730.016	571.373	691.598
LIMLP_RS05690	LIMLP_05695	LIC11177	hypothetical protein	Function unknown	POORLY CHARACTERIZED	-	-1.15661	NO	10665	8368	7687	5613	4724	5065	6763.2	0.209908	1.15661	1.15661	0.161748	1.29775	0.194373	0.262767	5206.3	6707.07	6903.7	7214.04	7938.73	6609.33
LIMLP_RS05695	LIMLP_05700	LIC11178	SH3 domain-containing protein	General function prediction only	POORLY CHARACTERIZED	-	5.86203	up	1426	554	593	76	45	85	326.159	-2.5514	0.170589	-5.86203	0.237912	-10.7241	7.84297e-27	1.1644e-24	696.126	444.039	532.574	97.6781	75.623	110.917
LIMLP_RS05705	LIMLP_05710	LIC11179	rhodanese-like domain-containing protein	Inorganic ion transport and metabolism	METABOLISM	-	-1.48866	NO	412	348	270	317	206	244	299.09	0.57401	1.48866	1.48866	0.191829	2.9923	0.0027688	0.00614518	201.125	278.927	242.487	407.421	346.185	318.396
LIMLP_RS05710	LIMLP_05715	LIC11180	membrane protein	Signal transduction mechanisms	CELLULAR PROCESSES AND SIGNALING	-	-1.18218	NO	771	530	493	347	344	343	452.6	0.241452	1.18218	1.18218	0.169881	1.4213	0.155229	0.216612	376.377	424.802	442.764	445.978	578.095	447.581
LIMLP_RS05715	LIMLP_05720	LIC11181	carbon-nitrogen hydrolase	General function prediction only	POORLY CHARACTERIZED	-	-1.95012	NO	484	307	240	331	313	317	343.825	0.963561	1.95012	1.95012	0.166368	5.79173	6.96655e-09	4.85092e-08	236.273	246.065	215.544	425.414	526	413.654
LIMLP_RS05720	LIMLP_05725	LIC11182	hypothetical protein	Translation, ribosomal structure and biogenesis	INFORMATION STORAGE AND PROCESSING	-	-1.95146	NO	4505	7802	5664	6596	5346	6863	6659.41	0.964555	1.95146	1.95146	0.311342	3.09805	0.00194796	0.00446645	2199.19	6253.41	5086.84	8477.43	8984.01	8955.54
LIMLP_RS05725	LIMLP_05730	LIC11183	alpha/beta hydrolase	General function prediction only	POORLY CHARACTERIZED	-	1.01057	NO	687	482	447	250	236	301	372.306	-0.0151761	0.989536	-1.01057	0.165948	-0.0914509	0.927134	0.948818	335.371	386.33	401.451	321.31	396.6	392.776
LIMLP_RS05730	LIMLP_05735	LIC11184	hypothetical protein	Function unknown	POORLY CHARACTERIZED	-	-1.26092	NO	101	86	61	71	32	54	64.752	0.334478	1.26092	1.26092	0.278521	1.2009	0.229788	0.303537	49.3049	68.9302	54.7842	91.2519	53.7763	70.4647
LIMLP_RS05735	LIMLP_05740	LIC11185	hypothetical protein	Function unknown	POORLY CHARACTERIZED	-	-1.00996	NO	285	191	176	102	97	123	150.815	0.0142995	1.00996	1.00996	0.187921	0.076093	0.939345	0.957777	139.128	153.089	158.066	131.094	163.009	160.503
LIMLP_RS05740	LIMLP_05745	LIC11186	flagellar hook-length control protein FliK	Replication, recombination and repair	INFORMATION STORAGE AND PROCESSING	-	-1.89313	NO	11917	8687	9387	10690	7665	10366	10226.3	0.920777	1.89313	1.89313	0.165984	5.54739	2.89968e-08	1.74949e-07	5817.49	6962.75	8430.47	13739.2	12881.1	13526.6
LIMLP_RS05745	LIMLP_05750	LIC11187	hypothetical protein	Cell motility	CELLULAR PROCESSES AND SIGNALING	-	-1.48602	NO	5611	3568	3841	3587	2452	3609	3748.11	0.57145	1.48602	1.48602	0.146557	3.89917	9.65214e-05	0.000296555	2739.11	2859.8	3449.61	4610.15	4120.61	4709.39
LIMLP_RS05750	LIMLP_05755	LIC11188	flagellar hook protein FlgE	Cell motility	CELLULAR PROCESSES AND SIGNALING	-	-2.00838	NO	7876	5269	5585	6862	4786	7209	6558.86	1.00603	2.00838	2.00838	0.151967	6.62006	3.59045e-11	3.88685e-10	3844.8	4223.18	5015.89	8819.31	8042.92	9407.04
LIMLP_RS05755	LIMLP_05760	LIC11189	GAF domain-containing protein	Signal transduction mechanisms	CELLULAR PROCESSES AND SIGNALING	-	1.37607	NO	1523	897	863	411	346	397	644.206	-0.460549	0.72671	-1.37607	0.132002	-3.48897	0.00048489	0.00128716	743.479	718.958	775.061	528.233	581.456	518.046
LIMLP_RS05760	LIMLP_05765	LIC11190	hypothetical protein	Function unknown	POORLY CHARACTERIZED	-	4.64133	NO	4	2	4	0	0	1	1.40883	-2.21454	0.215455	-4.64133	1.61919	-1.36768	0.171412	0.236259	1.95267	1.60303	3.5924	0	0	1.3049
LIMLP_RS05765	LIMLP_05770	LIC11191	XRE family transcriptional regulator	Transcription	INFORMATION STORAGE AND PROCESSING	-	1.109	NO	36	25	27	15	14	10	19.6192	-0.149256	0.901715	-1.109	0.411763	-0.36248	0.716993	0.781679	17.574	20.0379	24.2487	19.2786	23.5271	13.049
LIMLP_RS05770	LIMLP_05775	-	IS982 family transposase	Replication, recombination and repair	INFORMATION STORAGE AND PROCESSING	-	1.78261	NO	411	208	187	81	53	82	139.245	-0.833993	0.560974	-1.78261	0.200707	-4.15528	3.24894e-05	0.000109893	200.637	166.715	167.945	104.104	89.067	107.002
LIMLP_RS05775	LIMLP_05780	LIC11192	ribbon-helix-helix domain-containing protein	Transcription	INFORMATION STORAGE AND PROCESSING	-	-1.18636	NO	409	488	368	257	319	174	335.79	0.24654	1.18636	1.18636	0.329762	0.74763	0.454684	0.536813	199.66	391.139	330.501	330.306	536.083	227.053
LIMLP_RS05780	LIMLP_05785	LIC11193	type II toxin-antitoxin system PemK/MazF family toxin	Signal transduction mechanisms	CELLULAR PROCESSES AND SIGNALING	-	1.71732	NO	793	458	306	165	138	121	271.816	-0.780161	0.582302	-1.71732	0.216583	-3.60213	0.000315624	0.000874116	387.117	367.093	274.819	212.064	231.91	157.893
LIMLP_RS05785	LIMLP_05790	LIC11194	aldolase	Carbohydrate transport and metabolism	METABOLISM	-	-2.84077	NO	3183	2863	2493	4787	2501	5310	3895.33	1.50628	2.84077	2.84077	0.230709	6.52891	6.62492e-11	6.8337e-10	1553.84	2294.73	2238.97	6152.44	4202.96	6929.03
LIMLP_RS05790	LIMLP_05795	LIC11195	ornithine carbamoyltransferase	Amino acid transport and metabolism	METABOLISM	-	-1.29013	NO	2378	1359	1203	1212	724	1165	1270.86	0.367517	1.29013	1.29013	0.14798	2.48355	0.0130078	0.0246911	1160.86	1089.26	1080.42	1557.71	1216.69	1520.21
LIMLP_RS05800	LIMLP_05805	LIC11196	hypothetical protein	Function unknown	POORLY CHARACTERIZED	-	-1.56684	NO	1373	616	513	718	400	730	695.383	0.647859	1.56684	1.56684	0.210792	3.07345	0.00211602	0.00479885	670.254	493.733	460.726	922.801	672.204	952.579
LIMLP_RS05805	LIMLP_05810	LIC11197	pyridoxamine 5'-phosphate oxidase family protein	General function prediction only	POORLY CHARACTERIZED	-	-3.09307	down	1429	1195	1071	2193	1332	2320	1783.6	1.62904	3.09307	3.09307	0.190696	8.54258	1.31252e-17	4.50923e-16	697.591	957.809	961.866	2818.53	2238.44	3027.37
LIMLP_RS05810	LIMLP_05815	LIC11198	GAF domain-containing protein	Signal transduction mechanisms	CELLULAR PROCESSES AND SIGNALING	-	-2.39685	NO	4414	3353	2854	4517	3471	4677	4191.15	1.26114	2.39685	2.39685	0.135905	9.27955	1.70201e-20	9.30953e-19	2154.77	2687.48	2563.18	5805.42	5833.05	6103.03
LIMLP_RS05820	LIMLP_05825	LIC11199	alpha/beta hydrolase	Signal transduction mechanisms	CELLULAR PROCESSES AND SIGNALING	-	-1.19223	NO	939	623	612	436	386	450	550.603	0.253665	1.19223	1.19223	0.14829	1.7106	0.0871554	0.131175	458.389	499.343	549.638	560.364	648.677	587.206
LIMLP_RS05825	LIMLP_05830	LIC11200	PAS domain S-box protein	Signal transduction mechanisms	CELLULAR PROCESSES AND SIGNALING	-	-1.21446	NO	2549	1819	1542	1183	1146	1164	1508.73	0.280312	1.21446	1.21446	0.156204	1.79452	0.0727304	0.112144	1244.34	1457.95	1384.87	1520.44	1925.86	1518.91
LIMLP_RS05830	LIMLP_05835	LIC11201	response regulator	Signal transduction mechanisms	CELLULAR PROCESSES AND SIGNALING	-	-1.27205	NO	497	274	206	228	143	223	245.264	0.34715	1.27205	1.27205	0.183197	1.89495	0.0580987	0.0924287	242.619	219.615	185.009	293.034	240.313	290.993
LIMLP_RS05835	LIMLP_05840	LIC11202	hybrid sensor histidine kinase/response regulator	Signal transduction mechanisms	CELLULAR PROCESSES AND SIGNALING	-	1.29362	NO	1041	758	552	284	225	384	475.948	-0.371414	0.773024	-1.29362	0.184401	-2.01416	0.0439927	0.0724268	508.182	607.548	495.752	365.008	378.115	501.082
LIMLP_RS05840	LIMLP_05845	LIC11203	EAL domain-containing protein	Signal transduction mechanisms	CELLULAR PROCESSES AND SIGNALING	-	1.39271	NO	952	525	429	236	162	258	363.84	-0.477892	0.718026	-1.39271	0.164047	-2.91314	0.00357816	0.00771896	464.735	420.795	385.285	303.316	272.243	336.665
LIMLP_RS05850	LIMLP_05855	LIC11205	hypothetical protein	Function unknown	POORLY CHARACTERIZED	-	1.09955	NO	315	284	241	133	126	123	190.171	-0.136913	0.909463	-1.09955	0.22165	-0.617699	0.536774	0.617423	153.773	227.63	216.442	170.937	211.744	160.503
LIMLP_RS05855	LIMLP_05860	LIC11206	hypothetical protein	General function prediction only	POORLY CHARACTERIZED	-	-3.29688	down	587	584	537	1055	851	982	884.062	1.7211	3.29688	3.29688	0.214381	8.02824	9.8878e-16	2.50632e-14	286.554	468.084	482.28	1355.93	1430.11	1281.41
LIMLP_RS05860	LIMLP_05865	LIC11207	DUF1565 domain-containing protein	Function unknown	POORLY CHARACTERIZED	-	-3.52462	down	873	787	698	1391	1342	1443	1268.3	1.81747	3.52462	3.52462	0.197256	9.21375	3.1493e-20	1.67842e-18	426.17	630.792	626.874	1787.77	2255.24	1882.97
LIMLP_RS05865	LIMLP_05870	-	hypothetical protein	Function unknown	POORLY CHARACTERIZED	-	3.44519	NO	2	1	1	0	0	0	0.445992	-1.78458	0.29026	-3.44519	2.30358	-0.774701	0.438516	0.519792	0.976334	0.801514	0.898101	0	0	0
LIMLP_RS05870	LIMLP_05875	-	IS982 family transposase	Replication, recombination and repair	INFORMATION STORAGE AND PROCESSING	-	1.74385	NO	405	186	172	76	51	80	131.507	-0.80228	0.573442	-1.74385	0.216381	-3.70772	0.000209135	0.000598131	197.708	149.082	154.473	97.6781	85.706	104.392
LIMLP_RS05880	LIMLP_05885	LIC11209	PaaI family thioesterase	Secondary metabolites biosynthesis, transport and catabolism	METABOLISM	-	-1.5501	NO	22913	19812	14846	14553	16225	12761	17170.1	0.632361	1.5501	1.5501	0.222208	2.84581	0.00442992	0.00933833	11185.4	15879.6	13333.2	18704.1	27266.3	16651.9
LIMLP_RS05885	LIMLP_05890	LIC11210	hypothetical protein	Function unknown	POORLY CHARACTERIZED	-	-1.44828	NO	1097	887	717	669	554	723	770.779	0.534343	1.44828	1.44828	0.157953	3.38292	0.000717206	0.00183134	535.519	710.943	643.938	859.825	931.003	943.444
LIMLP_RS05895	LIMLP_05905	-	hypothetical protein	Function unknown	POORLY CHARACTERIZED	-	2.47981	NO	17	18	10	3	3	3	7.41984	-1.31023	0.403258	-2.47981	0.696474	-1.88123	0.0599409	0.094996	8.29884	14.4273	8.98101	3.85572	5.04153	3.91471
LIMLP_RS05900	LIMLP_05910	LIC11211	hypothetical protein	Function unknown	POORLY CHARACTERIZED	-	1.77459	NO	533	318	232	97	83	111	188.738	-0.827483	0.563512	-1.77459	0.18799	-4.40174	1.07389e-05	4.03995e-05	260.193	254.881	208.359	124.668	139.482	144.844
LIMLP_RS05905	LIMLP_05915	LIC11212	YceI family protein	General function prediction only	POORLY CHARACTERIZED	-	2.38717	NO	77	77	71	17	15	16	38.501	-1.2553	0.418907	-2.38717	0.358189	-3.50457	0.00045735	0.00122343	37.5889	61.7166	63.7652	21.8491	25.2077	20.8784
LIMLP_RS05910	LIMLP_05920	LIC11213	hypothetical protein	Function unknown	POORLY CHARACTERIZED	-	-2.33667	NO	35	45	38	46	46	49	47.9411	1.22445	2.33667	2.33667	0.338128	3.62127	0.000293161	0.0008179	17.0859	36.0681	34.1278	59.121	77.3035	63.9402
LIMLP_RS05915	LIMLP_05925	LIC11214	hypothetical protein	Function unknown	POORLY CHARACTERIZED	-	#VALUE!	NO	0	0	0	0	0	0	0	NA	#VALUE!	#VALUE!	NA	NA	NA	NA	0	0	0	0	0	0
LIMLP_RS05920	LIMLP_05930	LIC11215	hypothetical protein	Function unknown	POORLY CHARACTERIZED	-	2.08607	NO	10	37	27	8	4	8	14.3716	-1.06079	0.479369	-2.08607	0.67161	-1.57947	0.114227	0.16632	4.88167	29.656	24.2487	10.2819	6.72204	10.4392
LIMLP_RS05925	LIMLP_05935	LIC11216	chemotaxis protein	Cell motility	CELLULAR PROCESSES AND SIGNALING	-	-1.48355	NO	1651	1487	1123	1100	1038	997	1244.25	0.569049	1.48355	1.48355	0.195749	2.90704	0.00364872	0.0078508	805.964	1191.85	1008.57	1413.76	1744.37	1300.99
LIMLP_RS05935	LIMLP_05945	LIC11217	hypothetical protein	Function unknown	POORLY CHARACTERIZED	-	-1.57324	NO	247	177	151	157	144	140	170.753	0.65374	1.57324	1.57324	0.19035	3.43441	0.000593846	0.00153712	120.577	141.868	135.613	201.782	241.993	182.686
LIMLP_RS05945	LIMLP_05955	LIC11219	peroxiredoxin	Posttranslational modification, protein turnover, chaperones	CELLULAR PROCESSES AND SIGNALING	-	-1.57178	NO	19397	80841	23273	39475	37964	26856	40790.6	0.652395	1.57178	1.57178	0.660307	0.988017	0.323144	0.403397	9468.98	64795.2	20901.5	50734.8	63798.9	35044.5
LIMLP_RS05950	LIMLP_05960	LIC11220	Fe-S cluster assembly protein SufB	Posttranslational modification, protein turnover, chaperones	CELLULAR PROCESSES AND SIGNALING	-	-1.08978	NO	14361	17151	8726	7935	7953	5823	9959.35	0.124035	1.08978	1.08978	0.286511	0.432916	0.665076	0.734127	7010.57	13746.8	7836.83	10198.4	13365.1	7598.45
LIMLP_RS05955	LIMLP_05965	LIC11221	PAS domain S-box protein	Signal transduction mechanisms	CELLULAR PROCESSES AND SIGNALING	-	-1.58911	NO	2354	1460	1462	1443	1335	1284	1567.66	0.668219	1.58911	1.58911	0.158603	4.21314	2.51841e-05	8.68798e-05	1149.15	1170.21	1313.02	1854.6	2243.48	1675.49
LIMLP_RS05960	LIMLP_05970	LIC11222	tetratricopeptide repeat protein	General function prediction only	POORLY CHARACTERIZED	-	1.27214	NO	252	138	117	72	44	76	100.726	-0.347263	0.786074	-1.27214	0.215756	-1.60951	0.107504	0.157969	123.018	110.609	105.078	92.5372	73.9424	99.1726
LIMLP_RS05965	LIMLP_05975	LIC11223	DUF2079 domain-containing protein	Function unknown	POORLY CHARACTERIZED	-	1.24298	NO	253	146	165	88	53	83	116.531	-0.313807	0.804516	-1.24298	0.211162	-1.4861	0.137252	0.194597	123.506	117.021	148.187	113.101	89.067	108.307
LIMLP_RS05970	LIMLP_05980	LIC11224	hypothetical protein	General function prediction only	POORLY CHARACTERIZED	-	-2.43039	NO	272	300	212	336	264	374	321.194	1.28119	2.43039	2.43039	0.22874	5.60108	2.13025e-08	1.32171e-07	132.781	240.454	190.397	431.84	443.655	488.033
LIMLP_RS05975	LIMLP_05985	LIC11226	DUF1761 domain-containing protein	Function unknown	POORLY CHARACTERIZED	-	-2.55005	NO	146	152	183	238	171	238	210.213	1.35052	2.55005	2.55005	0.279867	4.82559	1.39588e-06	6.21938e-06	71.2724	121.83	164.352	305.887	287.367	310.567
LIMLP_RS05985	LIMLP_05995	LIC11228	hypothetical protein	Function unknown	POORLY CHARACTERIZED	-	1.46429	NO	225	110	116	71	33	45	84.6022	-0.550203	0.682924	-1.46429	0.258352	-2.12966	0.0331994	0.0567708	109.838	88.1666	104.18	91.2519	55.4568	58.7206
LIMLP_RS05990	LIMLP_06000	LIC11229	magnesium and cobalt transport protein CorA	Inorganic ion transport and metabolism	METABOLISM	-	1.16437	NO	1503	857	795	470	444	373	661.923	-0.219552	0.858832	-1.16437	0.182382	-1.2038	0.228668	0.302345	733.715	686.898	713.99	604.062	746.146	486.728
LIMLP_RS05995	LIMLP_06005	LIC11230	hypothetical protein	Function unknown	POORLY CHARACTERIZED	-	1.11655	NO	1364	828	752	508	306	479	632.845	-0.159049	0.895615	-1.11655	0.146929	-1.08249	0.279033	0.357015	665.86	663.654	675.372	652.901	514.236	625.048
LIMLP_RS06000	LIMLP_06010	LIC11231	TetR/AcrR family transcriptional regulator	Transcription	INFORMATION STORAGE AND PROCESSING	-	2.04995	NO	2757	1291	1605	511	255	595	947.298	-1.03559	0.487816	-2.04995	0.236504	-4.37875	1.19364e-05	4.47025e-05	1345.88	1034.75	1441.45	656.757	428.53	776.417
LIMLP_RS06005	LIMLP_06015	LIC11232	aldolase	Carbohydrate transport and metabolism	METABOLISM	-	-1.54242	NO	5707	3924	4113	4230	2423	4085	4077.33	0.625192	1.54242	1.54242	0.17761	3.52004	0.000431487	0.00115722	2785.97	3145.14	3693.89	5436.56	4071.88	5330.53
LIMLP_RS06010	LIMLP_06020	LIC11233	signal peptidase I	Intracellular trafficking, secretion, and vesicular transport	CELLULAR PROCESSES AND SIGNALING	-	-1.28114	NO	2957	1764	1667	1490	1044	1461	1655.07	0.357424	1.28114	1.28114	0.116226	3.07525	0.0021033	0.00477782	1443.51	1413.87	1497.13	1915.01	1754.45	1906.46
LIMLP_RS06015	LIMLP_06025	LIC11234	AtpZ/AtpI family protein	General function prediction only	POORLY CHARACTERIZED	-	1.04574	NO	1206	735	707	421	362	448	591.138	-0.0645253	0.95626	-1.04574	0.13331	-0.484025	0.628368	0.701996	588.73	589.113	634.957	541.085	608.345	584.596
LIMLP_RS06025	LIMLP_06035	LIC11235	hypothetical protein	Function unknown	POORLY CHARACTERIZED	-	1.49093	NO	520	249	234	128	81	111	184.843	-0.576216	0.670721	-1.49093	0.191975	-3.00151	0.0026864	0.00597825	253.847	199.577	210.156	164.511	136.121	144.844
LIMLP_RS06030	LIMLP_06040	LIC11236	hypothetical protein	Function unknown	POORLY CHARACTERIZED	-	2.06235	NO	493	212	260	77	68	77	159.635	-1.04429	0.484883	-2.06235	0.217319	-4.80534	1.54492e-06	6.81045e-06	240.666	169.921	233.506	98.9634	114.275	100.477
LIMLP_RS06035	LIMLP_06045	LIC11237	ATP synthase F0 subunit A	Energy production and conversion	METABOLISM	-	2.00333	NO	19160	12442	12639	3908	3185	3784	7664.95	-1.0024	0.499169	-2.00333	0.130731	-7.66763	1.75207e-14	3.73506e-13	9353.28	9972.44	11351.1	5022.71	5352.42	4937.75
LIMLP_RS06040	LIMLP_06050	LIC11238	F0F1 ATP synthase subunit C	Energy production and conversion	METABOLISM	-	-2.46375	NO	10323	9150	8838	13949	8118	14147	11723.5	1.30086	2.46375	2.46375	0.210582	6.17742	6.51555e-10	5.66635e-09	5039.35	7333.85	7937.42	17927.8	13642.4	18460.5
LIMLP_RS06045	LIMLP_06055	LIC11239	ATP synthase subunit B	Energy production and conversion	METABOLISM	-	-2.06933	NO	14870	16515	15526	19524	12460	19333	17616.6	1.04916	2.06933	2.06933	0.243596	4.30697	1.65507e-05	5.91073e-05	7259.05	13237	13943.9	25093	20939.2	25227.7
LIMLP_RS06050	LIMLP_06060	LIC11240	ATP synthase subunit delta	Energy production and conversion	METABOLISM	-	-1.3863	NO	5957	5743	5466	4812	3060	4510	4938.69	0.471237	1.3863	1.3863	0.213234	2.20995	0.0271083	0.0474281	2908.01	4603.1	4909.02	6184.57	5142.36	5885.11
LIMLP_RS06055	LIMLP_06065	LIC11241	ATP synthase subunit alpha	Energy production and conversion	METABOLISM	-	-1.60205	NO	20102	19784	22939	19522	13380	20345	20066	0.679922	1.60205	1.60205	0.249177	2.72867	0.00635906	0.0129012	9813.14	15857.2	20601.5	25090.4	22485.2	26548.2
LIMLP_RS06060	LIMLP_06070	LIC11242	ATP synthase subunit gamma	Energy production and conversion	METABOLISM	-	-1.27048	NO	9396	7415	8618	6233	4356	6035	6912.69	0.345375	1.27048	1.27048	0.200751	1.72041	0.0853571	0.128842	4586.82	5943.23	7739.83	8010.89	7320.3	7875.08
LIMLP_RS06065	LIMLP_06075	LIC11243	F0F1 ATP synthase subunit beta	Energy production and conversion	METABOLISM	-	-1.40418	NO	15192	14069	13898	12607	7183	11874	12490.5	0.489732	1.40418	1.40418	0.220627	2.21973	0.0264373	0.0464301	7416.24	11276.5	12481.8	16203	12071.1	15494.4
LIMLP_RS06070	LIMLP_06080	LIC11244	ATP synthase epsilon chain	Energy production and conversion	METABOLISM	-	1.0626	NO	3031	2568	2521	1484	966	1475	1876.24	-0.0876039	0.941084	-1.0626	0.191081	-0.458464	0.646619	0.717947	1479.63	2058.29	2264.11	1907.29	1623.37	1924.73
LIMLP_RS06075	LIMLP_06085	LIC11245	SLBB domain protein	Replication, recombination and repair	INFORMATION STORAGE AND PROCESSING	-	1.73295	NO	1293	460	425	219	163	187	363.499	-0.793226	0.577052	-1.73295	0.239697	-3.30929	0.000935329	0.00231438	631.2	368.696	381.693	281.467	273.923	244.017
LIMLP_RS06080	LIMLP_06090	LIC11246	hypothetical protein	Cell motility	CELLULAR PROCESSES AND SIGNALING	-	-1.48547	NO	13397	7876	8428	7001	6455	8039	8459.61	0.570918	1.48547	1.48547	0.143549	3.97718	6.97383e-05	0.000222318	6539.98	6312.73	7569.19	8997.96	10847.7	10490.1
LIMLP_RS06085	LIMLP_06095	LIC11247	hypothetical protein	Signal transduction mechanisms	CELLULAR PROCESSES AND SIGNALING	-	1.32551	NO	4435	2348	2593	1238	858	1360	1863.9	-0.406544	0.754428	-1.32551	0.151324	-2.68659	0.00721864	0.0144459	2165.02	1881.96	2328.78	1591.13	1441.88	1774.67
LIMLP_RS06090	LIMLP_06100	LIC11248	MBOAT family protein	Cell wall/membrane/envelope biogenesis	CELLULAR PROCESSES AND SIGNALING	-	1.09937	NO	375	264	265	119	109	182	201.045	-0.136675	0.909613	-1.09937	0.217184	-0.629303	0.52915	0.610005	183.063	211.6	237.997	152.943	183.176	237.492
LIMLP_RS06095	LIMLP_06105	LIC11249	hypothetical protein	Function unknown	POORLY CHARACTERIZED	-	-1.01438	NO	530	348	318	229	149	220	275.841	0.0205981	1.01438	1.01438	0.157031	0.131172	0.895639	0.923737	258.729	278.927	285.596	294.32	250.396	287.078
LIMLP_RS06100	LIMLP_06110	LIC11250	hypothetical protein	Function unknown	POORLY CHARACTERIZED	-	1.39772	NO	230	104	87	59	32	51	78.321	-0.48308	0.715449	-1.39772	0.260489	-1.85451	0.0636658	0.100136	112.278	83.3575	78.1348	75.8291	53.7763	66.55
LIMLP_RS06105	LIMLP_06115	LIC11252	hypothetical protein	General function prediction only	POORLY CHARACTERIZED	-	-1.36273	NO	121	85	80	53	66	71	78.4541	0.446503	1.36273	1.36273	0.251643	1.77435	0.076006	0.116285	59.0682	68.1287	71.8481	68.1176	110.914	92.6481
LIMLP_RS06115	LIMLP_06125	LIC11253	hypothetical protein	Function unknown	POORLY CHARACTERIZED	-	1.57101	NO	24	12	10	7	3	4	8.26217	-0.651694	0.636532	-1.57101	0.611211	-1.06624	0.286317	0.364696	11.716	9.61817	8.98101	8.99667	5.04153	5.21961
LIMLP_RS06120	LIMLP_06130	LIC11254	hypothetical protein	Function unknown	POORLY CHARACTERIZED	-	1.19398	NO	455	317	270	164	111	155	219.71	-0.255775	0.837537	-1.19398	0.165163	-1.54862	0.121473	0.175639	222.116	254.08	242.487	210.779	186.537	202.26
LIMLP_RS06130	LIMLP_06140	-	hypothetical protein	Function unknown	POORLY CHARACTERIZED	-	3.40248	up	42	18	26	2	6	4	12.6923	-1.76659	0.293903	-3.40248	0.591446	-2.9869	0.00281826	0.00623829	20.503	14.4273	23.3506	2.57048	10.0831	5.21961
LIMLP_RS06140	LIMLP_06150	LIC11257	Ppx/GppA family phosphatase	Nucleotide transport and metabolism	METABOLISM	-	1.00465	NO	865	493	439	289	224	351	402.928	-0.00668941	0.995374	-1.00465	0.154812	-0.0432098	0.965534	0.977051	422.265	395.146	394.266	371.434	376.434	458.021
LIMLP_RS06145	LIMLP_06155	LIC11258	rod shape-determining protein	Cell cycle control, cell division, chromosome partitioning	CELLULAR PROCESSES AND SIGNALING	-	1.02307	NO	11006	5202	4432	3365	2761	3263	4457.54	-0.032911	0.977446	-1.02307	0.158677	-0.207408	0.835691	0.878151	5372.77	4169.48	3980.38	4324.83	4639.89	4257.9
LIMLP_RS06150	LIMLP_06160	LIC11259	rod shape-determining protein MreC	Cell wall/membrane/envelope biogenesis	CELLULAR PROCESSES AND SIGNALING	-	-1.03694	NO	2247	1130	949	763	599	749	969.926	0.0523327	1.03694	1.03694	0.149604	0.349807	0.726484	0.788172	1096.91	905.711	852.298	980.637	1006.63	977.372
LIMLP_RS06155	LIMLP_06165	LIC11260	rod shape-determining protein MreD	Cell wall/membrane/envelope biogenesis	CELLULAR PROCESSES AND SIGNALING	-	1.43858	NO	640	432	337	179	130	168	271.515	-0.524643	0.695131	-1.43858	0.156438	-3.35368	0.00079744	0.00201273	312.427	346.254	302.66	230.058	218.466	219.224
LIMLP_RS06160	LIMLP_06170	LIC11261	penicillin-binding protein 2	Cell wall/membrane/envelope biogenesis	CELLULAR PROCESSES AND SIGNALING	-	-1.44752	NO	3181	1733	1521	1632	1182	1651	1757.69	0.533588	1.44752	1.44752	0.124225	4.29533	1.74435e-05	6.20826e-05	1552.86	1389.02	1366.01	2097.51	1986.36	2154.39
LIMLP_RS06165	LIMLP_06175	LIC11262	rod shape-determining protein RodA	Cell cycle control, cell division, chromosome partitioning	CELLULAR PROCESSES AND SIGNALING	-	-1.04888	NO	1947	1196	1063	799	564	787	977.571	0.0688469	1.04888	1.04888	0.118833	0.57936	0.562346	0.640634	950.462	958.611	954.681	1026.91	947.808	1026.96
LIMLP_RS06170	LIMLP_06180	LIC11263	hypothetical protein	Function unknown	POORLY CHARACTERIZED	-	-2.16588	NO	2191	1202	1067	1736	1546	1268	1579.19	1.11495	2.16588	2.16588	0.189262	5.89106	3.83735e-09	2.85365e-08	1069.57	963.42	958.274	2231.17	2598.07	1654.62
LIMLP_RS06175	LIMLP_06185	LIC11264	hypothetical protein	Function unknown	POORLY CHARACTERIZED	-	1.05496	NO	784	442	453	285	220	267	371.374	-0.077183	0.947907	-1.05496	0.144756	-0.533193	0.5939	0.669971	382.723	354.269	406.84	366.293	369.712	348.409
LIMLP_RS06180	LIMLP_06190	LIC11265	DUF1858 domain-containing protein	Function unknown	POORLY CHARACTERIZED	-	-1.67023	NO	8949	6757	6011	6667	5820	5371	6756.8	0.740047	1.67023	1.67023	0.174245	4.24716	2.16501e-05	7.62709e-05	4368.61	5415.83	5398.48	8568.69	9780.57	7008.63
LIMLP_RS06185	LIMLP_06195	LIC11266	6-carboxytetrahydropterin synthase	Coenzyme transport and metabolism	METABOLISM	-	-1.20051	NO	1508	800	829	641	497	681	778.264	0.263642	1.20051	1.20051	0.135057	1.95208	0.0509284	0.0822173	736.156	641.211	744.526	823.838	835.214	888.638
LIMLP_RS06190	LIMLP_06200	LIC11267	sulfate ABC transporter substrate-binding protein	Inorganic ion transport and metabolism	METABOLISM	-	-2.01821	NO	1001	846	670	929	730	876	888.72	1.01308	2.01821	2.01821	0.163461	6.19767	5.73057e-10	5.03636e-09	488.655	678.081	601.728	1193.99	1226.77	1143.09
LIMLP_RS06195	LIMLP_06205	LIC11268	hypothetical protein	Function unknown	POORLY CHARACTERIZED	-	-1.10916	NO	1977	1212	1146	842	672	826	1042.51	0.149473	1.10916	1.10916	0.117864	1.26819	0.204731	0.274626	965.107	971.435	1029.22	1082.17	1129.3	1077.85
LIMLP_RS06205	LIMLP_06215	-	hypothetical protein	Function unknown	POORLY CHARACTERIZED	-	4.91424	up	56	32	32	7	1	4	16.2703	-2.29697	0.20349	-4.91424	0.549919	-4.17692	2.95479e-05	0.000100434	27.3374	25.6485	28.7392	8.99667	1.68051	5.21961
LIMLP_RS06210	LIMLP_06220	LIC11270	hypothetical protein	Function unknown	POORLY CHARACTERIZED	-	-1.28612	NO	3364	2241	2104	1901	1304	1696	2029.29	0.363021	1.28612	1.28612	0.127728	2.84214	0.00448113	0.00943672	1642.19	1796.19	1889.6	2443.24	2191.39	2213.11
LIMLP_RS06215	LIMLP_06225	LIC11271	hypothetical protein	Function unknown	POORLY CHARACTERIZED	-	-1.31034	NO	3800	1809	1639	1669	1114	1720	1839.76	0.389944	1.31034	1.31034	0.159755	2.44088	0.0146516	0.0274107	1855.04	1449.94	1471.99	2145.06	1872.09	2244.43
LIMLP_RS06220	LIMLP_06230	LIC11272	tRNA pseudouridine(38-40) synthase TruA	Translation, ribosomal structure and biogenesis	INFORMATION STORAGE AND PROCESSING	-	2.23465	NO	7958	4240	3835	1357	858	1236	2587.71	-1.16005	0.447498	-2.23465	0.138183	-8.39499	4.65947e-17	1.54955e-15	3884.83	3398.42	3444.22	1744.07	1441.88	1612.86
LIMLP_RS06225	LIMLP_06235	LIC11273	DUF2225 domain-containing protein	Function unknown	POORLY CHARACTERIZED	-	1.02167	NO	11258	7889	6396	4399	4264	3352	5792.78	-0.0309239	0.978793	-1.02167	0.196397	-0.157456	0.874885	0.912128	5495.79	6323.14	5744.25	5653.76	7165.7	4374.03
LIMLP_RS06230	LIMLP_06240	LIC11274	hypothetical protein	Function unknown	POORLY CHARACTERIZED	-	-1.23612	NO	24359	14272	13220	11269	9091	10543	13120.3	0.305823	1.23612	1.23612	0.109437	2.7945	0.00519797	0.010777	11891.3	11439.2	11872.9	14483.4	15277.5	13757.6
LIMLP_RS06235	LIMLP_06245	LIC11276	1-acyl-sn-glycerol-3-phosphate acyltransferase	Lipid transport and metabolism	METABOLISM	-	1.06336	NO	5045	3429	2776	1835	1707	1549	2492.11	-0.0886263	0.940418	-1.06336	0.165836	-0.53442	0.593051	0.669194	2462.8	2748.39	2493.13	2358.41	2868.63	2021.29
LIMLP_RS06240	LIMLP_06250	LIC11277	acetyl-CoA carboxylase biotin carboxylase subunit	Lipid transport and metabolism	METABOLISM	-	1.03163	NO	5106	3685	2893	1948	1735	1824	2640.64	-0.0449309	0.969336	-1.03163	0.145387	-0.309044	0.757288	0.812819	2492.58	2953.58	2598.21	2503.64	2915.69	2380.14
LIMLP_RS06245	LIMLP_06255	LIC11278	acetyl-CoA carboxylase biotin carboxyl carrier protein subunit	Lipid transport and metabolism	METABOLISM	-	-1.15143	NO	1937	1455	1246	921	888	801	1158.67	0.203431	1.15143	1.15143	0.180002	1.13016	0.258409	0.33569	945.58	1166.2	1119.03	1183.7	1492.29	1045.23
LIMLP_RS06250	LIMLP_06260	LIC11280	peptide chain release factor 3	Translation, ribosomal structure and biogenesis	INFORMATION STORAGE AND PROCESSING	-	-1.44392	NO	5795	3398	2902	2983	2685	2636	3324.09	0.52999	1.44392	1.44392	0.146655	3.61385	0.000301684	0.000838864	2828.93	2723.54	2606.29	3833.87	4512.17	3439.72
LIMLP_RS06255	LIMLP_06265	LIC11281	hypothetical protein	Function unknown	POORLY CHARACTERIZED	-	-1.67358	NO	64	31	48	42	36	39	44.0947	0.742935	1.67358	1.67358	0.302288	2.45771	0.0139827	0.0263251	31.2427	24.8469	43.1088	53.98	60.4984	50.8912
LIMLP_RS06265	LIMLP_06275	-	transposase	Replication, recombination and repair	INFORMATION STORAGE AND PROCESSING	-	-2.11721	NO	339	221	180	257	255	239	262.498	1.08217	2.11721	2.11721	0.182701	5.92318	3.15784e-09	2.38242e-08	165.489	177.135	161.658	330.306	428.53	311.872
LIMLP_RS06270	LIMLP_06280	LIC11346	IS3 family transposase	Replication, recombination and repair	INFORMATION STORAGE AND PROCESSING	-	-1.3317	NO	465	289	231	230	168	237	258.882	0.413266	1.3317	1.3317	0.153778	2.68743	0.00720049	0.0144291	226.998	231.638	207.461	295.605	282.326	309.262
LIMLP_RS06280	LIMLP_06290	LIC11283	transcriptional regulator	Transcription	INFORMATION STORAGE AND PROCESSING	-	1.59683	NO	3480	2304	2010	869	831	644	1450.74	-0.675213	0.62624	-1.59683	0.197089	-3.42592	0.000612712	0.00158201	1698.82	1846.69	1805.18	1116.87	1396.5	840.357
LIMLP_RS06285	LIMLP_06295	LIC11284	antibiotic biosynthesis monooxygenase	General function prediction only	POORLY CHARACTERIZED	-	-1.76282	NO	805	582	544	673	406	630	619.561	0.817884	1.76282	1.76282	0.165583	4.93943	7.83532e-07	3.67623e-06	392.975	466.481	488.567	864.966	682.287	822.088
LIMLP_RS06290	LIMLP_06300	LIC11285	nitronate monooxygenase	Lipid transport and metabolism	METABOLISM	-	-1.57777	NO	430	251	256	280	161	289	274.759	0.657888	1.57777	1.57777	0.183088	3.59328	0.000326541	0.000900749	209.912	201.18	229.914	359.867	270.562	377.117
LIMLP_RS06295	LIMLP_06305	LIC11286	hypothetical protein	Function unknown	POORLY CHARACTERIZED	-	-1.46618	NO	137	84	84	81	70	66	86.2517	0.552062	1.46618	1.46618	0.223866	2.46604	0.0136618	0.0257578	66.8789	67.3272	75.4405	104.104	117.636	86.1235
LIMLP_RS06300	LIMLP_06310	LIC11287	amidohydrolase	General function prediction only	POORLY CHARACTERIZED	-	2.02149	NO	313	176	156	54	38	62	108.022	-1.01542	0.494684	-2.02149	0.21065	-4.82041	1.43261e-06	6.36936e-06	152.796	141.066	140.104	69.4029	63.8594	80.9039
LIMLP_RS06305	LIMLP_06315	LIC11288	hypothetical protein	Function unknown	POORLY CHARACTERIZED	-	-1.88482	NO	1296	1060	859	1056	1024	896	1083.5	0.914424	1.88482	1.88482	0.195447	4.67864	2.88785e-06	1.20894e-05	632.665	849.605	771.469	1357.21	1720.84	1169.19
LIMLP_RS06310	LIMLP_06320	-	hypothetical protein	Function unknown	POORLY CHARACTERIZED	-	-1.50893	NO	578	455	428	399	296	414	430.285	0.593525	1.50893	1.50893	0.171668	3.4574	0.000545417	0.00143319	282.161	364.689	384.387	512.81	497.431	540.229
LIMLP_RS06315	LIMLP_06325	LIC11289	hypothetical protein	Function unknown	POORLY CHARACTERIZED	-	1.46388	NO	1219	968	881	391	300	359	606.218	-0.549793	0.683118	-1.46388	0.167273	-3.28679	0.00101335	0.00248965	595.076	775.866	791.227	502.528	504.153	468.46
LIMLP_RS06320	LIMLP_06330	LIC11290	DUF445 family protein	Function unknown	POORLY CHARACTERIZED	-	1.33287	NO	633	360	299	165	131	168	252.92	-0.414533	0.750262	-1.33287	0.158122	-2.62161	0.00875163	0.0172583	309.01	288.545	268.532	212.064	220.147	219.224
LIMLP_RS06325	LIMLP_06335	LIC11291	histidine kinase	Signal transduction mechanisms	CELLULAR PROCESSES AND SIGNALING	-	2.48963	NO	287	157	143	43	25	46	91.9456	-1.31593	0.401667	-2.48963	0.232343	-5.66372	1.48122e-08	9.5169e-08	140.104	125.838	128.428	55.2653	42.0128	60.0255
LIMLP_RS06330	LIMLP_06340	LIC11292	histidine kinase	Signal transduction mechanisms	CELLULAR PROCESSES AND SIGNALING	-	3.48561	up	258	190	214	36	25	35	100.73	-1.80141	0.286894	-3.48561	0.263272	-6.84239	7.78834e-12	9.95269e-11	125.947	152.288	192.194	46.2686	42.0128	45.6716
LIMLP_RS06335	LIMLP_06345	LIC11293	hypothetical protein	Function unknown	POORLY CHARACTERIZED	-	-1.64606	NO	222	259	225	243	161	203	227.635	0.719015	1.64606	1.64606	0.260991	2.75494	0.00587026	0.0120388	108.373	207.592	202.073	312.313	270.562	264.895
LIMLP_RS06340	LIMLP_06350	LIC11294	(Fe-S)-binding protein	Inorganic ion transport and metabolism	METABOLISM	-	-1.38711	NO	5341	4648	3965	3237	2725	3816	3935.49	0.47208	1.38711	1.38711	0.176976	2.66748	0.00764219	0.0152514	2607.3	3725.44	3560.97	4160.32	4579.39	4979.51
LIMLP_RS06345	LIMLP_06355	LIC11295	hypothetical protein	General function prediction only	POORLY CHARACTERIZED	-	-1.45508	NO	536	320	269	239	252	290	311.469	0.541101	1.45508	1.45508	0.173445	3.11973	0.00181017	0.00418282	261.658	256.485	241.589	307.172	423.489	378.422
LIMLP_RS06355	LIMLP_06365	LIC11296	glycosyltransferase	Cell wall/membrane/envelope biogenesis	CELLULAR PROCESSES AND SIGNALING	-	2.33165	NO	1368	740	669	219	149	204	443.304	-1.22135	0.428881	-2.33165	0.148329	-8.23405	1.80986e-16	5.33586e-15	667.813	593.12	600.829	281.467	250.396	266.2
LIMLP_RS06360	LIMLP_06370	LIC11298	dehypoxanthine futalosine cyclase	Coenzyme transport and metabolism	METABOLISM	-	-1.48669	NO	3319	1933	1386	1590	1587	1424	1830.5	0.572107	1.48669	1.48669	0.188629	3.03298	0.00242151	0.00543825	1620.23	1549.33	1244.77	2043.53	2666.97	1858.18
LIMLP_RS06365	LIMLP_06375	LIC11299	hypothetical protein	Function unknown	POORLY CHARACTERIZED	-	-3.09633	down	1751	2111	1854	3787	2117	3530	2873.83	1.63056	3.09633	3.09633	0.263183	6.19554	5.80867e-10	5.09423e-09	854.781	1692	1665.08	4867.2	3557.64	4606.3
LIMLP_RS06370	LIMLP_06380	LIC11300	GGDEF domain-containing protein	Signal transduction mechanisms	CELLULAR PROCESSES AND SIGNALING	-	-1.20824	NO	4337	3781	3865	3073	1854	2562	3171.2	0.272911	1.20824	1.20824	0.207546	1.31494	0.18853	0.256208	2117.18	3030.52	3471.16	3949.54	3115.67	3343.16
LIMLP_RS06375	LIMLP_06385	LIC11301	hypothetical protein	General function prediction only	POORLY CHARACTERIZED	-	1.47111	NO	3313	1286	1201	551	575	661	1043.94	-0.556901	0.679761	-1.47111	0.218991	-2.54303	0.0109895	0.0212086	1617.3	1030.75	1078.62	708.166	966.293	862.54
LIMLP_RS06380	LIMLP_06390	LIC11302	HAD family hydrolase	Inorganic ion transport and metabolism	METABOLISM	-	1.10413	NO	3726	1657	1378	932	998	844	1393.49	-0.142905	0.905694	-1.10413	0.221179	-0.646105	0.518211	0.599222	1818.91	1328.11	1237.58	1197.84	1677.15	1101.34
LIMLP_RS06385	LIMLP_06395	LIC11303	KamA family radical SAM protein	Amino acid transport and metabolism	METABOLISM	-	1.29296	NO	1854	901	802	469	347	484	694.165	-0.370674	0.773421	-1.29296	0.155706	-2.3806	0.0172843	0.0317503	905.062	722.164	720.277	602.777	583.137	631.573
LIMLP_RS06390	LIMLP_06400	LIC11304	D-alanine--D-alanine ligase	Cell wall/membrane/envelope biogenesis	CELLULAR PROCESSES AND SIGNALING	-	1.83306	NO	1423	782	758	274	208	299	515.679	-0.874254	0.545536	-1.83306	0.140871	-6.20607	5.43255e-10	4.79472e-09	694.662	626.784	680.76	352.155	349.546	390.166
LIMLP_RS06395	LIMLP_06405	LIC11305	iron-containing redox enzyme family protein	Inorganic ion transport and metabolism	METABOLISM	-	1.74311	NO	863	643	591	228	154	220	384.392	-0.801667	0.573686	-1.74311	0.166878	-4.80392	1.55591e-06	6.83712e-06	421.288	515.374	530.778	293.034	258.799	287.078
LIMLP_RS06400	LIMLP_06410	LIC11306	DUF393 domain-containing protein	Function unknown	POORLY CHARACTERIZED	-	-1.38751	NO	723	641	559	547	313	509	543.662	0.472496	1.38751	1.38751	0.203929	2.31697	0.0205056	0.0370616	352.945	513.771	502.038	703.026	526	664.195
LIMLP_RS06410	LIMLP_06420	LIC11308	acetylglutamate kinase	Amino acid transport and metabolism	METABOLISM	-	1.18999	NO	1979	1088	1079	495	563	598	861.639	-0.250949	0.840344	-1.18999	0.177646	-1.41263	0.157763	0.219485	966.083	872.047	969.051	636.193	946.127	780.331
LIMLP_RS06415	LIMLP_06425	LIC11309	RNA methyltransferase	Replication, recombination and repair	INFORMATION STORAGE AND PROCESSING	-	-1.34623	NO	11012	10350	9103	6242	6339	8225	8542.47	0.428927	1.34623	1.34623	0.211548	2.02757	0.0426045	0.0705887	5375.7	8295.67	8175.41	8022.46	10652.8	10732.8
LIMLP_RS06420	LIMLP_06430	LIC11310	bacterioferritin	Inorganic ion transport and metabolism	METABOLISM	-	-1.28807	NO	11638	8917	6434	4969	5110	6892	7095.65	0.365214	1.28807	1.28807	0.181939	2.00735	0.0447129	0.0733799	5681.29	7147.1	5778.38	6386.35	8587.41	8993.39
LIMLP_RS06425	LIMLP_06435	LIC11311	thiolase family protein	Lipid transport and metabolism	METABOLISM	-	-1.61955	NO	3093	1700	1684	1773	1410	1881	1914.61	0.695595	1.61955	1.61955	0.119581	5.81693	5.99386e-09	4.25196e-08	1509.9	1362.57	1512.4	2278.73	2369.52	2454.52
LIMLP_RS06430	LIMLP_06440	LIC11312	glycosyltransferase family 9 protein	Cell wall/membrane/envelope biogenesis	CELLULAR PROCESSES AND SIGNALING	-	1.00075	NO	2494	1588	1561	1022	791	954	1296.65	-0.00108493	0.999248	-1.00075	0.126271	-0.00859211	0.993145	0.99506	1217.49	1272.8	1401.94	1313.51	1329.28	1244.88
LIMLP_RS06435	LIMLP_06445	LIC11313	peptidase M24 family protein	Amino acid transport and metabolism	METABOLISM	-	-1.50056	NO	2144	1456	1162	1215	1046	1203	1357.73	0.585504	1.50056	1.50056	0.12968	4.51499	6.33212e-06	2.47436e-05	1046.63	1167	1043.59	1561.56	1757.81	1569.8
LIMLP_RS06440	LIMLP_06450	LIC11314	DUF1564 family protein	Function unknown	POORLY CHARACTERIZED	-	1.0375	NO	78	50	58	42	18	30	42.2698	-0.0531132	0.963854	-1.0375	0.314916	-0.168658	0.866065	0.905036	38.077	40.0757	52.0898	53.98	30.2492	39.1471
LIMLP_RS06450	LIMLP_06460	LIC11317	hypothetical protein	Transcription	INFORMATION STORAGE AND PROCESSING	-	-1.11228	NO	503	292	264	185	181	198	252.833	0.153522	1.11228	1.11228	0.165543	0.927388	0.353725	0.436202	245.548	234.042	237.099	237.769	304.172	258.371
LIMLP_RS06455	LIMLP_06465	LIC11318	amidohydrolase	Amino acid transport and metabolism	METABOLISM	-	-1.25949	NO	8863	5014	3771	3762	3639	2936	4418.97	0.332835	1.25949	1.25949	0.200414	1.66074	0.0967665	0.143972	4326.63	4018.79	3386.74	4835.07	6115.38	3831.19
LIMLP_RS06460	LIMLP_06470	LIC11320	hypothetical protein	Function unknown	POORLY CHARACTERIZED	-	-2.05427	NO	598	391	325	460	355	501	456.458	1.03863	2.05427	2.05427	0.137989	7.52688	5.19668e-14	1.05379e-12	291.924	313.392	291.883	591.21	596.581	653.756
LIMLP_RS06465	LIMLP_06475	LIC11321	hypothetical protein	Function unknown	POORLY CHARACTERIZED	-	-1.68173	NO	495	346	303	355	229	371	352.718	0.749947	1.68173	1.68173	0.162557	4.61345	3.96037e-06	1.62359e-05	241.643	277.324	272.125	456.26	384.837	484.119
LIMLP_RS06470	LIMLP_06480	LIC11323	DNA methylase	Replication, recombination and repair	INFORMATION STORAGE AND PROCESSING	-	-1.14615	NO	752	409	450	304	194	414	392.671	0.196797	1.14615	1.14615	0.213692	0.920936	0.357084	0.43955	367.102	327.819	404.145	390.713	326.019	540.229
LIMLP_RS06475	LIMLP_06485	LIC11324	flagellar basal-body rod protein FlgG	Cell motility	CELLULAR PROCESSES AND SIGNALING	-	-2.05245	NO	12299	7798	6743	8805	9238	8233	9315.73	1.03735	2.05245	2.05245	0.172765	6.00439	1.92058e-09	1.52073e-08	6003.97	6250.21	6055.89	11316.5	15524.6	10743.3
LIMLP_RS06480	LIMLP_06490	LIC11325	flagella basal body P-ring formation protein FlgA	Cell motility	CELLULAR PROCESSES AND SIGNALING	-	1.01644	NO	4170	1967	1864	1337	955	1440	1748.1	-0.023522	0.983828	-1.01644	0.155049	-0.151707	0.879418	0.914164	2035.66	1576.58	1674.06	1718.36	1604.89	1879.06
LIMLP_RS06485	LIMLP_06495	LIC11326	flagellar L-ring protein FlgH	Cell motility	CELLULAR PROCESSES AND SIGNALING	-	1.00874	NO	2713	1378	1573	969	665	1106	1274.63	-0.012557	0.991334	-1.00874	0.16587	-0.0757039	0.939655	0.957858	1324.4	1104.49	1412.71	1245.4	1117.54	1443.22
LIMLP_RS06490	LIMLP_06500	LIC11327	flagellar P-ring protein	Cell motility	CELLULAR PROCESSES AND SIGNALING	-	-1.56341	NO	2759	1481	1785	1628	1226	1772	1766.99	0.6447	1.56341	1.56341	0.157544	4.09219	4.27321e-05	0.00014177	1346.85	1187.04	1603.11	2092.37	2060.31	2312.29
LIMLP_RS06495	LIMLP_06505	LIC11328	cell envelope rod-binding protein	Cell wall/membrane/envelope biogenesis	CELLULAR PROCESSES AND SIGNALING	-	-1.95595	NO	1627	1136	1333	1437	1007	1632	1428.45	0.967869	1.95595	1.95595	0.192139	5.03733	4.72073e-07	2.32237e-06	794.248	910.52	1197.17	1846.89	1692.27	2129.6
LIMLP_RS06500	LIMLP_06510	LIC11329	hypothetical protein	General function prediction only	POORLY CHARACTERIZED	-	1.288	NO	4118	3007	2445	1289	1129	1214	1959.07	-0.365133	0.776398	-1.288	0.14327	-2.54856	0.0108169	0.020895	2010.27	2410.15	2195.86	1656.67	1897.3	1584.15
LIMLP_RS06505	LIMLP_06515	LIC11330	class I SAM-dependent methyltransferase	Secondary metabolites biosynthesis, transport and catabolism	METABOLISM	-	1.01248	NO	980	827	681	434	352	444	580.262	-0.0178913	0.987675	-1.01248	0.169855	-0.105333	0.916112	0.939548	478.404	662.852	611.607	557.794	591.54	579.377
LIMLP_RS06510	LIMLP_06520	LIC11331	class I SAM-dependent methyltransferase	Secondary metabolites biosynthesis, transport and catabolism	METABOLISM	-	1.82006	NO	1252	806	685	260	238	228	484.008	-0.863985	0.549433	-1.82006	0.159885	-5.4038	6.5243e-08	3.68499e-07	611.185	646.02	615.199	334.162	399.961	297.518
LIMLP_RS06515	LIMLP_06525	LIC11332	ATP-grasp domain-containing protein	Lipid transport and metabolism	METABOLISM	-	-1.07416	NO	1752	1213	1093	777	661	696	971.132	0.103212	1.07416	1.07416	0.14491	0.71225	0.47631	0.558854	855.269	972.237	981.624	998.63	1110.82	908.212
LIMLP_RS06525	LIMLP_06535	LIC11334	DUF541 domain-containing protein	Function unknown	POORLY CHARACTERIZED	-	-1.21037	NO	536	290	291	223	169	263	278.208	0.275443	1.21037	1.21037	0.164109	1.67841	0.0932667	0.139314	261.658	232.439	261.347	286.608	284.006	343.189
LIMLP_RS06530	LIMLP_06540	LIC11335	molecular chaperone GroEL	Posttranslational modification, protein turnover, chaperones	CELLULAR PROCESSES AND SIGNALING	-	-2.33533	NO	134114	135540	135028	207849	109934	182321	164195	1.22363	2.33533	2.33533	0.245461	4.98502	6.19564e-07	2.99311e-06	65470.1	108637	121269	267136	184745	237911
LIMLP_RS06535	LIMLP_06545	LIC11336	molecular chaperone GroES	Posttranslational modification, protein turnover, chaperones	CELLULAR PROCESSES AND SIGNALING	-	-2.31855	NO	25466	19631	16175	31485	14172	26590	23612	1.21322	2.31855	2.31855	0.21226	5.71572	1.09238e-08	7.32425e-08	12431.7	15734.5	14526.8	40465.7	23816.2	34697.3
LIMLP_RS06540	LIMLP_06550	LIC11339	hypothetical protein	Replication, recombination and repair	INFORMATION STORAGE AND PROCESSING	-	-1.03607	NO	2232	1200	1160	836	639	811	1049.96	0.0511217	1.03607	1.03607	0.123289	0.41465	0.678398	0.74593	1089.59	961.817	1041.8	1074.46	1073.85	1058.28
LIMLP_RS06545	LIMLP_06555	LIC11340	DUF962 domain-containing protein	Function unknown	POORLY CHARACTERIZED	-	-2.53177	NO	1611	1442	1168	2079	1467	1860	1759.27	1.34015	2.53177	2.53177	0.175388	7.64102	2.15504e-14	4.52449e-13	786.437	1155.78	1048.98	2672.01	2465.31	2427.12
LIMLP_RS06550	LIMLP_06560	LIC11342	hypothetical protein	Function unknown	POORLY CHARACTERIZED	-	1.26237	NO	223	125	127	79	42	63	96.2389	-0.336133	0.792162	-1.26237	0.221795	-1.51551	0.129643	0.185645	108.861	100.189	114.059	101.534	70.5814	82.2088
LIMLP_RS06555	LIMLP_06565	LIC11343	adenylate/guanylate cyclase domain-containing protein	Signal transduction mechanisms	CELLULAR PROCESSES AND SIGNALING	-	-1.10641	NO	1052	745	691	493	399	467	607.467	0.145892	1.10641	1.10641	0.145211	1.00469	0.315046	0.395664	513.552	597.128	620.588	633.623	670.524	609.389
LIMLP_RS06560	LIMLP_06570	LIC11344	oxidoreductase	Carbohydrate transport and metabolism	METABOLISM	-	-2.05285	NO	1144	974	781	1059	824	1101	1037.18	1.03763	2.05285	2.05285	0.163847	6.33292	2.40566e-10	2.24726e-09	558.463	780.675	701.417	1361.07	1384.74	1436.7
LIMLP_RS06565	LIMLP_06575	LIC11345	TonB-dependent siderophore receptor	Inorganic ion transport and metabolism	METABOLISM	-	1.66474	NO	2478	1067	976	430	379	445	785.281	-0.735301	0.600693	-1.66474	0.184338	-3.98888	6.63858e-05	0.000211955	1209.68	855.216	876.546	552.653	636.913	580.681
LIMLP_RS06575	LIMLP_06585	LIC11348	hypothetical protein	Function unknown	POORLY CHARACTERIZED	-	2.1843	NO	300	242	227	72	38	69	131.787	-1.12717	0.457813	-2.1843	0.237299	-4.74999	2.03425e-06	8.78118e-06	146.45	193.966	203.869	92.5372	63.8594	90.0382
LIMLP_RS06580	LIMLP_06590	LIC11350	acyl-CoA dehydrogenase	Lipid transport and metabolism	METABOLISM	-	-1.19748	NO	1989	1376	1130	867	856	880	1131.64	0.260002	1.19748	1.19748	0.155251	1.67472	0.0939889	0.140291	970.965	1102.88	1014.85	1114.3	1438.52	1148.31
LIMLP_RS06585	LIMLP_06595	-	hypothetical protein	Function unknown	POORLY CHARACTERIZED	-	1.42806	NO	3	4	4	2	1	1	2.30314	-0.514061	0.700248	-1.42806	1.13557	-0.452688	0.650773	0.721981	1.4645	3.20606	3.5924	2.57048	1.68051	1.3049
LIMLP_RS06590	LIMLP_06600	LIC11352	outer membrane surface lipoprotein LipL32	Cell wall/membrane/envelope biogenesis	CELLULAR PROCESSES AND SIGNALING	-	-1.68209	NO	183731	218026	168609	172571	142670	182369	185900	0.750257	1.68209	1.68209	0.234045	3.20561	0.00134778	0.00321627	89691.4	174751	151428	221795	239758	237974
LIMLP_RS06595	LIMLP_06605	LIC11353	chromosome partitioning protein ParB	Transcription	INFORMATION STORAGE AND PROCESSING	-	-1.79125	NO	526	434	369	431	347	410	434.686	0.840963	1.79125	1.79125	0.170571	4.93027	8.21158e-07	3.83115e-06	256.776	347.857	331.399	553.938	583.137	535.01
LIMLP_RS06600	LIMLP_06610	LIC11354	S-adenosylmethionine synthase	Coenzyme transport and metabolism	METABOLISM	-	-1.489	NO	13304	7482	5809	6642	6166	5729	7347.16	0.574346	1.489	1.489	0.170538	3.36785	0.00075756	0.00191789	6494.58	5996.93	5217.07	8536.56	10362	7475.78
LIMLP_RS06605	LIMLP_06615	LIC11355	transketolase family protein	Carbohydrate transport and metabolism	METABOLISM	-	-1.66554	NO	9614	5772	4546	5395	5347	4911	5955.04	0.735989	1.66554	1.66554	0.168926	4.35688	1.31932e-05	4.88139e-05	4693.24	4626.34	4082.77	6933.86	8985.69	6408.37
LIMLP_RS06610	LIMLP_06620	LIC11356	ATP-dependent Clp protease adaptor ClpS	Posttranslational modification, protein turnover, chaperones	CELLULAR PROCESSES AND SIGNALING	-	-1.21645	NO	2262	1140	945	846	708	931	1059.77	0.282671	1.21645	1.21645	0.154531	1.82922	0.0673673	0.104965	1104.23	913.726	848.705	1087.31	1189.8	1214.86
LIMLP_RS06615	LIMLP_06625	LIC11357	alcohol dehydrogenase	Amino acid transport and metabolism	METABOLISM	-	-1.55071	NO	913	490	475	502	357	549	537.76	0.632925	1.55071	1.55071	0.145579	4.34763	1.37615e-05	5.05609e-05	445.697	392.742	426.598	645.19	599.942	716.391
LIMLP_RS06620	LIMLP_06630	LIC11358	DUF1561 domain-containing protein	Function unknown	POORLY CHARACTERIZED	-	-1.19521	NO	867	402	380	360	299	259	398.309	0.257265	1.19521	1.19521	0.204063	1.26071	0.207413	0.277597	423.241	322.209	341.278	462.686	502.473	337.97
LIMLP_RS06625	LIMLP_06635	LIC11359	acyl dehydratase	Lipid transport and metabolism	METABOLISM	-	-1.7943	NO	1913	1675	1601	1722	1190	1873	1728.55	0.843424	1.7943	1.7943	0.194986	4.32557	1.52139e-05	5.50427e-05	933.864	1342.54	1437.86	2213.18	1999.81	2444.08
LIMLP_RS06630	LIMLP_06640	LIC11360	hypothetical protein	Translation, ribosomal structure and biogenesis	INFORMATION STORAGE AND PROCESSING	-	1.60446	NO	207	114	115	53	33	46	79.8841	-0.68209	0.623262	-1.60446	0.22809	-2.99044	0.00278577	0.00617624	101.051	91.3726	103.282	68.1176	55.4568	60.0255
LIMLP_RS06635	LIMLP_06645	LIC11361	M3 family peptidase	Amino acid transport and metabolism	METABOLISM	-	-1.71649	NO	4643	2882	2635	3316	2292	2913	3142.96	0.77946	1.71649	1.71649	0.115962	6.72169	1.79629e-11	2.07421e-10	2266.56	2309.96	2366.5	4261.85	3851.73	3801.18
LIMLP_RS06640	LIMLP_06650	LIC11362	hypothetical protein	Function unknown	POORLY CHARACTERIZED	-	1.57551	NO	1160	771	642	293	230	272	479.808	-0.655815	0.634717	-1.57551	0.1374	-4.77302	1.81483e-06	7.8668e-06	566.274	617.967	576.581	376.575	386.517	354.933
LIMLP_RS06645	LIMLP_06655	LIC11363	glutathione S-transferase	Posttranslational modification, protein turnover, chaperones	CELLULAR PROCESSES AND SIGNALING	-	1.26556	NO	535	230	208	143	76	144	188.623	-0.33978	0.790162	-1.26556	0.232497	-1.46144	0.143895	0.202427	261.169	184.348	186.805	183.789	127.719	187.906
LIMLP_RS06650	LIMLP_06660	LIC11364	SDR family oxidoreductase	General function prediction only	POORLY CHARACTERIZED	-	-2.14581	NO	1750	1551	1323	1944	1215	1917	1721.24	1.10152	2.14581	2.14581	0.187647	5.87019	4.35293e-09	3.18576e-08	854.293	1243.15	1188.19	2498.5	2041.82	2501.5
LIMLP_RS06655	LIMLP_06665	LIC11365	sterol desaturase family protein	Lipid transport and metabolism	METABOLISM	-	-1.24371	NO	2264	1502	1421	1234	801	1166	1339.81	0.314654	1.24371	1.24371	0.136748	2.30097	0.0213934	0.0385155	1105.21	1203.87	1276.2	1585.98	1346.09	1521.52
LIMLP_RS06660	LIMLP_06670	LIC11366	hypothetical protein	Function unknown	POORLY CHARACTERIZED	-	-1.16421	NO	2259	1522	1312	1008	1014	827	1263.28	0.21935	1.16421	1.16421	0.189728	1.15613	0.247627	0.323503	1102.77	1219.9	1178.31	1295.52	1704.04	1079.15
LIMLP_RS06665	LIMLP_06675	LIC11368	phosphatidylserine decarboxylase	Amino acid transport and metabolism	METABOLISM	-	-1.02816	NO	546	372	313	202	197	215	286.173	0.0400624	1.02816	1.02816	0.165297	0.242366	0.808496	0.857103	266.539	298.163	281.106	259.618	331.06	280.554
LIMLP_RS06670	LIMLP_06680	LIC11369	DUF971 domain-containing protein	Function unknown	POORLY CHARACTERIZED	-	-2.56137	NO	621	478	401	665	635	580	620.844	1.35692	2.56137	2.56137	0.184845	7.34083	2.12279e-13	3.77113e-12	303.152	383.124	360.138	854.684	1067.12	756.843
LIMLP_RS06675	LIMLP_06685	LIC11370	flagellar motor switch protein FliN	Cell motility	CELLULAR PROCESSES AND SIGNALING	-	1.13221	NO	10715	6902	5464	3752	2842	3252	4918.63	-0.179141	0.883229	-1.13221	0.124597	-1.43777	0.1505	0.21072	5230.71	5532.05	4907.22	4822.22	4776.01	4243.54
LIMLP_RS06680	LIMLP_06690	LIC11371	flagellar biosynthetic protein FliO	Cell motility	CELLULAR PROCESSES AND SIGNALING	-	1.15229	NO	5963	4489	3789	2289	1678	2174	3085.08	-0.204498	0.86784	-1.15229	0.134052	-1.52551	0.127131	0.182362	2910.94	3598	3402.9	2941.91	2819.9	2836.86
LIMLP_RS06685	LIMLP_06695	LIC11372	flagellar biosynthetic protein FliP	Cell motility	CELLULAR PROCESSES AND SIGNALING	-	2.71818	NO	2636	1395	1227	351	265	303	799.788	-1.44264	0.367894	-2.71818	0.145992	-9.88164	5.00098e-23	3.77983e-21	1286.81	1118.11	1101.97	451.119	445.335	395.385
LIMLP_RS06690	LIMLP_06700	LIC11373	flagellar biosynthetic protein FliQ	Cell motility	CELLULAR PROCESSES AND SIGNALING	-	3.3216	up	693	346	314	67	48	79	194.582	-1.73188	0.30106	-3.3216	0.200915	-8.61996	6.69801e-18	2.42119e-16	338.3	277.324	282.004	86.111	80.6645	103.087
LIMLP_RS06695	LIMLP_06705	LIC11374	flagellar biosynthetic protein FliR	Cell motility	CELLULAR PROCESSES AND SIGNALING	-	1.7653	NO	1625	809	620	287	194	335	521.757	-0.819914	0.566476	-1.7653	0.195236	-4.19961	2.6737e-05	9.1865e-05	793.272	648.425	556.823	368.863	326.019	437.142
LIMLP_RS06700	LIMLP_06710	LIC11375	flagellar type III secretion system protein FlhB	Cell motility	CELLULAR PROCESSES AND SIGNALING	-	1.04168	NO	3103	1856	1735	1178	761	1212	1489.17	-0.0589185	0.959983	-1.04168	0.136202	-0.432583	0.665318	0.734131	1514.78	1487.61	1558.2	1514.01	1278.87	1581.54
LIMLP_RS06705	LIMLP_06715	LIC11376	flagellar biosynthesis protein FlhA	Cell motility	CELLULAR PROCESSES AND SIGNALING	-	-1.00063	NO	4590	3186	2615	1942	1437	1713	2381.49	0.000902535	1.00063	1.00063	0.124793	0.00723226	0.99423	0.995667	2240.69	2553.62	2348.53	2495.93	2414.89	2235.3
LIMLP_RS06710	LIMLP_06720	LIC11377	flagellar biosynthesis protein FlhF	Cell motility	CELLULAR PROCESSES AND SIGNALING	-	-1.61773	NO	5722	5035	3988	4618	3127	4326	4540.96	0.693968	1.61773	1.61773	0.169853	4.0857	4.39438e-05	0.000145326	2793.29	4035.62	3581.63	5935.23	5254.96	5645.01
LIMLP_RS06715	LIMLP_06725	LIC11378	MinD/ParA family protein	Cell cycle control, cell division, chromosome partitioning	CELLULAR PROCESSES AND SIGNALING	-	1.06023	NO	4396	2886	2639	1713	1141	1776	2210.97	-0.0843723	0.943195	-1.06023	0.133592	-0.631568	0.527669	0.608466	2145.98	2313.17	2370.09	2201.61	1917.46	2317.51
LIMLP_RS06720	LIMLP_06730	LIC11379	hypothetical protein	Function unknown	POORLY CHARACTERIZED	-	2.0263	NO	1649	694	625	280	177	224	478.694	-1.01885	0.49351	-2.0263	0.204664	-4.97815	6.41951e-07	3.09222e-06	804.988	556.251	561.313	359.867	297.45	292.298
LIMLP_RS06725	LIMLP_06735	LIC11380	RNA polymerase sigma factor WhiG	Transcription	INFORMATION STORAGE AND PROCESSING	-	-1.03533	NO	17726	8809	8075	6103	5533	5089	7791.45	0.0500969	1.03533	1.03533	0.172056	0.291166	0.770924	0.824262	8653.25	7060.54	7252.16	7843.81	9298.26	6640.65
LIMLP_RS06730	LIMLP_06740	LIC11381	DUF342 domain-containing protein	Replication, recombination and repair	INFORMATION STORAGE AND PROCESSING	-	-1.45886	NO	13643	10207	7968	7722	7947	6754	9015.02	0.544839	1.45886	1.45886	0.189371	2.8771	0.00401353	0.00856041	6660.07	8181.05	7156.07	9924.61	13355	8813.31
LIMLP_RS06735	LIMLP_06745	LIC11382	hypothetical protein	Function unknown	POORLY CHARACTERIZED	-	1.18992	NO	8602	5842	4564	2620	2856	2104	3982.16	-0.250865	0.840393	-1.18992	0.213179	-1.17678	0.239283	0.313817	4199.21	4682.45	4098.93	3367.33	4799.54	2745.51
LIMLP_RS06740	LIMLP_06750	LIC11383	hypothetical protein	Function unknown	POORLY CHARACTERIZED	-	1.3551	NO	6730	2834	1833	1312	1227	1204	2087.07	-0.438397	0.737954	-1.3551	0.249696	-1.75572	0.0791357	0.120327	3285.37	2271.49	1646.22	1686.23	2061.99	1571.1
LIMLP_RS06745	LIMLP_06755	LIC11384	DUF370 domain-containing protein	Function unknown	POORLY CHARACTERIZED	-	-1.19548	NO	1143	850	582	544	494	444	645.113	0.25759	1.19548	1.19548	0.189084	1.36231	0.173101	0.238272	557.975	681.287	522.695	699.17	830.172	579.377
LIMLP_RS06755	LIMLP_06765	LIC11395	hypothetical protein	Function unknown	POORLY CHARACTERIZED	-	3.03412	up	626	359	344	89	47	78	199.573	-1.60128	0.329585	-3.03412	0.191926	-8.34319	7.23108e-17	2.29463e-15	305.593	287.744	308.947	114.386	78.984	101.782
LIMLP_RS06760	LIMLP_06770	LIC11394	flagellar assembly protein FliH	Cell motility	CELLULAR PROCESSES AND SIGNALING	-	-1.23781	NO	3660	1751	1603	1471	1203	1398	1727.72	0.307795	1.23781	1.23781	0.149768	2.05514	0.0398655	0.0667475	1786.69	1403.45	1439.66	1890.59	2021.65	1824.25
LIMLP_RS06765	LIMLP_06775	LIC11393	endoflagellar motor switch protein	Cell motility	CELLULAR PROCESSES AND SIGNALING	-	1.00642	NO	3865	3343	3012	1940	1587	1581	2415.78	-0.00922609	0.993625	-1.00642	0.190941	-0.0483191	0.961462	0.973879	1886.77	2679.46	2705.08	2493.36	2666.97	2063.05
LIMLP_RS06770	LIMLP_06780	LIC11392	flagellar basal body M-ring protein FliF	Cell motility	CELLULAR PROCESSES AND SIGNALING	-	-1.48201	NO	6801	5687	4776	4724	4451	3434	5033.34	0.567558	1.48201	1.48201	0.217862	2.60513	0.00918406	0.0180256	3320.03	4558.21	4289.33	6071.47	7479.95	4481.03
LIMLP_RS06775	LIMLP_06785	LIC11391	flagellar protein export ATPase FliI	Cell motility	CELLULAR PROCESSES AND SIGNALING	-	1.12093	NO	7709	5515	4370	2789	2515	2294	3818.8	-0.16469	0.89212	-1.12093	0.167856	-0.981137	0.326525	0.406884	3763.28	4420.35	3924.7	3584.53	4226.48	2993.45
LIMLP_RS06780	LIMLP_06790	LIC11390	flagellar export protein FliJ	Cell motility	CELLULAR PROCESSES AND SIGNALING	-	-1.09352	NO	2354	1544	1230	942	927	807	1218.82	0.128978	1.09352	1.09352	0.177253	0.727649	0.466829	0.549436	1149.15	1237.54	1104.66	1210.69	1557.83	1053.06
LIMLP_RS06785	LIMLP_06795	LIC11389	flagellar protein FlbB	Replication, recombination and repair	INFORMATION STORAGE AND PROCESSING	-	-1.17045	NO	2298	1471	1222	1040	831	955	1229.61	0.227067	1.17045	1.17045	0.122049	1.86045	0.0628213	0.0990322	1121.81	1179.03	1097.48	1336.65	1396.5	1246.18
LIMLP_RS06790	LIMLP_06800	LIC11388	transporter	General function prediction only	POORLY CHARACTERIZED	-	-1.31382	NO	999	936	744	721	482	585	734.352	0.393762	1.31382	1.31382	0.196225	2.00669	0.0447825	0.0734363	487.679	750.217	668.187	926.657	810.006	763.368
LIMLP_RS06795	LIMLP_06805	LIC11387	SH3 domain-containing protein	General function prediction only	POORLY CHARACTERIZED	-	1.59685	NO	830	415	372	199	101	187	290.235	-0.67523	0.626232	-1.59685	0.202528	-3.33401	0.000856023	0.00214238	405.179	332.628	334.094	255.762	169.732	244.017
LIMLP_RS06800	LIMLP_06810	LIC11396	hypothetical protein	Function unknown	POORLY CHARACTERIZED	-	-1.30555	NO	269	178	144	113	110	151	155.074	0.384657	1.30555	1.30555	0.193512	1.98777	0.0468372	0.0764438	131.317	142.67	129.327	145.232	184.856	197.04
LIMLP_RS06805	LIMLP_06815	LIC11397	hypothetical protein	Function unknown	POORLY CHARACTERIZED	-	1.85329	NO	238	163	146	70	36	40	96.7691	-0.890092	0.53958	-1.85329	0.248824	-3.57719	0.000347307	0.000952973	116.184	130.647	131.123	89.9667	60.4984	52.1961
LIMLP_RS06810	LIMLP_06820	LIC11398	hypothetical protein	General function prediction only	POORLY CHARACTERIZED	-	-1.82895	NO	2810	3258	2516	2815	3149	1921	2943.22	0.871012	1.82895	1.82895	0.300304	2.90043	0.00372652	0.00800989	1371.75	2611.33	2259.62	3617.95	5291.93	2506.72
LIMLP_RS06815	LIMLP_06825	LIC11399	M23 family metallopeptidase	Cell wall/membrane/envelope biogenesis	CELLULAR PROCESSES AND SIGNALING	-	1.13632	NO	893	458	474	280	232	256	385.421	-0.184372	0.880032	-1.13632	0.155917	-1.1825	0.237007	0.311488	435.933	367.093	425.7	359.867	389.878	334.055
LIMLP_RS06820	LIMLP_06830	LIC11400	N-acetyl neuraminic (sialic) acid synthetase	Cell wall/membrane/envelope biogenesis	CELLULAR PROCESSES AND SIGNALING	-	-1.34004	NO	694	350	329	314	201	371	356.71	0.422276	1.34004	1.34004	0.185808	2.27265	0.0230474	0.0410596	338.788	280.53	295.475	403.565	337.783	484.119
LIMLP_RS06825	LIMLP_06835	LIC11401	LTA synthase family protein	Cell wall/membrane/envelope biogenesis	CELLULAR PROCESSES AND SIGNALING	-	1.2474	NO	822	633	610	311	210	315	436.689	-0.318919	0.80167	-1.2474	0.177005	-1.80176	0.0715837	0.110663	401.273	507.358	547.842	399.709	352.907	411.044
LIMLP_RS06830	LIMLP_06840	LIC11402	ferrous iron transport protein B	Inorganic ion transport and metabolism	METABOLISM	-	1.23962	NO	3332	2216	2334	1233	868	1065	1655.33	-0.309901	0.806697	-1.23962	0.150864	-2.05418	0.0399581	0.0668703	1626.57	1776.16	2096.17	1584.7	1458.68	1389.72
LIMLP_RS06835	LIMLP_06845	LIC11403	ferrous iron transport protein A	Inorganic ion transport and metabolism	METABOLISM	-	1.02869	NO	530	197	202	177	93	152	196.694	-0.0408037	0.972113	-1.02869	0.245127	-0.166459	0.867795	0.906616	258.729	157.898	181.416	227.487	156.287	198.345
LIMLP_RS06840	LIMLP_06850	LIC11404	AarF/ABC1/UbiB kinase family protein	Coenzyme transport and metabolism	METABOLISM	-	-1.22093	NO	4280	3297	3222	2486	1916	2216	2822.04	0.287985	1.22093	1.22093	0.162317	1.77421	0.0760283	0.116285	2089.36	2642.59	2893.68	3195.1	3219.86	2891.66
LIMLP_RS06845	LIMLP_06855	LIC11405	helicase	General function prediction only	POORLY CHARACTERIZED	-	1.11443	NO	8807	5558	5746	3093	2474	3334	4399.66	-0.156312	0.897316	-1.11443	0.131204	-1.19136	0.233512	0.307868	4299.29	4454.82	5160.49	3975.24	4157.58	4350.54
LIMLP_RS06850	LIMLP_06860	LIC11406	hypothetical protein	Function unknown	POORLY CHARACTERIZED	-	-1.15769	NO	6414	4171	3480	3163	2173	2602	3451.99	0.211249	1.15769	1.15769	0.127753	1.65357	0.0982153	0.145919	3131.1	3343.12	3125.39	4065.21	3651.75	3395.36
LIMLP_RS06855	LIMLP_06865	LIC11407	methyl-accepting chemotaxis protein	Cell motility	CELLULAR PROCESSES AND SIGNALING	-	-1.51361	NO	7975	7094	6290	6738	4251	5548	6378.59	0.597995	1.51361	1.51361	0.188651	3.16985	0.00152516	0.00360029	3893.13	5685.94	5649.05	8659.94	7143.85	7239.6
LIMLP_RS06860	LIMLP_06870	LIC11408	tetratricopeptide repeat protein	General function prediction only	POORLY CHARACTERIZED	-	1.05159	NO	9873	6792	6445	4064	2920	3931	5218.61	-0.0725789	0.950937	-1.05159	0.126989	-0.571539	0.567634	0.64595	4819.67	5443.88	5788.26	5223.21	4907.09	5129.57
LIMLP_RS06865	LIMLP_06875	LIC11409	biosynthetic-type acetolactate synthase large subunit	Amino acid transport and metabolism	METABOLISM	-	-1.44117	NO	11852	7892	6670	6782	5713	5956	7365.15	0.527243	1.44117	1.44117	0.133233	3.95729	7.58045e-05	0.000239452	5785.76	6325.55	5990.33	8716.49	9600.75	7772
LIMLP_RS06870	LIMLP_06880	LIC11410	acetolactate synthase small subunit	Amino acid transport and metabolism	METABOLISM	-	-1.42022	NO	3271	2028	1841	1724	1640	1499	1967.25	0.506113	1.42022	1.42022	0.161922	3.12565	0.0017741	0.00410632	1596.79	1625.47	1653.4	2215.75	2756.04	1956.05
LIMLP_RS06875	LIMLP_06885	LIC11411	acyl-CoA thioesterase	Lipid transport and metabolism	METABOLISM	-	1.01392	NO	189	121	123	81	47	84	98.7355	-0.0199395	0.986274	-1.01392	0.220435	-0.0904553	0.927925	0.94916	92.2636	96.9832	110.466	104.104	78.984	109.612
LIMLP_RS06880	LIMLP_06890	LIC11412	radical SAM protein	Coenzyme transport and metabolism	METABOLISM	-	1.5963	NO	1150	631	599	265	203	249	435.294	-0.67473	0.626449	-1.5963	0.139668	-4.83095	1.35886e-06	6.06094e-06	561.392	505.755	537.962	340.588	341.144	324.921
LIMLP_RS06885	LIMLP_06895	LIC11413	glycoside hydrolase family 3 protein	Carbohydrate transport and metabolism	METABOLISM	-	-1.2788	NO	3525	2441	2307	1961	1338	1975	2182.54	0.354788	1.2788	1.2788	0.137908	2.57265	0.0100923	0.0196136	1720.79	1956.5	2071.92	2520.35	2248.52	2577.18
LIMLP_RS06890	LIMLP_06900	LIC11414	arylesterase	Amino acid transport and metabolism	METABOLISM	-	-1.73693	NO	741	550	452	563	426	503	550.726	0.79654	1.73693	1.73693	0.146962	5.42003	5.95888e-08	3.41057e-07	361.732	440.833	405.942	723.589	715.897	656.366
LIMLP_RS06900	LIMLP_06910	LIC11416	trigger factor	Posttranslational modification, protein turnover, chaperones	CELLULAR PROCESSES AND SIGNALING	-	-1.15207	NO	4766	2578	2285	1961	1359	2009	2311.8	0.204231	1.15207	1.15207	0.12984	1.57295	0.11573	0.168272	2326.6	2066.3	2052.16	2520.35	2283.81	2621.55
LIMLP_RS06905	LIMLP_06915	LIC11417	ATP-dependent Clp protease proteolytic subunit	Posttranslational modification, protein turnover, chaperones	CELLULAR PROCESSES AND SIGNALING	-	-1.04605	NO	4752	2522	2171	1762	1390	1521	2146.04	0.0649534	1.04605	1.04605	0.140924	0.46091	0.644863	0.716572	2319.77	2021.42	1949.78	2264.59	2335.91	1984.76
LIMLP_RS06910	LIMLP_06920	LIC11418	ATP-dependent Clp protease ATP-binding subunit ClpX	Posttranslational modification, protein turnover, chaperones	CELLULAR PROCESSES AND SIGNALING	-	-1.08462	NO	11932	7460	6701	4971	4163	4558	6192.48	0.117184	1.08462	1.08462	0.12022	0.974746	0.329686	0.410331	5824.81	5979.3	6018.17	6388.92	6995.96	5947.74
LIMLP_RS06920	LIMLP_06930	LIC11420	GNAT family N-acetyltransferase	Transcription	INFORMATION STORAGE AND PROCESSING	-	1.80895	NO	133	100	84	29	35	21	57.3351	-0.855151	0.552808	-1.80895	0.303871	-2.81419	0.00488998	0.0102098	64.9262	80.1514	75.4405	37.2719	58.8179	27.4029
LIMLP_RS06925	LIMLP_06935	LIC11421	inorganic phosphate transporter	Inorganic ion transport and metabolism	METABOLISM	-	1.15275	NO	21990	18973	16225	8892	7315	8753	12609.4	-0.205077	0.867492	-1.15275	0.167256	-1.22613	0.220151	0.292479	10734.8	15207.1	14571.7	11428.3	12292.9	11421.8
LIMLP_RS06930	LIMLP_06940	LIC11422	serine/threonine protein kinase	General function prediction only	POORLY CHARACTERIZED	-	-1.11734	NO	2502	1614	1357	992	1049	872	1318.24	0.160074	1.11734	1.11734	0.187731	0.852677	0.393838	0.476203	1221.39	1293.64	1218.72	1274.96	1762.86	1137.87
LIMLP_RS06935	LIMLP_06945	LIC11423	RNA-binding protein	General function prediction only	POORLY CHARACTERIZED	-	-2.44388	NO	3318	2972	2339	3835	3197	3530	3501.71	1.28917	2.44388	2.44388	0.176264	7.31386	2.59582e-13	4.5657e-12	1619.74	2382.1	2100.66	4928.89	5372.59	4606.3
LIMLP_RS06940	LIMLP_06950	LIC11424	FKBP-type peptidyl-prolyl cis-trans isomerase	Posttranslational modification, protein turnover, chaperones	CELLULAR PROCESSES AND SIGNALING	-	-2.11622	NO	5282	4685	4076	5476	4245	5342	5189.46	1.08149	2.11622	2.11622	0.174368	6.20235	5.56245e-10	4.89896e-09	2578.5	3755.09	3660.66	7037.97	7133.77	6970.79
LIMLP_RS06945	LIMLP_06955	LIC11425	sensor histidine kinase	Signal transduction mechanisms	CELLULAR PROCESSES AND SIGNALING	-	3.52218	up	2372	1710	1967	288	292	276	919.349	-1.81647	0.283915	-3.52218	0.210891	-8.61329	7.0991e-18	2.5223e-16	1157.93	1370.59	1766.56	370.149	490.709	360.153
LIMLP_RS06950	LIMLP_06960	LIC11426	PAS domain S-box protein	Transcription	INFORMATION STORAGE AND PROCESSING	-	3.10063	up	1389	826	851	183	149	149	464.071	-1.63256	0.322515	-3.10063	0.164992	-9.89477	4.38618e-23	3.44025e-21	678.064	662.051	764.284	235.199	250.396	194.43
LIMLP_RS06955	LIMLP_06965	LIC11427	poly-gamma-glutamate synthase PgsB	Coenzyme transport and metabolism	METABOLISM	-	1.15297	NO	380	316	232	147	112	140	201.162	-0.205358	0.867324	-1.15297	0.189082	-1.08608	0.277444	0.35531	185.504	253.278	208.359	188.93	188.217	182.686
LIMLP_RS06960	LIMLP_06970	LIC11428	poly-gamma-glutamate biosynthesis protein PgsC	Amino acid transport and metabolism	METABOLISM	-	1.72813	NO	119	49	48	16	20	22	37.2261	-0.789215	0.578659	-1.72813	0.338825	-2.32927	0.019845	0.0360243	58.0919	39.2742	43.1088	20.5638	33.6102	28.7078
LIMLP_RS06965	LIMLP_06975	LIC11429	poly-gamma-glutamate system protein	General function prediction only	POORLY CHARACTERIZED	-	1.29625	NO	256	143	122	73	52	68	103.183	-0.374347	0.771455	-1.29625	0.203254	-1.84177	0.0655091	0.102562	124.971	114.617	109.568	93.8224	87.3865	88.7333
LIMLP_RS06970	LIMLP_06980	LIC11430	alpha/beta hydrolase	General function prediction only	POORLY CHARACTERIZED	-	-1.41316	NO	236	206	167	151	116	165	172.437	0.498928	1.41316	1.41316	0.202322	2.46601	0.0136627	0.0257578	115.207	165.112	149.983	194.071	194.939	215.309
LIMLP_RS06975	LIMLP_06985	LIC11431	cyclic nucleotide-binding domain-containing protein	Signal transduction mechanisms	CELLULAR PROCESSES AND SIGNALING	-	-1.48433	NO	1028	684	556	609	347	713	640.943	0.56981	1.48433	1.48433	0.193575	2.94362	0.00324403	0.00707526	501.836	548.236	499.344	782.71	583.137	930.395
LIMLP_RS06980	LIMLP_06990	LIC11432	PAS domain-containing sensor histidine kinase	Signal transduction mechanisms	CELLULAR PROCESSES AND SIGNALING	-	1.01156	NO	5200	3537	3102	1910	1894	1863	2704.68	-0.0165818	0.988572	-1.01156	0.156856	-0.105714	0.91581	0.939548	2538.47	2834.96	2785.91	2454.81	3182.89	2431.03
LIMLP_RS06985	LIMLP_06995	LIC11433	PAS domain S-box protein	Signal transduction mechanisms	CELLULAR PROCESSES AND SIGNALING	-	1.14954	NO	1325	660	682	365	375	353	558.043	-0.201059	0.869912	-1.14954	0.180935	-1.11122	0.266472	0.343985	646.822	528.999	612.505	469.112	630.191	460.63
LIMLP_RS06990	LIMLP_07000	LIC11434	ABC transporter ATP-binding protein	Defense mechanisms	CELLULAR PROCESSES AND SIGNALING	-	-1.30207	NO	1255	782	639	537	510	626	696.237	0.380804	1.30207	1.30207	0.14565	2.61451	0.00893545	0.0175958	612.65	626.784	573.886	690.173	857.06	816.869
LIMLP_RS06995	LIMLP_07005	LIC11435	hypothetical protein	Function unknown	POORLY CHARACTERIZED	-	-1.13537	NO	1284	933	929	634	562	573	785.992	0.183163	1.13537	1.13537	0.171518	1.06789	0.285568	0.36392	626.807	747.813	834.336	814.841	944.447	747.709
LIMLP_RS07000	LIMLP_07010	LIC11436	LipL45-related protein	General function prediction only	POORLY CHARACTERIZED	-	1.00717	NO	1415	854	775	532	474	444	688.494	-0.0103034	0.992884	-1.00717	0.15914	-0.0647441	0.948378	0.964857	690.757	684.493	696.028	683.747	796.562	579.377
LIMLP_RS07010	LIMLP_07020	LIC11438	peptidylprolyl isomerase	Posttranslational modification, protein turnover, chaperones	CELLULAR PROCESSES AND SIGNALING	-	-2.22019	NO	2922	2103	2003	2881	2011	2921	2634.13	1.15068	2.22019	2.22019	0.143667	8.00938	1.15284e-15	2.86967e-14	1426.42	1685.58	1798.9	3702.77	3379.51	3811.62
LIMLP_RS07015	LIMLP_07025	LIC11439	ATP-binding protein	Signal transduction mechanisms	CELLULAR PROCESSES AND SIGNALING	-	2.05288	NO	501	391	415	112	62	155	230.179	-1.03765	0.487121	-2.05288	0.265112	-3.914	9.0778e-05	0.000280777	244.572	313.392	372.712	143.947	104.192	202.26
LIMLP_RS07020	LIMLP_07030	LIC11440	response regulator	Signal transduction mechanisms	CELLULAR PROCESSES AND SIGNALING	-	1.16802	NO	1426	895	1032	516	286	656	723.358	-0.224063	0.856151	-1.16802	0.230837	-0.970652	0.331722	0.411755	696.126	717.355	926.84	663.183	480.626	856.016
LIMLP_RS07025	LIMLP_07035	LIC11441	DUF3347 domain-containing protein	Function unknown	POORLY CHARACTERIZED	-	-2.99712	NO	13047	17628	13520	26853	20145	22571	21743.3	1.58357	2.99712	2.99712	0.26518	5.9717	2.34798e-09	1.81761e-08	6369.12	14129.1	12142.3	34512.5	33853.9	29452.9
LIMLP_RS07030	LIMLP_07040	LIC11442	four-helix bundle copper-binding protein	Energy production and conversion	METABOLISM	-	-3.08619	down	15976	13180	9695	23380	17754	18127	18434.8	1.62582	3.08619	3.08619	0.173101	9.39234	5.86817e-21	3.53536e-19	7798.96	10564	8707.09	30048.9	29835.8	23654
LIMLP_RS07035	LIMLP_07045	LIC11443	hypothetical protein	Function unknown	POORLY CHARACTERIZED	-	-1.54037	NO	11198	9457	7333	8279	7179	5775	8312.15	0.623281	1.54037	1.54037	0.211166	2.95161	0.0031612	0.00692	5466.5	7579.92	6585.77	10640.5	12064.4	7535.81
LIMLP_RS07040	LIMLP_07050	LIC11444	diguanylate cyclase response regulator	Signal transduction mechanisms	CELLULAR PROCESSES AND SIGNALING	-	-1.10685	NO	2384	1432	1146	997	783	846	1173.66	0.146457	1.10685	1.10685	0.139046	1.0533	0.292204	0.370898	1163.79	1147.77	1029.22	1281.38	1315.84	1103.95
LIMLP_RS07045	LIMLP_07055	LIC11445	glycerate kinase	Carbohydrate transport and metabolism	METABOLISM	-	-1.12826	NO	1724	934	796	768	457	648	817.623	0.174094	1.12826	1.12826	0.156688	1.11108	0.266532	0.343985	841.6	748.614	714.888	987.063	767.993	845.577
LIMLP_RS07050	LIMLP_07060	-	hypothetical protein	Function unknown	POORLY CHARACTERIZED	-	1.03477	NO	61	44	37	28	22	17	32.236	-0.0493149	0.966395	-1.03477	0.332117	-0.148487	0.881959	0.916269	29.7782	35.2666	33.2297	35.9867	36.9712	22.1833
LIMLP_RS07055	LIMLP_07065	LIC11446	alpha/beta hydrolase	General function prediction only	POORLY CHARACTERIZED	-	-1.28574	NO	553	361	321	294	227	253	322.845	0.362594	1.28574	1.28574	0.150066	2.41622	0.0156824	0.0291425	269.956	289.347	288.29	377.86	381.476	330.14
LIMLP_RS07060	LIMLP_07070	LIC11447	hypothetical protein	Function unknown	POORLY CHARACTERIZED	-	-1.21654	NO	8219	7361	5812	4330	5189	3161	5590.33	0.28278	1.21654	1.21654	0.270432	1.04566	0.295717	0.374557	4012.25	5899.95	5219.76	5565.08	8720.17	4124.8
LIMLP_RS07065	LIMLP_07075	LIC11452	exodeoxyribonuclease III	Replication, recombination and repair	INFORMATION STORAGE AND PROCESSING	-	-1.33359	NO	562	315	288	276	209	263	305.77	0.41532	1.33359	1.33359	0.144496	2.87428	0.00404955	0.00861713	274.35	252.477	258.653	354.726	351.227	343.189
LIMLP_RS07070	LIMLP_07080	LIC11453	histidinol dehydrogenase	Amino acid transport and metabolism	METABOLISM	-	-1.01377	NO	4684	2917	2772	1837	1577	1688	2387.99	0.0197253	1.01377	1.01377	0.130691	0.150931	0.88003	0.914571	2286.58	2338.02	2489.54	2360.98	2650.16	2202.67
LIMLP_RS07075	LIMLP_07085	LIC11454	pantoate--beta-alanine ligase	Coenzyme transport and metabolism	METABOLISM	-	1.17652	NO	1736	1045	918	543	416	564	773.74	-0.23452	0.849968	-1.17652	0.120772	-1.94184	0.0521561	0.0839384	847.458	837.582	824.457	697.885	699.092	735.965
LIMLP_RS07080	LIMLP_07090	LIC11455	transcription-repair coupling factor	Transcription	INFORMATION STORAGE AND PROCESSING	-	-1.23148	NO	6641	3915	3395	2952	2312	3015	3507.09	0.300392	1.23148	1.23148	0.106525	2.81992	0.00480355	0.0100445	3241.92	3137.93	3049.05	3794.02	3885.34	3934.28
LIMLP_RS07085	LIMLP_07095	LIC11456	lipoprotein LipL31	Cell cycle control, cell division, chromosome partitioning	CELLULAR PROCESSES AND SIGNALING	-	-1.28993	NO	14837	7964	6370	6208	6132	5118	7384.87	0.367293	1.28993	1.28993	0.193135	1.90174	0.0572053	0.0911469	7242.94	6383.26	5720.9	7978.76	10304.9	6678.49
LIMLP_RS07090	LIMLP_07100	LIC11457	undecaprenyl-diphosphate phosphatase	Defense mechanisms	CELLULAR PROCESSES AND SIGNALING	-	1.78215	NO	4089	2388	2033	796	673	818	1492.9	-0.833617	0.561121	-1.78215	0.121439	-6.86451	6.6722e-12	8.69478e-11	1996.12	1914.02	1825.84	1023.05	1130.98	1067.41
LIMLP_RS07095	LIMLP_07105	LIC11458	LPS-assembly protein LptD	Cell wall/membrane/envelope biogenesis	CELLULAR PROCESSES AND SIGNALING	-	1.14124	NO	3674	1790	1695	1087	723	1188	1485.47	-0.190608	0.876237	-1.14124	0.160375	-1.18851	0.234632	0.309051	1793.53	1434.71	1522.28	1397.05	1215.01	1550.22
LIMLP_RS07100	LIMLP_07110	LIC11459	undecaprenyl-phosphate glucose phosphotransferase	Cell wall/membrane/envelope biogenesis	CELLULAR PROCESSES AND SIGNALING	-	1.30922	NO	1304	676	541	347	229	338	489.356	-0.388706	0.763814	-1.30922	0.166959	-2.32815	0.0199039	0.0361154	636.57	541.824	485.873	445.978	384.837	441.057
LIMLP_RS07105	LIMLP_07115	LIC11460	Asp-tRNA(Asn)/Glu-tRNA(Gln) amidotransferase GatCAB subunit C	Translation, ribosomal structure and biogenesis	INFORMATION STORAGE AND PROCESSING	-	-2.01391	NO	740	505	373	577	497	493	553.519	1.01	2.01391	2.01391	0.163971	6.15964	7.29082e-10	6.27494e-09	361.244	404.765	334.992	741.583	835.214	643.317
LIMLP_RS07110	LIMLP_RS07110	LIC11461	Asp-tRNA(Asn)/Glu-tRNA(Gln) amidotransferase subunit GatA	Translation, ribosomal structure and biogenesis	INFORMATION STORAGE AND PROCESSING	-	-1.75061	NO	4166	3167	2651	3184	2413	3080	3186.56	0.807858	1.75061	1.75061	0.134476	6.00744	1.8847e-09	1.49517e-08	2033.7	2538.4	2380.87	4092.2	4055.07	4019.1
LIMLP_RS07115	LIMLP_07125	LIC11462	imidazole glycerol phosphate synthase cyclase subunit	Amino acid transport and metabolism	METABOLISM	-	-1.03937	NO	1499	687	631	495	330	561	628.653	0.0557097	1.03937	1.03937	0.183821	0.303065	0.761841	0.817093	731.763	550.64	566.702	636.193	554.568	732.05
LIMLP_RS07120	LIMLP_07130	LIC11463	alpha/beta hydrolase	General function prediction only	POORLY CHARACTERIZED	-	-1.47662	NO	22186	25986	21000	19738	16932	15918	20852.1	0.562295	1.47662	1.47662	0.24821	2.2654	0.0234881	0.0417266	10830.5	20828.1	18860.1	25368	28454.4	20771.4
LIMLP_RS07125	LIMLP_07140	LIC11465	alpha/beta hydrolase	General function prediction only	POORLY CHARACTERIZED	-	1.32017	NO	362	227	224	128	73	103	163.571	-0.40072	0.75748	-1.32017	0.191362	-2.09404	0.0362563	0.0614171	176.717	181.944	201.175	164.511	122.677	134.405
LIMLP_RS07130	LIMLP_07145	LIC11466	thiol oxidoreductase	Energy production and conversion	METABOLISM	-	-1.30398	NO	570	588	419	477	274	300	431.807	0.382926	1.30398	1.30398	0.245395	1.56045	0.118654	0.172223	278.255	471.29	376.304	613.059	460.46	391.471
LIMLP_RS07135	LIMLP_07150	LIC11467	chromosome condensation regulator	Cell cycle control, cell division, chromosome partitioning	CELLULAR PROCESSES AND SIGNALING	-	-1.44691	NO	220	321	233	299	100	210	233.385	0.532971	1.44691	1.44691	0.354189	1.50476	0.132385	0.189114	107.397	257.286	209.257	384.286	168.051	274.029
LIMLP_RS07140	LIMLP_07155	LIC11468	hypothetical protein	General function prediction only	POORLY CHARACTERIZED	-	-1.28985	NO	1642	1066	778	693	651	809	899.176	0.367198	1.28985	1.28985	0.154541	2.37605	0.017499	0.0320737	801.571	854.414	698.722	890.67	1094.01	1055.67
LIMLP_RS07145	LIMLP_07160	LIC11469	hypothetical protein	Function unknown	POORLY CHARACTERIZED	-	-1.13536	NO	274	192	150	115	103	122	150.409	0.183153	1.13536	1.13536	0.183207	0.999704	0.317454	0.398086	133.758	153.891	134.715	147.802	173.093	159.198
LIMLP_RS07150	LIMLP_07165	LIC11470	thioredoxin-disulfide reductase	Posttranslational modification, protein turnover, chaperones	CELLULAR PROCESSES AND SIGNALING	-	-2.41742	NO	3617	3838	2382	4105	4210	3467	3976.02	1.27347	2.41742	2.41742	0.244914	5.19966	1.99648e-07	1.04923e-06	1765.7	3076.21	2139.28	5275.9	7074.95	4524.1
LIMLP_RS07160	LIMLP_07175	LIC11474	hypothetical protein	General function prediction only	POORLY CHARACTERIZED	-	1.40767	NO	1220	732	623	310	235	340	496.467	-0.493309	0.710394	-1.40767	0.137239	-3.59453	0.000324979	0.000897632	595.564	586.708	559.517	398.424	394.92	443.667
LIMLP_RS07165	LIMLP_07180	LIC11475	MBOAT family protein	Cell wall/membrane/envelope biogenesis	CELLULAR PROCESSES AND SIGNALING	-	1.42732	NO	903	590	537	263	198	235	395.567	-0.513313	0.700612	-1.42732	0.142908	-3.5919	0.00032827	0.000904921	440.815	472.893	482.28	338.018	332.741	306.652
LIMLP_RS07170	LIMLP_07185	LIC11476	DUF1564 domain-containing protein	Function unknown	POORLY CHARACTERIZED	-	3.02476	up	772	214	200	65	45	63	161.564	-1.59682	0.330605	-3.02476	0.323671	-4.93346	8.07875e-07	3.77766e-06	376.865	171.524	179.62	83.5405	75.623	82.2088
LIMLP_RS07175	LIMLP_07190	LIC11477	SGNH/GDSL hydrolase family protein	Amino acid transport and metabolism	METABOLISM	-	1.02076	NO	404	251	235	136	119	170	201.01	-0.0296421	0.979663	-1.02076	0.172971	-0.17137	0.863933	0.903489	197.22	201.18	211.054	174.792	199.981	221.833
LIMLP_RS07180	LIMLP_07195	LIC11478	hypothetical protein	General function prediction only	POORLY CHARACTERIZED	-	-1.87703	NO	2056	2152	1523	1947	2005	1392	1964.09	0.908455	1.87703	1.87703	0.264132	3.43939	0.000583016	0.0015138	1003.67	1724.86	1367.81	2502.36	3369.42	1816.42
LIMLP_RS07185	LIMLP_07200	LIC11479	tyrosine recombinase XerD	Replication, recombination and repair	INFORMATION STORAGE AND PROCESSING	-	-1.25976	NO	6855	3302	3329	2758	1743	3710	3382.96	0.333152	1.25976	1.25976	0.207947	1.6021	0.109133	0.159967	3346.39	2646.6	2989.78	3544.69	2929.13	4841.19
LIMLP_RS07190	LIMLP_07205	LIC11480	ATP-binding protein	Signal transduction mechanisms	CELLULAR PROCESSES AND SIGNALING	-	1.7852	NO	670	235	244	124	54	123	190.864	-0.836083	0.560162	-1.7852	0.285748	-2.92595	0.00343408	0.00742739	327.072	188.356	219.137	159.37	90.7475	160.503
LIMLP_RS07195	LIMLP_07210	LIC11481	hypothetical protein	Function unknown	POORLY CHARACTERIZED	-	-1.67744	NO	573	249	235	266	238	323	308.945	0.746264	1.67744	1.67744	0.194174	3.84327	0.000121404	0.000365708	279.72	199.577	211.054	341.873	399.961	421.483
LIMLP_RS07200	LIMLP_07215	LIC11482	TfoX family protein	Transcription	INFORMATION STORAGE AND PROCESSING	-	-1.79333	NO	274	172	156	179	145	202	191.507	0.84264	1.79333	1.79333	0.165879	5.07986	3.77709e-07	1.89133e-06	133.758	137.86	140.104	230.058	243.674	263.59
LIMLP_RS07205	LIMLP_07220	LIC11483	DUF342 domain-containing protein	Replication, recombination and repair	INFORMATION STORAGE AND PROCESSING	-	1.62658	NO	3110	1687	1677	664	545	707	1178.05	-0.701846	0.614785	-1.62658	0.12711	-5.52158	3.35966e-08	2.00088e-07	1518.2	1352.15	1506.12	853.398	915.878	922.566
LIMLP_RS07210	LIMLP_07225	LIC11484	Crp/Fnr family transcriptional regulator	Signal transduction mechanisms	CELLULAR PROCESSES AND SIGNALING	-	3.22534	up	13402	9463	7450	1649	1407	1512	4545.81	-1.68945	0.310045	-3.22534	0.13746	-12.2905	1.01934e-34	3.53115e-32	6542.42	7584.73	6690.85	2119.36	2364.48	1973.01
LIMLP_RS07215	LIMLP_07230	LIC11485	hypothetical protein	Function unknown	POORLY CHARACTERIZED	-	-1.2469	NO	1924	1185	1053	839	762	903	1061.99	0.318349	1.2469	1.2469	0.128802	2.47162	0.0134502	0.0254148	939.234	949.794	945.7	1078.32	1280.55	1178.33
LIMLP_RS07220	LIMLP_07235	LIC11486	tetratricopeptide repeat protein	General function prediction only	POORLY CHARACTERIZED	-	1.12863	NO	2199	1286	1167	658	592	732	991.341	-0.174568	0.886033	-1.12863	0.129701	-1.34593	0.178326	0.244493	1073.48	1030.75	1048.08	845.687	994.862	955.188
LIMLP_RS07225	LIMLP_07240	LIC11487	hypothetical protein	General function prediction only	POORLY CHARACTERIZED	-	1.63811	NO	602	265	234	115	78	122	192.419	-0.712036	0.610458	-1.63811	0.21222	-3.35517	0.000793148	0.00200555	293.877	212.401	210.156	147.802	131.08	159.198
LIMLP_RS07230	LIMLP_07245	LIC11488	chemotaxis protein CheX	Cell motility	CELLULAR PROCESSES AND SIGNALING	-	1.00251	NO	3910	2369	2370	1581	1078	1589	1975.51	-0.00362144	0.997493	-1.00251	0.129106	-0.0280502	0.977622	0.984967	1908.73	1898.79	2128.5	2031.96	1811.59	2073.49
LIMLP_RS07235	LIMLP_07250	LIC11489	hypothetical protein	Function unknown	POORLY CHARACTERIZED	-	-1.09756	NO	7476	5810	5149	3751	2471	3995	4519.54	0.134301	1.09756	1.09756	0.162252	0.82773	0.407824	0.490829	3649.54	4656.8	4624.32	4820.93	4152.54	5213.08
LIMLP_RS07240	LIMLP_07255	LIC11490	hypothetical protein	Function unknown	POORLY CHARACTERIZED	-	1.22003	NO	349	134	153	82	47	119	125.807	-0.286921	0.819649	-1.22003	0.285473	-1.00507	0.314862	0.395551	170.37	107.403	137.409	105.39	78.984	155.283
LIMLP_RS07245	LIMLP_07260	LIC11491	lipid A Kdo2 1-phosphate O-methyltransferase	Posttranslational modification, protein turnover, chaperones	CELLULAR PROCESSES AND SIGNALING	-	-1.19489	NO	513	464	380	284	185	361	351.764	0.256876	1.19489	1.19489	0.223707	1.14827	0.250858	0.327283	250.43	371.903	341.278	365.008	310.894	471.07
LIMLP_RS07250	LIMLP_07265	LIC11492	DUF4340 domain-containing protein	Function unknown	POORLY CHARACTERIZED	-	1.68554	NO	584	505	470	189	119	164	294.809	-0.753207	0.593283	-1.68554	0.207546	-3.62911	0.000284404	0.000796152	285.09	404.765	422.107	242.91	199.981	214.004
LIMLP_RS07255	LIMLP_07270	LIC11493	gliding motility ABC transporter	Cell motility	CELLULAR PROCESSES AND SIGNALING	-	1.3371	NO	2643	1981	1843	889	726	787	1320.47	-0.419111	0.747886	-1.3371	0.157129	-2.66731	0.00764618	0.015252	1290.23	1587.8	1655.2	1142.58	1220.05	1026.96
LIMLP_RS07260	LIMLP_07275	LIC11494	gliding motility ABC transporter	Cell motility	CELLULAR PROCESSES AND SIGNALING	-	1.87796	NO	1329	954	784	320	192	299	540.272	-0.909166	0.532493	-1.87796	0.160023	-5.68147	1.33546e-08	8.75629e-08	648.774	764.644	704.111	411.276	322.658	390.166
LIMLP_RS07265	LIMLP_07280	LIC11495	ABC transporter ATP-binding protein	Defense mechanisms	CELLULAR PROCESSES AND SIGNALING	-	1.85628	NO	3520	2826	2307	842	651	831	1552.65	-0.892414	0.538712	-1.85628	0.150365	-5.935	2.93838e-09	2.22899e-08	1718.35	2265.08	2071.92	1082.17	1094.01	1084.37
LIMLP_RS07270	LIMLP_07285	LIC11496	anti-sigma factor antagonist	Signal transduction mechanisms	CELLULAR PROCESSES AND SIGNALING	-	1.48781	NO	1806	1046	899	412	341	458	704.604	-0.57319	0.672129	-1.48781	0.132191	-4.33609	1.45039e-05	5.28421e-05	881.63	838.384	807.393	529.518	573.054	597.645
LIMLP_RS07275	LIMLP_07290	LIC11497	class I SAM-dependent methyltransferase	Secondary metabolites biosynthesis, transport and catabolism	METABOLISM	-	1.92182	NO	679	413	373	154	75	147	252.211	-0.942472	0.520341	-1.92182	0.197764	-4.76564	1.88258e-06	8.14348e-06	331.466	331.025	334.992	197.927	126.038	191.821
LIMLP_RS07280	LIMLP_07295	LIC11498	chromosome segregation protein SMC	Cell cycle control, cell division, chromosome partitioning	CELLULAR PROCESSES AND SIGNALING	-	1.06411	NO	21790	14055	11783	7201	7296	6909	10502.7	-0.0896534	0.939749	-1.06411	0.160334	-0.559166	0.576049	0.653736	10637.2	11265.3	10582.3	9255	12261	9015.57
LIMLP_RS07285	LIMLP_07300	LIC11499	hypothetical protein	Function unknown	POORLY CHARACTERIZED	-	-3.38093	down	4583	5394	3869	8878	6937	8316	7325.83	1.75742	3.38093	3.38093	0.229077	7.67175	1.69671e-14	3.63568e-13	2237.27	4323.37	3474.75	11410.3	11657.7	10851.6
LIMLP_RS07290	LIMLP_07305	LIC11500	type I methionyl aminopeptidase	Translation, ribosomal structure and biogenesis	INFORMATION STORAGE AND PROCESSING	-	-1.99006	NO	9994	9554	7434	9603	8139	9357	9573.78	0.992815	1.99006	1.99006	0.187439	5.29674	1.17886e-07	6.38922e-07	4878.74	7657.67	6676.48	12342.1	13677.7	12210
LIMLP_RS07295	LIMLP_07310	LIC11501	DUF350 domain-containing protein	Amino acid transport and metabolism	METABOLISM	-	1.48319	NO	2614	1509	1402	678	437	702	1044.42	-0.568705	0.674222	-1.48319	0.139937	-4.06401	4.82361e-05	0.000157888	1276.07	1209.48	1259.14	871.392	734.383	916.041
LIMLP_RS07300	LIMLP_07315	LIC11502	hypothetical protein	Function unknown	POORLY CHARACTERIZED	-	2.38262	NO	678	388	285	78	91	97	212.946	-1.25255	0.419705	-2.38262	0.21244	-5.89602	3.72375e-09	2.77911e-08	330.977	310.987	255.959	100.249	152.926	126.576
LIMLP_RS07305	LIMLP_07320	LIC11503	tRNA epoxyqueuosine(34) reductase QueG	Energy production and conversion	METABOLISM	-	1.17046	NO	855	380	331	216	173	234	315.486	-0.227077	0.854364	-1.17046	0.191422	-1.18626	0.235519	0.309729	417.383	304.575	297.271	277.612	290.728	305.347
LIMLP_RS07310	LIMLP_07325	-	hypothetical protein	Signal transduction mechanisms	CELLULAR PROCESSES AND SIGNALING	-	-1.79063	NO	976	605	504	630	566	594	658.332	0.840464	1.79063	1.79063	0.144071	5.83366	5.42242e-09	3.88638e-08	476.451	484.916	452.643	809.7	951.169	775.112
LIMLP_RS07315	LIMLP_07330	LIC11505	hypothetical protein	Signal transduction mechanisms	CELLULAR PROCESSES AND SIGNALING	-	1.3097	NO	1935	1221	1071	575	440	555	847.963	-0.389238	0.763533	-1.3097	0.118285	-3.29068	0.000999443	0.00245694	944.604	978.649	961.866	739.012	739.424	724.221
LIMLP_RS07320	LIMLP_07335	-	hypothetical protein	Signal transduction mechanisms	CELLULAR PROCESSES AND SIGNALING	-	-1.66956	NO	778	575	459	506	472	497	557.493	0.739472	1.66956	1.66956	0.160355	4.61146	3.99858e-06	1.63603e-05	379.794	460.871	412.228	650.331	793.201	648.536
LIMLP_RS07325	LIMLP_07340	-	hypothetical protein	General function prediction only	POORLY CHARACTERIZED	-	6.82043	NO	20	2	8	0	0	2	3.52683	-2.76986	0.146618	-6.82043	1.35346	-2.0465	0.0407068	0.0679865	9.76334	1.60303	7.18481	0	0	2.6098
LIMLP_RS07330	LIMLP_07345	LIC11506	membrane protein	General function prediction only	POORLY CHARACTERIZED	-	1.10946	NO	117	100	91	43	48	47	69.3757	-0.149855	0.901341	-1.10946	0.269966	-0.555089	0.578833	0.656359	57.1156	80.1514	81.7272	55.2653	80.6645	61.3304
LIMLP_RS07335	LIMLP_07350	LIC11507	hypothetical protein	General function prediction only	POORLY CHARACTERIZED	-	1.02301	NO	3443	2921	2493	1461	1521	1293	2063.66	-0.0328231	0.977506	-1.02301	0.208729	-0.157252	0.875046	0.912128	1680.76	2341.22	2238.97	1877.73	2556.06	1687.24
LIMLP_RS07345	LIMLP_07360	LIC11509	membrane protein	General function prediction only	POORLY CHARACTERIZED	-	1.60348	NO	593	359	307	143	92	147	230.527	-0.68121	0.623642	-1.60348	0.166529	-4.09065	4.3017e-05	0.000142601	289.483	287.744	275.717	183.789	154.607	191.821
LIMLP_RS07350	LIMLP_07365	LIC13090	efflux RND transporter permease subunit	Defense mechanisms	CELLULAR PROCESSES AND SIGNALING	-	1.058	NO	3224	1915	1815	1095	1013	1052	1536.88	-0.0813374	0.945181	-1.058	0.139847	-0.581618	0.560824	0.639251	1573.85	1534.9	1630.05	1407.34	1702.36	1372.76
LIMLP_RS07355	LIMLP_07370	LIC11511	peptide deformylase	Translation, ribosomal structure and biogenesis	INFORMATION STORAGE AND PROCESSING	-	1.32271	NO	1120	527	448	282	182	283	401.512	-0.403494	0.756025	-1.32271	0.184657	-2.18509	0.028882	0.0502142	546.747	422.398	402.349	362.437	305.853	369.287
LIMLP_RS07360	LIMLP_07375	LIC11512	hypothetical protein	General function prediction only	POORLY CHARACTERIZED	-	1.29438	NO	282	257	208	92	95	101	156.69	-0.372261	0.772571	-1.29438	0.228696	-1.62775	0.103577	0.15301	137.663	205.989	186.805	118.242	159.648	131.795
LIMLP_RS07370	LIMLP_07385	LIC11514	hypothetical protein	Replication, recombination and repair	INFORMATION STORAGE AND PROCESSING	-	-1.2866	NO	1216	696	551	552	437	520	628.117	0.363568	1.2866	1.2866	0.140688	2.58421	0.00976036	0.0190219	593.611	557.854	494.854	709.452	734.383	678.549
LIMLP_RS07375	LIMLP_07390	LIC11515	GAF domain-containing protein	Transcription	INFORMATION STORAGE AND PROCESSING	-	1.21011	NO	3808	2330	2048	1160	931	1184	1694.37	-0.275142	0.826369	-1.21011	0.10967	-2.50882	0.0121134	0.0231307	1858.94	1867.53	1839.31	1490.88	1564.55	1545
LIMLP_RS07380	LIMLP_07395	LIC11516	anti-sigma factor antagonist	Signal transduction mechanisms	CELLULAR PROCESSES AND SIGNALING	-	2.60632	NO	1363	860	742	210	154	189	466.065	-1.38202	0.383682	-2.60632	0.13943	-9.9119	3.69534e-23	3.01206e-21	665.372	689.302	666.391	269.9	258.799	246.627
LIMLP_RS07385	LIMLP_07400	LIC11517	acetyl-CoA carboxylase carboxyltransferase subunit	Lipid transport and metabolism	METABOLISM	-	-1.66905	NO	1605	1171	1193	1089	817	1444	1241.73	0.739025	1.66905	1.66905	0.191702	3.85507	0.000115694	0.000349267	783.508	938.573	1071.43	1399.62	1372.98	1884.28
LIMLP_RS07390	LIMLP_07405	LIC11518	biotin carboxylase	Lipid transport and metabolism	METABOLISM	-	-1.36808	NO	4707	3134	2575	2321	2222	2322	2811.58	0.452157	1.36808	1.36808	0.143981	3.14039	0.00168721	0.00392925	2297.8	2511.95	2312.61	2983.04	3734.09	3029.98
LIMLP_RS07395	LIMLP_07410	LIC11519	YceK/YidQ family lipoprotein	General function prediction only	POORLY CHARACTERIZED	-	-1.54228	NO	635	460	306	376	255	427	403.746	0.625067	1.54228	1.54228	0.18187	3.43689	0.000588445	0.00152504	309.986	368.696	274.819	483.25	428.53	557.193
LIMLP_RS07400	LIMLP_07415	-	hypothetical protein	Function unknown	POORLY CHARACTERIZED	-	3.86999	up	23	19	19	3	1	4	9.04606	-1.95233	0.258399	-3.86999	0.688288	-2.8365	0.00456108	0.00958081	11.2278	15.2288	17.0639	3.85572	1.68051	5.21961
LIMLP_RS07405	LIMLP_07420	LIC11520	chemotaxis response regulator protein-glutamate methylesterase	Cell motility	CELLULAR PROCESSES AND SIGNALING	-	2.59252	NO	315	162	151	53	30	33	96.8043	-1.37435	0.385725	-2.59252	0.243959	-5.63355	1.76536e-08	1.11532e-07	153.773	129.845	135.613	68.1176	50.4153	43.0618
LIMLP_RS07410	LIMLP_07425	LIC11521	chemoreceptor glutamine deamidase CheD	Cell motility	CELLULAR PROCESSES AND SIGNALING	-	1.23432	NO	363	249	221	125	84	124	173.148	-0.303721	0.81016	-1.23432	0.17638	-1.72197	0.0850744	0.128461	177.205	199.577	198.48	160.655	141.163	161.808
LIMLP_RS07415	LIMLP_07430	LIC11522	purine-binding chemotaxis protein CheW	Cell motility	CELLULAR PROCESSES AND SIGNALING	-	-1.09382	NO	342	291	194	189	93	173	199.895	0.129373	1.09382	1.09382	0.230331	0.561684	0.574331	0.652321	166.953	233.241	174.232	242.91	156.287	225.748
LIMLP_RS07420	LIMLP_07435	LIC11523	methyl-accepting chemotaxis protein	Cell motility	CELLULAR PROCESSES AND SIGNALING	-	-1.51712	NO	2263	2143	1641	1799	1155	1731	1801.34	0.601331	1.51712	1.51712	0.191684	3.13709	0.00170631	0.0039693	1104.72	1717.64	1473.78	2312.14	1940.99	2258.79
LIMLP_RS07425	LIMLP_07440	LIC11524	chemotaxis protein CheA	Cell motility	CELLULAR PROCESSES AND SIGNALING	-	1.35094	NO	1167	707	645	338	223	351	497.137	-0.433962	0.740226	-1.35094	0.143474	-3.02466	0.00248909	0.00557198	569.691	566.67	579.275	434.411	374.754	458.021
LIMLP_RS07430	LIMLP_07445	LIC11525	anti-sigma factor antagonist	Signal transduction mechanisms	CELLULAR PROCESSES AND SIGNALING	-	2.70709	NO	197	83	73	26	14	21	52.1004	-1.43674	0.369401	-2.70709	0.316843	-4.53455	5.77266e-06	2.27605e-05	96.1689	66.5257	65.5614	33.4162	23.5271	27.4029
LIMLP_RS07435	LIMLP_07450	LIC11526	response regulator	Signal transduction mechanisms	CELLULAR PROCESSES AND SIGNALING	-	1.03424	NO	270	175	156	101	99	80	135.458	-0.0485642	0.966898	-1.03424	0.215232	-0.225637	0.821484	0.86783	131.805	140.265	140.104	129.809	166.37	104.392
LIMLP_RS07440	LIMLP_07455	LIC11527	response regulator	Signal transduction mechanisms	CELLULAR PROCESSES AND SIGNALING	-	1.5637	NO	502	429	384	161	116	148	254.795	-0.644967	0.639507	-1.5637	0.198076	-3.25615	0.00112933	0.0027422	245.06	343.85	344.871	206.923	194.939	193.126
LIMLP_RS07445	LIMLP_07460	LIC11528	PAS domain-containing sensor histidine kinase	Signal transduction mechanisms	CELLULAR PROCESSES AND SIGNALING	-	1.19635	NO	1417	904	895	479	402	433	679.386	-0.258641	0.835875	-1.19635	0.14548	-1.77784	0.0754297	0.115577	691.733	724.569	803.8	615.629	675.565	565.023
LIMLP_RS07450	LIMLP_07465	LIC11529	4-hydroxy-3-methylbut-2-enyl diphosphate reductase	Lipid transport and metabolism	METABOLISM	-	1.04144	NO	6102	3389	2654	1857	2085	1434	2640.08	-0.0585749	0.960212	-1.04144	0.232709	-0.251709	0.801266	0.851665	2978.8	2716.33	2383.56	2386.69	3503.86	1871.23
LIMLP_RS07455	LIMLP_07470	LIC12021	DUF1564 domain-containing protein	Function unknown	POORLY CHARACTERIZED	-	1.96619	NO	241	198	141	64	40	42	101.21	-0.975405	0.508597	-1.96619	0.245826	-3.96786	7.25195e-05	0.000230301	117.648	158.7	126.632	82.2553	67.2204	54.8059
LIMLP_RS07460	LIMLP_07475	LIC11531	flagellin	Cell motility	CELLULAR PROCESSES AND SIGNALING	-	-2.03789	NO	28920	27518	31309	30251	22288	41903	32551.1	1.02708	2.03789	2.03789	0.26004	3.94969	7.82533e-05	0.00024588	14117.8	22056.1	28118.6	38879.8	37455.2	54679.3
LIMLP_RS07465	LIMLP_07480	LIC11532	flagellin	Cell motility	CELLULAR PROCESSES AND SIGNALING	-	-1.79686	NO	9318	11025	10916	11321	8536	9784	10808.5	0.84548	1.79686	1.79686	0.261204	3.23685	0.00120856	0.00290909	4548.74	8836.69	9803.67	14550.2	14344.8	12767.2
LIMLP_RS07470	LIMLP_07485	LIC11534	cob(I)yrinic acid a,c-diamide adenosyltransferase	Coenzyme transport and metabolism	METABOLISM	-	1.64506	NO	1699	551	568	285	206	285	477.588	-0.718143	0.607879	-1.64506	0.244967	-2.93159	0.00337234	0.00731332	829.396	441.634	510.121	366.293	346.185	371.897
LIMLP_RS07475	LIMLP_07490	LIC11535	MFS transporter	Amino acid transport and metabolism	METABOLISM	-	1.52697	NO	1330	841	854	361	259	358	576.115	-0.61067	0.654893	-1.52697	0.143019	-4.26987	1.9559e-05	6.91974e-05	649.262	674.073	766.978	463.971	435.252	467.155
LIMLP_RS07480	LIMLP_07495	LIC11536	NlpC/P60 family protein	Cell wall/membrane/envelope biogenesis	CELLULAR PROCESSES AND SIGNALING	-	-2.05116	NO	2729	2612	2185	2808	2446	2550	2739.18	1.03644	2.05116	2.05116	0.199907	5.18461	2.16468e-07	1.12947e-06	1332.21	2093.55	1962.35	3608.95	4110.53	3327.5
LIMLP_RS07485	LIMLP_07500	LIC11537	ATP-dependent Lon protease	Posttranslational modification, protein turnover, chaperones	CELLULAR PROCESSES AND SIGNALING	-	2.2662	NO	336	186	154	52	29	63	108.198	-1.18027	0.441268	-2.2662	0.235997	-5.00123	5.69668e-07	2.77296e-06	164.024	149.082	138.308	66.8324	48.7348	82.2088
LIMLP_RS07490	LIMLP_07505	LIC11538	D-glycero-beta-D-manno-heptose-7-phosphate kinase	Cell wall/membrane/envelope biogenesis	CELLULAR PROCESSES AND SIGNALING	-	1.10695	NO	1603	1078	1024	589	494	560	814.024	-0.146591	0.903383	-1.10695	0.139168	-1.05334	0.292186	0.370898	782.532	864.032	919.655	757.006	830.172	730.745
LIMLP_RS07495	LIMLP_07510	LIC11539	D-glycero-beta-D-manno-heptose 1-phosphate adenylyltransferase	Cell wall/membrane/envelope biogenesis	CELLULAR PROCESSES AND SIGNALING	-	-1.38759	NO	4174	2477	2483	2365	1586	2274	2487.53	0.472578	1.38759	1.38759	0.126332	3.74078	0.000183453	0.000532551	2037.61	1985.35	2229.98	3039.59	2665.29	2967.35
LIMLP_RS07500	LIMLP_RS07500	LIC11540	CTP synthase	General function prediction only	POORLY CHARACTERIZED	-	-1.33164	NO	7991	5097	4526	4153	3201	4084	4682.87	0.4132	1.33164	1.33164	0.103277	4.00088	6.31078e-05	0.000202735	3900.94	4085.32	4064.8	5337.6	5379.31	5329.22
LIMLP_RS07505	LIMLP_07520	LIC11541	2-dehydro-3-deoxyphosphooctonate aldolase	Cell wall/membrane/envelope biogenesis	CELLULAR PROCESSES AND SIGNALING	-	-1.65701	NO	4304	3143	2777	3082	2498	2779	3149.93	0.72858	1.65701	1.65701	0.139237	5.23266	1.67092e-07	8.90513e-07	2101.07	2519.16	2494.03	3961.11	4197.91	3626.32
LIMLP_RS07510	LIMLP_07525	LIC11542	LPS export ABC transporter periplasmic protein LptC	Cell wall/membrane/envelope biogenesis	CELLULAR PROCESSES AND SIGNALING	-	-1.48992	NO	1600	1034	894	878	835	817	1001.75	0.575238	1.48992	1.48992	0.153551	3.74623	0.000179509	0.000521831	781.068	828.766	802.902	1128.44	1403.23	1066.11
LIMLP_RS07515	LIMLP_07530	LIC11543	hypothetical protein	General function prediction only	POORLY CHARACTERIZED	-	-1.5121	NO	2705	1671	1629	1580	1260	1597	1725.81	0.596558	1.5121	1.5121	0.116956	5.1007	3.38399e-07	1.71343e-06	1320.49	1339.33	1463.01	2030.68	2117.44	2083.93
LIMLP_RS07520	LIMLP_07535	LIC11544	LPS export ABC transporter ATP-binding protein	Cell wall/membrane/envelope biogenesis	CELLULAR PROCESSES AND SIGNALING	-	-1.35467	NO	2566	1343	1228	1289	867	1178	1347.13	0.43794	1.35467	1.35467	0.134504	3.25596	0.00113011	0.00274248	1252.64	1076.43	1102.87	1656.67	1457	1537.17
LIMLP_RS07525	LIMLP_07540	LIC11545	RNA polymerase sigma-54 factor	Transcription	INFORMATION STORAGE AND PROCESSING	-	1.05023	NO	3514	2160	2239	1389	1030	1286	1775.29	-0.0707002	0.952176	-1.05023	0.129551	-0.545734	0.585249	0.662729	1715.42	1731.27	2010.85	1785.2	1730.93	1678.1
LIMLP_RS07530	LIMLP_07545	LIC11546	HPr kinase/phosphorylase	Signal transduction mechanisms	CELLULAR PROCESSES AND SIGNALING	-	1.29142	NO	2956	1339	1301	759	585	688	1090.17	-0.368954	0.774344	-1.29142	0.160753	-2.29516	0.0217239	0.0390429	1443.02	1073.23	1168.43	975.496	983.098	897.773
LIMLP_RS07535	LIMLP_07550	LIC11547	HPr family phosphocarrier protein	Carbohydrate transport and metabolism	METABOLISM	-	1.05296	NO	591	398	360	228	176	225	302.205	-0.0744466	0.949706	-1.05296	0.148608	-0.500961	0.616398	0.691907	288.507	319.003	323.316	293.034	295.77	293.603
LIMLP_RS07540	LIMLP_07555	LIC11548	HAMP domain-containing protein	Signal transduction mechanisms	CELLULAR PROCESSES AND SIGNALING	-	1.24046	NO	3294	2227	1818	1067	827	989	1512.9	-0.310872	0.806154	-1.24046	0.121406	-2.5606	0.0104491	0.0202315	1608.02	1784.97	1632.75	1371.35	1389.78	1290.55
LIMLP_RS07545	LIMLP_07560	LIC11549	sigma-54-dependent Fis family transcriptional regulator	Signal transduction mechanisms	CELLULAR PROCESSES AND SIGNALING	-	-1.16345	NO	3337	2007	1804	1436	1142	1447	1751.79	0.218407	1.16345	1.16345	0.108257	2.01749	0.0436443	0.0719673	1629.01	1608.64	1620.17	1845.6	1919.14	1888.19
LIMLP_RS07550	LIMLP_07565	LIC11550	hypothetical protein	Function unknown	POORLY CHARACTERIZED	-	-1.74266	NO	2746	1960	1810	2019	1718	1856	2073.49	0.801288	1.74266	1.74266	0.144814	5.53323	3.14391e-08	1.88317e-07	1340.51	1570.97	1625.56	2594.9	2887.12	2421.9
LIMLP_RS07555	LIMLP_07570	LIC11551	primosomal protein N'	Replication, recombination and repair	INFORMATION STORAGE AND PROCESSING	-	1.45547	NO	2448	1382	1259	650	394	658	964.931	-0.541485	0.687064	-1.45547	0.151184	-3.58163	0.000341454	0.000938151	1195.03	1107.69	1130.71	835.405	662.121	858.626
LIMLP_RS07560	LIMLP_07575	LIC11552	methionyl-tRNA formyltransferase	Translation, ribosomal structure and biogenesis	INFORMATION STORAGE AND PROCESSING	-	-1.34733	NO	1818	1047	926	838	703	913	1001.35	0.430099	1.34733	1.34733	0.123753	3.47546	0.000509969	0.00134685	887.488	839.185	831.641	1077.03	1181.4	1191.38
LIMLP_RS07565	LIMLP_07580	LIC11553	PASTA domain-containing protein	Signal transduction mechanisms	CELLULAR PROCESSES AND SIGNALING	-	1.14595	NO	7688	4420	3760	2178	2192	2173	3331.84	-0.196538	0.872642	-1.14595	0.156422	-1.25646	0.208949	0.279378	3753.03	3542.69	3376.86	2799.25	3683.68	2835.55
LIMLP_RS07570	LIMLP_07585	LIC11554	ribulose-phosphate 3-epimerase	Carbohydrate transport and metabolism	METABOLISM	-	1.91684	NO	4837	2154	1929	673	691	777	1476.71	-0.938728	0.521693	-1.91684	0.189995	-4.9408	7.78029e-07	3.65867e-06	2361.26	1726.46	1732.44	864.966	1161.23	1013.91
LIMLP_RS07575	LIMLP_07590	LIC11555	30S ribosomal protein S16	Translation, ribosomal structure and biogenesis	INFORMATION STORAGE AND PROCESSING	-	1.25332	NO	3499	1729	1807	1051	524	1172	1412.92	-0.325755	0.797881	-1.25332	0.217415	-1.49831	0.134053	0.190907	1708.1	1385.82	1622.87	1350.79	880.587	1529.35
LIMLP_RS07580	LIMLP_07595	LIC11556	KH domain-containing protein	General function prediction only	POORLY CHARACTERIZED	-	1.16736	NO	2111	936	848	630	230	751	786.421	-0.223252	0.856632	-1.16736	0.303117	-0.736523	0.461412	0.543876	1030.52	750.217	761.59	809.7	386.517	979.981
LIMLP_RS07585	LIMLP_07600	LIC11557	ribosome maturation factor RimM	Translation, ribosomal structure and biogenesis	INFORMATION STORAGE AND PROCESSING	-	3.13739	up	924	370	350	91	48	107	233.201	-1.64956	0.318736	-3.13739	0.25585	-6.44739	1.1379e-10	1.14812e-09	451.066	296.56	314.335	116.957	80.6645	139.625
LIMLP_RS07590	LIMLP_07605	LIC11558	tRNA (guanosine(37)-N1)-methyltransferase TrmD	Translation, ribosomal structure and biogenesis	INFORMATION STORAGE AND PROCESSING	-	2.15503	NO	4847	2489	2419	817	525	841	1593.89	-1.10771	0.464031	-2.15503	0.148895	-7.43953	1.01044e-13	1.94463e-12	2366.15	1994.97	2172.51	1050.04	882.268	1097.42
LIMLP_RS07595	LIMLP_07610	LIC11559	50S ribosomal protein L19	Translation, ribosomal structure and biogenesis	INFORMATION STORAGE AND PROCESSING	-	-1.72818	NO	5199	2617	2625	2942	1967	3830	3179.59	0.789257	1.72818	1.72818	0.187051	4.21947	2.44875e-05	8.46173e-05	2537.98	2097.56	2357.51	3781.17	3305.56	4997.78
LIMLP_RS07600	LIMLP_07615	LIC11560	ribonuclease HII	Replication, recombination and repair	INFORMATION STORAGE AND PROCESSING	-	1.50558	NO	2644	1341	1509	609	422	749	1031.67	-0.590324	0.664194	-1.50558	0.177257	-3.33032	0.000867458	0.00216578	1290.71	1074.83	1355.23	782.71	709.175	977.372
LIMLP_RS07605	LIMLP_07620	LIC11561	hypothetical protein	Function unknown	POORLY CHARACTERIZED	-	-1.00078	NO	5411	3528	2731	2018	1907	1635	2642.3	0.00112587	1.00078	1.00078	0.178892	0.00629359	0.994978	0.996177	2641.47	2827.74	2452.71	2593.61	3204.73	2133.51
LIMLP_RS07610	LIMLP_07625	LIC11562	hypothetical protein	General function prediction only	POORLY CHARACTERIZED	-	1.62688	NO	9816	7705	6705	2637	2728	1894	4572.4	-0.702104	0.614675	-1.62688	0.231928	-3.02725	0.0024679	0.00553347	4791.85	6175.67	6021.77	3389.17	4584.43	2471.48
LIMLP_RS07615	LIMLP_07630	LIC11563	DUF3391 domain-containing protein	Signal transduction mechanisms	CELLULAR PROCESSES AND SIGNALING	-	1.41598	NO	14915	12379	10811	4985	3947	4571	7652.82	-0.501797	0.706226	-1.41598	0.16179	-3.10153	0.00192525	0.00441682	7281.01	9921.94	9709.37	6406.91	6632.97	5964.71
LIMLP_RS07620	LIMLP_07635	LIC11564	YraN family protein	Replication, recombination and repair	INFORMATION STORAGE AND PROCESSING	-	1.21962	NO	262	234	176	102	75	99	143.306	-0.286427	0.81993	-1.21962	0.213618	-1.34083	0.179974	0.246265	127.9	187.554	158.066	131.094	126.038	129.185
LIMLP_RS07625	LIMLP_07640	LIC11565	hypothetical protein	Function unknown	POORLY CHARACTERIZED	-	-2.1781	NO	970	888	866	956	729	1391	1038.65	1.12307	2.1781	2.1781	0.239215	4.69481	2.66858e-06	1.12622e-05	473.522	711.745	777.755	1228.69	1225.09	1815.12
LIMLP_RS07630	LIMLP_07645	LIC11566	ATP-binding protein	Posttranslational modification, protein turnover, chaperones	CELLULAR PROCESSES AND SIGNALING	-	-1.09763	NO	1861	1228	1273	783	607	998	1060.79	0.13439	1.09763	1.09763	0.170188	0.789658	0.429727	0.512002	908.479	984.259	1143.28	1006.34	1020.07	1302.29
LIMLP_RS07635	LIMLP_07650	LIC11567	type II secretion system-associated lipoprotein	Intracellular trafficking, secretion, and vesicular transport	CELLULAR PROCESSES AND SIGNALING	-	1.00357	NO	650	357	313	233	197	195	294.922	-0.00513634	0.996446	-1.00357	0.168242	-0.0305295	0.975645	0.983929	317.309	286.141	281.106	299.461	331.06	254.456
LIMLP_RS07640	LIMLP_07655	LIC11568	LysM peptidoglycan-binding domain-containing protein	Cell wall/membrane/envelope biogenesis	CELLULAR PROCESSES AND SIGNALING	-	1.43447	NO	3141	1933	1876	885	553	960	1347.83	-0.520515	0.697123	-1.43447	0.155469	-3.34803	0.000813873	0.00204922	1533.33	1549.33	1684.84	1137.44	929.322	1252.71
LIMLP_RS07645	LIMLP_07660	LIC11569	general secretion pathway protein GspC	Intracellular trafficking, secretion, and vesicular transport	CELLULAR PROCESSES AND SIGNALING	-	1.22864	NO	1993	930	917	534	383	567	768.619	-0.29706	0.813909	-1.22864	0.159146	-1.86659	0.0619593	0.09779	972.917	745.408	823.558	686.317	643.635	739.88
LIMLP_RS07650	LIMLP_07665	LIC11570	type II secretion system protein GspD	Intracellular trafficking, secretion, and vesicular transport	CELLULAR PROCESSES AND SIGNALING	-	-1.18317	NO	8363	5016	5450	3709	3157	4065	4729.06	0.242654	1.18317	1.18317	0.139027	1.74538	0.0809187	0.122632	4082.54	4020.39	4894.65	4766.95	5305.37	5304.43
LIMLP_RS07655	LIMLP_07670	LIC11571	type II secretion system protein GspE	Intracellular trafficking, secretion, and vesicular transport	CELLULAR PROCESSES AND SIGNALING	-	1.02235	NO	5649	3695	3636	2188	1838	2212	2962.01	-0.0318842	0.978142	-1.02235	0.128242	-0.248625	0.803651	0.853337	2757.66	2961.59	3265.49	2812.1	3088.78	2886.44
LIMLP_RS07660	LIMLP_07675	LIC11572	type II secretion system protein F	Intracellular trafficking, secretion, and vesicular transport	CELLULAR PROCESSES AND SIGNALING	-	1.01591	NO	3371	2276	2056	1344	1091	1281	1758.12	-0.0227762	0.984337	-1.01591	0.123271	-0.184765	0.853413	0.894739	1645.61	1824.25	1846.5	1727.36	1833.44	1671.58
LIMLP_RS07665	LIMLP_07680	LIC11573	type II secretion system protein GspG	Intracellular trafficking, secretion, and vesicular transport	CELLULAR PROCESSES AND SIGNALING	-	-2.03387	NO	3198	2266	1863	2915	1600	2936	2552.84	1.02423	2.03387	2.03387	0.176233	5.81178	6.18138e-09	4.36265e-08	1561.16	1816.23	1673.16	3746.47	2688.82	3831.19
LIMLP_RS07670	LIMLP_07685	LIC11574	prepilin-type N-terminal cleavage/methylation domain-containing protein	Cell motility	CELLULAR PROCESSES AND SIGNALING	-	1.13803	NO	1387	1019	976	559	372	563	741.439	-0.186537	0.878712	-1.13803	0.161117	-1.15777	0.246957	0.322729	677.088	816.743	876.546	718.448	625.15	734.66
LIMLP_RS07675	LIMLP_07690	LIC11575	prepilin-type N-terminal cleavage/methylation domain-containing protein	Cell motility	CELLULAR PROCESSES AND SIGNALING	-	-1.01134	NO	1625	889	772	577	446	564	737.701	0.0162751	1.01134	1.01134	0.130635	0.124584	0.900853	0.92763	793.272	712.546	693.334	741.583	749.508	735.965
LIMLP_RS07680	LIMLP_07695	LIC11576	prepilin-type N-terminal cleavage/methylation domain-containing protein	Cell motility	CELLULAR PROCESSES AND SIGNALING	-	1.58802	NO	1423	727	660	337	192	322	507.679	-0.667227	0.629716	-1.58802	0.173775	-3.8396	0.000123235	0.000370686	694.662	582.701	592.747	433.125	322.658	420.178
LIMLP_RS07685	LIMLP_07700	LIC11577	type II secretion protein	Intracellular trafficking, secretion, and vesicular transport	CELLULAR PROCESSES AND SIGNALING	-	1.08498	NO	3505	2371	2113	1417	943	1278	1763.78	-0.117669	0.921676	-1.08498	0.128175	-0.918031	0.358603	0.44076	1711.03	1900.39	1897.69	1821.18	1584.72	1667.66
LIMLP_RS07690	LIMLP_07705	LIC11578	actin-like ATPase	Cell motility	CELLULAR PROCESSES AND SIGNALING	-	1.05605	NO	4132	2502	2334	1496	1189	1436	1985.56	-0.0786759	0.946926	-1.05605	0.110862	-0.709676	0.477905	0.560568	2017.11	2005.39	2096.17	1922.72	1998.13	1873.84
LIMLP_RS07695	LIMLP_07710	LIC11579	hypothetical protein	Function unknown	POORLY CHARACTERIZED	-	1.33294	NO	1273	798	744	372	289	370	562.637	-0.414608	0.750224	-1.33294	0.128539	-3.22554	0.00125737	0.00301435	621.437	639.608	668.187	478.109	485.667	482.814
LIMLP_RS07700	LIMLP_07715	LIC11580	type II secretion system protein GspN	Intracellular trafficking, secretion, and vesicular transport	CELLULAR PROCESSES AND SIGNALING	-	1.32986	NO	2405	1610	1339	672	589	694	1071.02	-0.411277	0.751958	-1.32986	0.129189	-3.18352	0.00145497	0.00345419	1174.04	1290.44	1202.56	863.68	989.82	905.602
LIMLP_RS07715	LIMLP_07730	-	IS982 family transposase	Replication, recombination and repair	INFORMATION STORAGE AND PROCESSING	-	1.79873	NO	523	249	232	97	67	101	172.051	-0.846979	0.555948	-1.79873	0.196375	-4.31307	1.61003e-05	5.76975e-05	255.311	199.577	208.359	124.668	112.594	131.795
LIMLP_RS07720	LIMLP_07735	LIC11587	vitamin B12-dependent ribonucleotide reductase	Nucleotide transport and metabolism	METABOLISM	-	-1.82955	NO	16497	13684	11062	13058	12157	12079	13655.1	0.871486	1.82955	1.82955	0.174445	4.99575	5.86065e-07	2.84611e-06	8053.29	10967.9	9934.79	16782.6	20430	15761.9
LIMLP_RS07735	LIMLP_07750	LIC11590	exodeoxyribonuclease VII small subunit	Replication, recombination and repair	INFORMATION STORAGE AND PROCESSING	-	-1.40912	NO	2065	1327	1156	1038	1065	967	1249.26	0.494798	1.40912	1.40912	0.17065	2.89949	0.00373771	0.00802564	1008.07	1063.61	1038.2	1334.08	1789.74	1261.84
LIMLP_RS07740	LIMLP_07755	LIC11591	exodeoxyribonuclease VII large subunit	Replication, recombination and repair	INFORMATION STORAGE AND PROCESSING	-	1.20894	NO	3463	1995	2019	1184	739	1114	1553.35	-0.273744	0.82717	-1.20894	0.140215	-1.95232	0.0509	0.0822033	1690.52	1599.02	1813.27	1521.72	1241.9	1453.66
LIMLP_RS07745	LIMLP_07760	LIC11592	AI-2E family transporter	Defense mechanisms	CELLULAR PROCESSES AND SIGNALING	-	1.11897	NO	3718	2228	2121	1409	887	1238	1737.11	-0.162166	0.893682	-1.11897	0.13193	-1.22918	0.219004	0.291177	1815.01	1785.77	1904.87	1810.9	1490.61	1615.47
LIMLP_RS07750	LIMLP_07765	LIC11593	hypothetical protein	Function unknown	POORLY CHARACTERIZED	-	1.47425	NO	1874	1533	1530	644	489	563	983.627	-0.559979	0.678312	-1.47425	0.185526	-3.01833	0.00254175	0.00567761	914.825	1228.72	1374.09	827.694	821.769	734.66
LIMLP_RS07755	LIMLP_07770	LIC11594	DedA family protein	General function prediction only	POORLY CHARACTERIZED	-	1.46092	NO	2719	1426	1417	751	401	705	1050.32	-0.546875	0.684501	-1.46092	0.176064	-3.10612	0.0018956	0.00435601	1327.33	1142.96	1272.61	965.214	673.885	919.956
LIMLP_RS07760	LIMLP_07775	LIC11595	hypothetical protein	Function unknown	POORLY CHARACTERIZED	-	-1.15034	NO	7014	4362	3471	3068	2556	2538	3597.98	0.202063	1.15034	1.15034	0.147254	1.37221	0.169998	0.2347	3424	3496.2	3117.31	3943.11	4295.38	3311.84
LIMLP_RS07765	LIMLP_07780	LIC11596	DNA mismatch repair protein MutS	Replication, recombination and repair	INFORMATION STORAGE AND PROCESSING	-	-1.87259	NO	2264	1515	1285	1551	1599	1400	1663.49	0.905038	1.87259	1.87259	0.178168	5.07967	3.78084e-07	1.89133e-06	1105.21	1214.29	1154.06	1993.41	2687.14	1826.86
LIMLP_RS07770	LIMLP_07785	LIC11597	2-isopropylmalate synthase	Amino acid transport and metabolism	METABOLISM	-	-1.39098	NO	13373	7407	6806	6501	5802	5932	7403.98	0.476097	1.39098	1.39098	0.138962	3.4261	0.000612308	0.00158195	6528.26	5936.82	6112.47	8355.34	9750.32	7740.68
LIMLP_RS07775	LIMLP_07790	LIC11598	peptidyl-tRNA hydrolase	Translation, ribosomal structure and biogenesis	INFORMATION STORAGE AND PROCESSING	-	-1.06146	NO	2020	1037	895	692	628	646	901.463	0.0860465	1.06146	1.06146	0.160155	0.537269	0.591082	0.667335	986.098	831.17	803.8	889.385	1055.36	842.967
LIMLP_RS07780	LIMLP_07795	LIC11599	tyrosine recombinase XerC	Replication, recombination and repair	INFORMATION STORAGE AND PROCESSING	-	-1.47451	NO	3348	1800	1782	1788	1135	2061	1928.72	0.560234	1.47451	1.47451	0.165682	3.38138	0.000721231	0.00183802	1634.38	1442.73	1600.42	2298.01	1907.38	2689.4
LIMLP_RS07785	LIMLP_07800	LIC11600	HslU--HslV peptidase proteolytic subunit	Posttranslational modification, protein turnover, chaperones	CELLULAR PROCESSES AND SIGNALING	-	-1.46609	NO	3101	1849	1984	1722	1454	1798	1963.42	0.551978	1.46609	1.46609	0.135673	4.06845	4.73275e-05	0.000155526	1513.81	1482	1781.83	2213.18	2443.46	2346.21
LIMLP_RS07790	LIMLP_07805	LIC11601	HslU--HslV peptidase ATPase subunit	Posttranslational modification, protein turnover, chaperones	CELLULAR PROCESSES AND SIGNALING	-	-1.59703	NO	5014	3008	3114	3015	2469	3218	3313.11	0.675392	1.59703	1.59703	0.125623	5.37633	7.60192e-08	4.25892e-07	2447.67	2410.95	2796.69	3874.99	4149.18	4199.18
LIMLP_RS07795	LIMLP_07810	-	IS982 family transposase	Replication, recombination and repair	INFORMATION STORAGE AND PROCESSING	-	1.81787	NO	412	204	185	78	52	80	137.135	-0.862246	0.550095	-1.81787	0.203806	-4.23073	2.32935e-05	8.10158e-05	201.125	163.509	166.149	100.249	87.3865	104.392
LIMLP_RS07800	LIMLP_07815	LIC11602	dehydrogenase	Carbohydrate transport and metabolism	METABOLISM	-	-2.08225	NO	1435	1504	1281	1617	1160	1785	1568.89	1.05814	2.08225	2.08225	0.220244	4.8044	1.55214e-06	6.835e-06	700.52	1205.48	1150.47	2078.23	1949.39	2329.25
LIMLP_RS07805	LIMLP_07820	LIC11603	hypothetical protein	Function unknown	POORLY CHARACTERIZED	-	1.05899	NO	276	199	172	100	84	117	145.178	-0.0826928	0.944293	-1.05899	0.189191	-0.437087	0.662048	0.731951	134.734	159.501	154.473	128.524	141.163	152.674
LIMLP_RS07810	LIMLP_07825	-	hypothetical protein	Function unknown	POORLY CHARACTERIZED	-	-1.71238	NO	1195	1261	1025	1077	894	1084	1135.95	0.776002	1.71238	1.71238	0.214463	3.61834	0.000296496	0.000826095	583.36	1010.71	920.553	1384.2	1502.38	1414.51
LIMLP_RS07815	LIMLP_07830	LIC11604	hypothetical protein	Cell cycle control, cell division, chromosome partitioning	CELLULAR PROCESSES AND SIGNALING	-	-1.82833	NO	601	445	383	461	324	517	467.608	0.870526	1.82833	1.82833	0.16227	5.36467	8.10986e-08	4.51308e-07	293.388	356.674	343.973	592.495	544.485	674.634
LIMLP_RS07820	LIMLP_07835	LIC11605	hypothetical protein	Energy production and conversion	METABOLISM	-	1.17022	NO	539	356	358	212	148	169	268.616	-0.226786	0.854537	-1.17022	0.172709	-1.31311	0.189145	0.256618	263.122	285.339	321.52	272.471	248.715	220.528
LIMLP_RS07825	LIMLP_07840	LIC11606	phosphohydrolase	General function prediction only	POORLY CHARACTERIZED	-	-1.07205	NO	1118	765	652	455	437	424	602.823	0.100375	1.07205	1.07205	0.162307	0.618427	0.536294	0.617042	545.771	613.158	585.562	584.784	734.383	553.279
LIMLP_RS07830	LIMLP_07845	LIC11607	MRP family ATP-binding protein	Cell cycle control, cell division, chromosome partitioning	CELLULAR PROCESSES AND SIGNALING	-	-1.63424	NO	6509	4571	4033	4288	4154	3532	4594.02	0.708622	1.63424	1.63424	0.182011	3.89328	9.88966e-05	0.000303181	3177.48	3663.72	3622.04	5511.1	6980.84	4608.91
LIMLP_RS07835	LIMLP_07850	LIC11608	hypothetical protein	Function unknown	POORLY CHARACTERIZED	-	-1.70121	NO	17008	16152	11318	12353	15234	9169	14142.6	0.766563	1.70121	1.70121	0.279195	2.74561	0.00603978	0.0123621	8302.75	12946.1	10164.7	15876.6	25600.9	11964.6
LIMLP_RS07840	LIMLP_07855	LIC11609	UbiX family flavin prenyltransferase	Coenzyme transport and metabolism	METABOLISM	-	4.03722	up	4561	2338	1905	422	232	387	1208.1	-2.01336	0.247695	-4.03722	0.182454	-11.0349	2.59391e-28	4.49287e-26	2226.53	1873.94	1710.88	542.371	389.878	504.997
LIMLP_RS07845	LIMLP_RS07845	LIC11610	4-hydroxybenzoate octaprenyltransferase	Coenzyme transport and metabolism	METABOLISM	-	-1.54701	NO	786	551	595	568	360	584	576.128	0.629481	1.54701	1.54701	0.182146	3.45593	0.000548407	0.00143922	383.699	441.634	534.37	730.016	604.984	762.063
LIMLP_RS07850	LIMLP_07865	LIC11611	hypothetical protein	Function unknown	POORLY CHARACTERIZED	-	-1.66202	NO	1431	1198	1023	1180	787	1102	1142.45	0.732934	1.66202	1.66202	0.168263	4.35587	1.32538e-05	4.89744e-05	698.567	960.214	918.757	1516.58	1322.56	1438
LIMLP_RS07855	LIMLP_07870	LIC11612	hypothetical protein	Function unknown	POORLY CHARACTERIZED	-	-1.11036	NO	1555	1313	1228	837	712	737	1024.72	0.151031	1.11036	1.11036	0.188219	0.802424	0.422308	0.505044	759.1	1052.39	1102.87	1075.74	1196.52	961.713
LIMLP_RS07860	LIMLP_07875	LIC11613	redox-regulated ATPase YchF	Translation, ribosomal structure and biogenesis	INFORMATION STORAGE AND PROCESSING	-	-1.72832	NO	1287	930	912	950	655	1120	995.991	0.789371	1.72832	1.72832	0.174287	4.52915	5.92201e-06	2.32903e-05	628.271	745.408	819.068	1220.98	1100.73	1461.49
LIMLP_RS07865	LIMLP_07880	LIC11614	A/G-specific adenine glycosylase	Replication, recombination and repair	INFORMATION STORAGE AND PROCESSING	-	1.04443	NO	966	527	618	363	269	358	472.458	-0.0627146	0.957461	-1.04443	0.159455	-0.393307	0.694093	0.760863	471.57	422.398	555.026	466.542	452.057	467.155
LIMLP_RS07870	LIMLP_07885	LIC11615	UbiD family decarboxylase	Coenzyme transport and metabolism	METABOLISM	-	-1.00368	NO	2137	1338	1349	820	644	920	1110.64	0.00529981	1.00368	1.00368	0.136461	0.0388375	0.96902	0.979624	1043.21	1072.43	1211.54	1053.9	1082.25	1200.51
[truncated: 2,170 more rows]
