# Supplementary material for: The FUR-like regulators PerRA and PerRB integrate a complex regulatory network that promotes mammalian host-adaptation and virulence of Leptospira interrogans
Source: PLoS Pathog. 2021 Dec 2;17(12):e1009078. doi: 10.1371/journal.ppat.1009078 (PMC8638967; doi:10.1371/journal.ppat.1009078)
Supplement: S4 Table — The genome sequence of L. interrogans sv. Manilae strain UP-MMC-NIID LP (accession numbers NZ_CP011931.1, NZ_CP011932.1 and NZ_CP011933.1) was used for mapping and differential gene expression analysis. All non-coding RNAs and pseudogenes were removed before DESeq2 analysis. Column A: RefSeq locus tag. Column B: Locus tag. Column C: L. interrogans sv. Copenhageni strain Fiocruz L1-130 (accession numbers NC_005823.1 and NC_005824.1) orthologs identified using OrthoVenn 2.0. [202]. Dashes (-) indicate genes for which no clear ortholog was identified. Column D: Description of gene product, following genome annotation. Column E. Identification of conserved domain(s) within the corresponding gene product based on search of the Interpro database [190, 201]. The domain identification for each gene is followed by description; [D] indicates a domain; [F] indicates a protein family; [H] indicates a homologous superfamily. Column F. Uniprot entry for the orthologous gene in L. interrogans sv. Copenhageni strain Fiocruz L1-130 genome. Columns G, H: Clusters of Orthologous Group (COG) classifications based on MicroScope [187]. Column I: Regulation of the corresponding gene based on RNA-Seq analysis by Zavala-Alvarado et al. [93, 94] performed using the same strains cultivated in vitro. Positive and negative numbers indicate upregulation and repression, respectively, in the WT compared to mutant strain. Dashes (-) indicate genes that are not differentially regulated at least 3-fold (p≤0.05) by PerRA/B in vitro. Column J: Fold-regulation determined using DESeq2 based on WT vs. the perRA/B double mutant RNA-Seq analysis using leptospires cultivated within DMCs. Column K: Type of regulation by PerRA/B in DMCs. Genes expressed at ≥3-fold higher/lower levels in the WT versus mutant with a False-discovery rate-adjusted-p value (q) ≤0.05 were considered differentially expressed. “NO” indicates genes that are not regulated by PerRA/B in DMCs; “Up” indicates genes upregulated by PerRA/B i [file ppat.1009078.s010.xlsx]

## Sheet: Sheet1
RefSeq Locus tag	Locus tag	LIC ortholog	Description	Domain identification	Uniprot ID (LIC)	COG	COG process	Genes regulated >3 fold (p < 0.05) by PerRA/B in vitro (WT vs perRA/B mut)	Fold-regulation in DMCs (WT vs perRA/B mutant)	Differentially-expressed in DMCs	Differential expression in WT vs single mutants	Number of mapped reads						DESeq2 results
												WT #1	WT #2	WT #3	perRA/B #1	perRA/B #2	perRA/B #3	baseMean	log2Fold Change	Power transformation	Fold regulation	lfcSE	stat	pvalue	padj	WT #1	WT #2	WT #3	perRA/B #1	perRA/B #2	perRA/B #3
LIMLP_RS00005	LIMLP_00005	LIC10001	chromosomal replication initiator protein DnaA	-	-	Replication, recombination and repair	INFORMATION STORAGE AND PROCESSING	-	1.06263	NO	-	1489	742	806	598	1189	639	866.086	-0.0876392	0.941061	-1.06263	0.184607	-0.474733	0.634977	0.738941	956.612	775.21	945.1	698.916	906.204	914.474
LIMLP_RS00010	LIMLP_00010	LIC10002	DNA polymerase III subunit beta	-	-	Replication, recombination and repair	INFORMATION STORAGE AND PROCESSING	-	1.19672	NO	-	6152	4450	3966	3418	3560	3053	4054.87	-0.259088	0.835616	-1.19672	0.208324	-1.24368	0.213617	0.339193	3952.37	4649.17	4650.45	3994.81	2713.28	4369.15
LIMLP_RS00015	LIMLP_00015	LIC10003	DNA replication/repair protein RecF	-	-	Replication, recombination and repair	INFORMATION STORAGE AND PROCESSING	-	1.30394	NO	-	1140	639	602	428	710	402	620.425	-0.382878	0.766906	-1.30394	0.154777	-2.47373	0.013371	0.0381321	732.396	667.6	705.893	500.228	541.131	575.303
LIMLP_RS00020	LIMLP_00020	LIC10004	DUF721 domain-containing protein	-	-	General function prediction only	POORLY CHARACTERIZED	-	2.18575	NO	-	2876	2148	1899	797	1060	807	1535.47	-1.12813	0.45751	-2.18575	0.189475	-5.95395	2.61741e-09	5.58112e-08	1847.69	2244.14	2226.73	931.499	807.886	1154.9
LIMLP_RS00025	LIMLP_00025	LIC10005	DNA topoisomerase (ATP-hydrolyzing) subunit B	-	-	Replication, recombination and repair	INFORMATION STORAGE AND PROCESSING	-	-1.1018	NO	-	10857	6041	5445	6445	9196	4986	6891.35	0.139865	1.1018	1.1018	0.134374	1.04087	0.297936	0.432548	6975.1	6311.38	6384.7	7532.64	7008.79	7135.47
LIMLP_RS00030	LIMLP_00030	LIC10006	DNA gyrase subunit A	-	-	Replication, recombination and repair	INFORMATION STORAGE AND PROCESSING	-	-1.0518	NO	-	11226	7193	6758	7532	9568	5401	7746.03	0.0728593	1.0518	1.0518	0.147101	0.495303	0.620387	0.726639	7212.17	7514.94	7924.3	8803.07	7292.32	7729.38
LIMLP_RS00035	LIMLP_00035	LIC10007	tRNA dihydrouridine synthase DusB	-	-	Translation, ribosomal structure and biogenesis	INFORMATION STORAGE AND PROCESSING	-	1.10282	NO	-	4060	2774	2365	2213	3233	1716	2630.99	-0.141193	0.906769	-1.10282	0.135699	-1.04049	0.298113	0.432654	2608.36	2898.16	2773.15	2586.46	2464.05	2455.77
LIMLP_RS00040	LIMLP_00040	LIC10008	hypothetical protein	-	-	Function unknown	POORLY CHARACTERIZED	-	1.10566	NO	-	618	384	319	330	450	232	372.159	-0.144913	0.904434	-1.10566	0.165696	-0.87457	0.381808	0.517295	397.036	401.187	374.053	385.69	342.971	332.016
LIMLP_RS00045	LIMLP_00045	LIC10009	lipoprotein LenA	-	-	General function prediction only	POORLY CHARACTERIZED	-	-1.70268	NO	-	623	645	561	1064	1373	456	779.086	0.767809	1.70268	1.70268	0.278826	2.75372	0.00589224	0.0196	400.248	673.868	657.818	1243.56	1046.44	652.582
LIMLP_RS00050	LIMLP_00050	LIC10010	hypothetical protein	-	-	Function unknown	POORLY CHARACTERIZED	-	1.60908	NO	-	1545	1056	822	501	880	450	826.659	-0.686238	0.621472	-1.60908	0.155519	-4.41256	1.02156e-05	9.23406e-05	992.589	1103.26	963.861	585.547	670.698	643.996
LIMLP_RS00055	LIMLP_00055	LIC10011	lipoprotein LipL21	-	-	General function prediction only	POORLY CHARACTERIZED	-	-2.18551	NO	down-B	14021	16029	12626	38733	34918	11708	21532.8	1.12797	2.18551	2.18551	0.333918	3.37799	0.000730166	0.00354262	9007.82	16746.4	14805	45269.5	26613	16755.3
LIMLP_RS00060	LIMLP_00060	LIC10012	VWA domain-containing protein	-	-	General function prediction only	POORLY CHARACTERIZED	-	1.15475	NO	-	3669	2277	2063	1808	2837	1340	2224.69	-0.207586	0.865985	-1.15475	0.137437	-1.51041	0.130939	0.234473	2357.16	2378.91	2419.03	2113.11	2162.24	1917.68
LIMLP_RS00065	LIMLP_00065	LIC10013	transcriptional regulator	-	-	Transcription	INFORMATION STORAGE AND PROCESSING	-	1.59164	NO	-	1828	1426	1270	788	1134	574	1126.69	-0.670514	0.628283	-1.59164	0.168289	-3.98429	6.76826e-05	0.000472982	1174.4	1489.82	1489.18	920.98	864.286	821.452
LIMLP_RS00070	LIMLP_00070	LIC10014	DNA polymerase III subunit delta	-	-	Replication, recombination and repair	INFORMATION STORAGE AND PROCESSING	-	1.34203	NO	-	1236	867	762	662	752	409	754.26	-0.424414	0.745141	-1.34203	0.183664	-2.31082	0.0208427	0.0543006	794.071	905.804	893.506	773.717	573.142	585.321
LIMLP_RS00075	LIMLP_00075	LIC10015	hypothetical protein	-	-	Function unknown	POORLY CHARACTERIZED	-3.13834	1.11209	NO	-	1138	308	351	425	613	248	463.885	-0.153279	0.899204	-1.11209	0.295389	-0.518905	0.603827	0.713868	731.111	321.785	411.576	496.722	467.202	354.913
LIMLP_RS00080	LIMLP_00080	LIC10016	septum formation inhibitor Maf	-	-	Cell cycle control, cell division, chromosome partitioning	CELLULAR PROCESSES AND SIGNALING	-	1.225	NO	-	1014	392	364	376	518	268	450.933	-0.292785	0.816325	-1.225	0.223453	-1.31028	0.190102	0.3101	651.447	409.545	426.819	439.452	394.797	383.535
LIMLP_RS00085	LIMLP_00085	LIC10017	hypothetical protein	-	-	Function unknown	POORLY CHARACTERIZED	-	1.3006	NO	-	1832	919	952	752	1131	531	959.037	-0.37918	0.768874	-1.3006	0.16323	-2.32299	0.0201797	0.0529383	1176.97	960.132	1116.3	878.905	861.999	759.915
LIMLP_RS00090	LIMLP_00090	LIC10018	hypothetical protein	-	-	Function unknown	POORLY CHARACTERIZED	-	1.31189	NO	-	767	430	309	334	477	167	382.874	-0.391649	0.762258	-1.31189	0.232204	-1.68666	0.0916682	0.176461	492.761	449.246	362.327	390.365	363.549	238.994
LIMLP_RS00095	LIMLP_00095	LIC10019	SDR family oxidoreductase	-	-	Lipid transport and metabolism	METABOLISM	-	1.04563	NO	-	1749	1084	951	1089	1319	661	1099.22	-0.0643681	0.956364	-1.04563	0.171263	-0.375844	0.707033	0.791536	1123.65	1132.52	1115.12	1272.78	1005.28	945.958
LIMLP_RS00100	LIMLP_00100	LIC10020	threonylcarbamoyl-AMP synthase	-	-	Translation, ribosomal structure and biogenesis	INFORMATION STORAGE AND PROCESSING	-	1.78783	NO	-	1793	786	691	371	765	378	723.494	-0.838212	0.559336	-1.78783	0.211376	-3.9655	7.32436e-05	0.000505892	1151.92	821.179	810.253	433.609	583.05	540.956
LIMLP_RS00110	LIMLP_00110	LIC10021	hypothetical protein	-	-	General function prediction only	POORLY CHARACTERIZED	-	-1.02926	NO	-	1178	707	634	642	894	613	757.974	0.0416085	1.02926	1.02926	0.164477	0.252975	0.800288	0.865031	756.809	738.643	743.416	750.342	681.368	877.265
LIMLP_RS00120	LIMLP_00120	LIC10022	arsenate reductase family protein	-	-	Inorganic ion transport and metabolism	METABOLISM	-	1.1298	NO	-	1752	1640	1613	1435	1407	1004	1486.12	-0.176072	0.88511	-1.1298	0.244657	-0.719668	0.471729	0.603447	1125.58	1713.4	1891.37	1677.17	1072.35	1436.83
LIMLP_RS00125	LIMLP_00125	LIC10023	flagellar motor switch protein FliG	-	-	Cell motility	CELLULAR PROCESSES AND SIGNALING	-	-1.27767	NO	-	3052	1836	1478	2143	3538	1374	2129.92	0.353517	1.27767	1.27767	0.174717	2.02337	0.0430348	0.096463	1960.76	1918.17	1733.07	2504.65	2696.51	1966.33
LIMLP_RS00130	LIMLP_00130	LIC10024	adenylate/guanylate cyclase domain-containing protein	-	-	Signal transduction mechanisms	CELLULAR PROCESSES AND SIGNALING	-3.26481	-1.00839	NO	-	1375	751	748	795	1248	477	851.341	0.0120486	1.00839	1.00839	0.185354	0.0650029	0.948172	0.964893	883.372	784.613	877.09	929.162	951.172	682.636
LIMLP_RS00135	LIMLP_00135	LIC10025	hypothetical protein	-	-	Function unknown	POORLY CHARACTERIZED	-	1.04564	NO	-	207	128	112	130	162	73	129.654	-0.0643909	0.956349	-1.04564	0.224046	-0.2874	0.773806	0.84515	132.988	133.729	131.329	151.938	123.469	104.47
LIMLP_RS00140	LIMLP_00140	LIC10026	hypothetical protein	-	-	General function prediction only	POORLY CHARACTERIZED	-	1.47626	NO	-	556	469	417	340	372	155	373.147	-0.561946	0.677388	-1.47626	0.249216	-2.25485	0.0241426	0.0612103	357.203	489.991	488.966	397.377	283.522	221.821
LIMLP_RS00145	LIMLP_00145	LIC10027	hypothetical protein	-	-	Function unknown	POORLY CHARACTERIZED	-	-1.05127	NO	down-B	9324	11168	8565	12021	10697	4833	9470.03	0.0721356	1.05127	1.05127	0.303572	0.237622	0.812174	0.873292	5990.23	11667.8	10043.2	14049.6	8152.79	6916.51
LIMLP_RS00150	LIMLP_00150	LIC10028	hypothetical protein	-	-	Energy production and conversion	METABOLISM	-	1.57601	NO	-	1924	1025	816	640	927	431	889.185	-0.656275	0.634514	-1.57601	0.174824	-3.75392	0.000174093	0.00106141	1236.08	1070.88	956.826	748.004	706.519	616.805
LIMLP_RS00155	LIMLP_00155	LIC10029	inositol monophosphatase	-	-	Carbohydrate transport and metabolism	METABOLISM	-	1.10971	NO	-	2089	1126	1033	963	1629	693	1181.43	-0.150179	0.901139	-1.10971	0.161841	-0.92794	0.353439	0.491669	1342.08	1176.4	1211.28	1125.51	1241.55	991.754
LIMLP_RS00160	LIMLP_00160	LIC10030	hypothetical protein	-	-	Function unknown	POORLY CHARACTERIZED	-	1.96564	NO	-	589	400	375	198	278	128	310.417	-0.975002	0.508739	-1.96564	0.183661	-5.30871	1.10406e-07	1.66934e-06	378.404	417.903	439.718	231.414	211.88	183.181
LIMLP_RS00165	LIMLP_00165	LIC10031	beta-galactosidase	-	-	Carbohydrate transport and metabolism	METABOLISM	-	-1.24796	NO	-	1369	910	757	937	1648	724	1017.53	0.319575	1.24796	1.24796	0.155619	2.05357	0.0400168	0.0912226	879.517	950.729	887.643	1095.12	1256.03	1036.12
LIMLP_RS00170	LIMLP_00170	LIC10032	Hsp33 family molecular chaperone HslO	-	-	Posttranslational modification, protein turnover, chaperones	CELLULAR PROCESSES AND SIGNALING	-	-1.42606	NO	-	1321	678	660	559	1712	955	942.63	0.51203	1.42606	1.42606	0.267277	1.91573	0.0553996	0.117456	848.68	708.345	773.903	653.335	1304.81	1366.7
LIMLP_RS00175	LIMLP_00175	LIC10033	tRNA (adenosine(37)-N6)-threonylcarbamoyltransferase complex ATPase subunit type 1 TsaE	-	-	Translation, ribosomal structure and biogenesis	INFORMATION STORAGE AND PROCESSING	-	-1.23213	NO	-	209	113	117	139	207	112	145.005	0.301157	1.23213	1.23213	0.200429	1.50257	0.132951	0.237462	134.273	118.058	137.192	162.457	157.766	160.283
LIMLP_RS00180	LIMLP_00180	LIC10034	tRNA (adenosine(37)-N6)-threonylcarbamoyltransferase complex dimerization subunit type 1 TsaB	-	-	Translation, ribosomal structure and biogenesis	INFORMATION STORAGE AND PROCESSING	-	1.04068	NO	-	352	252	257	249	315	158	257.998	-0.057523	0.960913	-1.04068	0.204445	-0.281361	0.778434	0.84848	226.143	263.279	301.353	291.02	240.079	226.114
LIMLP_RS00185	LIMLP_00185	LIC10035	VacB/RNase II family 3'-5' exoribonuclease	-	-	Transcription	INFORMATION STORAGE AND PROCESSING	-	-1.00885	NO	-	1449	929	864	865	1196	712	976.01	0.0127167	1.00885	1.00885	0.146614	0.086736	0.930881	0.953821	930.913	970.579	1013.11	1010.97	911.54	1018.94
LIMLP_RS00190	LIMLP_00190	LIC10036	hypothetical protein	-	-	Function unknown	POORLY CHARACTERIZED	-	1.60094	NO	-	579	311	213	169	289	121	256.268	-0.678916	0.624634	-1.60094	0.218905	-3.10142	0.00192593	0.00781555	371.98	324.919	249.76	197.52	220.263	173.163
LIMLP_RS00195	LIMLP_00195	LIC10037	FAD-binding protein	-	-	Amino acid transport and metabolism	METABOLISM	-	1.15602	NO	-	1395	781	626	585	997	470	760.404	-0.209166	0.865037	-1.15602	0.162354	-1.28833	0.197629	0.320589	896.221	815.955	734.035	683.723	759.87	672.618
LIMLP_RS00200	LIMLP_00200	LIC10038	tetratricopeptide repeat protein	-	-	General function prediction only	POORLY CHARACTERIZED	-	-1.03384	NO	-	1248	833	854	843	1290	552	905.31	0.0480073	1.03384	1.03384	0.176361	0.27221	0.785461	0.853619	801.78	870.283	1001.38	985.262	983.182	789.968
LIMLP_RS00205	LIMLP_00205	LIC10039	type I 3-dehydroquinate dehydratase	-	-	Amino acid transport and metabolism	METABOLISM	-	1.51699	NO	up-B	856	503	519	288	498	275	465.622	-0.601209	0.659201	-1.51699	0.166824	-3.60386	0.000313521	0.00175218	549.939	525.513	608.569	336.602	379.554	393.553
LIMLP_RS00210	LIMLP_00210	LIC10040	KpsF/GutQ family sugar-phosphate isomerase	-	-	Cell wall/membrane/envelope biogenesis	CELLULAR PROCESSES AND SIGNALING	-	-1.15456	NO	-	3009	1968	1773	2024	2560	1882	2179.7	0.207343	1.15456	1.15456	0.171114	1.21172	0.225619	0.352223	1933.14	2056.08	2078.99	2365.56	1951.12	2693.33
LIMLP_RS00215	LIMLP_00215	LIC10041	UpxY family transcription antiterminator	-	-	Transcription	INFORMATION STORAGE AND PROCESSING	-	1.62829	NO	-	2505	801	741	459	977	529	892.202	-0.703354	0.614143	-1.62829	0.275677	-2.55137	0.01073	0.0317321	1609.34	836.85	868.882	536.459	744.627	757.053
LIMLP_RS00220	LIMLP_00220	LIC10042	hypothetical protein	-	-	Function unknown	POORLY CHARACTERIZED	-	1.01027	NO	-	1422	1143	972	981	1171	822	1077.15	-0.0147385	0.989836	-1.01027	0.189863	-0.0776273	0.938125	0.958744	913.567	1194.16	1139.75	1146.55	892.486	1176.37
LIMLP_RS00225	LIMLP_00225	-	hypothetical protein	-	-	Function unknown	POORLY CHARACTERIZED	-	2.05683	NO	-	493	282	292	129	207	108	236.14	-1.04042	0.486184	-2.05683	0.182476	-5.70171	1.1861e-08	2.22012e-07	316.729	294.621	342.393	150.77	157.766	154.559
LIMLP_RS00230	LIMLP_00230	LIC10043	methyl-accepting chemotaxis protein	-	-	Cell motility	CELLULAR PROCESSES AND SIGNALING	-	-1.93247	NO	-	2521	1446	1308	2749	4271	1777	2279.2	0.950448	1.93247	1.93247	0.162242	5.85822	4.67845e-09	9.48926e-08	1619.62	1510.72	1533.74	3212.91	3255.17	2543.07
LIMLP_RS00235	LIMLP_00235	LIC10044	M50 family peptidase	-	-	Amino acid transport and metabolism	METABOLISM	-	-1.02833	NO	-	2180	872	960	1056	1758	671	1161.93	0.0403004	1.02833	1.02833	0.215702	0.186833	0.851791	0.900704	1400.55	911.028	1125.68	1234.21	1339.87	960.269
LIMLP_RS00240	LIMLP_00240	LIC10045	SDR family oxidoreductase	-	-	Carbohydrate transport and metabolism	METABOLISM	-	-1.32263	NO	-	2778	1396	1672	2090	3288	1349	2013.83	0.403406	1.32263	1.32263	0.186563	2.1623	0.0305949	0.0739567	1784.73	1458.48	1960.55	2442.7	2505.97	1930.56
LIMLP_RS00245	LIMLP_00245	LIC10046	Re/Si-specific NAD(P)(+) transhydrogenase subunit alpha	-	-	Energy production and conversion	METABOLISM	-	-1.41298	NO	-	5173	3439	3103	4842	6208	3159	4244.38	0.498745	1.41298	1.41298	0.155759	3.20203	0.00136461	0.00591663	3323.41	3592.92	3638.52	5659.12	4731.47	4520.85
LIMLP_RS00250	LIMLP_00250	LIC10047	phosphatase PAP2 family protein	-	-	Lipid transport and metabolism	METABOLISM	-	-1.25479	NO	-	1827	938	939	1029	1901	1002	1223.38	0.327448	1.25479	1.25479	0.163667	2.00069	0.0454256	0.10079	1173.76	979.982	1101.05	1202.65	1448.86	1433.96
LIMLP_RS00255	LIMLP_00255	LIC10048	histidine--tRNA ligase	-	-	Translation, ribosomal structure and biogenesis	INFORMATION STORAGE AND PROCESSING	-	-1.50168	NO	-	1923	1087	1059	1804	2238	1126	1506.4	0.586573	1.50168	1.50168	0.167394	3.50414	0.000458086	0.00240192	1235.44	1135.65	1241.76	2108.44	1705.71	1611.42
LIMLP_RS00260	LIMLP_00260	LIC10049	DUF1577 domain-containing protein	-	-	Function unknown	POORLY CHARACTERIZED	-	1.15502	NO	-	6252	5521	5040	4131	5960	2944	4879.71	-0.207917	0.865786	-1.15502	0.191528	-1.08557	0.277669	0.410433	4016.61	5768.1	5909.81	4828.13	4542.45	4213.16
LIMLP_RS00265	LIMLP_00265	LIC10050	membrane protein	-	-	Cell wall/membrane/envelope biogenesis	CELLULAR PROCESSES AND SIGNALING	-	-1.36224	NO	-	3654	2596	2379	3515	4585	2156	3089.57	0.44598	1.36224	1.36224	0.171892	2.59453	0.00947201	0.028706	2347.52	2712.19	2789.57	4108.18	3494.49	3085.46
LIMLP_RS00270	LIMLP_00270	LIC10051	dihydropteroate synthase	-	-	Coenzyme transport and metabolism	METABOLISM	-	1.16501	NO	-	468	305	328	255	386	186	310.389	-0.220347	0.858359	-1.16501	0.184797	-1.19237	0.233115	0.360465	300.668	318.651	384.606	298.033	294.193	266.185
LIMLP_RS00275	LIMLP_00275	LIC10052	hypothetical protein	-	-	General function prediction only	POORLY CHARACTERIZED	-	1.32922	NO	-	957	593	550	448	682	256	548.174	-0.410577	0.752322	-1.32922	0.191012	-2.14948	0.0315961	0.0756306	614.827	619.541	644.919	523.603	519.791	366.362
LIMLP_RS00280	LIMLP_00280	LIC10053	tetratricopeptide repeat protein	-	-	General function prediction only	POORLY CHARACTERIZED	-3.49914	1.3334	NO	-	2668	993	1007	805	1420	648	1147.13	-0.415108	0.749964	-1.3334	0.218079	-1.90348	0.0569783	0.120079	1714.06	1037.44	1180.79	940.849	1082.26	927.354
LIMLP_RS00285	LIMLP_00285	LIC10054	septal ring lytic transglycosylase RlpA family protein	-	-	Cell wall/membrane/envelope biogenesis	CELLULAR PROCESSES AND SIGNALING	-	-1.11047	NO	-	15235	11804	11544	14829	15435	7335	12541.5	0.151175	1.11047	1.11047	0.227455	0.664636	0.506283	0.63198	9787.76	12332.3	13536.3	17331.5	11763.9	10497.1
LIMLP_RS00290	LIMLP_00290	LIC10055	serine O-acetyltransferase	-	-	Amino acid transport and metabolism	METABOLISM	-	-1.10993	NO	-	2015	1213	1149	1158	1872	1090	1374.87	0.150471	1.10993	1.10993	0.143975	1.04512	0.295966	0.430349	1294.54	1267.29	1347.29	1353.42	1426.76	1559.9
LIMLP_RS00295	LIMLP_00295	LIC10056	site-2 protease family protein	-	-	Cell wall/membrane/envelope biogenesis	CELLULAR PROCESSES AND SIGNALING	-	-1.18872	NO	-	1236	680	677	814	1159	628	838.63	0.249404	1.18872	1.18872	0.148262	1.68218	0.0925331	0.177715	794.071	710.435	793.837	951.368	883.34	898.732
LIMLP_RS00300	LIMLP_00300	LIC10057	hypothetical protein	-	-	Function unknown	POORLY CHARACTERIZED	-	-1.01129	NO	-	2902	1998	1896	1829	2705	1427	2069.42	0.0161965	1.01129	1.01129	0.145608	0.111233	0.911432	0.941911	1864.4	2087.42	2223.21	2137.66	2061.63	2042.18
LIMLP_RS00310	LIMLP_00310	-	transposase	-	-	Replication, recombination and repair	INFORMATION STORAGE AND PROCESSING	-	-1.25044	NO	-	2041	1458	1140	1546	1664	1499	1565.27	0.322434	1.25044	1.25044	0.215233	1.49807	0.134115	0.238925	1311.25	1523.26	1336.74	1806.9	1268.23	2145.22
LIMLP_RS00315	LIMLP_00315	LIC10058	MATE family efflux transporter	-	-	Defense mechanisms	CELLULAR PROCESSES AND SIGNALING	-	1.14659	NO	-	690	402	369	308	556	240	403.861	-0.197355	0.872148	-1.14659	0.17062	-1.15669	0.247398	0.376944	443.292	419.992	432.682	359.977	423.759	343.464
LIMLP_RS00320	LIMLP_00320	LIC10059	dicarboxylate/amino acid:cation symporter	-	-	Energy production and conversion	METABOLISM	-	-1.25538	NO	-	1568	987	953	1186	1891	789	1185.42	0.328128	1.25538	1.25538	0.164525	1.9944	0.0461083	0.102032	1007.37	1031.18	1117.47	1386.15	1441.24	1129.14
LIMLP_RS00325	LIMLP_00325	LIC10063	HAMP domain-containing protein	-	-	General function prediction only	POORLY CHARACTERIZED	-	1.08021	NO	-	7857	5552	4408	4572	7176	2802	5139.95	-0.111316	0.925743	-1.08021	0.17668	-0.630044	0.528666	0.651525	5047.75	5800.49	5168.73	5343.56	5469.24	4009.95
LIMLP_RS00330	LIMLP_00330	LIC10061	hypothetical protein	-	-	Function unknown	POORLY CHARACTERIZED	-	1.73479	NO	up-B	1178	598	525	271	677	220	524.122	-0.794758	0.57644	-1.73479	0.235409	-3.37607	0.00073529	0.00356333	756.809	624.765	615.605	316.733	515.98	314.842
LIMLP_RS00340	LIMLP_00340	LIC10062	hypothetical protein	-	-	Function unknown	POORLY CHARACTERIZED	-	2.03441	NO	-	35	38	43	17	17	16	28.0551	-1.02461	0.491543	-2.03441	0.442716	-2.31437	0.0206473	0.0538591	22.4858	39.7008	50.421	19.8689	12.9567	22.8976
LIMLP_RS00345	LIMLP_00345	LIC10063	HAMP domain-containing protein	-	-	General function prediction only	POORLY CHARACTERIZED	-	1.20462	NO	-	2857	1748	1440	1385	2245	774	1631.28	-0.268573	0.83014	-1.20462	0.198274	-1.35456	0.175559	0.293516	1835.49	1826.24	1688.52	1618.73	1711.04	1107.67
LIMLP_RS00350	LIMLP_00350	LIC10064	DUF2147 domain-containing protein	-	-	Function unknown	POORLY CHARACTERIZED	-	-1.82674	NO	-	4368	4815	4099	10325	8638	3103	5955.8	0.869267	1.82674	1.82674	0.337138	2.57837	0.00992662	0.0297977	2806.23	5030.51	4806.41	12067.4	6583.51	4440.71
LIMLP_RS00355	LIMLP_00355	LIC10065	deoxycytidine triphosphate deaminase	-	-	Nucleotide transport and metabolism	METABOLISM	-	-1.30897	NO	-	874	512	540	809	873	456	665.514	0.388437	1.30897	1.30897	0.20182	1.92467	0.054271	0.115486	561.503	534.916	633.193	945.524	665.363	652.582
LIMLP_RS00360	LIMLP_00360	LIC10066	enoyl-CoA hydratase	-	-	Lipid transport and metabolism	METABOLISM	-	1.00332	NO	-	1724	840	724	772	1220	697	943.954	-0.00478515	0.996689	-1.00332	0.172151	-0.0277963	0.977825	0.983977	1107.59	877.596	848.948	902.28	929.831	997.478
LIMLP_RS00365	LIMLP_00365	LIC10067	DNA-binding protein	-	-	General function prediction only	POORLY CHARACTERIZED	-	1.48952	NO	-	3004	1585	1356	846	1878	735	1441.31	-0.574844	0.671359	-1.48952	0.195861	-2.93497	0.00333584	0.0123611	1929.93	1655.94	1590.02	988.768	1431.33	1051.86
LIMLP_RS00370	LIMLP_00370	LIC10068	hypothetical protein	-	-	Function unknown	POORLY CHARACTERIZED	7.61582	1.52641	NO	down-B	14196	17987	13459	7971	8530	8951	12053.5	-0.610141	0.655132	-1.52641	0.298961	-2.04088	0.0412632	0.093449	9120.25	18792	15781.8	9316.16	6501.2	12809.8
LIMLP_RS00375	LIMLP_00375	LIC10069	VOC family protein	-	-	Amino acid transport and metabolism	METABOLISM	-	1.08171	NO	-	2302	1428	1156	1355	1880	685	1387.19	-0.113313	0.924463	-1.08171	0.205432	-0.551582	0.581235	0.693678	1478.93	1491.91	1355.5	1583.67	1432.85	980.305
LIMLP_RS00380	LIMLP_00380	LIC10070	hypothetical protein	-	-	General function prediction only	POORLY CHARACTERIZED	-	1.1076	NO	-	855	470	492	355	680	368	512.844	-0.147435	0.902854	-1.1076	0.177558	-0.830351	0.40634	0.541566	549.297	491.036	576.91	414.909	518.267	526.645
LIMLP_RS00385	LIMLP_00385	LIC10071	NAD(P)/FAD-dependent oxidoreductase	-	-	Coenzyme transport and metabolism	METABOLISM	-	-1.15017	NO	-	955	580	592	539	1010	559	685.565	0.201847	1.15017	1.15017	0.171595	1.17629	0.239477	0.367841	613.542	605.959	694.168	629.96	769.778	799.986
LIMLP_RS00390	LIMLP_00390	LIC10072	hydrolase	-	-	General function prediction only	POORLY CHARACTERIZED	-	1.33459	NO	-	582	381	396	201	502	213	359.775	-0.416392	0.749296	-1.33459	0.22259	-1.87067	0.0613913	0.128145	373.907	398.052	464.342	234.92	382.603	304.825
LIMLP_RS00395	LIMLP_00395	LIC10073	class I SAM-dependent methyltransferase	-	-	Secondary metabolites biosynthesis, transport and catabolism	METABOLISM	-	1.21111	NO	-	2964	1415	1264	1046	1806	993	1480.79	-0.276328	0.82569	-1.21111	0.173469	-1.59295	0.111172	0.206454	1904.23	1478.33	1482.14	1222.52	1376.46	1421.08
LIMLP_RS00400	LIMLP_00400	LIC10074	diaminopimelate epimerase	-	-	Amino acid transport and metabolism	METABOLISM	-	-1.35772	NO	-	2932	1820	1800	2200	2967	2219	2317.33	0.44119	1.35772	1.35772	0.177743	2.48218	0.0130583	0.0373428	1883.67	1901.46	2110.64	2571.26	2261.32	3175.61
LIMLP_RS00405	LIMLP_00405	LIC10075	1-acyl-sn-glycerol-3-phosphate acyltransferase	-	-	Lipid transport and metabolism	METABOLISM	-	1.19305	NO	-	4294	3093	2921	2314	3311	1860	2884.18	-0.254657	0.838186	-1.19305	0.152476	-1.67015	0.0948898	0.181487	2758.69	3231.43	3425.11	2704.5	2523.5	2661.85
LIMLP_RS00410	LIMLP_00410	LIC10076	hypothetical protein	-	-	Function unknown	POORLY CHARACTERIZED	-	1.15678	NO	-	2619	1395	1061	1193	1497	880	1363.13	-0.210113	0.86447	-1.15678	0.178966	-1.17403	0.240381	0.368802	1682.58	1457.44	1244.11	1394.33	1140.95	1259.37
LIMLP_RS00415	LIMLP_00415	-	hypothetical protein	-	-	Function unknown	POORLY CHARACTERIZED	-	1.66395	NO	-	64	43	38	16	37	22	34.8306	-0.734612	0.60098	-1.66395	0.347488	-2.11407	0.0345096	0.081206	41.1169	44.9246	44.5581	18.7001	28.1998	31.4842
LIMLP_RS00420	LIMLP_00420	LIC10077	hypothetical protein	-	-	Function unknown	POORLY CHARACTERIZED	-	1.73664	NO	-	1397	914	696	276	829	406	700.66	-0.796302	0.575823	-1.73664	0.249986	-3.18538	0.00144562	0.00621601	897.506	954.908	816.116	322.577	631.828	581.027
LIMLP_RS00425	LIMLP_00425	LIC10078	ATPase domain of Hsp90/DNA topoisomerase II/HK	IPR036890[H] Histidine kinase/HSP90-like ATPase superfamily	Q72W59	Signal transduction mechanisms	CELLULAR PROCESSES AND SIGNALING	-	3.44677	up	-	2268	1443	1339	290	656	332	974.799	-1.78525	0.290127	-3.44677	0.190058	-9.39315	5.82309e-21	5.90546e-19	1457.08	1507.58	1570.09	338.939	499.975	475.126
LIMLP_RS00430	LIMLP_00430	LIC10079	cupin fold metalloprotein, WbuC family	-	-	General function prediction only	POORLY CHARACTERIZED	-	1.62557	NO	-	2168	1414	1398	782	1252	631	1213.43	-0.700945	0.615169	-1.62557	0.148564	-4.71813	2.38022e-06	2.59083e-05	1392.84	1477.29	1639.27	913.968	954.22	903.025
LIMLP_RS00435	LIMLP_00435	LIC10080	putative cytoplasmic membrane protein	-	Q72W57	Function unknown	POORLY CHARACTERIZED	-	10.6634	up	-	2673	2163	1923	176	210	155	1136.59	-3.4146	0.0937787	-10.6634	0.203516	-16.778	3.53358e-63	1.63252e-60	1717.28	2259.81	2254.87	205.701	160.053	221.821
LIMLP_RS00445	LIMLP_00445	LIC10082	hypothetical protein	-	-	Function unknown	POORLY CHARACTERIZED	-	-1.31237	NO	-	640	599	571	868	911	368	656.996	0.392177	1.31237	1.31237	0.274641	1.42796	0.153303	0.264057	411.169	625.809	669.543	1014.48	694.325	526.645
LIMLP_RS00450	LIMLP_00450	LIC10083	hypothetical protein	-	-	Function unknown	POORLY CHARACTERIZED	-	1.33871	NO	-	1690	1071	1073	725	1115	621	1008.12	-0.420847	0.746986	-1.33871	0.148556	-2.83292	0.00461251	0.0161847	1085.74	1118.93	1258.18	847.349	849.805	888.714
LIMLP_RS00465	LIMLP_00465	LIC10086	class I SAM-dependent RNA methyltransferase	-	-	Translation, ribosomal structure and biogenesis	INFORMATION STORAGE AND PROCESSING	-	1.50606	NO	-	819	436	470	275	464	239	424.98	-0.590782	0.663983	-1.50606	0.169255	-3.49049	0.000482134	0.00250589	526.168	455.514	551.113	321.408	353.641	342.033
LIMLP_RS00470	LIMLP_00470	LIC10087	hypothetical protein	-	-	Function unknown	POORLY CHARACTERIZED	-	-1.16447	NO	-	1944	944	842	1162	1596	826	1163.18	0.219673	1.16447	1.16447	0.170692	1.28695	0.198111	0.321023	1248.93	986.251	987.313	1358.1	1216.4	1182.09
LIMLP_RS00475	LIMLP_00475	LIC10088	hypothetical protein	-	-	Function unknown	POORLY CHARACTERIZED	-	1.52801	NO	-	19784	17100	12080	7792	11665	7885	12337	-0.611656	0.654445	-1.52801	0.1898	-3.22263	0.00127018	0.00558271	12710.3	17865.3	14164.8	9106.95	8890.56	11284.2
LIMLP_RS00480	LIMLP_00480	LIC10089	hypothetical protein	-	-	Cell cycle control, cell division, chromosome partitioning	CELLULAR PROCESSES AND SIGNALING	-	1.25085	NO	-	3720	2910	2564	1853	2520	1859	2530.57	-0.322905	0.799458	-1.25085	0.188904	-1.70936	0.0873839	0.169628	2389.92	3040.24	3006.5	2165.71	1920.64	2660.42
LIMLP_RS00485	LIMLP_00485	LIC10090	hypothetical protein	-	-	Energy production and conversion	METABOLISM	-	1.03712	NO	-	4152	3825	3516	2733	3450	3199	3531.37	-0.0525897	0.964204	-1.03712	0.250499	-0.20994	0.833714	0.886821	2667.46	3996.2	4122.79	3194.21	2629.44	4578.09
LIMLP_RS00490	LIMLP_00490	LIC10091	hypothetical protein	-	-	General function prediction only	POORLY CHARACTERIZED	-	1.1828	NO	-	1695	1091	1007	740	1327	702	1048.41	-0.242202	0.845454	-1.1828	0.151478	-1.59892	0.109838	0.204342	1088.96	1139.83	1180.79	864.88	1011.38	1004.63
LIMLP_RS00495	LIMLP_00495	LIC10092	N-acyl homoserine lactonase family protein	-	-	General function prediction only	POORLY CHARACTERIZED	-	1.17996	NO	up-B	669	481	388	258	576	303	426.909	-0.238734	0.847489	-1.17996	0.2032	-1.17487	0.240045	0.368442	429.801	502.528	454.961	301.539	439.002	433.624
LIMLP_RS00500	LIMLP_00500	LIC10093	hypothetical protein	-	-	Function unknown	POORLY CHARACTERIZED	-	1.43069	NO	-	1348	657	530	420	779	303	615.353	-0.516714	0.698962	-1.43069	0.204854	-2.52236	0.0116571	0.0340143	866.026	686.405	621.468	490.878	593.72	433.624
LIMLP_RS00505	LIMLP_00505	LIC10094	long-chain fatty acid--CoA ligase	-	-	Lipid transport and metabolism	METABOLISM	-	1.13905	NO	-	10193	6973	6757	6144	8967	3550	6808.71	-0.187837	0.877921	-1.13905	0.184839	-1.01622	0.309525	0.443336	6548.52	7285.09	7923.13	7180.84	6834.26	5080.41
LIMLP_RS00510	LIMLP_00510	LIC10095	hypothetical protein	-	-	Function unknown	POORLY CHARACTERIZED	-	-1.20027	NO	-	635	895	607	893	848	541	753.168	0.26336	1.20027	1.20027	0.297054	0.886572	0.375309	0.512492	407.957	935.058	711.756	1043.7	646.309	774.226
LIMLP_RS00515	LIMLP_00515	LIC10096	leucyl/phenylalanyl-tRNA--protein transferase	-	-	Posttranslational modification, protein turnover, chaperones	CELLULAR PROCESSES AND SIGNALING	-	1.71518	NO	-	624	379	266	189	335	117	292.069	-0.778357	0.58303	-1.71518	0.219779	-3.54155	0.000397787	0.00213419	400.89	395.963	311.906	220.895	255.323	167.439
LIMLP_RS00520	LIMLP_00520	LIC10097	RNA 2',3'-cyclic phosphodiesterase	-	-	Translation, ribosomal structure and biogenesis	INFORMATION STORAGE AND PROCESSING	-	1.24085	NO	-	1928	1199	1010	738	1458	689	1105.9	-0.31133	0.805898	-1.24085	0.161607	-1.92646	0.0540469	0.115126	1238.65	1252.66	1184.31	862.542	1111.22	986.029
LIMLP_RS00525	LIMLP_00525	LIC10098	aminodeoxychorismate synthase component I	-	-	Amino acid transport and metabolism	METABOLISM	-	1.34179	NO	-	1753	1084	957	724	988	646	984.096	-0.424162	0.745272	-1.34179	0.153862	-2.75677	0.00583754	0.0194491	1126.22	1132.52	1122.16	846.18	753.011	924.492
LIMLP_RS00530	LIMLP_00530	LIC10099	histidine kinase	-	-	Signal transduction mechanisms	CELLULAR PROCESSES AND SIGNALING	-	1.32892	NO	-	3389	1788	1588	1094	1940	1182	1726.02	-0.410251	0.752492	-1.32892	0.171807	-2.38785	0.0169471	0.046026	2177.27	1868.03	1862.06	1278.62	1478.58	1691.56
LIMLP_RS00535	LIMLP_00535	LIC10101	PLP-dependent transferase	-	-	Amino acid transport and metabolism	METABOLISM	-	-1.0473	NO	-	1811	1498	1407	1424	1717	1126	1493.78	0.0666799	1.0473	1.0473	0.195659	0.340796	0.733257	0.814991	1163.48	1565.05	1649.82	1664.31	1308.62	1611.42
LIMLP_RS00540	LIMLP_00540	LIC10102	peptide chain release factor 1	-	-	Translation, ribosomal structure and biogenesis	INFORMATION STORAGE AND PROCESSING	-	-1.40807	NO	-	1531	938	925	1283	1543	1132	1223.96	0.493719	1.40807	1.40807	0.177275	2.78504	0.0053521	0.0181814	983.595	979.982	1084.64	1499.51	1176.01	1620.01
LIMLP_RS00545	LIMLP_00545	LIC10103	hypothetical protein	-	-	Function unknown	POORLY CHARACTERIZED	-	1.23784	NO	-	684	339	227	230	529	127	318.922	-0.307826	0.807858	-1.23784	0.29915	-1.029	0.303479	0.437692	439.437	354.173	266.176	268.814	403.181	181.75
LIMLP_RS00550	LIMLP_00550	LIC10104	hypothetical protein	-	-	Function unknown	POORLY CHARACTERIZED	-	-1.36789	NO	-	1849	1037	897	1482	1958	924	1311.64	0.451952	1.36789	1.36789	0.167293	2.70156	0.00690151	0.0221766	1187.89	1083.41	1051.8	1732.1	1492.3	1322.34
LIMLP_RS00555	LIMLP_00555	LIC10105	hypothetical protein	-	-	Function unknown	POORLY CHARACTERIZED	-	1.28498	NO	-	4491	2996	2735	2159	3280	1502	2732.51	-0.361743	0.778224	-1.28498	0.148267	-2.43981	0.0146949	0.041213	2885.25	3130.09	3207.01	2523.35	2499.87	2149.51
LIMLP_RS00560	LIMLP_00560	LIC10106	NUDIX hydrolase	-	-	Replication, recombination and repair	INFORMATION STORAGE AND PROCESSING	-	1.05286	NO	-	2028	966	1036	914	1706	684	1145.71	-0.0743205	0.949789	-1.05286	0.185551	-0.400539	0.688759	0.778012	1302.89	1009.24	1214.79	1068.24	1300.24	978.874
LIMLP_RS00565	LIMLP_00565	LIC10107	rhomboid family intramembrane serine protease	-	-	General function prediction only	POORLY CHARACTERIZED	-	2.0045	NO	-	1389	614	503	250	575	229	530.301	-1.00324	0.498877	-2.0045	0.234762	-4.27345	1.92471e-05	0.000158789	892.366	641.481	589.808	292.189	438.24	327.722
LIMLP_RS00570	LIMLP_00570	LIC10108	hypothetical protein	-	-	Function unknown	POORLY CHARACTERIZED	-	2.26743	NO	up-B	66	48	48	13	26	22	35.888	-1.18106	0.441028	-2.26743	0.370471	-3.18799	0.00143267	0.00616843	42.4019	50.1483	56.2839	15.1938	19.8161	31.4842
LIMLP_RS00580	LIMLP_00580	LIC10110	hypothetical protein	-	-	Cell cycle control, cell division, chromosome partitioning	CELLULAR PROCESSES AND SIGNALING	-	1.60157	NO	-	515	293	277	154	214	183	261.127	-0.679487	0.624387	-1.60157	0.222127	-3.059	0.00222076	0.00880259	330.863	306.114	324.805	179.989	163.102	261.892
LIMLP_RS00600	LIMLP_00595	LIC10112	imidazoleglycerol-phosphate dehydratase	-	-	Amino acid transport and metabolism	METABOLISM	-	1.40175	NO	up-A	5154	3669	3442	1848	4355	1741	3191.84	-0.487231	0.713393	-1.40175	0.200398	-2.43131	0.0150442	0.04187	3311.2	3833.21	4036.02	2159.86	3319.19	2491.55
LIMLP_RS00605	LIMLP_00600	LIC10113	imidazole glycerol phosphate synthase subunit HisH	-	-	Amino acid transport and metabolism	METABOLISM	-	1.90562	NO	-	5200	2489	2106	1138	2059	1059	2137.58	-0.93026	0.524764	-1.90562	0.179173	-5.19196	2.08096e-07	2.8842e-06	3340.75	2600.4	2469.45	1330.05	1569.28	1515.54
LIMLP_RS00610	LIMLP_00605	LIC10114	1-(5-phosphoribosyl)-5-((5- phosphoribosylamino)methylideneamino)imidazole-4- carboxamide isomerase	-	-	Amino acid transport and metabolism	METABOLISM	-	1.47112	NO	-	3577	1975	1453	1138	1866	959	1698.31	-0.556919	0.679752	-1.47112	0.16814	-3.31224	0.000925521	0.0042998	2298.05	2063.4	1703.76	1330.05	1422.18	1372.43
LIMLP_RS00615	LIMLP_00610	LIC10115	hypothetical protein	-	-	Posttranslational modification, protein turnover, chaperones	CELLULAR PROCESSES AND SIGNALING	-	-1.06667	NO	-	3598	1924	1736	2177	2876	1430	2190.01	0.0931083	1.06667	1.06667	0.160058	0.581715	0.560759	0.677407	2311.54	2010.11	2035.6	2544.38	2191.96	2046.48
LIMLP_RS00620	LIMLP_00615	LIC10116	hypothetical protein	-	-	Function unknown	POORLY CHARACTERIZED	-	1.15894	NO	-	190	55	73	73	122	35	82.2528	-0.212804	0.862859	-1.15894	0.342697	-0.620968	0.534621	0.655829	122.066	57.4616	85.5984	85.3192	92.9831	50.0886
LIMLP_RS00625	LIMLP_00620	LIC10117	DUF885 domain-containing protein	-	-	Function unknown	POORLY CHARACTERIZED	-	-1.07134	NO	-	818	583	587	593	904	395	628.379	0.0994167	1.07134	1.07134	0.1829	0.543558	0.586745	0.698051	525.526	609.093	688.305	693.073	688.99	565.285
LIMLP_RS00630	LIMLP_00625	LIC10118	bifunctional hydroxymethylpyrimidine kinase/phosphomethylpyrimidine kinase	-	-	Coenzyme transport and metabolism	METABOLISM	-	-1.89111	NO	-	486	237	253	410	718	417	413.282	0.919231	1.89111	1.89111	0.18455	4.98094	6.32767e-07	7.92484e-06	312.232	247.607	296.663	479.19	547.229	596.769
LIMLP_RS00635	LIMLP_00630	LIC10119	methylated-DNA--protein-cysteine methyltransferase	-	-	Replication, recombination and repair	INFORMATION STORAGE AND PROCESSING	-	1.68475	NO	-	238	193	162	90	140	77	144.431	-0.752534	0.59356	-1.68475	0.217009	-3.46776	0.000524825	0.00269078	152.904	201.638	189.958	105.188	106.702	110.195
LIMLP_RS00640	LIMLP_00635	-	hypothetical protein	-	-	Function unknown	POORLY CHARACTERIZED	-	-1.17075	NO	-	0	0	1	0	0	1	0.433947	0.227438	1.17075	1.17075	3.03334	0.0749794	0.940231	0.959929	0	0	1.17258	0	0	1.4311
LIMLP_RS00645	LIMLP_00640	LIC10120	GHKL domain-containing protein	-	-	Signal transduction mechanisms	CELLULAR PROCESSES AND SIGNALING	-	1.90424	NO	-	1384	929	861	387	638	398	729.578	-0.929213	0.525145	-1.90424	0.16685	-5.56915	2.55987e-08	4.49111e-07	889.154	970.579	1009.59	452.309	486.256	569.579
LIMLP_RS00650	LIMLP_00645	LIC10121	ribosome small subunit-dependent GTPase A	-	-	Translation, ribosomal structure and biogenesis	INFORMATION STORAGE AND PROCESSING	-	1.22326	NO	-	1855	1029	904	705	1002	795	1008.7	-0.290734	0.817486	-1.22326	0.19623	-1.4816	0.138447	0.244797	1191.75	1075.05	1060.01	823.973	763.681	1137.73
LIMLP_RS00655	LIMLP_00650	LIC10122	hypothetical protein	-	-	Function unknown	POORLY CHARACTERIZED	-	1.55789	NO	-	2218	1336	1317	664	1260	745	1194.6	-0.639592	0.641895	-1.55789	0.174049	-3.67478	0.000238057	0.00139611	1424.96	1395.8	1544.29	776.054	960.318	1066.17
LIMLP_RS00660	LIMLP_00655	LIC10123	sigma factor regulatory protein FecR	-	-	Inorganic ion transport and metabolism	METABOLISM	-	1.23179	NO	-	35207	54905	42524	37177	36113	24062	39209	-0.300752	0.811829	-1.23179	0.31048	-0.96867	0.33271	0.467526	22618.8	57362.4	49862.8	43450.9	27523.8	34435.2
LIMLP_RS00665	LIMLP_00660	LIC10124	hypothetical protein	-	-	Carbohydrate transport and metabolism	METABOLISM	-	1.70771	NO	-	5218	3635	3181	2043	2754	1315	2874.77	-0.772061	0.58558	-1.70771	0.159205	-4.84949	1.23779e-06	1.46214e-05	3352.32	3797.69	3729.98	2387.77	2098.98	1881.9
LIMLP_RS00670	LIMLP_00665	LIC10125	tetratricopeptide repeat protein	-	-	General function prediction only	POORLY CHARACTERIZED	-	1.69385	NO	-	12692	10203	8437	5239	6860	3910	7608.97	-0.760305	0.590371	-1.69385	0.16593	-4.58209	4.60351e-06	4.63472e-05	8154	10659.7	9893.06	6123.12	5228.4	5595.61
LIMLP_RS00675	LIMLP_00670	LIC10126	tRNA (guanine-N(7)-)-methyltransferase	-	-	Translation, ribosomal structure and biogenesis	INFORMATION STORAGE AND PROCESSING	-	1.12096	NO	-	567	316	254	233	384	226	313.444	-0.164732	0.892094	-1.12096	0.181085	-0.909697	0.362982	0.500425	364.27	330.143	297.835	272.32	292.668	323.429
LIMLP_RS00680	LIMLP_00675	LIC10127	MBL fold metallo-hydrolase	-	-	Signal transduction mechanisms	CELLULAR PROCESSES AND SIGNALING	-	1.29152	NO	-	5781	2873	2514	1964	3701	1653	2857.54	-0.369064	0.774284	-1.29152	0.172792	-2.13589	0.0326887	0.077891	3714.02	3001.59	2947.87	2295.44	2820.74	2365.61
LIMLP_RS00685	LIMLP_00680	LIC10128	PilZ domain-containing protein	-	-	Signal transduction mechanisms	CELLULAR PROCESSES AND SIGNALING	-	2.34922	NO	-	3213	2585	2040	751	1499	715	1700.07	-1.23218	0.425672	-2.34922	0.181091	-6.80422	1.01595e-11	3.24948e-10	2064.2	2700.7	2392.06	877.736	1142.47	1023.24
LIMLP_RS00690	LIMLP_00685	LIC10129	hypothetical protein	-	-	Translation, ribosomal structure and biogenesis	INFORMATION STORAGE AND PROCESSING	-	2.5673	NO	-	4842	3108	3078	1158	1650	888	2308.14	-1.36025	0.389514	-2.5673	0.144414	-9.41914	4.54805e-21	4.7277e-19	3110.75	3247.1	3609.2	1353.42	1257.56	1270.82
LIMLP_RS00695	LIMLP_00690	LIC10130	YihA family ribosome biogenesis GTP-binding protein	-	-	General function prediction only	POORLY CHARACTERIZED	-	-1.11241	NO	-	3857	3085	2715	2682	4477	2328	3127.16	0.153685	1.11241	1.11241	0.165135	0.930665	0.352027	0.490197	2477.94	3223.08	3183.56	3134.61	3412.18	3331.6
LIMLP_RS00700	LIMLP_00695	LIC10131	tRNA(Ile)-lysidine synthetase	-	-	Cell cycle control, cell division, chromosome partitioning	CELLULAR PROCESSES AND SIGNALING	-	-1.12204	NO	-	2821	1762	1583	1988	2653	1282	1948.26	0.16613	1.12204	1.12204	0.154521	1.07513	0.282316	0.415824	1812.36	1840.86	1856.19	2323.49	2022	1834.67
LIMLP_RS00705	LIMLP_00700	LIC10132	sigma-54-dependent Fis family transcriptional regulator	-	-	Signal transduction mechanisms	CELLULAR PROCESSES AND SIGNALING	-	-1.09394	NO	-	3130	2164	2011	2269	3173	1522	2313.03	0.129537	1.09394	1.09394	0.156862	0.825805	0.408915	0.543564	2010.88	2260.85	2358.06	2651.91	2418.32	2178.14
LIMLP_RS00710	LIMLP_00705	LIC10133	hypothetical protein	-	-	Function unknown	POORLY CHARACTERIZED	-	3.78431	NO	down-A	6	3	3	0	3	0	2.1322	-1.92003	0.264249	-3.78431	1.41051	-1.36123	0.173441	0.290911	3.85471	3.13427	3.51774	0	2.28647	0
LIMLP_RS00715	LIMLP_00710	LIC10134	DUF3095 domain-containing protein	-	-	Function unknown	POORLY CHARACTERIZED	-	-1.12456	NO	-	726	484	419	517	668	372	518.189	0.169359	1.12456	1.12456	0.161575	1.04818	0.294557	0.429141	466.42	505.662	491.311	604.247	509.121	532.37
LIMLP_RS00720	LIMLP_00715	LIC10135	SET domain-containing protein-lysine N-methyltransferase	-	-	General function prediction only	POORLY CHARACTERIZED	-	2.38988	NO	up-B	1020	557	514	173	390	188	434.737	-1.25694	0.418432	-2.38988	0.196999	-6.38042	1.766e-10	4.45032e-09	655.301	581.93	602.706	202.195	297.241	269.047
LIMLP_RS00725	LIMLP_00720	LIC10136	ABC transporter ATP-binding protein	-	-	Defense mechanisms	CELLULAR PROCESSES AND SIGNALING	-	2.11774	NO	-	17973	15304	11937	4917	7942	5460	10191.1	-1.08253	0.472201	-2.11774	0.195023	-5.55076	2.84426e-08	4.95657e-07	11546.8	15989	13997.1	5746.78	6053.05	7813.82
LIMLP_RS00730	LIMLP_00725	LIC10137	ACT domain-containing protein	-	-	Posttranslational modification, protein turnover, chaperones	CELLULAR PROCESSES AND SIGNALING	-	1.52848	NO	-	5842	3404	2877	1863	3210	1653	2945.43	-0.612094	0.654247	-1.52848	0.140568	-4.35442	1.33419e-05	0.00011679	3753.21	3556.35	3373.51	2177.39	2446.52	2365.61
LIMLP_RS00735	LIMLP_00730	LIC10138	hypothetical protein	-	-	Signal transduction mechanisms	CELLULAR PROCESSES AND SIGNALING	-	1.51539	NO	-	5338	3635	3145	2160	2938	1705	3019.77	-0.599684	0.659898	-1.51539	0.140704	-4.26202	2.0259e-05	0.000164526	3429.41	3797.69	3687.77	2524.51	2239.22	2440.03
LIMLP_RS00740	LIMLP_00735	LIC10139	hypothetical protein	-	-	Signal transduction mechanisms	CELLULAR PROCESSES AND SIGNALING	-	1.08104	NO	-	347	202	191	150	308	137	210.676	-0.112421	0.925035	-1.08104	0.198188	-0.567242	0.57055	0.684857	222.931	211.041	223.963	175.313	234.744	196.061
LIMLP_RS00745	LIMLP_00740	LIC10140	chorismate synthase	-	-	Amino acid transport and metabolism	METABOLISM	-	-1.07222	NO	-	3432	2257	2047	2192	2660	2013	2405.54	0.1006	1.07222	1.07222	0.17716	0.567848	0.570138	0.684857	2204.9	2358.02	2400.27	2561.91	2027.34	2880.81
LIMLP_RS00750	LIMLP_00745	LIC10141	NADH dehydrogenase	-	-	Energy production and conversion	METABOLISM	-	1.07039	NO	-	7685	4596	4198	3975	5620	3334	4726.98	-0.0981371	0.934239	-1.07039	0.132969	-0.738045	0.460487	0.592361	4937.25	4801.7	4922.49	4645.81	4283.32	4771.29
LIMLP_RS00755	LIMLP_00750	LIC10142	NADH-quinone oxidoreductase subunit I	-	-	Energy production and conversion	METABOLISM	-	1.34594	NO	-	2756	1423	1217	899	1611	841	1361.07	-0.428611	0.742977	-1.34594	0.165129	-2.59562	0.00944208	0.0286501	1770.6	1486.69	1427.03	1050.71	1227.83	1203.56
LIMLP_RS00760	LIMLP_00755	LIC10143	homeobox-like and winged helix-like DNA-binding domain-containing protein	IPR007367[F] Protein of unknown function DUF433 IPR009057[H] Homeobox-like domain superfamily IPR036388[H] Winged helix-like DNA-binding domain superfamily	Q72VZ8	General function prediction only	POORLY CHARACTERIZED	-	4.28945	up	-	2051	1600	1307	475	422	123	929.11	-2.10079	0.23313	-4.28945	0.327978	-6.40528	1.50093e-10	3.87631e-09	1317.67	1671.61	1532.56	555.159	321.63	176.026
LIMLP_RS00765	LIMLP_00760	LIC10144	RNA polymerase sigma factor	-	-	Transcription	INFORMATION STORAGE AND PROCESSING	-	2.05545	NO	-	1719	952	929	425	803	306	789.16	-1.03945	0.486511	-2.05545	0.181298	-5.73339	9.84446e-09	1.8606e-07	1104.38	994.609	1089.33	496.722	612.012	437.917
LIMLP_RS00770	LIMLP_00765	LIC10145	hypothetical protein	-	-	Cell cycle control, cell division, chromosome partitioning	CELLULAR PROCESSES AND SIGNALING	-	1.86874	NO	-	6056	3992	4065	1930	3040	1600	3281.72	-0.902064	0.535121	-1.86874	0.148197	-6.08693	1.15093e-09	2.60086e-08	3890.69	4170.67	4766.54	2255.7	2316.96	2289.76
LIMLP_RS00775	LIMLP_00770	LIC10149	DsbA family oxidoreductase	-	-	Secondary metabolites biosynthesis, transport and catabolism	METABOLISM	-	1.49326	NO	-	761	415	310	208	349	249	358.57	-0.578466	0.669676	-1.49326	0.215766	-2.68098	0.00734065	0.0232996	488.906	433.574	363.5	243.101	265.993	356.344
LIMLP_RS00785	LIMLP_00780	LIC10150	valine--pyruvate transaminase	-	-	Amino acid transport and metabolism	METABOLISM	-	-1.62639	NO	-	2366	1385	1262	1955	3189	1760	1946.83	0.701674	1.62639	1.62639	0.136266	5.14929	2.6148e-07	3.50721e-06	1520.04	1446.99	1479.8	2284.92	2430.52	2518.74
LIMLP_RS00790	LIMLP_00785	LIC10151	hypothetical protein	-	-	Function unknown	POORLY CHARACTERIZED	-	-1.33668	NO	-	6036	3563	3448	4087	6333	4167	4535.04	0.418655	1.33668	1.33668	0.156954	2.66737	0.00764467	0.0239356	3877.84	3722.47	4043.06	4776.71	4826.74	5963.4
LIMLP_RS00805	LIMLP_00800	LIC10154	50S ribosomal protein L34	-	-	Translation, ribosomal structure and biogenesis	INFORMATION STORAGE AND PROCESSING	-	-1.695	NO	-	3238	3474	2948	6347	5604	2686	4116.61	0.761281	1.695	1.695	0.289012	2.63408	0.00843645	0.0260228	2080.26	3629.49	3456.77	7418.1	4271.13	3843.94
LIMLP_RS00815	LIMLP_00815	LIC10156	membrane protein insertion efficiency factor YidD	-	-	General function prediction only	POORLY CHARACTERIZED	-	-1.13304	NO	-	1106	295	267	416	742	322	474.062	0.180203	1.13304	1.13304	0.311125	0.579198	0.562456	0.678865	710.552	308.203	313.079	486.203	565.52	460.815
LIMLP_RS00820	LIMLP_00820	LIC10157	membrane protein insertase YidC	-	-	Intracellular trafficking, secretion, and vesicular transport	CELLULAR PROCESSES AND SIGNALING	-	-1.84717	NO	-	2986	2430	2110	5159	4522	2323	3288.63	0.885313	1.84717	1.84717	0.252772	3.50242	0.000461059	0.00241446	1918.36	2538.76	2474.14	6029.62	3446.47	3324.45
LIMLP_RS00825	LIMLP_00825	LIC10158	KH domain-containing protein	-	-	General function prediction only	POORLY CHARACTERIZED	-	-1.6889	NO	down-B	3042	3147	2012	5134	4305	2484	3406.29	0.75608	1.6889	1.6889	0.273495	2.76452	0.00570075	0.0190711	1954.34	3287.85	2359.23	6000.4	3281.09	3554.86
LIMLP_RS00830	LIMLP_00830	LIC10159	tRNA uridine-5-carboxymethylaminomethyl(34) synthesis GTPase MnmE	-	-	General function prediction only	POORLY CHARACTERIZED	-	1.10256	NO	-	1522	976	753	807	1171	542	915.296	-0.140856	0.906981	-1.10256	0.160841	-0.875749	0.381166	0.516924	977.812	1019.68	882.953	943.187	892.486	775.657
LIMLP_RS00835	LIMLP_00835	LIC10160	malate dehydrogenase	-	-	Energy production and conversion	METABOLISM	-	1.11581	NO	-	2020	969	837	802	1285	725	1040.97	-0.158095	0.896208	-1.11581	0.174318	-0.906932	0.364443	0.501606	1297.75	1012.37	981.45	937.343	979.372	1037.55
LIMLP_RS00840	LIMLP_00840	LIC10161	hypothetical protein	-	-	Function unknown	POORLY CHARACTERIZED	-	-1.00473	NO	-	4901	3019	2996	3112	4203	2110	3279.33	0.0068144	1.00473	1.00473	0.150957	0.0451414	0.963995	0.975727	3148.66	3154.12	3513.05	3637.17	3203.35	3019.62
LIMLP_RS00845	LIMLP_00845	LIC10162	class II fumarate hydratase	-	-	Energy production and conversion	METABOLISM	-	-1.5928	NO	-	2290	1238	1389	2684	2639	1292	1898.43	0.671569	1.5928	1.5928	0.228836	2.93472	0.0033385	0.0123611	1471.22	1293.41	1628.71	3136.94	2011.33	1848.98
LIMLP_RS00850	LIMLP_00850	-	hypothetical protein	-	-	Function unknown	POORLY CHARACTERIZED	-	2.31178	NO	down-A	31	18	30	8	7	13	17.8648	-1.209	0.432567	-2.31178	0.548125	-2.20571	0.0274043	0.0677048	19.916	18.8056	35.1774	9.35005	5.3351	18.6043
LIMLP_RS00855	LIMLP_00855	LIC10163	hypothetical protein	-	-	Function unknown	POORLY CHARACTERIZED	-	2.72334	NO	down-A	143	102	95	43	45	20	70.5011	-1.44538	0.367196	-2.72334	0.291067	-4.96579	6.84232e-07	8.48879e-06	91.8707	106.565	111.395	50.2565	34.2971	28.622
LIMLP_RS00860	LIMLP_00860	LIC10164	hypothetical protein	-	Q72VY1	Function unknown	POORLY CHARACTERIZED	-	3.23747	up	down-A	79	56	83	17	36	10	44.7003	-1.69487	0.308883	-3.23747	0.392044	-4.32316	1.53811e-05	0.000131324	50.7537	58.5064	97.3242	19.8689	27.4376	14.311
LIMLP_RS00865	LIMLP_00865	LIC10165	host-nuclease inhibitor	IPR009951[F] Host-nuclease inhibitor protein Gam	Q72VY0	General function prediction only	POORLY CHARACTERIZED	-	4.52322	up	down-A	650	818	947	200	196	100	484.814	-2.17735	0.221082	-4.52322	0.334232	-6.51448	7.29402e-11	2.03547e-09	417.594	854.611	1110.43	233.751	149.383	143.11
LIMLP_RS00870	LIMLP_00870	LIC10166	hypothetical protein	IPR001387[D] Cro/C1-type helix-turn-helix domain IPR013096[D] Cupin 2, conserved barrel IPR010982[H] Lambda repressor-like, DNA-binding domain superfamily IPR011051[H] RmlC-like cupin domain superfamily IPR014710[H] RmlC-like jelly roll fold	Q72VX9	Function unknown	POORLY CHARACTERIZED	-3.5186	4.97114	up	down-A	446	506	530	119	118	41	287.39	-2.31358	0.201161	-4.97114	0.342048	-6.7639	1.3433e-11	4.13737e-10	286.534	528.647	621.468	139.082	89.9345	58.6752
LIMLP_RS00875	LIMLP_00875	-	hypothetical protein	IPR001387[D] Cro/C1-type helix-turn-helix domain IPR013096[D] Cupin 2, conserved barrel IPR010982[H] Lambda repressor-like, DNA-binding domain superfamily IPR011051[H] RmlC-like cupin domain superfamily IPR014710[H] RmlC-like helly roll fold	Q72T67	Function unknown	POORLY CHARACTERIZED	-4.09823	5.4927	up	down-A	220	220	239	44	54	17	128.057	-2.45751	0.18206	-5.4927	0.334414	-7.34871	2.0013e-13	8.94777e-12	141.34	229.847	280.247	51.4253	41.1565	24.3287
LIMLP_RS00880	LIMLP_00880	LIC10167	hypothetical protein	-	Q72VX8	Function unknown	POORLY CHARACTERIZED	-	4.99831	up	down-A	464	497	569	141	122	27	296.826	-2.32144	0.200068	-4.99831	0.637428	-3.64189	0.000270648	0.00155291	298.098	519.244	667.198	164.795	92.9831	38.6397
LIMLP_RS00885	LIMLP_00885	LIC10711	hypothetical protein	IPR018976[D] Imelysin-like domain IPR034984[D] IPPA, imelysin-like domain IPR038352[H] Imelysin-like domain superfamily	Q72UE6	Function unknown	POORLY CHARACTERIZED	-4.26043	5.43186	up	down-A	489	516	632	140	119	27	314.548	-2.44145	0.184099	-5.43186	0.645645	-3.78141	0.000155944	0.000966342	314.159	539.095	741.071	163.626	90.6967	38.6397
LIMLP_RS00890	LIMLP_00890	LIC10168	XRE family transcriptional regulator	-	-	Transcription	INFORMATION STORAGE AND PROCESSING	-	1.67396	NO	-	3564	1772	1287	896	1341	916	1505.04	-0.743269	0.597384	-1.67396	0.205398	-3.61868	0.000296113	0.00167288	2289.7	1851.31	1509.11	1047.21	1022.05	1310.89
LIMLP_RS00900	LIMLP_00900	LIC10169	DNA-binding protein	-	-	General function prediction only	POORLY CHARACTERIZED	-	1.04958	NO	down-A	22	12	15	10	25	7	14.1698	-0.0698102	0.952763	-1.04958	0.510511	-0.136746	0.891232	0.927595	14.134	12.5371	17.5887	11.6876	19.0539	10.0177
LIMLP_RS00905	LIMLP_00905	LIC10170	hypothetical protein	-	-	Function unknown	POORLY CHARACTERIZED	-3.29208	1.47853	NO	down-A	17	9	7	3	14	3	7.83372	-0.564167	0.676346	-1.47853	0.691537	-0.815816	0.414605	0.550249	10.9217	9.40281	8.20806	3.50627	10.6702	4.29331
LIMLP_RS00910	LIMLP_00910	LIC10171	hypothetical protein	-	-	Function unknown	POORLY CHARACTERIZED	-3.73472	1.60432	NO	down-A	14	9	9	6	7	4	7.83707	-0.68196	0.623318	-1.60432	0.651342	-1.04701	0.295096	0.429776	8.99433	9.40281	10.5532	7.01254	5.3351	5.72441
LIMLP_RS00915	LIMLP_00915	LIC10172	hypothetical protein	-	-	Function unknown	POORLY CHARACTERIZED	-	1.31034	NO	-	231	92	88	62	139	61	102.235	-0.389943	0.76316	-1.31034	0.274437	-1.42088	0.155352	0.266738	148.406	96.1176	103.187	72.4629	105.94	87.2972
LIMLP_RS00920	LIMLP_00920	LIC10173	hypothetical protein	-	-	Function unknown	POORLY CHARACTERIZED	-3.56524	2.91052	NO	up-B	25	21	16	7	10	2	12.5713	-1.54128	0.343581	-2.91052	0.573505	-2.68747	0.00719957	0.0229745	16.0613	21.9399	18.7613	8.1813	7.62157	2.8622
LIMLP_RS00925	LIMLP_00925	LIC10174	hypothetical protein	-	-	Function unknown	POORLY CHARACTERIZED	-	2.31919	NO	-	21	15	16	5	11	4	11.3127	-1.21362	0.431185	-2.31919	0.57451	-2.11245	0.0346479	0.0814393	13.4915	15.6714	18.7613	5.84378	8.38373	5.72441
LIMLP_RS00930	LIMLP_00930	LIC10175	hypothetical protein	-	-	Function unknown	POORLY CHARACTERIZED	-3.12531	1.43805	NO	-	198	159	122	77	149	68	122.875	-0.524113	0.695387	-1.43805	0.230057	-2.27819	0.0227154	0.0582311	127.206	166.116	143.055	89.9943	113.561	97.3149
LIMLP_RS00935	LIMLP_00935	LIC10176	hypothetical protein	-	-	Function unknown	POORLY CHARACTERIZED	-3.20206	1.26067	NO	-	66	65	38	41	52	24	46.1278	-0.334187	0.793231	-1.26067	0.329719	-1.01355	0.310796	0.444424	42.4019	67.9092	44.5581	47.919	39.6322	34.3464
LIMLP_RS00940	LIMLP_00940	LIC10177	hypothetical protein	-	-	Function unknown	POORLY CHARACTERIZED	-	1.03923	NO	-	67	59	54	46	62	42	54.8545	-0.0555166	0.96225	-1.03923	0.298989	-0.185681	0.852695	0.901247	43.0443	61.6407	63.3193	53.7628	47.2537	60.1063
LIMLP_RS00950	LIMLP_00950	LIC10178	hypothetical protein	-	-	Function unknown	POORLY CHARACTERIZED	-	-1.10209	NO	-	248	157	124	145	242	113	164.064	0.14024	1.10209	1.10209	0.195633	0.716853	0.473465	0.604442	159.328	164.027	145.4	169.47	184.442	161.714
LIMLP_RS00955	LIMLP_00955	LIC10179	hypothetical protein	-	-	Function unknown	POORLY CHARACTERIZED	-	-1.47113	NO	-	99	39	34	63	91	51	60.0317	0.556926	1.47113	1.47113	0.296744	1.87679	0.0605473	0.126574	63.6028	40.7455	39.8677	73.6317	69.3563	72.9862
LIMLP_RS00960	LIMLP_00960	LIC10180	LysM peptidoglycan-binding domain-containing protein	-	-	Cell wall/membrane/envelope biogenesis	CELLULAR PROCESSES AND SIGNALING	-	-1.62191	NO	-	50	33	33	48	77	38	45.7438	0.697693	1.62191	1.62191	0.297384	2.3461	0.0189708	0.0503708	32.1226	34.477	38.6952	56.1003	58.6861	54.3819
LIMLP_RS00965	LIMLP_00965	LIC10181	hypothetical protein	-	-	Function unknown	POORLY CHARACTERIZED	-	1.0614	NO	-	222	120	141	112	176	100	140.247	-0.0859726	0.942149	-1.0614	0.212779	-0.404047	0.686178	0.775728	142.624	125.371	165.334	130.901	134.14	143.11
LIMLP_RS00970	LIMLP_00970	LIC10182	hypothetical protein	-	-	Function unknown	POORLY CHARACTERIZED	-	-1.38421	NO	-	149	80	70	95	161	91	104.226	0.469067	1.38421	1.38421	0.225445	2.08062	0.0374683	0.0866041	95.7254	83.5806	82.0806	111.032	122.707	130.23
LIMLP_RS00975	LIMLP_00975	LIC10183	hypothetical protein	-	-	Function unknown	POORLY CHARACTERIZED	-	-1.15299	NO	-	163	122	98	126	144	101	124.775	0.205379	1.15299	1.15299	0.230241	0.892018	0.372384	0.50931	104.72	127.46	114.913	147.263	109.751	144.541
LIMLP_RS00980	LIMLP_00980	LIC10184	hypothetical protein	-	-	Function unknown	POORLY CHARACTERIZED	-	-1.13591	NO	-	403	336	253	331	403	234	322.582	0.183853	1.13591	1.13591	0.199169	0.923104	0.355953	0.49368	258.908	351.038	296.663	386.858	307.149	334.878
LIMLP_RS00985	LIMLP_00985	LIC10185	hypothetical protein	-	-	Function unknown	POORLY CHARACTERIZED	-	-1.10908	NO	-	177	121	90	122	149	90	121.768	0.149364	1.10908	1.10908	0.220605	0.677063	0.498366	0.625666	113.714	126.416	105.532	142.588	113.561	128.799
LIMLP_RS00990	LIMLP_00990	LIC10186	hypothetical protein	-	-	Function unknown	POORLY CHARACTERIZED	-	1.55329	NO	-	118	64	47	35	61	28	54.209	-0.635328	0.643794	-1.55329	0.290923	-2.18384	0.0289742	0.0707842	75.8094	66.8644	55.1113	40.9065	46.4916	40.0708
LIMLP_RS00995	LIMLP_00995	LIC10187	hypothetical protein	-	-	Function unknown	POORLY CHARACTERIZED	-	1.15424	NO	-	463	276	265	186	348	206	278.995	-0.206938	0.866374	-1.15424	0.189301	-1.09316	0.274322	0.407367	297.455	288.353	310.734	217.389	265.231	294.807
LIMLP_RS01005	LIMLP_01005	LIC10189	hypothetical protein	-	-	Function unknown	POORLY CHARACTERIZED	-	1.17849	NO	-	590	344	308	242	434	223	338.725	-0.236937	0.848545	-1.17849	0.168335	-1.40753	0.15927	0.271079	379.047	359.396	361.155	282.839	330.776	319.136
LIMLP_RS01010	LIMLP_01010	LIC10190	hypothetical protein	-	-	Carbohydrate transport and metabolism	METABOLISM	-	1.62665	NO	-	609	376	358	181	318	201	324.238	-0.701901	0.614762	-1.62665	0.18589	-3.7759	0.000159429	0.000983539	391.253	392.829	419.784	211.545	242.366	287.651
LIMLP_RS01015	LIMLP_01015	LIC10191	OmpA family protein	-	-	Cell wall/membrane/envelope biogenesis	CELLULAR PROCESSES AND SIGNALING	-	-1.95109	NO	-	18595	26934	22614	52878	46048	23091	32757.6	0.964284	1.95109	1.95109	0.328739	2.93328	0.00335403	0.0123965	11946.4	28139.5	26516.7	61801.5	35095.8	33045.6
LIMLP_RS01020	LIMLP_01020	LIC10192	RluA family pseudouridine synthase	-	-	Translation, ribosomal structure and biogenesis	INFORMATION STORAGE AND PROCESSING	-	1.41971	NO	-	897	656	576	393	650	283	549.462	-0.505599	0.704368	-1.41971	0.172527	-2.93056	0.00338356	0.0124945	576.28	685.361	675.406	459.321	495.402	405.002
LIMLP_RS01025	LIMLP_01025	LIC10193	carbon-nitrogen family hydrolase	-	-	General function prediction only	POORLY CHARACTERIZED	-	1.02126	NO	-	1507	1158	864	945	1216	765	1052.86	-0.030346	0.979185	-1.02126	0.170524	-0.177957	0.858757	0.906272	968.176	1209.83	1013.11	1104.48	926.783	1094.79
LIMLP_RS01030	LIMLP_01030	LIC10194	SDR family oxidoreductase	-	-	General function prediction only	POORLY CHARACTERIZED	-	1.3831	NO	-	483	392	337	238	348	182	319.811	-0.467902	0.723015	-1.3831	0.188565	-2.48138	0.0130875	0.0374005	310.304	409.545	395.16	278.164	265.231	260.461
LIMLP_RS01035	LIMLP_01035	LIC10195	DNA repair photolyase	-	-	Replication, recombination and repair	INFORMATION STORAGE AND PROCESSING	-	1.42496	NO	-	676	558	468	335	420	271	444.251	-0.510917	0.701776	-1.42496	0.193662	-2.63819	0.00833489	0.0257669	434.298	582.974	548.768	391.533	320.106	387.829
LIMLP_RS01040	LIMLP_01040	LIC10196	hypothetical protein	-	-	Nucleotide transport and metabolism	METABOLISM	-	1.17332	NO	-	696	429	411	310	513	294	425.221	-0.230598	0.852281	-1.17332	0.162124	-1.42235	0.154923	0.266407	447.147	448.201	481.931	362.315	390.986	420.744
LIMLP_RS01045	LIMLP_01045	LIC10197	DUF1232 domain-containing protein	-	-	Function unknown	POORLY CHARACTERIZED	-	-1.35989	NO	-	347	261	190	325	380	215	282.593	0.443494	1.35989	1.35989	0.199593	2.22199	0.0262838	0.0653869	222.931	272.682	222.79	379.846	289.62	307.687
LIMLP_RS01050	LIMLP_01050	LIC10198	inositol monophosphatase	-	-	Carbohydrate transport and metabolism	METABOLISM	-	-1.42518	NO	-	1689	889	803	1351	1635	973	1195.51	0.511147	1.42518	1.42518	0.1674	3.05346	0.00226222	0.00893288	1085.1	928.789	941.582	1578.99	1246.13	1392.46
LIMLP_RS01055	LIMLP_01055	LIC10199	glycosyltransferase family 1 protein	-	-	Cell wall/membrane/envelope biogenesis	CELLULAR PROCESSES AND SIGNALING	-	1.32704	NO	-	740	495	454	332	506	261	445.353	-0.40821	0.753558	-1.32704	0.157621	-2.58982	0.0096025	0.0290169	475.415	517.155	532.352	388.027	385.651	373.518
LIMLP_RS01060	LIMLP_01060	LIC10200	glycosyltransferase	-	-	Cell wall/membrane/envelope biogenesis	CELLULAR PROCESSES AND SIGNALING	-	1.4745	NO	-	464	290	314	184	318	137	270.458	-0.560221	0.678198	-1.4745	0.193309	-2.89807	0.00375471	0.0135757	298.098	302.98	368.19	215.051	242.366	196.061
LIMLP_RS01065	LIMLP_01065	LIC10201	glycosyltransferase	-	-	Cell wall/membrane/envelope biogenesis	CELLULAR PROCESSES AND SIGNALING	-	1.33432	NO	-	684	361	356	253	427	212	359.761	-0.416103	0.749447	-1.33432	0.168842	-2.46445	0.0137223	0.0390003	439.437	377.157	417.439	295.695	325.441	303.394
LIMLP_RS01070	LIMLP_01070	LIC10202	hypothetical protein	-	-	Function unknown	POORLY CHARACTERIZED	-	-1.09919	NO	-	2385	1613	1425	1627	2365	1164	1709.71	0.136447	1.09919	1.09919	0.144295	0.94561	0.344348	0.481277	1532.25	1685.19	1670.93	1901.57	1802.5	1665.8
LIMLP_RS01075	LIMLP_01075	LIC10203	NAD-dependent epimerase/dehydratase family protein	-	-	Carbohydrate transport and metabolism	METABOLISM	-	1.14541	NO	-	1372	651	652	542	1006	440	725.997	-0.195866	0.873049	-1.14541	0.180628	-1.08436	0.278205	0.410932	881.445	680.137	764.522	633.466	766.73	629.685
LIMLP_RS01080	LIMLP_01080	LIC10204	protoheme IX farnesyltransferase	-	-	Posttranslational modification, protein turnover, chaperones	CELLULAR PROCESSES AND SIGNALING	-	1.09492	NO	-	2464	1752	1849	1575	1824	1305	1780.01	-0.130832	0.913305	-1.09492	0.195577	-0.668954	0.503525	0.63005	1583	1830.41	2168.1	1840.79	1390.17	1867.59
LIMLP_RS01085	LIMLP_01085	LIC10205	heme A synthase	-	-	Posttranslational modification, protein turnover, chaperones	CELLULAR PROCESSES AND SIGNALING	-	1.20276	NO	-	2615	1678	1739	1390	1722	1128	1670.59	-0.266353	0.831418	-1.20276	0.169176	-1.57441	0.115392	0.211565	1680.01	1753.1	2039.12	1624.57	1312.43	1614.28
LIMLP_RS01090	LIMLP_01090	LIC10206	hypothetical protein	-	-	Function unknown	POORLY CHARACTERIZED	-	1.39468	NO	-	6868	6606	5048	4292	4689	2631	4931.42	-0.479933	0.717011	-1.39468	0.218897	-2.19251	0.0283428	0.0696097	4412.36	6901.66	5919.19	5016.3	3573.75	3765.23
LIMLP_RS01095	LIMLP_01095	LIC10207	SCO family protein	-	-	General function prediction only	POORLY CHARACTERIZED	-	1.68077	NO	-	11423	5493	4484	2964	5547	2247	4873.83	-0.749121	0.594966	-1.68077	0.192902	-3.88343	0.000102992	0.000677597	7338.73	5738.85	5257.85	3464.19	4227.68	3215.69
LIMLP_RS01100	LIMLP_01100	LIC10208	cytochrome c oxidase subunit II	-	-	Energy production and conversion	METABOLISM	-	-1.16106	NO	-	17174	15234	13775	19382	18793	9129	15523.7	0.215439	1.16106	1.16106	0.248664	0.866386	0.386279	0.521815	11033.5	15915.8	16152.3	22652.8	14323.2	13064.5
LIMLP_RS01105	LIMLP_01105	LIC10209	cytochrome c oxidase subunit I	-	-	Energy production and conversion	METABOLISM	-	-1.28766	NO	-	29367	26833	23975	38766	35504	16925	28600.4	0.364754	1.28766	1.28766	0.264701	1.37798	0.168208	0.284082	18866.9	28034	28112.6	45308	27059.6	24221.4
LIMLP_RS01110	LIMLP_01110	LIC10210	cytochrome c oxidase subunit 3 family protein	-	-	Energy production and conversion	METABOLISM	-	-1.059	NO	-	8609	8018	6837	9055	8649	4221	7523.39	0.0826966	1.059	1.059	0.253997	0.325581	0.744742	0.821389	5530.87	8376.86	8016.93	10583.1	6591.89	6040.68
LIMLP_RS01120	LIMLP_01120	LIC10211	hypothetical protein	-	-	Function unknown	POORLY CHARACTERIZED	-	1.21825	NO	-	603	496	461	408	437	263	438.742	-0.284805	0.820853	-1.21825	0.216771	-1.31385	0.188897	0.309103	387.399	518.199	540.56	476.853	333.063	376.38
LIMLP_RS01125	LIMLP_01125	LIC10213	hypothetical protein	-	-	Function unknown	POORLY CHARACTERIZED	-3.6025	-1.06428	NO	-	3530	1363	1387	1859	2686	1007	1829.87	0.0898838	1.06428	1.06428	0.234188	0.383811	0.701119	0.787906	2267.86	1424	1626.37	2172.72	2047.15	1441.12
LIMLP_RS01130	LIMLP_01130	LIC10214	transcriptional regulator	-	-	Transcription	INFORMATION STORAGE AND PROCESSING	-	-1.23945	NO	-	20956	11454	10108	12976	16406	12960	13916.5	0.309701	1.23945	1.23945	0.18557	1.66892	0.095134	0.181786	13463.2	11966.6	11852.4	15165.8	12503.9	18547.1
LIMLP_RS01135	LIMLP_01135	LIC10215	PIN/TRAM domain-containing protein	-	-	General function prediction only	POORLY CHARACTERIZED	-	-1.25059	NO	-	9406	5857	5270	8242	8043	5015	6880.24	0.322612	1.25059	1.25059	0.194887	1.65538	0.0978474	0.185691	6042.91	6119.14	6179.5	9632.89	6130.03	7176.98
LIMLP_RS01140	LIMLP_01140	LIC10216	phosphoenolpyruvate carboxykinase (ATP)	-	-	Energy production and conversion	METABOLISM	-	1.0421	NO	-	27518	23295	19236	22178	19703	14693	21089.5	-0.0594968	0.959599	-1.0421	0.228775	-0.260067	0.794812	0.861755	17679	24337.6	22555.8	25920.7	15016.8	21027.2
LIMLP_RS01145	LIMLP_01145	LIC10218	hypothetical protein	-	-	General function prediction only	POORLY CHARACTERIZED	-	1.36939	NO	-	1297	541	448	377	701	301	554.908	-0.453529	0.730254	-1.36939	0.223942	-2.02521	0.042846	0.0961435	833.261	565.214	525.316	440.621	534.272	430.762
LIMLP_RS01150	LIMLP_01150	LIC10219	hypothetical protein	-	-	Function unknown	POORLY CHARACTERIZED	-	1.20736	NO	-	2784	1990	1617	1275	2061	1197	1756.29	-0.271857	0.828253	-1.20736	0.149997	-1.81242	0.069922	0.141892	1788.59	2079.07	1896.06	1490.16	1570.81	1713.03
LIMLP_RS01155	LIMLP_01155	LIC10220	ParA family protein	-	-	Cell cycle control, cell division, chromosome partitioning	CELLULAR PROCESSES AND SIGNALING	-	1.00694	NO	-	2613	1681	1428	1519	2094	1191	1697.52	-0.00998298	0.993104	-1.00694	0.138129	-0.072273	0.942385	0.961343	1678.73	1756.24	1674.44	1775.34	1595.96	1704.44
LIMLP_RS01160	LIMLP_01160	LIC10221	Asp-tRNA(Asn)/Glu-tRNA(Gln) amidotransferase GatCAB subunit B	-	-	Translation, ribosomal structure and biogenesis	INFORMATION STORAGE AND PROCESSING	-	-1.02474	NO	-	15308	10555	8366	9802	10081	8592	10351.2	0.0352588	1.02474	1.02474	0.204414	0.172487	0.863054	0.909422	9834.66	11027.4	9809.81	11456.2	7683.3	12296
LIMLP_RS01165	LIMLP_01165	LIC10222	DNA polymerase III subunit alpha	-	-	Replication, recombination and repair	INFORMATION STORAGE AND PROCESSING	-	-1.20191	NO	-	9569	7136	5651	6335	10258	6353	7423.89	0.265328	1.20191	1.20191	0.16064	1.65169	0.0985973	0.186773	6147.63	7455.39	6626.25	7404.07	7818.2	9091.79
LIMLP_RS01175	LIMLP_01175	LIC10224	M23 family metallopeptidase	-	-	Cell wall/membrane/envelope biogenesis	CELLULAR PROCESSES AND SIGNALING	-	1.1373	NO	-	5387	3329	3113	2785	4227	1978	3316.08	-0.185608	0.879279	-1.1373	0.140578	-1.32032	0.186728	0.30652	3460.89	3478	3650.24	3254.99	3221.64	2830.72
LIMLP_RS01180	LIMLP_01180	LIC10225	sigma-70 family RNA polymerase sigma factor	-	-	Transcription	INFORMATION STORAGE AND PROCESSING	-	1.28602	NO	-	3884	2567	2363	1970	2668	1287	2354.28	-0.36291	0.777595	-1.28602	0.155249	-2.3376	0.0194081	0.0513186	2495.28	2681.89	2770.81	2302.45	2033.43	1841.83
LIMLP_RS01185	LIMLP_01185	LIC10226	hypothetical protein	-	-	Function unknown	POORLY CHARACTERIZED	-	2.48919	NO	-	6611	6306	5355	2474	3111	1125	3997.87	-1.31568	0.401737	-2.48919	0.252105	-5.21876	1.80121e-07	2.57369e-06	4247.25	6588.24	6279.17	2891.5	2371.07	1609.99
LIMLP_RS01190	LIMLP_01190	LIC10227	CHAT domain-containing protein	-	-	General function prediction only	POORLY CHARACTERIZED	-	2.1335	NO	-	5507	3441	2809	1461	2125	1090	2552.3	-1.09322	0.468714	-2.1335	0.137403	-7.95633	1.77222e-15	1.08366e-13	3537.98	3595.01	3293.78	1707.55	1619.58	1559.9
LIMLP_RS01195	LIMLP_01195	LIC10228	hypothetical protein	-	-	Function unknown	POORLY CHARACTERIZED	-	2.30469	NO	-	1268	652	601	238	447	235	525.948	-1.20457	0.433897	-2.30469	0.17695	-6.80744	9.93532e-12	3.20241e-10	814.63	681.182	704.721	278.164	340.684	336.309
LIMLP_RS01200	LIMLP_01200	-	putative lipoprotein	-	-	Posttranslational modification, protein turnover, chaperones	CELLULAR PROCESSES AND SIGNALING	-	4.49491	up	down-B	2700	4213	3305	717	954	462	2039.64	-2.16829	0.222474	-4.49491	0.300683	-7.21121	5.54549e-13	2.3291e-11	1734.62	4401.56	3875.38	837.998	727.098	661.169
LIMLP_RS01215	LIMLP_01215	LIC13247	hypothetical protein	-	-	Function unknown	POORLY CHARACTERIZED	-	2.07069	NO	-	1464	689	575	269	438	338	577.759	-1.05011	0.482931	-2.07069	0.228137	-4.60299	4.16478e-06	4.26531e-05	940.55	719.838	674.234	314.396	333.825	483.712
LIMLP_RS01220	LIMLP_01220	LIC13246	hypothetical protein	-	-	Function unknown	POORLY CHARACTERIZED	-	1.1425	NO	-	60	47	36	23	61	27	40.3127	-0.192193	0.875274	-1.1425	0.337551	-0.569375	0.569102	0.684304	38.5471	49.1036	42.2129	26.8814	46.4916	38.6397
LIMLP_RS01225	LIMLP_01225	LIC13245	hypothetical protein	-	-	Function unknown	POORLY CHARACTERIZED	-	-1.30408	NO	-	1344	966	806	1098	1687	769	1081.23	0.383035	1.30408	1.30408	0.157864	2.42635	0.0152514	0.0423052	863.456	1009.24	945.1	1283.29	1285.76	1100.52
LIMLP_RS01230	LIMLP_01230	LIC13244	NADP-dependent isocitrate dehydrogenase	-	-	Energy production and conversion	METABOLISM	-	-2.01896	NO	-	5512	5725	5323	13514	11774	4929	7931.03	1.01361	2.01896	2.01896	0.30812	3.28967	0.00100304	0.00459828	3541.2	5981.23	6241.65	15794.6	8973.63	7053.9
LIMLP_RS01235	LIMLP_01235	LIC13243	hypothetical protein	-	-	Function unknown	POORLY CHARACTERIZED	-	-1.16269	NO	-	1048	696	660	800	1024	567	783.539	0.217471	1.16269	1.16269	0.161247	1.34868	0.177441	0.295711	673.29	727.151	773.903	935.005	780.449	811.435
LIMLP_RS01240	LIMLP_01240	LIC13242	response regulator	-	-	Signal transduction mechanisms	CELLULAR PROCESSES AND SIGNALING	-	1.02311	NO	-	560	250	260	217	427	229	305.436	-0.0329652	0.977409	-1.02311	0.207409	-0.158939	0.873717	0.91694	359.773	261.189	304.871	253.62	325.441	327.722
LIMLP_RS01245	LIMLP_01245	LIC13241	hypothetical protein	-	-	Function unknown	POORLY CHARACTERIZED	-	1.25195	NO	-	259	236	258	144	224	162	214.391	-0.324174	0.798755	-1.25195	0.263856	-1.2286	0.219221	0.34606	166.395	246.563	302.526	168.301	170.723	231.838
LIMLP_RS01250	LIMLP_01250	LIC13240	nucleoside triphosphate pyrophosphohydrolase	-	-	Nucleotide transport and metabolism	METABOLISM	-	-1.076	NO	-	830	502	500	538	806	365	568.239	0.105677	1.076	1.076	0.164271	0.643307	0.520025	0.64334	533.235	524.468	586.29	628.791	614.298	522.352
LIMLP_RS01255	LIMLP_01255	LIC13239	hypothetical protein	-	-	General function prediction only	POORLY CHARACTERIZED	-	-2.51018	NO	-	773	769	736	2102	2381	804	1264.18	1.32779	2.51018	2.51018	0.293636	4.5219	6.12862e-06	5.92624e-05	496.616	803.418	863.019	2456.73	1814.7	1150.61
LIMLP_RS01260	LIMLP_01260	LIC13238	hypothetical protein	-	-	Function unknown	POORLY CHARACTERIZED	-	1.60309	NO	-	281	168	139	80	163	73	140.207	-0.680856	0.623795	-1.60309	0.216112	-3.15048	0.00163004	0.00683754	180.529	175.519	162.989	93.5005	124.232	104.47
LIMLP_RS01265	LIMLP_01265	LIC13237	TIGR00730 family Rossman fold protein	-	-	Replication, recombination and repair	INFORMATION STORAGE AND PROCESSING	-	1.54826	NO	-	391	182	207	125	227	84	187.231	-0.630647	0.645887	-1.54826	0.225963	-2.79093	0.00525572	0.0179715	251.199	190.146	242.724	146.095	173.01	120.213
LIMLP_RS01270	LIMLP_01270	LIC13236	ankyrin repeat domain-containing protein	-	-	General function prediction only	POORLY CHARACTERIZED	-	-1.18397	NO	-	1739	976	999	1229	1801	772	1203.7	0.243635	1.18397	1.18397	0.169431	1.43796	0.150447	0.260758	1117.22	1019.68	1171.41	1436.4	1372.64	1104.81
LIMLP_RS01275	LIMLP_01275	LIC13235	malate permease	-	-	General function prediction only	POORLY CHARACTERIZED	-	1.26794	NO	-	1870	888	933	688	1253	546	960.603	-0.342484	0.788682	-1.26794	0.177228	-1.93245	0.0533036	0.11401	1201.39	927.744	1094.02	804.105	954.983	781.382
LIMLP_RS01285	LIMLP_01285	LIC13233	DUF2889 domain-containing protein	-	-	Function unknown	POORLY CHARACTERIZED	-	-1.02275	NO	-	1049	631	502	564	767	508	648.76	0.0324555	1.02275	1.02275	0.167109	0.194217	0.846006	0.896579	673.932	659.242	588.635	659.179	584.574	727
LIMLP_RS01290	LIMLP_01290	LIC13232	SDR family NAD(P)-dependent oxidoreductase	-	-	Lipid transport and metabolism	METABOLISM	3.01467	2.68001	NO	-	1556	1098	942	306	623	263	743.369	-1.42224	0.373133	-2.68001	0.17933	-7.93084	2.17666e-15	1.29294e-13	999.656	1147.14	1104.57	357.64	474.824	376.38
LIMLP_RS01295	LIMLP_01295	LIC13231	formylglycine-generating enzyme family protein	-	-	Energy production and conversion	METABOLISM	-3.32879	-1.11332	NO	-	5144	2542	2368	3239	3962	2044	3077.94	0.154874	1.11332	1.11332	0.177088	0.874561	0.381813	0.517295	3304.77	2655.77	2776.67	3785.6	3019.67	2925.17
LIMLP_RS01300	LIMLP_01300	LIC13230	DEAD/DEAH box helicase	-	-	Translation, ribosomal structure and biogenesis	INFORMATION STORAGE AND PROCESSING	-	-1.75576	NO	-	1639	597	611	1318	1513	1060	1100.61	0.812097	1.75576	1.75576	0.233408	3.4793	0.000502719	0.00259666	1052.98	623.72	716.447	1540.42	1153.14	1516.97
LIMLP_RS01305	LIMLP_01305	LIC13229	hypothetical protein	-	-	Function unknown	POORLY CHARACTERIZED	-	-1.34284	NO	-	301	172	164	214	341	174	220.733	0.425286	1.34284	1.34284	0.177292	2.39879	0.0164492	0.0449381	193.378	179.698	192.303	250.114	259.895	249.012
LIMLP_RS01310	LIMLP_01310	LIC13227	hypothetical protein	-	-	General function prediction only	POORLY CHARACTERIZED	-	-1.06553	NO	-	348	216	187	190	317	174	230.199	0.0915762	1.06553	1.06553	0.176572	0.518634	0.604016	0.713868	223.573	225.668	219.273	222.064	241.604	249.012
LIMLP_RS01320	LIMLP_01320	LIC13224	MFS transporter	-	-	Carbohydrate transport and metabolism	METABOLISM	-	-2.49298	NO	-	528	276	284	824	1039	447	559.203	1.31787	2.49298	2.49298	0.202273	6.51532	7.25364e-11	2.03547e-09	339.215	288.353	333.013	963.055	791.881	639.702
LIMLP_RS01325	LIMLP_01325	LIC13223	inorganic diphosphatase	-	-	Energy production and conversion	METABOLISM	-	-1.74781	NO	-	621	672	559	1062	1165	654	803.597	0.80555	1.74781	1.74781	0.247196	3.25875	0.00111903	0.00499243	398.963	702.077	655.472	1241.22	887.913	935.941
LIMLP_RS01330	LIMLP_01330	-	hypothetical protein	-	-	Function unknown	POORLY CHARACTERIZED	-	-1.17329	NO	-	732	462	482	539	947	296	548.911	0.230555	1.17329	1.17329	0.224998	1.0247	0.305506	0.439548	470.275	482.678	565.184	629.96	721.763	423.606
LIMLP_RS01335	LIMLP_01335	LIC13222	lipid A biosynthesis (KDO)2-(lauroyl)-lipid IVA acyltransferase	-	-	Cell wall/membrane/envelope biogenesis	CELLULAR PROCESSES AND SIGNALING	-	-1.40018	NO	-	740	418	424	541	975	415	563.101	0.485608	1.40018	1.40018	0.170472	2.84861	0.00439111	0.0155654	475.415	436.708	497.174	632.297	743.103	593.907
LIMLP_RS01340	LIMLP_01340	LIC13221	4Fe-4S cluster-binding domain-containing protein	-	-	Posttranslational modification, protein turnover, chaperones	CELLULAR PROCESSES AND SIGNALING	-	-1.99532	NO	-	903	417	449	876	1209	796	771.12	0.996622	1.99532	1.99532	0.182081	5.4735	4.41222e-08	7.25139e-07	580.134	435.664	526.489	1023.83	921.448	1139.16
LIMLP_RS01345	LIMLP_01345	LIC13220	DEAD/DEAH box helicase	-	-	Transcription	INFORMATION STORAGE AND PROCESSING	-	-1.99337	NO	-	2731	1777	1841	3185	4038	3286	2878.75	0.995208	1.99337	1.99337	0.198938	5.0026	5.65614e-07	7.18903e-06	1754.54	1856.53	2158.72	3722.49	3077.59	4702.6
LIMLP_RS01350	LIMLP_01350	LIC13219	phenylalanine--tRNA ligase subunit beta	-	-	Translation, ribosomal structure and biogenesis	INFORMATION STORAGE AND PROCESSING	-	-1.39577	NO	-	2911	1943	1692	2339	3323	2060	2349.76	0.481061	1.39577	1.39577	0.143431	3.35395	0.000796665	0.00380314	1870.18	2029.96	1984.01	2733.72	2532.65	2948.07
LIMLP_RS01355	LIMLP_01355	LIC13218	gamma carbonic anhydrase family protein	-	-	General function prediction only	POORLY CHARACTERIZED	-	1.48273	NO	-	259	202	175	87	177	109	162.535	-0.568255	0.674432	-1.48273	0.233028	-2.43857	0.0147455	0.0412595	166.395	211.041	205.202	101.682	134.902	155.99
LIMLP_RS01360	LIMLP_01360	LIC13217	hypothetical protein	-	-	Function unknown	POORLY CHARACTERIZED	-	1.57907	NO	down-A	290	90	95	63	98	72	107.183	-0.659073	0.633285	-1.57907	0.309645	-2.12848	0.0332974	0.0790695	186.311	94.0281	111.395	73.6317	74.6914	103.039
LIMLP_RS01365	LIMLP_01365	LIC13216	hypothetical protein	-	-	Function unknown	POORLY CHARACTERIZED	-	1.02859	NO	-	706	579	632	499	741	418	590.954	-0.0406693	0.972204	-1.02859	0.209859	-0.193793	0.846338	0.896579	453.571	604.914	741.071	583.21	564.758	598.201
LIMLP_RS01375	LIMLP_01375	LIC13214	hypothetical protein	-	-	Energy production and conversion	METABOLISM	-	-1.86748	NO	-	3162	1553	1269	3564	4521	1392	2457.53	0.901089	1.86748	1.86748	0.264647	3.40488	0.000661939	0.00326494	2031.43	1622.51	1488	4165.45	3445.71	1992.09
LIMLP_RS01380	LIMLP_01380	LIC13213	hypothetical protein	-	-	Function unknown	POORLY CHARACTERIZED	-	-1.42665	NO	-	337	185	182	235	434	197	251.76	0.512629	1.42665	1.42665	0.184997	2.77102	0.00558813	0.0187989	216.506	193.28	213.41	274.658	330.776	281.927
LIMLP_RS01385	LIMLP_01385	LIC13212	hypothetical protein	-	-	Replication, recombination and repair	INFORMATION STORAGE AND PROCESSING	-	-1.29978	NO	-	2182	1511	1437	2334	2724	878	1787.66	0.37827	1.29978	1.29978	0.261053	1.44901	0.147334	0.256968	1401.83	1578.63	1685	2727.88	2076.12	1256.51
LIMLP_RS01390	LIMLP_01390	LIC13211	hypothetical protein	-	-	Function unknown	POORLY CHARACTERIZED	-	1.1565	NO	-	1266	1170	978	814	1040	704	989	-0.209762	0.86468	-1.1565	0.206611	-1.01525	0.309985	0.44369	813.345	1222.37	1146.78	951.368	792.643	1007.5
LIMLP_RS01395	LIMLP_01395	LIC13210	MFS transporter	-	-	Carbohydrate transport and metabolism	METABOLISM	-	-1.17286	NO	-	1139	780	714	832	1365	543	862.287	0.230031	1.17286	1.17286	0.176104	1.30622	0.191477	0.311488	731.753	814.91	837.222	972.406	1040.34	777.088
LIMLP_RS01400	LIMLP_01400	LIC13209	(2Fe-2S)-binding protein	-	-	Inorganic ion transport and metabolism	METABOLISM	-	1.34421	NO	-	2869	1240	1234	727	1882	787	1332.67	-0.426757	0.743932	-1.34421	0.232178	-1.83806	0.0660535	0.135898	1843.2	1295.5	1446.96	849.686	1434.38	1126.28
LIMLP_RS01405	LIMLP_01405	LIC13208	RibD family protein	-	-	Coenzyme transport and metabolism	METABOLISM	-	1.99923	NO	up-B	3401	1050	980	463	1257	501	1107.88	-0.999444	0.500193	-1.99923	0.299778	-3.33395	0.000856218	0.00404104	2184.98	1096.99	1149.13	541.134	958.031	716.982
LIMLP_RS01410	LIMLP_01410	LIC13207	penicillin-binding protein	-	-	Cell wall/membrane/envelope biogenesis	CELLULAR PROCESSES AND SIGNALING	-	1.06999	NO	-	208	124	96	108	147	80	121.416	-0.0975976	0.934588	-1.06999	0.214711	-0.454554	0.64943	0.751139	133.63	129.55	112.568	126.226	112.037	114.488
LIMLP_RS01420	LIMLP_01420	LIC13206	PaaI family thioesterase	-	-	Secondary metabolites biosynthesis, transport and catabolism	METABOLISM	-	-1.80956	NO	-	485	286	308	510	736	419	454.698	0.855641	1.80956	1.80956	0.165842	5.15938	2.47768e-07	3.35576e-06	311.589	298.801	361.155	596.066	560.947	599.632
LIMLP_RS01425	LIMLP_01425	LIC13205	cation transporter	-	-	Inorganic ion transport and metabolism	METABOLISM	-	-1.00292	NO	-	1974	1042	825	968	1582	697	1109.8	0.00421101	1.00292	1.00292	0.174595	0.0241187	0.980758	0.985975	1268.2	1088.64	967.379	1131.36	1205.73	997.478
LIMLP_RS01430	LIMLP_01430	-	hypothetical protein	-	-	Function unknown	POORLY CHARACTERIZED	-	1.19971	NO	-	41	29	25	16	26	24	26.4693	-0.262686	0.833535	-1.19971	0.396267	-0.662902	0.507394	0.632606	26.3405	30.298	29.3145	18.7001	19.8161	34.3464
LIMLP_RS01435	LIMLP_01435	LIC13204	hypothetical protein	-	-	Function unknown	POORLY CHARACTERIZED	-	-1.01298	NO	-	188	131	109	121	174	80	128.996	0.0186118	1.01298	1.01298	0.212545	0.0875665	0.930221	0.953379	120.781	136.863	127.811	141.42	132.615	114.488
LIMLP_RS01440	LIMLP_01440	LIC13203	hypothetical protein	-	-	Function unknown	POORLY CHARACTERIZED	-	1.5833	NO	-	103	85	83	45	75	33	68.2139	-0.662932	0.631593	-1.5833	0.279997	-2.36764	0.0179019	0.0480376	66.1726	88.8043	97.3242	52.594	57.1618	47.2264
LIMLP_RS01445	LIMLP_01445	LIC13202	GMC family oxidoreductase	-	-	Amino acid transport and metabolism	METABOLISM	-	1.07515	NO	-	483	340	298	266	410	223	326.243	-0.10454	0.930102	-1.07515	0.167614	-0.623693	0.532829	0.65412	310.304	355.217	349.429	310.889	312.484	319.136
LIMLP_RS01450	LIMLP_01450	LIC13201	adenylate/guanylate cyclase domain-containing protein	-	-	Signal transduction mechanisms	CELLULAR PROCESSES AND SIGNALING	-	1.20957	NO	-	3854	2576	2260	1898	2849	1447	2379.64	-0.274495	0.82674	-1.20957	0.135304	-2.02873	0.0424853	0.0954887	2476.01	2691.29	2650.03	2218.3	2171.38	2070.8
LIMLP_RS01455	LIMLP_01455	LIC13200	hypothetical protein	IPR032808[F] DoxX family	Q72MI7	Function unknown	POORLY CHARACTERIZED	-	-5.05376	down	-	108	61	58	275	458	243	203.226	2.33736	5.05376	5.05376	0.198838	11.755	6.6523e-32	1.06386e-29	69.3849	63.7302	68.0097	321.408	349.068	347.758
LIMLP_RS01460	LIMLP_01460	LIC13199	hypothetical protein	-	-	Function unknown	POORLY CHARACTERIZED	-	-1.08748	NO	-	205	123	123	110	267	72	139.922	0.12099	1.08748	1.08748	0.275923	0.438491	0.66103	0.75922	131.703	128.505	144.227	128.563	203.496	103.039
LIMLP_RS01465	LIMLP_01465	LIC13198	sphingomyelin phosphodiesterase	-	-	Carbohydrate transport and metabolism	METABOLISM	-	-2.02506	NO	-	546	555	528	1126	1222	618	780.256	1.01797	2.02506	2.02506	0.25604	3.9758	7.01425e-05	0.000486899	350.779	579.84	619.122	1316.02	931.356	884.421
LIMLP_RS01475	LIMLP_01475	LIC13196	class I SAM-dependent methyltransferase	-	-	Secondary metabolites biosynthesis, transport and catabolism	METABOLISM	-	1.23764	NO	-	750	782	628	613	640	306	612.894	-0.307597	0.807986	-1.23764	0.26002	-1.18297	0.23682	0.364028	481.839	817	736.381	716.448	487.78	437.917
LIMLP_RS01480	LIMLP_01480	LIC13195	GMC family oxidoreductase	-	-	Amino acid transport and metabolism	METABOLISM	-	-1.22151	NO	-	413	213	188	229	395	209	262.685	0.28866	1.22151	1.22151	0.184459	1.5649	0.117607	0.214761	265.333	222.533	220.445	267.645	301.052	299.1
LIMLP_RS01485	LIMLP_01485	LIC13194	alpha/beta fold hydrolase	-	-	Amino acid transport and metabolism	METABOLISM	-	-1.1325	NO	-	1140	737	680	622	1155	697	817.412	0.179512	1.1325	1.1325	0.175318	1.02393	0.30587	0.439919	732.396	769.986	797.355	726.967	880.291	997.478
LIMLP_RS01490	LIMLP_01490	LIC13193	ribosome small subunit-dependent GTPase	-	-	Translation, ribosomal structure and biogenesis	INFORMATION STORAGE AND PROCESSING	-	-1.3688	NO	-	857	540	503	629	943	616	673.33	0.452911	1.3688	1.3688	0.162947	2.7795	0.00544427	0.0184493	550.582	564.169	589.808	735.148	718.714	881.559
LIMLP_RS01495	LIMLP_01495	LIC13192	hybrid sensor histidine kinase/response regulator	-	-	Signal transduction mechanisms	CELLULAR PROCESSES AND SIGNALING	-	2.17901	NO	-	6040	3921	3875	1764	2660	1155	3043.77	-1.12367	0.458924	-2.17901	0.162385	-6.9198	4.52296e-12	1.58037e-10	3880.41	4096.49	4543.75	2061.69	2027.34	1652.92
LIMLP_RS01500	LIMLP_01500	LIC13191	B12-binding domain-containing radical SAM protein	-	-	Energy production and conversion	METABOLISM	-	1.07013	NO	-	1074	777	732	562	1048	521	760.214	-0.097792	0.934462	-1.07013	0.171971	-0.568653	0.569592	0.684498	689.994	811.776	858.329	656.841	798.74	745.604
LIMLP_RS01505	LIMLP_01505	LIC13190	hypothetical protein	-	-	Function unknown	POORLY CHARACTERIZED	-	-1.37493	NO	-	621	458	418	446	764	543	541.374	0.459355	1.37493	1.37493	0.206151	2.22825	0.025864	0.0646678	398.963	478.499	490.139	521.265	582.288	777.088
LIMLP_RS01510	LIMLP_01510	LIC13189	GNAT family N-acetyltransferase	-	-	Transcription	INFORMATION STORAGE AND PROCESSING	-	-1.42513	NO	-	327	186	174	228	297	265	246.752	0.511092	1.42513	1.42513	0.231477	2.20796	0.0272472	0.0674369	210.082	194.325	204.029	266.477	226.361	379.242
LIMLP_RS01515	LIMLP_01515	LIC13188	hypothetical protein	-	-	Function unknown	POORLY CHARACTERIZED	-	-1.51037	NO	-	116	61	58	53	161	89	86.3806	0.594904	1.51037	1.51037	0.307559	1.93428	0.0530792	0.113706	74.5245	63.7302	68.0097	61.9441	122.707	127.368
LIMLP_RS01520	LIMLP_01520	-	hypothetical protein	-	-	Function unknown	POORLY CHARACTERIZED	-	-2.29057	NO	-	5	5	3	5	5	13	6.70211	1.1957	2.29057	2.29057	0.825087	1.44919	0.147286	0.256968	3.21226	5.22379	3.51774	5.84378	3.81078	18.6043
LIMLP_RS01525	LIMLP_01525	LIC13187	potassium/proton antiporter	-	-	Inorganic ion transport and metabolism	METABOLISM	-	-1.5195	NO	-	1256	663	708	842	1552	961	978.672	0.603593	1.5195	1.5195	0.184878	3.26482	0.00109535	0.00492907	806.92	692.674	830.187	984.093	1182.87	1375.29
LIMLP_RS01530	LIMLP_01530	LIC13186	DUF4442 domain-containing protein	-	-	Function unknown	POORLY CHARACTERIZED	-	-1.65834	NO	-	58	60	45	65	122	56	66.968	0.729737	1.65834	1.65834	0.291289	2.5052	0.0122381	0.0354855	37.2622	62.6854	52.7661	75.9692	92.9831	80.1417
LIMLP_RS01535	LIMLP_01535	LIC13185	helix-turn-helix domain-containing protein	-	-	Amino acid transport and metabolism	METABOLISM	-	1.25601	NO	-	2056	1633	1404	1001	1542	961	1398.96	-0.328849	0.796171	-1.25601	0.172977	-1.90111	0.0572874	0.120669	1320.88	1706.09	1646.3	1169.93	1175.25	1375.29
LIMLP_RS01540	LIMLP_01540	LIC13184	murein transglycosylase	-	-	Cell wall/membrane/envelope biogenesis	CELLULAR PROCESSES AND SIGNALING	-	-1.73963	NO	down-A	288	154	159	299	410	184	242.937	0.798782	1.73963	1.73963	0.197022	4.05428	5.02883e-05	0.000365557	185.026	160.893	186.44	349.458	312.484	263.323
LIMLP_RS01545	LIMLP_01545	LIC13183	hypothetical protein	-	Q72ML0	Cell motility	CELLULAR PROCESSES AND SIGNALING	-	3.16188	up	-	7997	7579	5536	1698	2553	1574	4288.37	-1.66078	0.316267	-3.16188	0.195322	-8.5028	1.85069e-17	1.39912e-15	5137.69	7918.21	6491.41	1984.55	1945.79	2252.55
LIMLP_RS01550	LIMLP_01550	LIC13182	glycerophosphodiester phosphodiesterase	-	-	Energy production and conversion	METABOLISM	-4.18434	1.94912	NO	-	940	409	297	174	344	170	348.05	-0.962825	0.513051	-1.94912	0.242108	-3.97683	6.9839e-05	0.000485603	603.905	427.306	348.256	203.364	262.182	243.287
LIMLP_RS01555	LIMLP_01555	LIC13181	SET domain-containing protein-lysine N-methyltransferase	-	-	General function prediction only	POORLY CHARACTERIZED	-	1.09046	NO	-	2169	1064	854	863	1491	750	1120.8	-0.124942	0.917041	-1.09046	0.180074	-0.693836	0.487785	0.61704	1393.48	1111.62	1001.38	1008.64	1136.38	1073.33
LIMLP_RS01560	LIMLP_01560	LIC13180	RNA pyrophosphohydrolase	-	-	Replication, recombination and repair	INFORMATION STORAGE AND PROCESSING	-	1.16243	NO	-	1864	1037	798	842	1055	688	998.238	-0.217143	0.860267	-1.16243	0.176395	-1.231	0.218323	0.345297	1197.53	1083.41	935.719	984.093	804.075	984.598
LIMLP_RS01565	LIMLP_01565	LIC13179	bacitracin resistance protein BacA	-	-	General function prediction only	POORLY CHARACTERIZED	-	1.38627	NO	-	1116	742	583	495	653	345	624.292	-0.471212	0.721358	-1.38627	0.16156	-2.91665	0.00353815	0.012939	716.977	775.21	683.614	578.535	497.688	493.73
LIMLP_RS01570	LIMLP_01570	LIC13178	acylphosphatase	-	-	Energy production and conversion	METABOLISM	-	-1.03692	NO	-	933	544	507	541	660	487	599.087	0.0523087	1.03692	1.03692	0.180593	0.289651	0.772084	0.843712	599.408	568.348	594.498	632.297	503.024	696.947
LIMLP_RS01575	LIMLP_01575	LIC13177	hypothetical protein	-	-	Function unknown	POORLY CHARACTERIZED	3.14051	1.92636	NO	up-B	228	218	184	82	132	76	149.2	-0.945875	0.519114	-1.92636	0.243998	-3.87657	0.00010594	0.000695893	146.479	227.757	215.755	95.838	100.605	108.764
LIMLP_RS01580	LIMLP_01580	LIC13176	aldo/keto reductase	-	-	Energy production and conversion	METABOLISM	-	-1.00581	NO	-	2136	1698	1473	1442	1901	1235	1629.18	0.00835605	1.00581	1.00581	0.175152	0.0477074	0.961949	0.974132	1372.28	1774	1727.21	1685.35	1448.86	1767.41
LIMLP_RS01585	LIMLP_01585	LIC13175	TrkA family potassium uptake protein	-	-	Inorganic ion transport and metabolism	METABOLISM	-	-1.06643	NO	-	1450	1153	1147	1213	1563	768	1198.19	0.0927844	1.06643	1.06643	0.197236	0.470423	0.638053	0.741387	931.556	1204.6	1344.95	1417.7	1191.25	1099.09
LIMLP_RS01590	LIMLP_01590	LIC13174	potassium transport system, membrane component	-	-	Inorganic ion transport and metabolism	METABOLISM	-	-1.00845	NO	-	1781	1053	1088	1033	1554	808	1178.03	0.0121406	1.00845	1.00845	0.145858	0.083236	0.933664	0.95579	1144.21	1100.13	1275.77	1207.33	1184.39	1156.33
LIMLP_RS01595	LIMLP_01595	LIC13173	hypothetical protein	-	-	Function unknown	POORLY CHARACTERIZED	-	-1.30581	NO	-	2418	2824	2485	3049	3760	2273	2849.97	0.384939	1.30581	1.30581	0.250356	1.53757	0.124154	0.224644	1553.45	2950.39	2913.86	3563.54	2865.71	3252.89
LIMLP_RS01600	LIMLP_01600	LIC13172	adenosine deaminase	-	-	Nucleotide transport and metabolism	METABOLISM	-	1.25895	NO	-	1276	871	898	662	907	520	831.983	-0.332225	0.79431	-1.25895	0.16751	-1.98331	0.0473324	0.104186	819.769	909.983	1052.98	773.717	691.276	744.173
LIMLP_RS01610	LIMLP_01610	LIC13342	DUF1564 domain-containing protein	-	-	Function unknown	POORLY CHARACTERIZED	-	-1.35761	NO	-	112	57	50	64	135	56	74.6614	0.441064	1.35761	1.35761	0.266337	1.65603	0.0977149	0.185609	71.9547	59.5512	58.629	74.8004	102.891	80.1417
LIMLP_RS01615	LIMLP_01615	LIC13169	MATE family efflux transporter	-	-	Defense mechanisms	CELLULAR PROCESSES AND SIGNALING	-	-1.69287	NO	-	754	424	351	610	1040	534	601.459	0.759469	1.69287	1.69287	0.159285	4.768	1.86066e-06	2.09097e-05	484.409	442.977	411.576	712.942	792.643	764.208
LIMLP_RS01620	LIMLP_01620	LIC13168	GDP-mannose 4,6-dehydratase	-	-	Cell wall/membrane/envelope biogenesis	CELLULAR PROCESSES AND SIGNALING	-	-1.61186	NO	-	1704	987	769	1426	2483	922	1317.7	0.688727	1.61186	1.61186	0.188599	3.65181	0.000260402	0.00150801	1094.74	1031.18	901.714	1666.65	1892.44	1319.48
LIMLP_RS01625	LIMLP_01625	LIC13167	hypothetical protein	-	-	Function unknown	POORLY CHARACTERIZED	-	-1.72563	NO	-	83	91	85	133	231	63	111.621	0.787121	1.72563	1.72563	0.326964	2.40737	0.016068	0.0440125	53.3235	95.0729	99.6693	155.445	176.058	90.1594
LIMLP_RS01630	LIMLP_01630	LIC13166	hypothetical protein	-	-	Replication, recombination and repair	INFORMATION STORAGE AND PROCESSING	-	-1.32445	NO	down-B	47159	52537	52655	77759	73133	33523	56920.5	0.405395	1.32445	1.32445	0.300355	1.34972	0.177105	0.295385	30297.4	54888.4	61742.2	90881.3	55738.8	47974.8
LIMLP_RS01635	LIMLP_01635	LIC13165	cell division protein ZapE	-	-	Replication, recombination and repair	INFORMATION STORAGE AND PROCESSING	-	1.07596	NO	-	2657	1764	1531	1372	2113	1226	1718.95	-0.105629	0.9294	-1.07596	0.138911	-0.760404	0.447013	0.58023	1707	1842.95	1795.22	1603.53	1610.44	1754.53
LIMLP_RS01640	LIMLP_01640	LIC13164	2-amino-4-hydroxy-6- hydroxymethyldihydropteridine diphosphokinase	-	-	Coenzyme transport and metabolism	METABOLISM	-	1.09052	NO	-	1182	737	625	536	1021	466	722.289	-0.125022	0.91699	-1.09052	0.161319	-0.774996	0.438342	0.573758	759.379	769.986	732.863	626.454	778.162	666.893
LIMLP_RS01645	LIMLP_01645	LIC13163	3-methyl-2-oxobutanoate hydroxymethyltransferase	-	-	Coenzyme transport and metabolism	METABOLISM	-	-1.05678	NO	-	2031	1698	1415	1607	1942	1151	1623.92	0.0796775	1.05678	1.05678	0.185124	0.430399	0.666905	0.76223	1304.82	1774	1659.2	1878.19	1480.11	1647.2
LIMLP_RS01650	LIMLP_01650	LIC13162	3-deoxy-D-arabino-heptulosonate 7-phosphate synthase	-	-	Amino acid transport and metabolism	METABOLISM	-	-1.43019	NO	-	3934	3177	2889	4363	5105	2944	3739.57	0.516202	1.43019	1.43019	0.188332	2.74092	0.00612683	0.0202025	2527.41	3319.19	3387.58	5099.29	3890.81	4213.16
LIMLP_RS01655	LIMLP_01655	LIC13158	hypothetical protein	-	-	Function unknown	POORLY CHARACTERIZED	-	1.2539	NO	-	11	6	4	3	7	4	5.43194	-0.326424	0.797511	-1.2539	0.770323	-0.423749	0.671749	0.764995	7.06698	6.26854	4.69032	3.50627	5.3351	5.72441
LIMLP_RS01665	LIMLP_01665	LIC13157	Fic family protein	-	-	General function prediction only	POORLY CHARACTERIZED	-	-1.21366	NO	-	305	142	141	155	339	124	187.77	0.279361	1.21366	1.21366	0.234743	1.19007	0.234018	0.360931	195.948	148.355	165.334	181.157	258.371	177.457
LIMLP_RS01670	LIMLP_01670	LIC13155	Hpt domain-containing protein	-	-	Signal transduction mechanisms	CELLULAR PROCESSES AND SIGNALING	-	-1.27577	NO	-	521	344	303	413	585	285	397.638	0.35137	1.27577	1.27577	0.165283	2.12587	0.0335145	0.07941	334.718	359.396	355.292	482.696	445.862	407.864
LIMLP_RS01675	LIMLP_01675	LIC13154	acyl-ACP--UDP-N-acetylglucosamine O-acyltransferase	-	-	Cell wall/membrane/envelope biogenesis	CELLULAR PROCESSES AND SIGNALING	-	-1.19145	NO	-	1816	1073	917	1222	1967	752	1227.76	0.252723	1.19145	1.19145	0.17873	1.41399	0.157365	0.269047	1166.69	1121.02	1075.26	1428.22	1499.16	1076.19
LIMLP_RS01680	LIMLP_01680	LIC13153	UDP-glucose 4-epimerase GalE	-	-	Cell wall/membrane/envelope biogenesis	CELLULAR PROCESSES AND SIGNALING	-	-1.28896	NO	-	3264	1915	1682	2242	3639	1697	2315.4	0.366203	1.28896	1.28896	0.139746	2.62048	0.0087805	0.026984	2096.96	2000.71	1972.28	2620.35	2773.49	2428.58
LIMLP_RS01685	LIMLP_01685	LIC13152	D-alanyl-D-alanine carboxypeptidase family protein	-	-	Cell wall/membrane/envelope biogenesis	CELLULAR PROCESSES AND SIGNALING	-	-1.639	NO	-	3500	2327	2000	3604	4113	2914	3090.35	0.71282	1.639	1.639	0.171769	4.14989	3.32636e-05	0.00025613	2248.58	2431.15	2345.16	4212.2	3134.75	4170.23
LIMLP_RS01690	LIMLP_01690	LIC13151	TIGR04452 family lipoprotein	-	-	Function unknown	POORLY CHARACTERIZED	-	-1.73043	NO	-	154	138	123	250	278	113	175.521	0.79113	1.73043	1.73043	0.272768	2.90038	0.00372714	0.0134995	98.9377	144.176	144.227	292.189	211.88	161.714
LIMLP_RS01695	LIMLP_01695	LIC13150	ATP-dependent DNA helicase RecG	-	-	Transcription	INFORMATION STORAGE AND PROCESSING	-	-1.16115	NO	-	5161	2968	2839	3136	5040	2662	3510.26	0.215556	1.16115	1.16115	0.13145	1.63983	0.10104	0.190533	3315.7	3100.84	3328.96	3665.22	3841.27	3809.59
LIMLP_RS01700	LIMLP_01700	LIC13149	hypothetical protein	-	-	Function unknown	POORLY CHARACTERIZED	-	-1.03377	NO	-	946	521	413	495	736	388	555.184	0.0479109	1.03377	1.03377	0.165129	0.290143	0.771707	0.843598	607.76	544.318	484.276	578.535	560.947	555.267
LIMLP_RS01705	LIMLP_01705	LIC13148	hypothetical protein	-	-	Function unknown	POORLY CHARACTERIZED	-	1.13472	NO	-	2108	1560	1374	1253	1809	840	1440.09	-0.182342	0.881271	-1.13472	0.16462	-1.10765	0.268011	0.400716	1354.29	1629.82	1611.13	1464.45	1378.74	1202.13
LIMLP_RS01710	LIMLP_01710	LIC13147	phosphoesterase	-	-	General function prediction only	POORLY CHARACTERIZED	-	-1.08144	NO	-	3951	2403	2052	2414	3652	1716	2585.93	0.112957	1.08144	1.08144	0.141056	0.800791	0.423252	0.558516	2538.33	2510.55	2406.14	2821.38	2783.4	2455.77
LIMLP_RS01715	LIMLP_01715	LIC13146	hypothetical protein	-	-	Function unknown	POORLY CHARACTERIZED	-	1.30227	NO	-	557	311	274	208	382	164	295.5	-0.381028	0.76789	-1.30227	0.182882	-2.08347	0.0372086	0.0862583	357.846	324.919	321.287	243.101	291.144	234.701
LIMLP_RS01720	LIMLP_01720	LIC13145	NAD(P)H-dependent glycerol-3-phosphate dehydrogenase	-	-	Energy production and conversion	METABOLISM	-	-1.11114	NO	-	2016	986	763	902	1776	819	1133.31	0.152037	1.11114	1.11114	0.197131	0.771247	0.44056	0.575511	1295.18	1030.13	894.679	1054.22	1353.59	1172.07
LIMLP_RS01725	LIMLP_01725	LIC13144	hypothetical protein	-	-	General function prediction only	POORLY CHARACTERIZED	-	-1.05066	NO	-	3982	2551	2121	2370	3949	1619	2634.52	0.0713012	1.05066	1.05066	0.159576	0.446817	0.655007	0.755273	2558.25	2665.18	2487.04	2769.95	3009.76	2316.95
LIMLP_RS01730	LIMLP_01730	LIC13143	HlyC/CorC family transporter	-	-	Inorganic ion transport and metabolism	METABOLISM	-	-1.2539	NO	-	2680	1351	1356	1723	2888	1192	1774	0.326423	1.2539	1.2539	0.170603	1.91335	0.0557032	0.11793	1721.77	1411.47	1590.02	2013.77	2201.11	1705.87
LIMLP_RS01735	LIMLP_01735	LIC13142	phosphopantothenoylcysteine decarboxylase	-	-	Coenzyme transport and metabolism	METABOLISM	-	-1.20319	NO	-	906	502	507	607	912	448	624.447	0.266866	1.20319	1.20319	0.154812	1.7238	0.0847437	0.165429	582.062	524.468	594.498	709.435	695.087	641.134
LIMLP_RS01740	LIMLP_01740	LIC13141	phosphopantothenoylcysteine decarboxylase	-	-	Coenzyme transport and metabolism	METABOLISM	-	-1.33902	NO	-	505	326	268	378	635	267	381.191	0.421179	1.33902	1.33902	0.17472	2.41059	0.0159268	0.0437407	324.438	340.591	314.252	441.79	483.97	382.104
LIMLP_RS01745	LIMLP_01745	LIC13140	hypothetical protein	-	-	Function unknown	POORLY CHARACTERIZED	-	1.10878	NO	up-B	187	63	71	50	137	56	85.3678	-0.148968	0.901895	-1.10878	0.319303	-0.466542	0.640828	0.743668	120.139	65.8197	83.2532	58.4378	104.415	80.1417
LIMLP_RS01760	LIMLP_01760	LIC13138	UDP-N-acetylmuramate dehydrogenase	-	-	Cell wall/membrane/envelope biogenesis	CELLULAR PROCESSES AND SIGNALING	-	1.11762	NO	-	1006	586	573	447	816	406	609.301	-0.160425	0.894761	-1.11762	0.158977	-1.00911	0.31292	0.446513	646.307	612.228	671.889	522.434	621.92	581.027
LIMLP_RS01765	LIMLP_01765	LIC13137	sensor domain-containing diguanylate cyclase	-	-	Signal transduction mechanisms	CELLULAR PROCESSES AND SIGNALING	-	-1.27481	NO	-	2869	1650	1596	1937	2972	1681	2062.2	0.350279	1.27481	1.27481	0.135864	2.57817	0.00993257	0.0297977	1843.2	1723.85	1871.44	2263.88	2265.13	2405.68
LIMLP_RS01770	LIMLP_01770	LIC13136	acyl-CoA dehydrogenase	-	-	Lipid transport and metabolism	METABOLISM	-	1.06196	NO	-	2073	2022	1397	1347	2083	1133	1644.29	-0.0867312	0.941654	-1.06196	0.197968	-0.438107	0.661309	0.75922	1331.8	2112.5	1638.09	1574.32	1587.57	1621.44
LIMLP_RS01775	LIMLP_01775	LIC13135	TolC family protein	-	-	Cell wall/membrane/envelope biogenesis	CELLULAR PROCESSES AND SIGNALING	-	-1.27002	NO	-	467	380	292	379	576	304	392.74	0.344846	1.27002	1.27002	0.178644	1.93036	0.0535627	0.114329	300.025	397.008	342.393	442.959	439.002	435.055
LIMLP_RS01780	LIMLP_01780	LIC13134	efflux RND transporter permease subunit	-	-	Defense mechanisms	CELLULAR PROCESSES AND SIGNALING	-	1.07344	NO	-	3377	3069	2266	2555	3008	1539	2585.7	-0.102238	0.931587	-1.07344	0.206301	-0.495574	0.620195	0.726639	2169.56	3206.36	2657.07	2986.17	2292.57	2202.47
LIMLP_RS01785	LIMLP_01785	LIC13133	NAD-dependent epimerase/dehydratase family protein	-	-	Carbohydrate transport and metabolism	METABOLISM	-	-1.87032	NO	down-B	205	214	153	291	445	220	254.799	0.903285	1.87032	1.87032	0.22859	3.95154	7.76483e-05	0.000531023	131.703	223.578	179.405	340.108	339.16	314.842
LIMLP_RS01790	LIMLP_01790	LIC13132	hypothetical protein	-	-	Function unknown	POORLY CHARACTERIZED	-	1.04166	NO	-	163	101	79	60	158	69	98.6944	-0.0588849	0.960006	-1.04166	0.264012	-0.223039	0.823505	0.881039	104.72	105.52	92.6339	70.1254	120.421	98.746
LIMLP_RS01795	LIMLP_01795	LIC13131	YceI family protein	-	-	General function prediction only	POORLY CHARACTERIZED	-	-1.0178	NO	-	167	99	87	83	157	70	104.93	0.0254566	1.0178	1.0178	0.224997	0.113142	0.909918	0.941622	107.29	103.431	102.014	97.0068	119.659	100.177
LIMLP_RS01800	LIMLP_01800	LIC13130	HD domain-containing protein	-	-	Posttranslational modification, protein turnover, chaperones	CELLULAR PROCESSES AND SIGNALING	-	1.46963	NO	-	2463	1649	1571	813	1622	919	1441.48	-0.555452	0.680444	-1.46963	0.1798	-3.08927	0.00200648	0.00806863	1582.36	1722.8	1842.12	950.199	1236.22	1315.18
LIMLP_RS01805	LIMLP_01805	LIC13129	methionine--tRNA ligase	-	-	Translation, ribosomal structure and biogenesis	INFORMATION STORAGE AND PROCESSING	-	1.35255	NO	-	9549	6277	5302	4205	5003	3674	5482.55	-0.435685	0.739342	-1.35255	0.170889	-2.54952	0.0107872	0.0318561	6134.78	6557.94	6217.02	4914.62	3813.07	5257.87
LIMLP_RS01810	LIMLP_01810	LIC13128	hypothetical protein	-	-	Function unknown	POORLY CHARACTERIZED	-	1.14504	NO	-	2419	2600	2090	2059	2269	1210	2098.1	-0.195392	0.873336	-1.14504	0.242822	-0.804673	0.421008	0.556792	1554.09	2716.37	2450.69	2406.47	1729.33	1731.63
LIMLP_RS01815	LIMLP_01815	LIC13127	hypothetical protein	-	-	Function unknown	POORLY CHARACTERIZED	-	1.17555	NO	-	345	183	188	147	248	124	195.26	-0.233333	0.850667	-1.17555	0.189344	-1.23232	0.217828	0.344646	221.646	191.191	220.445	171.807	189.015	177.457
LIMLP_RS01820	LIMLP_01820	-	hypothetical protein	-	-	Function unknown	POORLY CHARACTERIZED	-	-2.30433	NO	down-A	0	0	0	1	0	0	0.194793	1.20434	2.30433	2.30433	4.07898	0.295256	0.767798	0.841018	0	0	0	1.16876	0	0
LIMLP_RS01825	LIMLP_01825	LIC13126	AraC family transcriptional regulator	-	-	Transcription	INFORMATION STORAGE AND PROCESSING	-	-1.39603	NO	-	314	196	156	208	314	241	236.123	0.481331	1.39603	1.39603	0.214243	2.24666	0.024662	0.0621859	201.73	204.772	182.923	243.101	239.317	344.896
LIMLP_RS01830	LIMLP_01830	LIC13125	DUF1569 domain-containing protein	-	-	Function unknown	POORLY CHARACTERIZED	-	-1.18316	NO	-	258	167	175	195	211	181	198.863	0.24265	1.18316	1.18316	0.235373	1.03092	0.30258	0.437226	165.753	174.474	205.202	227.908	160.815	259.029
LIMLP_RS01840	LIMLP_01840	LIC13123	hypothetical protein	-	-	Energy production and conversion	METABOLISM	-	1.17075	NO	-	8420	6083	4116	5057	6107	2519	5126.81	-0.22743	0.854155	-1.17075	0.215256	-1.05656	0.290714	0.424604	5409.45	6355.26	4826.34	5910.4	4654.49	3604.95
LIMLP_RS01845	LIMLP_01845	LIC13122	polyhydroxyalkanoate synthesis repressor PhaR	-	-	General function prediction only	POORLY CHARACTERIZED	-	1.28641	NO	up-A	8492	4530	3725	2698	4961	3064	4312.6	-0.363345	0.77736	-1.28641	0.182482	-1.99113	0.0464664	0.102661	5455.71	4732.75	4367.86	3153.31	3781.06	4384.9
LIMLP_RS01850	LIMLP_01850	LIC13121	hypothetical protein	-	-	Cytoskeleton	CELLULAR PROCESSES AND SIGNALING	-	1.13967	NO	-	384	201	193	162	318	115	213.215	-0.188618	0.877446	-1.13967	0.215018	-0.877219	0.380368	0.516676	246.702	209.996	226.308	189.339	242.366	164.577
LIMLP_RS01855	LIMLP_01855	LIC13120	GGDEF domain-containing protein	-	-	Signal transduction mechanisms	CELLULAR PROCESSES AND SIGNALING	-	1.32025	NO	-	383	170	155	128	187	119	177.974	-0.400816	0.75743	-1.32025	0.221644	-1.80837	0.0705482	0.142864	246.059	177.609	181.75	149.601	142.523	170.301
LIMLP_RS01860	LIMLP_01860	LIC13119	hypothetical protein	-	-	General function prediction only	POORLY CHARACTERIZED	-	1.40031	NO	-	73	39	49	21	46	31	41.5114	-0.485742	0.71413	-1.40031	0.339632	-1.4302	0.152659	0.263493	46.899	40.7455	57.4564	24.5439	35.0592	44.3642
LIMLP_RS01865	LIMLP_01865	LIC13117	MBL fold metallo-hydrolase	-	-	Signal transduction mechanisms	CELLULAR PROCESSES AND SIGNALING	-	-1.22361	NO	-	703	348	346	343	699	393	452.831	0.291146	1.22361	1.22361	0.198208	1.46889	0.141862	0.24973	451.644	363.575	405.713	400.884	532.748	562.423
LIMLP_RS01870	LIMLP_01870	-	hypothetical protein	-	-	Function unknown	POORLY CHARACTERIZED	-	1.03261	NO	-	25	10	8	4	21	10	11.8135	-0.0462926	0.968422	-1.03261	0.59729	-0.0775044	0.938222	0.958744	16.0613	10.4476	9.38064	4.67503	16.0053	14.311
LIMLP_RS01875	LIMLP_01875	LIC13118	DegT/DnrJ/EryC1/StrS family aminotransferase	-	-	Cell wall/membrane/envelope biogenesis	CELLULAR PROCESSES AND SIGNALING	-	-2.08126	NO	-	734	391	391	890	1488	425	686.84	1.05746	2.08126	2.08126	0.242425	4.362	1.28876e-05	0.000113772	471.56	408.5	458.479	1040.19	1134.09	608.218
LIMLP_RS01880	LIMLP_01880	LIC13113	alpha/beta hydrolase	-	-	General function prediction only	POORLY CHARACTERIZED	-	-2.38183	NO	-	270	149	144	366	493	269	281.076	1.25207	2.38183	2.38183	0.17752	7.05311	1.74964e-12	6.67432e-11	173.462	155.669	168.852	427.765	375.743	384.966
LIMLP_RS01885	LIMLP_01885	LIC13112	hypothetical protein	-	-	Function unknown	POORLY CHARACTERIZED	-	-1.50302	NO	-	266	151	166	189	365	200	218.1	0.587862	1.50302	1.50302	0.202918	2.89704	0.00376696	0.0136082	170.892	157.758	194.648	220.895	278.187	286.22
LIMLP_RS01890	LIMLP_01890	LIC13111	PAS domain-containing sensor histidine kinase	-	-	Signal transduction mechanisms	CELLULAR PROCESSES AND SIGNALING	-	-1.02139	NO	-	2408	1568	1301	1213	1897	1364	1587.71	0.0305282	1.02139	1.02139	0.179492	0.170081	0.864946	0.910723	1547.03	1638.18	1525.53	1417.7	1445.81	1952.02
LIMLP_RS01895	LIMLP_01895	LIC13110	hybrid sensor histidine kinase/response regulator	-	-	Signal transduction mechanisms	CELLULAR PROCESSES AND SIGNALING	-	-1.12837	NO	-	2545	1303	1218	1350	2021	1314	1570.53	0.174246	1.12837	1.12837	0.164968	1.05624	0.290858	0.424604	1635.04	1361.32	1428.2	1577.82	1540.32	1880.47
LIMLP_RS01900	LIMLP_01900	LIC13109	aminoglycoside phosphotransferase family protein	-	-	Cell wall/membrane/envelope biogenesis	CELLULAR PROCESSES AND SIGNALING	-	-1.02564	NO	-	924	573	533	458	781	514	613.896	0.0365312	1.02564	1.02564	0.17833	0.204851	0.837688	0.889455	593.626	598.646	624.985	535.291	595.244	735.586
LIMLP_RS01905	LIMLP_01905	LIC13108	nucleoside-diphosphate-sugar pyrophosphorylase	-	-	Translation, ribosomal structure and biogenesis	INFORMATION STORAGE AND PROCESSING	-	-1.11053	NO	-	403	279	303	327	374	236	318.443	0.151242	1.11053	1.11053	0.207701	0.728172	0.466508	0.598506	258.908	291.487	355.292	382.183	285.047	337.74
LIMLP_RS01910	LIMLP_01910	LIC13107	hypothetical protein	-	-	Signal transduction mechanisms	CELLULAR PROCESSES AND SIGNALING	-	1.74516	NO	-	390	203	189	96	166	109	179.828	-0.80336	0.573013	-1.74516	0.212219	-3.78553	0.000153381	0.000951881	250.556	212.086	221.618	112.201	126.518	155.99
LIMLP_RS01915	LIMLP_01915	LIC13105	glucose-6-phosphate isomerase	-	-	Carbohydrate transport and metabolism	METABOLISM	-	-1.49099	NO	-	1354	893	754	1194	2179	660	1114.62	0.57627	1.49099	1.49099	0.220099	2.61823	0.00883863	0.0271426	869.88	932.968	884.126	1395.5	1660.74	944.527
LIMLP_RS01920	LIMLP_01920	LIC13104	galactokinase	-	-	Carbohydrate transport and metabolism	METABOLISM	-	-1.0367	NO	-	123	78	69	62	110	66	82.0289	0.0519955	1.0367	1.0367	0.242731	0.21421	0.830383	0.885771	79.0216	81.491	80.9081	72.4629	83.8373	94.4527
LIMLP_RS01925	LIMLP_01925	LIC13103	anti-sigma factor antagonist	-	-	Signal transduction mechanisms	CELLULAR PROCESSES AND SIGNALING	-	-1.45499	NO	-	248	145	171	215	384	136	208.318	0.541012	1.45499	1.45499	0.228513	2.36753	0.0179072	0.0480376	159.328	151.49	200.511	251.283	292.668	194.63
LIMLP_RS01930	LIMLP_01930	LIC13102	uracil-DNA glycosylase	-	-	Replication, recombination and repair	INFORMATION STORAGE AND PROCESSING	-	1.03645	NO	-	348	250	187	181	305	164	230.456	-0.0516517	0.964831	-1.03645	0.185418	-0.278569	0.780576	0.849643	223.573	261.189	219.273	211.545	232.458	234.701
LIMLP_RS01935	LIMLP_01935	LIC13101	hypothetical protein	-	-	Cell motility	CELLULAR PROCESSES AND SIGNALING	-	-1.0569	NO	-	1116	686	616	711	860	556	739.687	0.0798375	1.0569	1.0569	0.164109	0.48649	0.626619	0.732083	716.977	716.703	722.31	830.986	655.455	795.693
LIMLP_RS01940	LIMLP_01940	LIC13100	TIGR01777 family protein	-	-	General function prediction only	POORLY CHARACTERIZED	-	-1.07304	NO	-	337	339	300	288	392	246	318.312	0.101706	1.07304	1.07304	0.233027	0.436456	0.662506	0.75922	216.506	354.173	351.774	336.602	298.765	352.051
LIMLP_RS01945	LIMLP_01945	LIC13099	hypothetical protein	-	-	Function unknown	POORLY CHARACTERIZED	-	-1.20597	NO	-	493	368	340	450	570	253	403.719	0.270196	1.20597	1.20597	0.204549	1.32094	0.186522	0.306476	316.729	384.471	398.677	525.94	434.429	362.069
LIMLP_RS01965	LIMLP_01965	LIC13095	TPR protein	IPR013026[D] Tetratricopeptide repeat-containing domain	Q72MU4	General function prediction only	POORLY CHARACTERIZED	-	-3.38712	down	-	181	83	89	321	349	285	226.064	1.76006	3.38712	3.38712	0.238117	7.39157	1.45102e-13	6.77902e-12	116.284	86.7148	104.36	375.171	265.993	407.864
LIMLP_RS01970	LIMLP_01970	LIC13094	5'/3'-nucleotidase SurE	-	-	Nucleotide transport and metabolism	METABOLISM	-	1.6021	NO	-	3094	1915	1515	1133	1451	818	1560.94	-0.67996	0.624183	-1.6021	0.154128	-4.41167	1.02578e-05	9.25204e-05	1987.75	2000.71	1776.46	1324.2	1105.89	1170.64
LIMLP_RS01975	LIMLP_01975	LIC13093	hypothetical protein	-	-	Amino acid transport and metabolism	METABOLISM	-	1.5361	NO	-	2382	1429	921	759	1139	642	1129.53	-0.619272	0.650999	-1.5361	0.184712	-3.35263	0.000800474	0.00381257	1530.32	1492.96	1079.95	887.086	868.097	918.767
LIMLP_RS01980	LIMLP_01980	LIC13092	signal peptide peptidase SppA	-	-	Posttranslational modification, protein turnover, chaperones	CELLULAR PROCESSES AND SIGNALING	-	1.44419	NO	-	8880	5554	3593	3175	4787	2465	4434.59	-0.530262	0.692429	-1.44419	0.174441	-3.03977	0.00236755	0.00931053	5704.98	5802.58	4213.08	3710.8	3648.44	3527.67
LIMLP_RS01985	LIMLP_01985	LIC11510	efflux RND transporter permease subunit	-	-	Defense mechanisms	CELLULAR PROCESSES AND SIGNALING	-	-1.46862	NO	-	1786	950	889	1339	1864	1184	1310.4	0.554465	1.46862	1.46862	0.155733	3.56035	0.000370358	0.00201038	1147.42	992.519	1042.42	1564.97	1420.66	1694.42
LIMLP_RS01990	LIMLP_01990	LIC13089	hypothetical protein	-	Q72MV0	Function unknown	POORLY CHARACTERIZED	-	-3.41315	down	down-B	2998	3332	3107	9481	13392	6700	6654.43	1.77111	3.41315	3.41315	0.24174	7.32648	2.36282e-13	1.04517e-11	1926.07	3481.13	3643.21	11081	10206.8	9588.38
LIMLP_RS01995	LIMLP_01995	-	IS982 family transposase	-	-	Replication, recombination and repair	INFORMATION STORAGE AND PROCESSING	-	1.1472	NO	-	525	249	231	208	341	179	271.244	-0.198122	0.871685	-1.1472	0.190191	-1.0417	0.29755	0.432139	337.287	260.144	270.866	243.101	259.895	256.167
LIMLP_RS02000	LIMLP_02000	LIC13088	DNA-binding response regulator	-	-	Transcription	INFORMATION STORAGE AND PROCESSING	-	1.3015	NO	-	2000	1070	889	635	1145	724	1016.03	-0.38017	0.768347	-1.3015	0.186265	-2.04102	0.0412488	0.093449	1284.9	1117.89	1042.42	742.16	872.67	1036.12
LIMLP_RS02005	LIMLP_02005	LIC13087	histidine kinase	-	-	Signal transduction mechanisms	CELLULAR PROCESSES AND SIGNALING	-	1.15234	NO	-	595	333	255	215	349	266	321.187	-0.204564	0.867801	-1.15234	0.220566	-0.927448	0.353694	0.491706	382.259	347.904	299.008	251.283	265.993	380.673
LIMLP_RS02010	LIMLP_02010	LIC13086	LruC domain-containing protein	-	-	General function prediction only	POORLY CHARACTERIZED	-	1.47019	NO	-	1116	692	508	352	543	394	570.788	-0.556001	0.680185	-1.47019	0.195953	-2.83742	0.00454792	0.015985	716.977	722.972	595.671	411.402	413.851	563.854
LIMLP_RS02015	LIMLP_02015	-	hypothetical protein	-	-	Function unknown	POORLY CHARACTERIZED	-	-1.12784	NO	up-B	33	16	19	13	35	18	21.3042	0.173567	1.12784	1.12784	0.42729	0.406204	0.684593	0.77483	21.2009	16.7161	22.279	15.1938	26.6755	25.7598
LIMLP_RS02020	LIMLP_02020	LIC13085	dephospho-CoA kinase	-	-	Coenzyme transport and metabolism	METABOLISM	-	-1.79414	NO	-	2361	1296	1258	2474	3625	1496	2023.53	0.843289	1.79414	1.79414	0.173004	4.87438	1.0915e-06	1.30415e-05	1516.83	1354.01	1475.11	2891.5	2762.82	2140.93
LIMLP_RS02025	LIMLP_02025	LIC13084	SPOR domain-containing protein	-	-	Translation, ribosomal structure and biogenesis	INFORMATION STORAGE AND PROCESSING	-	-1.34227	NO	-	5843	3065	2520	4664	5467	2577	3869.45	0.424677	1.34227	1.34227	0.19722	2.15331	0.0312943	0.0751714	3753.85	3202.18	2954.9	5451.08	4166.71	3687.95
LIMLP_RS02030	LIMLP_02030	LIC13083	hypothetical protein	-	-	General function prediction only	POORLY CHARACTERIZED	-	-1.01655	NO	-	1990	793	686	891	1537	522	978.532	0.0236745	1.01655	1.01655	0.246141	0.0961827	0.923375	0.949405	1278.48	828.492	804.39	1041.36	1171.44	747.035
LIMLP_RS02035	LIMLP_02035	LIC13082	hybrid sensor histidine kinase/response regulator	-	-	Signal transduction mechanisms	CELLULAR PROCESSES AND SIGNALING	-	1.66212	NO	-	4012	2315	2047	1154	2256	963	1973.79	-0.73302	0.601643	-1.66212	0.162512	-4.51057	6.46532e-06	6.2085e-05	2577.52	2418.61	2400.27	1348.75	1719.43	1378.15
LIMLP_RS02040	LIMLP_02040	LIC13081	START-like domain-containing protein	IPR023393[H] START-like domain superfamily	Q72MV8	Function unknown	POORLY CHARACTERIZED	3.96687	3.28016	up	up-B	285	118	110	37	60	31	94.7836	-1.71377	0.304863	-3.28016	0.273876	-6.25746	3.91288e-10	9.45915e-09	183.099	123.281	128.984	43.244	45.7294	44.3642
LIMLP_RS02045	LIMLP_02045	LIC13080	pirin family protein	-	-	Posttranslational modification, protein turnover, chaperones	CELLULAR PROCESSES AND SIGNALING	-	-1.17683	NO	-	1253	915	664	864	1075	813	922.025	0.234908	1.17683	1.17683	0.191	1.22989	0.21874	0.345563	804.993	955.953	778.593	1009.81	819.319	1163.49
LIMLP_RS02050	LIMLP_02050	LIC13079	DoxX family protein	-	-	General function prediction only	POORLY CHARACTERIZED	-	1.12414	NO	-	823	977	707	672	880	459	748.576	-0.168819	0.889571	-1.12414	0.245504	-0.68764	0.49168	0.620799	528.738	1020.73	829.014	785.404	670.698	656.876
LIMLP_RS02055	LIMLP_02055	LIC13078	hypothetical protein	-	-	Function unknown	POORLY CHARACTERIZED	-	1.87675	NO	-	865	667	653	320	416	269	515.716	-0.908236	0.532836	-1.87675	0.193275	-4.6992	2.61185e-06	2.81349e-05	555.721	696.853	765.695	374.002	317.057	384.966
LIMLP_RS02060	LIMLP_02060	LIC13077	hydrolase	-	-	General function prediction only	POORLY CHARACTERIZED	-	1.29399	NO	-	351	243	231	153	293	121	220.923	-0.37183	0.772802	-1.29399	0.201489	-1.84541	0.0649774	0.134061	225.501	253.876	270.866	178.82	223.312	173.163
LIMLP_RS02065	LIMLP_02065	LIC13076	hypothetical protein	-	-	Function unknown	POORLY CHARACTERIZED	-	-1.00969	NO	-	496	271	221	259	462	148	287.926	0.0139109	1.00969	1.00969	0.228217	0.0609545	0.951395	0.966504	318.656	283.129	259.14	302.708	352.116	211.803
LIMLP_RS02070	LIMLP_02070	LIC13075	DUF1566 domain-containing protein	-	-	Function unknown	POORLY CHARACTERIZED	-	1.03346	NO	-	588	312	285	239	467	259	340.638	-0.0474867	0.967621	-1.03346	0.189605	-0.250451	0.802238	0.865887	377.762	325.964	334.185	279.333	355.927	370.655
LIMLP_RS02075	LIMLP_02075	LIC13017	efflux RND transporter permease subunit	-	-	Defense mechanisms	CELLULAR PROCESSES AND SIGNALING	-	2.81921	NO	-	9965	7730	7065	2595	3770	1512	5138.73	-1.49529	0.354709	-2.81921	0.192981	-7.74838	9.3072e-15	5.22964e-13	6402.04	8075.97	8284.28	3032.92	2873.33	2163.83
LIMLP_RS02080	LIMLP_02080	LIC13073	TetR/AcrR family transcriptional regulator	IPR001647[D]DNA-binding HTH domain, TetR-type IPR009057[H] Homeobox-like domain superfamily IPR036271[H] Tetracyclin repressor-like, C-terminal domain superfamily	Q72MW6	Transcription	INFORMATION STORAGE AND PROCESSING	-	14.9426	up	-	25428	17107	13253	781	1934	655	8845.55	-3.90136	0.0669226	-14.9426	0.215403	-18.1119	2.56595e-73	1.33365e-70	16336.3	17872.7	15540.2	912.799	1474.01	937.372
LIMLP_RS02085	LIMLP_02085	LIC13072	adenylate cyclase	-	-	Signal transduction mechanisms	CELLULAR PROCESSES AND SIGNALING	-	-1.53175	NO	-	467	241	202	340	571	264	333.175	0.615183	1.53175	1.53175	0.183248	3.35712	0.000787602	0.00376419	300.025	251.786	236.861	397.377	435.192	377.811
LIMLP_RS02090	LIMLP_02090	LIC13071	YbhB/YbcL family Raf kinase inhibitor-like protein	-	-	General function prediction only	POORLY CHARACTERIZED	-	1.53571	NO	-	3122	4621	3212	2360	2546	1539	2916.84	-0.618904	0.651165	-1.53571	0.290763	-2.12856	0.033291	0.0790695	2005.74	4827.82	3766.33	2758.27	1940.45	2202.47
LIMLP_RS02095	LIMLP_02095	LIC13070	hypothetical protein	-	-	Amino acid transport and metabolism	METABOLISM	-	-1.36386	NO	-	1057	690	571	790	1445	554	814.494	0.447698	1.36386	1.36386	0.178098	2.51378	0.0119446	0.0347798	679.072	720.882	669.543	923.318	1101.32	792.83
LIMLP_RS02105	LIMLP_02105	LIC13066	hypothetical protein	-	-	Amino acid transport and metabolism	METABOLISM	-	-1.61291	NO	-	11819	10143	9303	16251	17554	10172	12671.4	0.689667	1.61291	1.61291	0.21006	3.28319	0.00102641	0.00469359	7593.14	10597	10908.5	18993.5	13378.9	14557.2
LIMLP_RS02110	LIMLP_02110	LIC13065	DUF2804 domain-containing protein	-	-	Function unknown	POORLY CHARACTERIZED	-	2.0909	NO	-	2254	945	855	413	771	402	847.26	-1.06412	0.478263	-2.0909	0.207822	-5.12038	3.04924e-07	4.06369e-06	1448.09	987.295	1002.56	482.696	587.623	575.303
LIMLP_RS02115	LIMLP_02115	LIC13064	DNA-3-methyladenine glycosylase I	-	-	Replication, recombination and repair	INFORMATION STORAGE AND PROCESSING	-	1.17112	NO	-	215	141	133	87	153	112	136.661	-0.227887	0.853885	-1.17112	0.236116	-0.965145	0.334472	0.469526	138.127	147.311	155.953	101.682	116.61	160.283
LIMLP_RS02120	LIMLP_02120	LIC13060	lipoprotein LipL36	-	-	General function prediction only	POORLY CHARACTERIZED	-	1.6586	NO	-	6480	7166	6399	3742	4473	2630	5116.6	-0.729968	0.602917	-1.6586	0.242624	-3.00864	0.00262419	0.0101125	4163.09	7486.73	7503.34	4373.49	3409.13	3763.8
LIMLP_RS02125	LIMLP_02125	LIC13059	hypothetical protein	-	-	Function unknown	POORLY CHARACTERIZED	-	-1.52274	NO	down-B	4284	3223	2837	5148	4670	3360	3971.78	0.606671	1.52274	1.52274	0.216447	2.80286	0.00506512	0.0175214	2752.27	3367.25	3326.61	6016.76	3559.27	4808.5
LIMLP_RS02130	LIMLP_02130	-	hypothetical protein	-	-	Function unknown	POORLY CHARACTERIZED	-	1.68739	NO	-	81	35	64	23	46	24	43.3229	-0.75479	0.592633	-1.68739	0.358211	-2.10711	0.0351081	0.0821956	52.0386	36.5665	75.0451	26.8814	35.0592	34.3464
LIMLP_RS02135	LIMLP_02135	LIC13058	hypothetical protein	-	-	Function unknown	POORLY CHARACTERIZED	3.86107	1.51884	NO	-	133	115	91	68	85	42	86.1105	-0.602973	0.658396	-1.51884	0.261377	-2.30691	0.0210598	0.0546539	85.4462	120.147	106.705	79.4754	64.7833	60.1063
LIMLP_RS02140	LIMLP_02140	LIC13057	hypothetical protein	-	-	General function prediction only	POORLY CHARACTERIZED	-	1.16581	NO	-	201	151	118	112	136	92	131.912	-0.221332	0.857773	-1.16581	0.222316	-0.995576	0.319456	0.453035	129.133	157.758	138.364	130.901	103.653	131.661
LIMLP_RS02150	LIMLP_02150	LIC13056	endoflagellar motor protein	-	-	Cell motility	CELLULAR PROCESSES AND SIGNALING	-	-1.59315	NO	-	918	526	604	909	1224	661	798.132	0.671878	1.59315	1.59315	0.170816	3.93334	8.37721e-05	0.000563632	589.771	549.542	708.239	1062.4	932.88	945.958
LIMLP_RS02155	LIMLP_02155	LIC13055	hypothetical protein	-	-	Function unknown	POORLY CHARACTERIZED	-	-1.21043	NO	-	479	394	331	411	584	287	407.28	0.275514	1.21043	1.21043	0.187426	1.46999	0.141563	0.249415	307.735	411.634	388.124	480.359	445.1	410.726
LIMLP_RS02160	LIMLP_02160	LIC13054	hypothetical protein	-	-	Function unknown	POORLY CHARACTERIZED	-	1.43068	NO	up-B	93	46	25	16	61	21	38.7277	-0.516705	0.698967	-1.43068	0.416257	-1.24131	0.214491	0.340272	59.7481	48.0588	29.3145	18.7001	46.4916	30.0531
LIMLP_RS02165	LIMLP_02165	LIC13053	fatty acid desaturase	-	-	Lipid transport and metabolism	METABOLISM	-	-1.08508	NO	-	835	556	557	435	752	588	615.583	0.117807	1.08508	1.08508	0.222905	0.528507	0.597148	0.708197	536.448	580.885	653.127	508.409	573.142	841.488
LIMLP_RS02170	LIMLP_02170	LIC13052	DNA polymerase IV	-	-	Replication, recombination and repair	INFORMATION STORAGE AND PROCESSING	-	1.41209	NO	-	629	377	329	227	400	186	336.685	-0.497836	0.708168	-1.41209	0.168474	-2.95497	0.00312703	0.0116775	404.103	393.873	385.779	265.308	304.863	266.185
LIMLP_RS02175	LIMLP_02175	LIC13051	ComF family protein	-	-	General function prediction only	POORLY CHARACTERIZED	-	1.38997	NO	-	226	199	135	97	149	99	146.668	-0.475057	0.719438	-1.38997	0.234417	-2.02655	0.0427086	0.0958869	145.194	207.907	158.298	113.369	113.561	141.679
LIMLP_RS02180	LIMLP_02180	LIC13050	hypothetical protein	-	-	Function unknown	POORLY CHARACTERIZED	-	-2.39883	NO	-	9602	12063	10297	31036	27734	11583	17472.2	1.26233	2.39883	2.39883	0.322784	3.91077	9.20024e-05	0.000613055	6168.83	12602.9	12074.1	36273.5	21137.7	16576.5
LIMLP_RS02185	LIMLP_02185	LIC13049	flagellar filament outer layer protein Flaa domain protein	-	-	Cell motility	CELLULAR PROCESSES AND SIGNALING	-	-1.12531	NO	-	828	525	451	567	915	312	569.307	0.170324	1.12531	1.12531	0.205423	0.829136	0.407028	0.542095	531.951	548.497	528.834	662.685	697.374	446.504
LIMLP_RS02190	LIMLP_02190	LIC13048	hypothetical protein	-	-	Function unknown	POORLY CHARACTERIZED	-	1.42452	NO	-	35	9	15	3	19	12	14.1063	-0.510474	0.701992	-1.42452	0.605082	-0.843645	0.398868	0.534136	22.4858	9.40281	17.5887	3.50627	14.481	17.1732
LIMLP_RS02195	LIMLP_02195	LIC13047	XRE family transcriptional regulator	-	-	Transcription	INFORMATION STORAGE AND PROCESSING	-	1.19638	NO	-	884	529	462	401	620	313	508.58	-0.258677	0.835854	-1.19638	0.150617	-1.71745	0.0858969	0.167209	567.928	552.676	541.732	468.671	472.537	447.935
LIMLP_RS02200	LIMLP_02200	LIC13046	UDP-3-O-(3-hydroxymyristoyl)glucosamine N-acyltransferase	-	-	Cell wall/membrane/envelope biogenesis	CELLULAR PROCESSES AND SIGNALING	-	-1.27853	NO	-	13889	8404	7050	8424	15530	8051	9862.26	0.354491	1.27853	1.27853	0.146345	2.4223	0.0154227	0.0426947	8923.02	8780.14	8266.69	9845.61	11836.3	11521.8
LIMLP_RS02205	LIMLP_02205	LIC13045	DMT family transporter	-	-	Amino acid transport and metabolism	METABOLISM	-	-1.27016	NO	-	318	128	132	131	361	138	186.425	0.34501	1.27016	1.27016	0.273169	1.26299	0.206593	0.330868	204.3	133.729	154.781	153.107	275.139	197.492
LIMLP_RS02210	LIMLP_02210	LIC13044	NAD(P)/FAD-dependent oxidoreductase	-	-	General function prediction only	POORLY CHARACTERIZED	-	-1.69485	NO	-	210	151	118	200	354	156	192.974	0.761157	1.69485	1.69485	0.197593	3.85215	0.000117087	0.000757149	134.915	157.758	138.364	233.751	269.804	223.252
LIMLP_RS02215	LIMLP_02215	LIC13043	hypothetical protein	-	-	Amino acid transport and metabolism	METABOLISM	-	1.73223	NO	-	413	236	238	119	190	122	208.243	-0.792633	0.57729	-1.73223	0.194499	-4.07525	4.59654e-05	0.000339035	265.333	246.563	279.074	139.082	144.81	174.594
LIMLP_RS02220	LIMLP_02220	LIC13042	N-acetyltransferase	-	-	General function prediction only	POORLY CHARACTERIZED	-	1.05903	NO	-	346	228	226	201	277	167	235.088	-0.0827395	0.944263	-1.05903	0.18491	-0.447459	0.654543	0.755159	222.289	238.205	265.003	234.92	211.117	238.994
LIMLP_RS02225	LIMLP_02225	LIC13041	DoxX family protein	-	-	General function prediction only	POORLY CHARACTERIZED	-3.13399	-1.77262	NO	-	378	408	299	693	747	296	470.433	0.825887	1.77262	1.77262	0.281505	2.93383	0.00334808	0.0123855	242.847	426.261	350.602	809.948	569.331	423.606
LIMLP_RS02230	LIMLP_02230	LIC13039	MarR family transcriptional regulator	-	-	Transcription	INFORMATION STORAGE AND PROCESSING	-	-1.58601	NO	-	141	49	70	101	153	86	96.9314	0.665402	1.58601	1.58601	0.267432	2.48811	0.0128422	0.0368009	90.5858	51.1931	82.0806	118.044	116.61	123.075
LIMLP_RS02235	LIMLP_02235	LIC13038	tRNA pseudouridine(13) synthase TruD	-	-	Translation, ribosomal structure and biogenesis	INFORMATION STORAGE AND PROCESSING	-	-1.15638	NO	-	897	592	567	606	729	622	668.942	0.209615	1.15638	1.15638	0.207896	1.00827	0.313324	0.446817	576.28	618.496	664.853	708.267	555.612	890.145
LIMLP_RS02240	LIMLP_02240	LIC13037	amino acid permease	-	-	Amino acid transport and metabolism	METABOLISM	-	1.29189	NO	-	2254	1525	1219	971	1575	785	1321.57	-0.36948	0.774061	-1.29189	0.142518	-2.59252	0.00952764	0.0288414	1448.09	1593.25	1429.38	1134.86	1200.4	1123.41
LIMLP_RS02245	LIMLP_02245	LIC13036	hypothetical protein	-	-	Amino acid transport and metabolism	METABOLISM	-	1.68615	NO	up-B	100	34	33	17	43	21	36.8595	-0.75373	0.593068	-1.68615	0.384257	-1.96153	0.0498178	0.108736	64.2452	35.5217	38.6952	19.8689	32.7727	30.0531
LIMLP_RS02250	LIMLP_02250	-	hypothetical protein	-	-	Function unknown	POORLY CHARACTERIZED	-	1.54305	NO	up-B	34	26	36	15	21	18	25.0861	-0.625789	0.648065	-1.54305	0.430409	-1.45394	0.145963	0.255253	21.8434	27.1637	42.2129	17.5313	16.0053	25.7598
LIMLP_RS02255	LIMLP_02255	-	hypothetical protein	-	-	Function unknown	POORLY CHARACTERIZED	-	2.42801	NO	up-B	22	2	10	3	8	1	6.49732	-1.27978	0.41186	-2.42801	0.873619	-1.46491	0.142945	0.251317	14.134	2.08951	11.7258	3.50627	6.09725	1.4311
LIMLP_RS02265	LIMLP_02265	LIC10928	hypothetical protein	-	-	Function unknown	POORLY CHARACTERIZED	-	1.38348	NO	-	457	463	266	270	271	186	312.921	-0.4683	0.722816	-1.38348	0.25695	-1.82253	0.0683741	0.13998	293.601	483.723	311.906	315.564	206.545	266.185
LIMLP_RS02270	LIMLP_02270	LIC13034	hypothetical protein	-	-	Function unknown	POORLY CHARACTERIZED	-	1.31843	NO	up-B	82	29	29	26	39	21	34.5248	-0.398825	0.758476	-1.31843	0.363008	-1.09867	0.271914	0.404949	52.6811	30.298	34.0048	30.3877	29.7241	30.0531
LIMLP_RS02275	LIMLP_02275	LIC13033	glycosyl hydrolase	-	-	Carbohydrate transport and metabolism	METABOLISM	-	-2.2098	NO	-	458	222	249	500	991	325	437.156	1.14392	2.2098	2.2098	0.225334	5.07655	3.84343e-07	5.05727e-06	294.243	231.936	291.973	584.378	755.297	465.108
LIMLP_RS02280	LIMLP_02280	LIC13032	hypothetical protein	-	-	Function unknown	POORLY CHARACTERIZED	-	1.35517	NO	-	4510	3434	2800	2408	2579	1698	2829.73	-0.438469	0.737917	-1.35517	0.187023	-2.34446	0.0190547	0.0505613	2897.46	3587.7	3283.23	2814.37	1965.6	2430.01
LIMLP_RS02285	LIMLP_02285	LIC13031	DegT/DnrJ/EryC1/StrS aminotransferase family protein	-	-	Cell wall/membrane/envelope biogenesis	CELLULAR PROCESSES AND SIGNALING	-	1.38458	NO	-	24397	13133	11163	8658	15967	5864	12194.1	-0.469444	0.722243	-1.38458	0.184971	-2.53793	0.0111509	0.0327672	15673.9	13720.8	13089.5	10119.1	12169.4	8391.98
LIMLP_RS02295	LIMLP_02295	LIC13030	hypothetical protein	-	-	Amino acid transport and metabolism	METABOLISM	-	-1.93848	NO	-	143	137	105	217	361	111	174.289	0.954925	1.93848	1.93848	0.272836	3.5	0.000465263	0.00243342	91.8707	143.132	123.121	253.62	275.139	158.852
LIMLP_RS02300	LIMLP_02300	LIC13029	hypothetical protein	-	-	Function unknown	POORLY CHARACTERIZED	-	-1.22906	NO	-	223	172	124	154	282	124	173.456	0.297558	1.22906	1.22906	0.209428	1.42081	0.155372	0.266738	143.267	179.698	145.4	179.989	214.928	177.457
LIMLP_RS02305	LIMLP_02305	LIC13028	DUF2804 domain-containing protein	-	-	Function unknown	POORLY CHARACTERIZED	-	-1.11357	NO	-	330	185	172	190	342	133	213.339	0.155196	1.11357	1.11357	0.200573	0.773763	0.439071	0.574165	212.009	193.28	201.684	222.064	260.658	190.337
LIMLP_RS02310	LIMLP_02310	LIC13027	HAD family hydrolase	-	-	Inorganic ion transport and metabolism	METABOLISM	-	1.00668	NO	-	433	186	145	193	276	144	214.089	-0.00960384	0.993365	-1.00668	0.233057	-0.0412081	0.96713	0.976999	278.182	194.325	170.024	225.57	210.355	206.079
LIMLP_RS02315	LIMLP_02315	LIC13026	DJ-1/PfpI family protein	-	-	General function prediction only	POORLY CHARACTERIZED	-	-1.247	NO	-	1489	638	608	951	1156	647	875.76	0.318464	1.247	1.247	0.200545	1.58799	0.112288	0.207971	956.612	666.555	712.929	1111.49	881.053	925.923
LIMLP_RS02320	LIMLP_02320	LIC13025	GNAT family N-acetyltransferase	-	-	Transcription	INFORMATION STORAGE AND PROCESSING	-	1.01115	NO	-	109	55	56	47	86	50	64.1976	-0.015995	0.988974	-1.01115	0.268063	-0.059669	0.952419	0.967308	70.0273	57.4616	65.6645	54.9316	65.5455	71.5551
LIMLP_RS02325	LIMLP_02325	LIC13023	hypothetical protein	-	-	Function unknown	POORLY CHARACTERIZED	-	1.10217	NO	-	456	315	243	214	406	182	287.834	-0.14035	0.907299	-1.10217	0.185065	-0.758383	0.448221	0.581318	292.958	329.098	284.937	250.114	309.436	260.461
LIMLP_RS02330	LIMLP_02330	LIC13022	DUF1343 domain-containing protein	-	-	Function unknown	POORLY CHARACTERIZED	-	-1.00896	NO	-	1487	841	727	776	1231	605	899.57	0.0128748	1.00896	1.00896	0.146879	0.0876559	0.93015	0.953379	955.327	878.641	852.466	906.955	938.215	865.817
LIMLP_RS02335	LIMLP_02335	LIC13021	cAMP-binding protein	-	-	Signal transduction mechanisms	CELLULAR PROCESSES AND SIGNALING	-	-1.46149	NO	-	6881	4384	3869	6165	9454	3752	5552.99	0.547438	1.46149	1.46149	0.16978	3.22439	0.00126241	0.00555462	4420.71	4580.21	4536.71	7205.38	7205.43	5369.49
LIMLP_RS02340	LIMLP_02340	LIC13020	hypothetical protein	-	-	Cell motility	CELLULAR PROCESSES AND SIGNALING	-	1.15005	NO	-	532	299	228	194	399	189	287.139	-0.201694	0.869529	-1.15005	0.201105	-1.00293	0.315894	0.449517	341.785	312.382	267.348	226.739	304.101	270.478
LIMLP_RS02345	LIMLP_02345	LIC13019	hypothetical protein	-	-	Function unknown	POORLY CHARACTERIZED	-	1.02648	NO	-	982	462	470	436	640	440	548.62	-0.0377049	0.974203	-1.02648	0.190077	-0.198367	0.842758	0.893698	630.888	482.678	551.113	509.578	487.78	629.685
LIMLP_RS02350	LIMLP_02350	LIC13018	hypothetical protein	-	-	Function unknown	POORLY CHARACTERIZED	-	1.19949	NO	-	1687	1045	967	743	1136	718	1011.87	-0.262423	0.833686	-1.19949	0.153037	-1.71477	0.0863871	0.167874	1083.82	1091.77	1133.89	868.386	865.81	1027.53
LIMLP_RS02355	LIMLP_02355	LIC13074	efflux RND transporter permease subunit	-	-	Defense mechanisms	CELLULAR PROCESSES AND SIGNALING	-	1.15771	NO	-	7830	5788	4956	4136	5697	3783	5246.43	-0.21127	0.863777	-1.15771	0.161678	-1.30673	0.191304	0.311328	5030.4	6047.05	5811.31	4833.98	4342.01	5413.86
LIMLP_RS02360	LIMLP_02360	LIC13016	phosphoribosyl-AMP cyclohydrolase	-	-	Amino acid transport and metabolism	METABOLISM	-	-1.2429	NO	-	887	456	396	469	875	465	565.184	0.313706	1.2429	1.2429	0.178249	1.75993	0.0784194	0.15527	569.855	476.409	464.342	548.147	666.887	665.462
LIMLP_RS02365	LIMLP_02365	LIC13015	endolytic transglycosylase MltG	-	-	General function prediction only	POORLY CHARACTERIZED	-	-1.34234	NO	-	4042	2741	2467	3271	5005	2495	3260.24	0.424747	1.34234	1.34234	0.137436	3.09051	0.00199813	0.00804281	2596.79	2863.68	2892.76	3823	3814.59	3570.6
LIMLP_RS02370	LIMLP_02370	LIC13014	hypothetical protein	-	-	Function unknown	POORLY CHARACTERIZED	-	-1.10519	NO	up-A	1204	877	692	882	1186	578	877.188	0.144296	1.10519	1.10519	0.16724	0.862805	0.388245	0.524131	773.513	916.252	811.426	1030.84	903.918	827.177
LIMLP_RS02375	LIMLP_02375	LIC13012	DUF2339 domain-containing protein	-	-	Function unknown	POORLY CHARACTERIZED	-	1.5614	NO	-	951	502	411	279	543	205	441.78	-0.642841	0.640451	-1.5614	0.201348	-3.19269	0.00140953	0.00609235	610.972	524.468	481.931	326.083	413.851	293.376
LIMLP_RS02380	LIMLP_02380	LIC13010	hypothetical protein	-	-	General function prediction only	POORLY CHARACTERIZED	-	1.28673	NO	-	1837	1223	880	638	1221	725	1033.93	-0.363711	0.777163	-1.28673	0.18604	-1.95502	0.0505808	0.109928	1180.18	1277.74	1031.87	745.667	930.594	1037.55
LIMLP_RS02385	LIMLP_02385	LIC13009	acyl-CoA dehydrogenase	-	-	Lipid transport and metabolism	METABOLISM	-	1.07554	NO	-	18184	9982	7706	9628	10231	6928	10018.7	-0.105056	0.929769	-1.07554	0.191758	-0.54786	0.583788	0.695829	11682.4	10428.8	9035.9	11252.8	7797.63	9914.67
LIMLP_RS02390	LIMLP_02390	LIC13008	hypothetical protein	-	-	Function unknown	POORLY CHARACTERIZED	-	1.84653	NO	-	1419	326	333	200	495	195	422.131	-0.884813	0.541558	-1.84653	0.350465	-2.52468	0.0115804	0.0338616	911.64	340.591	390.469	233.751	377.268	279.065
LIMLP_RS02395	LIMLP_02395	LIC13007	hypothetical protein	-	-	Function unknown	POORLY CHARACTERIZED	-	1.2571	NO	-	106	36	33	35	41	32	43.7261	-0.330098	0.795482	-1.2571	0.360184	-0.91647	0.35942	0.496891	68.0999	37.6113	38.6952	40.9065	31.2484	45.7953
LIMLP_RS02400	LIMLP_02400	LIC13006	DUF1554 domain-containing protein	-	-	Function unknown	POORLY CHARACTERIZED	-	-2.33865	NO	down-B	724	502	477	1137	1447	829	861.171	1.22568	2.33865	2.33865	0.165716	7.39627	1.40065e-13	6.61809e-12	465.135	524.468	559.321	1328.88	1102.84	1186.38
LIMLP_RS02405	LIMLP_02405	LIC13005	putative cytoplasmic membrane protein	-	Q72N33	Function unknown	POORLY CHARACTERIZED	-6.87805	-3.06326	down	-	179	107	107	303	418	285	238.805	1.61507	3.06326	3.06326	0.196854	8.20442	2.31715e-16	1.48226e-14	114.999	111.789	125.466	354.133	318.582	407.864
LIMLP_RS02410	LIMLP_02410	LIC13004	adenylate/guanylate cyclase domain-containing protein	-	-	Signal transduction mechanisms	CELLULAR PROCESSES AND SIGNALING	-	-1.97977	NO	-	751	475	486	749	1396	785	768.567	0.985335	1.97977	1.97977	0.174733	5.63909	1.7095e-08	3.09047e-07	482.482	496.26	569.874	875.399	1063.97	1123.41
LIMLP_RS02415	LIMLP_02415	LIC13003	SDR family oxidoreductase	-	-	Lipid transport and metabolism	METABOLISM	-	-1.65905	NO	-	752	537	476	723	1149	653	709.591	0.730357	1.65905	1.65905	0.156914	4.65451	3.24747e-06	3.43587e-05	483.124	561.035	558.148	845.011	875.718	934.509
LIMLP_RS02420	LIMLP_02420	LIC13002	fatty acid transporter	-	-	Lipid transport and metabolism	METABOLISM	-	-1.93841	NO	-	902	304	285	507	1246	594	603.928	0.954871	1.93841	1.93841	0.275672	3.46379	0.000532624	0.0027207	579.492	317.606	334.185	592.56	949.647	850.074
LIMLP_RS02425	LIMLP_02425	LIC13001	DUF3604 domain-containing protein	-	-	Function unknown	POORLY CHARACTERIZED	-	1.03572	NO	-	1199	680	638	548	960	546	730.395	-0.0506345	0.965512	-1.03572	0.158602	-0.319255	0.749533	0.825093	770.3	710.435	748.106	640.479	731.671	781.382
LIMLP_RS02430	LIMLP_02430	LIC13000	peptidyl-prolyl cis-trans isomerase	-	-	Posttranslational modification, protein turnover, chaperones	CELLULAR PROCESSES AND SIGNALING	-	-1.66566	NO	-	163	73	64	116	182	110	114.624	0.736098	1.66566	1.66566	0.238944	3.08063	0.00206565	0.00826563	104.72	76.2673	75.0451	135.576	138.713	157.421
LIMLP_RS02435	LIMLP_02435	LIC12999	HupE/UreJ family protein	-	-	Amino acid transport and metabolism	METABOLISM	-	-1.46173	NO	-	211	101	98	112	223	156	146.684	0.547682	1.46173	1.46173	0.253258	2.16254	0.0305762	0.0739567	135.557	105.52	114.913	130.901	169.961	223.252
LIMLP_RS02440	LIMLP_02440	LIC12998	TonB-dependent receptor	-	-	Inorganic ion transport and metabolism	METABOLISM	-	-1.18139	NO	-	383	227	205	210	360	236	263.526	0.240483	1.18139	1.18139	0.193377	1.2436	0.213648	0.339193	246.059	237.16	240.379	245.439	274.376	337.74
LIMLP_RS02445	LIMLP_02445	LIC12997	hypothetical protein	-	-	Function unknown	POORLY CHARACTERIZED	-	1.24213	NO	-	338	277	234	216	234	138	234.87	-0.31282	0.805066	-1.24213	0.220624	-1.41789	0.156222	0.267534	217.149	289.398	274.384	252.451	178.345	197.492
LIMLP_RS02450	LIMLP_02450	LIC12996	DedA family protein	-	-	General function prediction only	POORLY CHARACTERIZED	-	-1.65382	NO	-	557	423	427	791	704	481	574.979	0.725802	1.65382	1.65382	0.238783	3.03958	0.00236906	0.00931053	357.846	441.932	500.692	924.486	536.558	688.36
LIMLP_RS02455	LIMLP_02455	LIC12995	hypothetical protein	-	-	Function unknown	POORLY CHARACTERIZED	-	-1.05337	NO	-	1539	1025	909	1106	1116	805	1070.12	0.0750104	1.05337	1.05337	0.194079	0.386495	0.69913	0.786193	988.734	1070.88	1065.88	1292.64	850.567	1152.04
LIMLP_RS02460	LIMLP_02460	LIC12994	DUF1577 domain-containing protein	-	-	Function unknown	POORLY CHARACTERIZED	-	1.17556	NO	-	705	453	421	404	695	141	437.254	-0.233348	0.850659	-1.17556	0.304525	-0.766268	0.443517	0.577625	452.929	473.275	493.656	472.178	529.699	201.785
LIMLP_RS02465	LIMLP_02465	LIC12993	hypothetical protein	-	-	Function unknown	POORLY CHARACTERIZED	-	1.41035	NO	-	934	698	677	449	853	227	603.813	-0.496058	0.709042	-1.41035	0.256327	-1.93525	0.052959	0.113507	600.05	729.24	793.837	524.772	650.12	324.86
LIMLP_RS02470	LIMLP_02470	LIC12992	carbonic anhydrase	-	-	Inorganic ion transport and metabolism	METABOLISM	-	-1.65804	NO	-	1367	953	833	1627	2856	450	1262.15	0.729479	1.65804	1.65804	0.348343	2.09414	0.0362476	0.084341	878.232	995.653	976.76	1901.57	2176.72	643.996
LIMLP_RS02475	LIMLP_02475	LIC12991	hypothetical protein	-	-	Function unknown	POORLY CHARACTERIZED	-	-1.91479	NO	-	773	605	446	1091	1213	672	802.162	0.937184	1.91479	1.91479	0.197057	4.7559	1.97567e-06	2.19062e-05	496.616	632.078	522.971	1275.11	924.496	961.7
LIMLP_RS02480	LIMLP_02480	LIC12990	membrane protein	-	-	Cell wall/membrane/envelope biogenesis	CELLULAR PROCESSES AND SIGNALING	-	-1.26535	NO	-	1029	449	455	548	987	500	628.664	0.339533	1.26535	1.26535	0.189123	1.7953	0.072606	0.146264	661.083	469.096	533.524	640.479	752.249	715.551
LIMLP_RS02485	LIMLP_02485	LIC12989	CusA/CzcA family heavy metal efflux RND transporter	-	-	Inorganic ion transport and metabolism	METABOLISM	-	-1.69927	NO	-	1213	572	562	1037	1513	768	916.686	0.764914	1.69927	1.69927	0.167945	4.55456	5.24958e-06	5.14806e-05	779.295	597.601	658.99	1212	1153.14	1099.09
LIMLP_RS02490	LIMLP_02490	LIC12988	lipase	-	-	General function prediction only	POORLY CHARACTERIZED	-	-1.0605	NO	-	579	490	342	376	663	289	440.547	0.0847455	1.0605	1.0605	0.195439	0.433617	0.664566	0.76022	371.98	511.931	401.023	439.452	505.31	413.588
LIMLP_RS02495	LIMLP_02495	LIC10779	DUF1563 domain-containing protein	-	-	Function unknown	POORLY CHARACTERIZED	-	6.06668	NO	-	1	3	3	0	1	0	1.34277	-2.60091	0.164835	-6.06668	1.81403	-1.43378	0.151636	0.262163	0.642452	3.13427	3.51774	0	0.762157	0
LIMLP_RS02500	LIMLP_02500	LIC12986	DUF1561 domain-containing protein	-	-	Function unknown	POORLY CHARACTERIZED	-	1.50875	NO	-	392	325	282	170	248	156	255.502	-0.593351	0.662802	-1.50875	0.203751	-2.91214	0.00358962	0.0131042	251.841	339.546	330.668	198.689	189.015	223.252
LIMLP_RS02510	LIMLP_02510	LIC12985	DUF1561 family protein	-	-	Function unknown	POORLY CHARACTERIZED	-	1.18588	NO	-	442	283	259	213	281	199	271.871	-0.245962	0.843253	-1.18588	0.188161	-1.30719	0.191149	0.311234	283.964	295.666	303.698	248.945	214.166	284.789
LIMLP_RS02515	LIMLP_02515	LIC12984	hypothetical protein	-	-	General function prediction only	POORLY CHARACTERIZED	-	1.44091	NO	up-A	3487	2056	1401	1017	1850	1111	1703.27	-0.526981	0.694005	-1.44091	0.192745	-2.73408	0.00625539	0.0205775	2240.23	2148.02	1642.79	1188.63	1409.99	1589.95
LIMLP_RS02520	LIMLP_02520	LIC12983	copper chaperone	-	-	Inorganic ion transport and metabolism	METABOLISM	-	1.48097	NO	up-A	2192	1402	1037	792	1121	688	1142.27	-0.566545	0.675232	-1.48097	0.158477	-3.57492	0.000350328	0.00192936	1408.26	1464.75	1215.97	925.655	854.378	984.598
LIMLP_RS02525	LIMLP_02525	LIC12982	copper-translocating P-type ATPase	-	-	Inorganic ion transport and metabolism	METABOLISM	-	1.62918	NO	-	8956	6913	6500	3767	4463	3383	5540.6	-0.704148	0.613805	-1.62918	0.195485	-3.60205	0.000315715	0.00176207	5753.8	7222.41	7621.77	4402.71	3401.51	4841.42
LIMLP_RS02530	LIMLP_02530	LIC12981	glutathione S-transferase family protein	-	-	Posttranslational modification, protein turnover, chaperones	CELLULAR PROCESSES AND SIGNALING	-	1.08598	NO	-	300	231	210	176	288	138	217.168	-0.118992	0.920831	-1.08598	0.196358	-0.605995	0.544518	0.663377	192.736	241.339	246.242	205.701	219.501	197.492
LIMLP_RS02535	LIMLP_02535	LIC12980	AraC family transcriptional regulator	-	-	Transcription	INFORMATION STORAGE AND PROCESSING	5.05952	2.28312	NO	-	1349	1403	1224	479	786	341	902.433	-1.191	0.437998	-2.28312	0.231219	-5.15098	2.5913e-07	3.48693e-06	866.668	1465.79	1435.24	559.834	599.055	488.006
LIMLP_RS02540	LIMLP_02540	LIC12979	PAS domain S-box protein	-	-	Signal transduction mechanisms	CELLULAR PROCESSES AND SIGNALING	-	-1.20711	NO	-	46572	60338	50335	70499	69534	33584	55905.8	0.27156	1.20711	1.20711	0.29663	0.915484	0.359937	0.497216	29920.3	63038.5	59021.8	82396.2	52995.8	48062.1
LIMLP_RS02545	LIMLP_02545	LIC12978	peptide-methionine (S)-S-oxide reductase	IPR002569[D] Peptide methionine sulphoxide reductase MsrA IPR036509[H] Peptide methionine sulphoxide reductase MsrA superfamily	Q72N60	Posttranslational modification, protein turnover, chaperones	CELLULAR PROCESSES AND SIGNALING	-	3.6985	up	-	3175	1374	1223	320	549	376	1039.98	-1.88694	0.27038	-3.6985	0.218882	-8.6208	6.64854e-18	5.31628e-16	2039.79	1435.5	1434.07	374.002	418.424	538.094
LIMLP_RS02550	LIMLP_02550	LIC12977	hypothetical protein	-	Q72N61	Function unknown	POORLY CHARACTERIZED	-	4.56362	up	-	58	35	29	5	8	9	22.1091	-2.19018	0.219124	-4.56362	0.475777	-4.60338	4.15695e-06	4.26531e-05	37.2622	36.5665	34.0048	5.84378	6.09725	12.8799
LIMLP_RS02555	LIMLP_02555	LIC12976	FAD-dependent oxidoreductase	-	-	Energy production and conversion	METABOLISM	-	1.51526	NO	-	2326	1395	1275	693	1372	754	1230.25	-0.599562	0.659954	-1.51526	0.169092	-3.54576	0.000391476	0.00210734	1494.34	1457.44	1495.04	809.948	1045.68	1079.05
LIMLP_RS02560	LIMLP_02560	LIC12975	class I SAM-dependent methyltransferase	-	-	Secondary metabolites biosynthesis, transport and catabolism	METABOLISM	-	1.96813	NO	-	827	470	455	211	311	217	391.676	-0.976825	0.508097	-1.96813	0.18177	-5.37396	7.7025e-08	1.19504e-06	531.308	491.036	533.524	246.608	237.031	310.549
LIMLP_RS02565	LIMLP_02565	LIC12974	SET domain-containing protein-lysine N-methyltransferase	-	-	General function prediction only	POORLY CHARACTERIZED	-	1.6705	NO	-	1518	772	647	480	801	242	676.379	-0.740281	0.598623	-1.6705	0.236047	-3.13616	0.00171174	0.00709271	975.243	806.552	758.66	561.003	610.488	346.327
LIMLP_RS02570	LIMLP_02570	LIC12973	DUF2179 domain-containing protein	-	-	Function unknown	POORLY CHARACTERIZED	-	1.75289	NO	-	1650	507	467	252	664	293	559.541	-0.809734	0.570487	-1.75289	0.30272	-2.67486	0.0074761	0.0235854	1060.05	529.692	547.595	294.527	506.072	419.313
LIMLP_RS02575	LIMLP_02575	LIC12972	MCE family protein	-	-	Secondary metabolites biosynthesis, transport and catabolism	METABOLISM	-	-1.17595	NO	-	970	458	388	475	980	369	564.465	0.233831	1.17595	1.17595	0.21401	1.09262	0.274562	0.407497	623.179	478.499	454.961	555.159	746.914	528.077
LIMLP_RS02585	LIMLP_02585	LIC12971	FtsQ-type POTRA domain-containing protein	-	-	Cell wall/membrane/envelope biogenesis	CELLULAR PROCESSES AND SIGNALING	-	-1.01719	NO	-	5224	3032	2367	2844	4546	1865	3126.18	0.0245956	1.01719	1.01719	0.171069	0.143776	0.885677	0.9232	3356.17	3167.7	2775.5	3323.94	3464.77	2669
LIMLP_RS02590	LIMLP_02590	LIC12970	cell division protein FtsA	-	-	Cell cycle control, cell division, chromosome partitioning	CELLULAR PROCESSES AND SIGNALING	-	-1.3086	NO	-	3810	2201	2000	3162	4069	1735	2728.7	0.388023	1.3086	1.3086	0.18375	2.1117	0.0347126	0.0814991	2447.74	2299.51	2345.16	3695.61	3101.22	2482.96
LIMLP_RS02595	LIMLP_02595	LIC12969	cell division protein FtsZ	-	-	Cell cycle control, cell division, chromosome partitioning	CELLULAR PROCESSES AND SIGNALING	-	-1.40448	NO	-	3972	2785	2508	4422	4539	2216	3366.88	0.490034	1.40448	1.40448	0.213633	2.29381	0.0218016	0.0563235	2551.82	2909.65	2940.83	5168.24	3459.43	3171.32
LIMLP_RS02600	LIMLP_02600	LIC12967	LipL41-expression chaperone Lep	-	-	General function prediction only	POORLY CHARACTERIZED	-	1.08822	NO	-	450	375	331	324	432	189	341.236	-0.121966	0.918935	-1.08822	0.213078	-0.572398	0.567052	0.682449	289.104	391.784	388.124	378.677	329.252	270.478
LIMLP_RS02605	LIMLP_02605	LIC12966	lipoprotein LipL41	-	-	General function prediction only	POORLY CHARACTERIZED	-	-1.61205	NO	-	7572	9991	7996	15741	15141	6877	10742.9	0.688899	1.61205	1.61205	0.306405	2.24832	0.0245555	0.0620055	4864.65	10438.2	9375.95	18397.4	11539.8	9841.69
LIMLP_RS02610	LIMLP_02610	LIC12965	hypothetical protein	-	-	Function unknown	POORLY CHARACTERIZED	-	1.29415	NO	-	1889	1164	898	773	1199	611	1029.06	-0.372009	0.772706	-1.29415	0.148834	-2.49949	0.0124372	0.0359375	1213.59	1216.1	1052.98	903.449	913.826	874.403
LIMLP_RS02615	LIMLP_02615	LIC12964	quinolinate synthase	-	-	Coenzyme transport and metabolism	METABOLISM	-	1.29314	NO	-	3678	2266	1894	1451	2134	1438	2055.24	-0.37088	0.773311	-1.29314	0.158464	-2.34047	0.0192597	0.0510075	2362.94	2367.42	2220.87	1695.87	1626.44	2057.92
LIMLP_RS02620	LIMLP_02620	LIC12963	DUF1561 domain-containing protein	-	-	Function unknown	POORLY CHARACTERIZED	-	-1.6894	NO	-	825	495	415	693	1017	707	688.442	0.756509	1.6894	1.6894	0.173718	4.35482	1.33176e-05	0.00011679	530.023	517.155	486.621	809.948	775.114	1011.79
LIMLP_RS02630	LIMLP_02630	LIC12961	ATP-dependent DNA helicase RecQ	-	-	Replication, recombination and repair	INFORMATION STORAGE AND PROCESSING	-	-1.3621	NO	-	3605	1883	1646	2437	3426	2104	2447.31	0.445836	1.3621	1.3621	0.155406	2.86885	0.0041197	0.0147163	2316.04	1967.28	1930.07	2848.26	2611.15	3011.04
LIMLP_RS02635	LIMLP_02635	-	hypothetical protein	-	-	Function unknown	POORLY CHARACTERIZED	-	-1.16923	NO	-	298	139	134	140	258	154	179.075	0.225558	1.16923	1.16923	0.218662	1.03154	0.302289	0.437036	191.451	145.221	157.126	163.626	196.636	220.39
LIMLP_RS02640	LIMLP_02640	LIC12960	glycosyltransferase	-	-	Cell wall/membrane/envelope biogenesis	CELLULAR PROCESSES AND SIGNALING	-	-2.07168	NO	-	4611	3189	2746	7241	10117	2468	4869.94	1.0508	2.07168	2.07168	0.28488	3.68858	0.000225505	0.00133189	2962.35	3331.73	3219.91	8462.97	7710.74	3531.96
LIMLP_RS02645	LIMLP_02645	LIC12958	hypothetical protein	-	-	Function unknown	POORLY CHARACTERIZED	-	-2.18561	NO	-	1664	1439	1225	3556	3238	1491	2127.77	1.12804	2.18561	2.18561	0.264069	4.27175	1.93948e-05	0.000159183	1069.04	1503.41	1436.41	4156.1	2467.86	2133.77
LIMLP_RS02650	LIMLP_02650	LIC12957	hypothetical protein	-	-	Energy production and conversion	METABOLISM	-	-1.58458	NO	-	2815	1620	1613	2528	4710	1394	2321.95	0.664103	1.58458	1.58458	0.223015	2.97784	0.00290289	0.0109929	1808.5	1692.51	1891.37	2954.62	3589.76	1994.96
LIMLP_RS02655	LIMLP_02655	LIC12956	hypothetical protein	-	-	Amino acid transport and metabolism	METABOLISM	-	-1.19862	NO	-	1297	831	843	962	1503	663	984.771	0.261371	1.19862	1.19862	0.164482	1.58905	0.112048	0.207804	833.261	868.193	988.485	1124.34	1145.52	948.82
LIMLP_RS02660	LIMLP_02660	LIC12955	PTS sugar transporter subunit IIA	-	-	Carbohydrate transport and metabolism	METABOLISM	-	-1.39916	NO	-	3322	1679	1531	2076	3383	2064	2273.68	0.48456	1.39916	1.39916	0.164358	2.9482	0.00319627	0.0119087	2134.23	1754.15	1795.22	2426.34	2578.38	2953.79
LIMLP_RS02665	LIMLP_02665	LIC12954	ABC transporter permease	-	-	Amino acid transport and metabolism	METABOLISM	-	-1.12004	NO	up-B	813	346	366	355	771	327	463.911	0.163554	1.12004	1.12004	0.21624	0.756354	0.449437	0.582197	522.314	361.486	429.164	414.909	587.623	467.97
LIMLP_RS02670	LIMLP_02670	LIC12953	ABC transporter permease subunit	-	-	Amino acid transport and metabolism	METABOLISM	-	-1.63091	NO	-	314	142	168	237	423	205	239.974	0.705675	1.63091	1.63091	0.202379	3.48689	0.000488666	0.00253035	201.73	148.355	196.994	276.995	322.392	293.376
LIMLP_RS02675	LIMLP_02675	LIC12952	PEGA domain-containing protein	-	-	General function prediction only	POORLY CHARACTERIZED	-	-1.46416	NO	-	1042	498	456	722	1184	546	708.673	0.55007	1.46416	1.46416	0.175421	3.13572	0.00171433	0.00709271	669.435	520.289	534.697	843.842	902.394	781.382
LIMLP_RS02680	LIMLP_02680	LIC12950	bifunctional folylpolyglutamate synthase/dihydrofolate synthase	-	-	Coenzyme transport and metabolism	METABOLISM	-	-1.77051	NO	-	317	144	167	235	406	275	254.595	0.824168	1.77051	1.77051	0.221171	3.72638	0.000194251	0.00117227	203.657	150.445	195.821	274.658	309.436	393.553
LIMLP_RS02685	LIMLP_02685	LIC12949	shikimate dehydrogenase	-	-	Amino acid transport and metabolism	METABOLISM	-	-1.48561	NO	-	301	172	136	216	335	201	221.329	0.571057	1.48561	1.48561	0.18888	3.02338	0.00249964	0.00971357	193.378	179.698	159.471	252.451	255.323	287.651
LIMLP_RS02690	LIMLP_02690	LIC12948	hypothetical protein	-	-	Function unknown	POORLY CHARACTERIZED	-	-1.19447	NO	up-A	1166	661	550	621	1193	598	762.575	0.256373	1.19447	1.19447	0.167788	1.52795	0.126524	0.228237	749.099	690.584	644.919	725.798	909.253	855.799
LIMLP_RS02695	LIMLP_02695	-	hypothetical protein	-	-	Function unknown	POORLY CHARACTERIZED	-	1.38263	NO	up-B	149	43	46	35	69	34	56.1236	-0.467414	0.72326	-1.38263	0.350853	-1.33222	0.182787	0.302439	95.7254	44.9246	53.9387	40.9065	52.5888	48.6575
LIMLP_RS02700	LIMLP_02700	LIC12947	endoflagellar protein	-	-	Cell motility	CELLULAR PROCESSES AND SIGNALING	-3.89332	-1.1369	NO	-	1416	607	622	837	1050	566	810.29	0.18511	1.1369	1.1369	0.195209	0.948268	0.342993	0.479705	909.712	634.168	729.345	978.249	800.265	810.004
LIMLP_RS02705	LIMLP_02705	LIC12946	glycosyltransferase family 2 protein	-	-	Cell wall/membrane/envelope biogenesis	CELLULAR PROCESSES AND SIGNALING	-	-1.31269	NO	-	856	316	279	415	785	353	465.956	0.392521	1.31269	1.31269	0.241962	1.62224	0.104752	0.196552	549.939	330.143	327.15	485.034	598.293	505.179
LIMLP_RS02710	LIMLP_02710	LIC12945	hypothetical protein	-	-	Signal transduction mechanisms	CELLULAR PROCESSES AND SIGNALING	-	-1.17877	NO	-	3009	1992	1769	1826	3130	1857	2210.97	0.237277	1.17877	1.17877	0.153195	1.54885	0.121418	0.220269	1933.14	2081.16	2074.29	2134.15	2385.55	2657.56
LIMLP_RS02715	LIMLP_02715	-	hypothetical protein	-	-	Function unknown	POORLY CHARACTERIZED	-	-1.18658	NO	-	3191	1944	1667	2030	2908	1801	2200.35	0.246815	1.18658	1.18658	0.141565	1.74347	0.0812507	0.160038	2050.07	2031.01	1954.69	2372.58	2216.35	2577.41
LIMLP_RS02720	LIMLP_02720	LIC12944	30S ribosomal protein S1	-	-	Translation, ribosomal structure and biogenesis	INFORMATION STORAGE AND PROCESSING	-	-1.495	NO	-	5246	4526	3765	6102	6404	4678	5203.49	0.580146	1.495	1.495	0.208894	2.77723	0.00548243	0.0185333	3370.3	4728.57	4414.77	7131.75	4880.85	6694.69
LIMLP_RS02725	LIMLP_02725	LIC12943	tRNA (cytidine(34)-2'-O)-methyltransferase	-	-	Translation, ribosomal structure and biogenesis	INFORMATION STORAGE AND PROCESSING	-	-1.3996	NO	-	959	586	525	645	948	775	738.237	0.485012	1.3996	1.3996	0.205274	2.36275	0.0181397	0.0485048	616.112	612.228	615.605	753.848	722.525	1109.1
LIMLP_RS02730	LIMLP_02730	LIC12942	anti-sigma regulatory factor	-	-	Signal transduction mechanisms	CELLULAR PROCESSES AND SIGNALING	-	-1.74539	NO	-	2005	849	869	1568	2507	1284	1462.49	0.803546	1.74539	1.74539	0.182258	4.40884	1.03924e-05	9.3532e-05	1288.12	886.999	1018.97	1832.61	1910.73	1837.53
LIMLP_RS02735	LIMLP_02735	LIC12941	excinuclease ABC subunit B	-	-	Replication, recombination and repair	INFORMATION STORAGE AND PROCESSING	-	-2.07855	NO	-	3737	1929	1907	3657	6020	3473	3414.14	1.05558	2.07855	2.07855	0.151544	6.96551	3.27223e-12	1.18313e-10	2400.84	2015.34	2236.11	4274.14	4588.18	4970.22
LIMLP_RS02740	LIMLP_02740	LIC12940	rhomboid family intramembrane serine protease	-	-	General function prediction only	POORLY CHARACTERIZED	-	-1.66879	NO	-	1261	708	535	984	1635	868	969.255	0.738799	1.66879	1.66879	0.164661	4.48679	7.23039e-06	6.83272e-05	810.132	739.688	627.331	1150.06	1246.13	1242.2
LIMLP_RS02745	LIMLP_02745	LIC12937	anti-sigma factor antagonist	-	-	Signal transduction mechanisms	CELLULAR PROCESSES AND SIGNALING	-	-1.26218	NO	-	5358	3065	2270	3537	5328	2483	3509.05	0.335918	1.26218	1.26218	0.165535	2.02929	0.0424284	0.095419	3442.26	3202.18	2661.76	4133.89	4060.77	3553.43
LIMLP_RS02750	LIMLP_02750	LIC12936	hypothetical protein	-	-	Function unknown	POORLY CHARACTERIZED	-4.65248	-1.32045	NO	-	1177	411	379	559	1120	453	630.868	0.401033	1.32045	1.32045	0.253731	1.58055	0.113982	0.209892	756.166	429.395	444.408	653.335	853.616	648.289
LIMLP_RS02755	LIMLP_02755	LIC12935	molecular chaperone DnaJ	-	-	Posttranslational modification, protein turnover, chaperones	CELLULAR PROCESSES AND SIGNALING	-	-1.1305	NO	-	728	515	461	495	914	326	548	0.176964	1.1305	1.1305	0.198446	0.891748	0.372528	0.50931	467.705	538.05	540.56	578.535	696.611	466.539
LIMLP_RS02760	LIMLP_02760	LIC12934	mannose-6-phosphate isomerase	-	-	Carbohydrate transport and metabolism	METABOLISM	-	-1.47327	NO	-	2556	1497	1504	2124	2553	2025	2049.31	0.559025	1.47327	1.47327	0.18771	2.97814	0.00290005	0.0109922	1642.11	1564	1763.56	2482.44	1945.79	2897.98
LIMLP_RS02765	LIMLP_02765	LIC12933	HNH endonuclease	-	-	Defense mechanisms	CELLULAR PROCESSES AND SIGNALING	-	-1.06217	NO	-	930	722	623	688	795	561	715.863	0.0870178	1.06217	1.06217	0.191755	0.453796	0.649976	0.751139	597.481	754.315	730.518	804.105	605.915	802.848
LIMLP_RS02770	LIMLP_02770	LIC12932	DUF1292 domain-containing protein	-	-	Function unknown	POORLY CHARACTERIZED	-	-1.30164	NO	-	279	208	193	184	354	227	238.763	0.380328	1.30164	1.30164	0.22017	1.72743	0.0840911	0.164696	179.244	217.309	226.308	215.051	269.804	324.86
LIMLP_RS02775	LIMLP_02775	LIC12931	endoflagellar motor protein	-	-	Cell motility	CELLULAR PROCESSES AND SIGNALING	-	-1.44994	NO	-	742	373	310	518	927	329	502.11	0.535989	1.44994	1.44994	0.211626	2.53272	0.0113181	0.0331413	476.7	389.694	363.5	605.416	706.519	470.832
LIMLP_RS02780	LIMLP_02780	-	hypothetical protein	-	-	Function unknown	POORLY CHARACTERIZED	-	-2.36667	NO	-	66	57	33	90	149	79	78.7424	1.24286	2.36667	2.36667	0.265846	4.67511	2.93796e-06	3.12569e-05	42.4019	59.5512	38.6952	105.188	113.561	113.057
LIMLP_RS02790	LIMLP_02790	LIC12928	MBL fold metallo-hydrolase	-	-	Signal transduction mechanisms	CELLULAR PROCESSES AND SIGNALING	-	-1.78431	NO	-	804	813	737	1205	1565	959	1033.94	0.835366	1.78431	1.78431	0.224797	3.71609	0.000202327	0.00121747	516.532	849.387	864.192	1408.35	1192.78	1372.43
LIMLP_RS02795	LIMLP_02795	LIC12927	cytochrome-c peroxidase	[IPR026259[F] Di-c-type haem protein, MauG/cytochrome c peroxidase IPR004852[D] Di-haem cytochrome c peroxidase IPR009056[D] Cytochrome c-like domain	Q72NA9	Inorganic ion transport and metabolism	METABOLISM	-104.837	-6.89415	down	-	1662	7440	1713	28819	30902	12270	14273.9	2.78537	6.89415	6.89415	0.879268	3.16783	0.0015358	0.0065362	1067.76	7772.99	2008.63	33682.4	23552.2	17559.6
LIMLP_RS02800	LIMLP_02800	-	nucleotidyltransferase domain-containing protein	-	-	General function prediction only	POORLY CHARACTERIZED	-	-1.03199	NO	up-B	424	372	345	267	557	250	359.991	0.0454306	1.03199	1.03199	0.222413	0.204262	0.838148	0.88949	272.4	388.65	404.54	312.058	424.521	357.775
LIMLP_RS02805	LIMLP_02805	LIC12926	hypothetical protein	-	-	Function unknown	POORLY CHARACTERIZED	-	1.07543	NO	up-B	434	232	189	193	319	156	239.129	-0.104915	0.92986	-1.07543	0.18806	-0.55788	0.576927	0.690121	278.824	242.384	221.618	225.57	243.128	223.252
LIMLP_RS02810	LIMLP_02810	-	HEPN domain-containing protein/toxin-antitoxin system, antitoxin component domain protein	-	-	General function prediction only	POORLY CHARACTERIZED	-	-1.44953	NO	-	254	296	229	323	387	279	302.115	0.535589	1.44953	1.44953	0.261521	2.04798	0.040562	0.0920617	163.183	309.248	268.521	377.508	294.955	399.277
LIMLP_RS02815	LIMLP_02815	LIC12925	citrate synthase	-	-	Energy production and conversion	METABOLISM	-	-1.75291	NO	-	2885	2262	1828	3627	4493	2433	2917.59	0.809754	1.75291	1.75291	0.172301	4.69966	2.606e-06	2.81349e-05	1853.47	2363.24	2143.48	4239.08	3424.37	3481.87
LIMLP_RS02820	LIMLP_02820	LIC12924	hypothetical protein	-	-	Cell wall/membrane/envelope biogenesis	CELLULAR PROCESSES AND SIGNALING	-	-1.23849	NO	-	1011	567	571	644	1140	519	712.62	0.308583	1.23849	1.23849	0.159407	1.93581	0.0528906	0.11343	649.519	592.377	669.543	752.679	868.859	742.742
LIMLP_RS02825	LIMLP_02825	LIC12923	spiro-SPASM protein	-	-	General function prediction only	POORLY CHARACTERIZED	-	-1.47583	NO	-	1019	574	578	818	1411	570	796.546	0.561529	1.47583	1.47583	0.172053	3.2637	0.00109969	0.0049379	654.659	599.691	677.751	956.043	1075.4	815.728
LIMLP_RS02830	LIMLP_02830	LIC12922	putative peptidyl-prolyl cis-trans isomerase	-	-	Posttranslational modification, protein turnover, chaperones	CELLULAR PROCESSES AND SIGNALING	-	-1.40304	NO	-	2437	1428	1369	1949	2891	1439	1867.25	0.488556	1.40304	1.40304	0.138201	3.53512	0.000407593	0.00216723	1565.66	1491.91	1605.26	2277.91	2203.4	2059.36
LIMLP_RS02835	LIMLP_02835	-	methyl-accepting chemotaxis protein	IPR003660[D] HAMP domain IPR004089[D] Methyl-accepting chemotaxis protein (MCP) signalling domain	-	Cell motility	CELLULAR PROCESSES AND SIGNALING	-	3.24409	up	-	3200	2437	2313	526	1012	607	1594.81	-1.69782	0.308252	-3.24409	0.195072	-8.70353	3.21728e-18	2.78697e-16	2055.85	2546.07	2712.18	614.766	771.303	868.679
LIMLP_RS02840	LIMLP_02840	LIC12921	methyl-accepting chemotaxis protein	IPR003660[D] HAMP domain IPR004089[D] Methyl-accepting chemotaxis protein (MCP) signalling domain	Q72NB4	Cell motility	CELLULAR PROCESSES AND SIGNALING	9.08194	8.23511	up	-	7225	6052	5547	472	938	598	3265.21	-3.04179	0.121431	-8.23511	0.217184	-14.0056	1.44119e-44	4.60959e-42	4641.72	6322.87	6504.3	551.653	714.903	855.799
LIMLP_RS02845	LIMLP_02845	LIC12920	hypothetical protein	-	Q72NB5	Function unknown	POORLY CHARACTERIZED	-	6.54114	up	-	78	79	82	12	10	10	44.1261	-2.70954	0.152878	-6.54114	0.425021	-6.37508	1.82873e-10	4.58064e-09	50.1113	82.5358	96.1516	14.0251	7.62157	14.311
LIMLP_RS02850	LIMLP_02850	LIC12919	hypothetical protein	-	-	Function unknown	POORLY CHARACTERIZED	-	-1.22785	NO	-	619	296	244	373	588	235	368.907	0.296138	1.22785	1.22785	0.210274	1.40834	0.159029	0.27078	397.678	309.248	286.11	435.946	448.148	336.309
LIMLP_RS02855	LIMLP_02855	LIC12918	hypothetical protein	-	-	Function unknown	POORLY CHARACTERIZED	-	1.45186	NO	-	11	12	4	6	7	3	6.82255	-0.537902	0.688772	-1.45186	0.726072	-0.740838	0.458792	0.591226	7.06698	12.5371	4.69032	7.01254	5.3351	4.29331
LIMLP_RS02860	LIMLP_02860	LIC12917	CRISPR-associated endonuclease Cas2	-	-	Replication, recombination and repair	INFORMATION STORAGE AND PROCESSING	-	-1.0779	NO	-	134	84	75	75	124	70	90.6888	0.10822	1.0779	1.0779	0.228674	0.473252	0.636033	0.739549	86.0886	87.7596	87.9435	87.6567	94.5074	100.177
LIMLP_RS02870	LIMLP_02870	LIC12914	type I-C CRISPR-associated protein Cas7/Csd2	-	-	Replication, recombination and repair	INFORMATION STORAGE AND PROCESSING	-	-1.86415	NO	-	220	176	127	302	328	196	226.264	0.898516	1.86415	1.86415	0.219651	4.09066	4.30151e-05	0.000321075	141.34	183.877	148.918	352.964	249.987	280.496
LIMLP_RS02875	LIMLP_02875	LIC12913	type I-C CRISPR-associated protein Cas8c/Csd1	-	-	Replication, recombination and repair	INFORMATION STORAGE AND PROCESSING	-	-1.51266	NO	-	185	146	117	197	239	143	170.938	0.597084	1.51266	1.51266	0.211988	2.81659	0.0048537	0.0168602	118.854	152.535	137.192	230.245	182.155	204.648
LIMLP_RS02880	LIMLP_02880	LIC12912	type I-C CRISPR-associated protein Cas5	-	-	Replication, recombination and repair	INFORMATION STORAGE AND PROCESSING	-	-1.3159	NO	-	26	21	11	13	35	18	19.8619	0.396052	1.3159	1.3159	0.449834	0.88044	0.378621	0.515997	16.7038	21.9399	12.8984	15.1938	26.6755	25.7598
LIMLP_RS02885	LIMLP_02885	LIC12910	CRISPR-associated helicase/endonuclease Cas3	-	-	Replication, recombination and repair	INFORMATION STORAGE AND PROCESSING	-	1.02887	NO	-	178	91	98	78	146	79	106.64	-0.0410631	0.971938	-1.02887	0.230122	-0.17844	0.858377	0.906101	114.357	95.0729	114.913	91.163	111.275	113.057
LIMLP_RS02890	LIMLP_02890	LIC12909	aspartate kinase	-	-	Amino acid transport and metabolism	METABOLISM	-	-2.06527	NO	-	4179	2952	2556	6257	7002	3810	4478.01	1.04633	2.06527	2.06527	0.180173	5.80738	6.34596e-09	1.27438e-07	2684.81	3084.12	2997.12	7312.91	5336.62	5452.5
LIMLP_RS02895	LIMLP_02895	LIC12908	sodium/glucose cotransporter	-	-	Amino acid transport and metabolism	METABOLISM	-	-1.7714	NO	-	502	335	307	596	906	305	476.011	0.824891	1.7714	1.7714	0.218858	3.76906	0.000163861	0.00100492	322.511	349.994	359.982	696.579	690.514	436.486
LIMLP_RS02900	LIMLP_02900	LIC12907	hypothetical protein	-	-	Function unknown	POORLY CHARACTERIZED	-	-1.08303	NO	-	10	5	5	5	11	3	6.00534	0.115069	1.08303	1.08303	0.73323	0.156934	0.875297	0.91782	6.42452	5.22379	5.8629	5.84378	8.38373	4.29331
LIMLP_RS02905	LIMLP_02905	LIC12905	hypothetical protein	-	-	Function unknown	POORLY CHARACTERIZED	-	-1.36334	NO	-	870	543	520	616	987	626	684.008	0.447141	1.36334	1.36334	0.164785	2.71349	0.00665796	0.0215774	558.934	567.303	609.742	719.954	752.249	895.87
LIMLP_RS02910	LIMLP_02910	LIC12904	VWA domain-containing protein	-	-	General function prediction only	POORLY CHARACTERIZED	-	-1.16933	NO	-	304	197	153	175	321	160	209.781	0.225681	1.16933	1.16933	0.189133	1.19324	0.232776	0.360209	195.306	205.817	179.405	204.532	244.652	228.976
LIMLP_RS02920	LIMLP_02920	LIC12903	hypothetical protein	-	-	Function unknown	POORLY CHARACTERIZED	-	-1.29768	NO	-	432	212	234	261	470	238	296.212	0.375938	1.29768	1.29768	0.187061	2.00972	0.0444613	0.0992326	277.539	221.488	274.384	305.045	358.214	340.602
LIMLP_RS02925	LIMLP_02925	LIC12902	ATPase AAA	-	-	Replication, recombination and repair	INFORMATION STORAGE AND PROCESSING	-	-1.65445	NO	-	279	166	156	270	353	212	237.266	0.726353	1.65445	1.65445	0.181196	4.00865	6.10668e-05	0.000433741	179.244	173.43	182.923	315.564	269.041	303.394
LIMLP_RS02930	LIMLP_02930	LIC12901	DUF4132 domain-containing protein	-	-	Transcription	INFORMATION STORAGE AND PROCESSING	-	-1.86761	NO	-	1488	1086	864	1626	2337	1478	1483.4	0.90119	1.86761	1.86761	0.157726	5.71365	1.1058e-08	2.08051e-07	955.969	1134.61	1013.11	1900.4	1781.16	2115.17
LIMLP_RS02935	LIMLP_02935	LIC12900	hypothetical protein	-	-	Function unknown	POORLY CHARACTERIZED	-	11.7472	NO	-	4	2	2	0	0	0	1.16741	-3.55425	0.0851264	-11.7472	1.87078	-1.89987	0.0574497	0.12095	2.56981	2.08951	2.34516	0	0	0
LIMLP_RS02940	LIMLP_02940	LIC12899	hypothetical protein	-	-	Signal transduction mechanisms	CELLULAR PROCESSES AND SIGNALING	-	-1.24516	NO	-	192	114	94	115	223	93	131.689	0.316327	1.24516	1.24516	0.218757	1.44602	0.148171	0.257747	123.351	119.102	110.223	134.407	169.961	133.092
LIMLP_RS02945	LIMLP_02945	LIC12898	hypothetical protein	-	-	Inorganic ion transport and metabolism	METABOLISM	-	-1.41488	NO	-	599	307	294	385	718	342	422.824	0.500683	1.41488	1.41488	0.175973	2.84523	0.00443798	0.0157048	384.829	320.74	344.739	449.971	547.229	489.437
LIMLP_RS02950	LIMLP_02950	LIC12897	Rpn family recombination-promoting nuclease/putative transposase	-	-	General function prediction only	POORLY CHARACTERIZED	-	-1.23576	NO	-	1045	814	566	794	1066	672	814.605	0.305396	1.23576	1.23576	0.176907	1.72631	0.0842924	0.164935	671.363	850.432	663.681	927.993	812.459	961.7
LIMLP_RS02955	LIMLP_02955	LIC12896	TIGR04388 family protein	-	-	Cell cycle control, cell division, chromosome partitioning	CELLULAR PROCESSES AND SIGNALING	-	-1.65658	NO	-	2294	1455	1270	1874	2723	2212	1985.71	0.728206	1.65658	1.65658	0.198212	3.67387	0.000238905	0.00139911	1473.79	1520.12	1489.18	2190.25	2075.35	3165.6
LIMLP_RS02960	LIMLP_02960	LIC12893	hypothetical protein	-	-	Function unknown	POORLY CHARACTERIZED	-	-1.11356	NO	down-B	759	736	539	703	782	478	665.049	0.155184	1.11356	1.11356	0.221003	0.702183	0.482565	0.612673	487.621	768.941	632.021	821.636	596.007	684.067
LIMLP_RS02965	LIMLP_02965	-	hypothetical protein	-	-	Function unknown	POORLY CHARACTERIZED	-	-1.01324	NO	-	718	693	531	533	728	456	606.386	0.0189729	1.01324	1.01324	0.207775	0.0913147	0.927243	0.951546	461.281	724.017	622.64	622.947	554.85	652.582
LIMLP_RS02970	LIMLP_02970	LIC12891	Ig domain protein	-	-	Energy production and conversion	METABOLISM	-	-1.28728	NO	-	862	578	420	686	766	519	629.745	0.364326	1.28728	1.28728	0.18899	1.92776	0.0538852	0.1149	553.794	603.87	492.484	801.767	583.812	742.742
LIMLP_RS02975	LIMLP_02975	-	hypothetical protein	-	-	Function unknown	POORLY CHARACTERIZED	-	-1.47221	NO	-	571	487	409	694	772	414	557.867	0.557987	1.47221	1.47221	0.212842	2.6216	0.0087518	0.0269157	366.84	508.797	479.585	811.117	588.385	592.476
LIMLP_RS02980	LIMLP_02980	LIC10503	transposase	-	-	Replication, recombination and repair	INFORMATION STORAGE AND PROCESSING	-	-2.82019	NO	-	113	53	56	136	229	152	124.108	1.49579	2.82019	2.82019	0.241066	6.20491	5.47271e-10	1.2784e-08	72.5971	55.3721	65.6645	158.951	174.534	217.527
LIMLP_RS02985	LIMLP_02985	LIC12888	hypothetical protein	-	-	Function unknown	POORLY CHARACTERIZED	-	-2.02914	NO	-	458	253	277	590	666	417	446.217	1.02087	2.02914	2.02914	0.191447	5.33237	9.69379e-08	1.48734e-06	294.243	264.324	324.805	689.566	507.596	596.769
LIMLP_RS02990	LIMLP_02990	-	IS982 family transposase	-	-	Replication, recombination and repair	INFORMATION STORAGE AND PROCESSING	-	1.15838	NO	-	521	246	229	201	335	178	267.538	-0.212107	0.863275	-1.15838	0.191943	-1.10505	0.269137	0.40211	334.718	257.01	268.521	234.92	255.323	254.736
LIMLP_RS02995	LIMLP_02995	LIC12887	DUF3365 domain-containing protein	-	-	Function unknown	POORLY CHARACTERIZED	-	1.02147	NO	-	500	279	232	210	349	251	292.565	-0.0306451	0.978982	-1.02147	0.208243	-0.147161	0.883005	0.921407	321.226	291.487	272.039	245.439	265.993	359.207
LIMLP_RS03000	LIMLP_03000	LIC12886	YebC/PmpR family DNA-binding transcriptional regulator	-	-	Transcription	INFORMATION STORAGE AND PROCESSING	-	-1.96165	NO	-	2965	2376	1954	4442	4846	2944	3296.1	0.972068	1.96165	1.96165	0.190902	5.09198	3.54341e-07	4.69219e-06	1904.87	2482.34	2291.22	5191.62	3693.41	4213.16
LIMLP_RS03005	LIMLP_03005	LIC12885	Holliday junction DNA helicase	-	-	Replication, recombination and repair	INFORMATION STORAGE AND PROCESSING	-	-1.64581	NO	-	332	184	194	315	439	237	279.154	0.718799	1.64581	1.64581	0.176551	4.07133	4.67454e-05	0.000343405	213.294	192.235	227.481	368.158	334.587	339.171
LIMLP_RS03010	LIMLP_03010	-	hypothetical protein	-	-	Function unknown	POORLY CHARACTERIZED	-	1.59513	NO	-	109	67	58	38	61	27	56.2633	-0.673678	0.626906	-1.59513	0.275548	-2.44486	0.0144907	0.0407936	70.0273	69.9987	68.0097	44.4128	46.4916	38.6397
LIMLP_RS03015	LIMLP_03015	LIC12884	sulfatase	-	-	Inorganic ion transport and metabolism	METABOLISM	-	-1.34051	NO	-	766	456	479	601	826	503	597	0.422783	1.34051	1.34051	0.162894	2.59545	0.00944668	0.0286501	492.118	476.409	561.666	702.423	629.542	719.844
LIMLP_RS03020	LIMLP_03020	LIC12883	carbamoyl phosphate synthase large subunit	-	-	Amino acid transport and metabolism	METABOLISM	-	-1.55121	NO	-	5725	3621	3241	5241	7558	3900	4788.09	0.633395	1.55121	1.55121	0.131288	4.82448	1.40367e-06	1.63945e-05	3678.04	3783.07	3800.33	6125.45	5760.38	5581.3
LIMLP_RS03030	LIMLP_03030	LIC12881	DUF1564 domain-containing protein	-	-	Function unknown	POORLY CHARACTERIZED	-	-1.06981	NO	-	29	12	18	13	24	16	18.1096	0.0973502	1.06981	1.06981	0.453969	0.214443	0.830202	0.885771	18.6311	12.5371	21.1064	15.1938	18.2918	22.8976
LIMLP_RS03035	LIMLP_03035	-	hypothetical protein	-	-	Function unknown	POORLY CHARACTERIZED	-	1.51411	NO	-	8	2	3	1	7	0	2.87512	-0.598471	0.660454	-1.51411	1.17301	-0.5102	0.609911	0.719844	5.13962	2.08951	3.51774	1.16876	5.3351	0
LIMLP_RS03040	LIMLP_03040	-	hypothetical protein	-	-	Function unknown	POORLY CHARACTERIZED	-	-1.15108	NO	-	15	6	9	8	13	8	9.52758	0.202989	1.15108	1.15108	0.591445	0.343209	0.731441	0.813843	9.63678	6.26854	10.5532	9.35005	9.90804	11.4488
LIMLP_RS03045	LIMLP_03045	LIC12880	hypothetical protein	-	-	Function unknown	POORLY CHARACTERIZED	-	-1.20846	NO	-	258	200	194	223	294	168	221.219	0.27317	1.20846	1.20846	0.204436	1.33622	0.181478	0.300632	165.753	208.951	227.481	260.633	224.074	240.425
LIMLP_RS03050	LIMLP_03050	LIC12879	hypothetical protein	-	-	Function unknown	POORLY CHARACTERIZED	-	2.6176	NO	-	11	18	14	3	7	5	9.71427	-1.38824	0.382029	-2.6176	0.67697	-2.05067	0.0402988	0.0916643	7.06698	18.8056	16.4161	3.50627	5.3351	7.15551
LIMLP_RS03055	LIMLP_03055	LIC12878	thioredoxin family protein	-	-	Energy production and conversion	METABOLISM	-	1.89024	NO	-	1155	502	457	258	364	265	460.096	-0.918569	0.529034	-1.89024	0.217044	-4.23217	2.31449e-05	0.000185427	742.032	524.468	535.869	301.539	277.425	379.242
LIMLP_RS03060	LIMLP_03060	LIC12877	hypothetical protein	-	-	Replication, recombination and repair	INFORMATION STORAGE AND PROCESSING	-	1.63034	NO	-	1591	937	1010	518	860	484	856.485	-0.705175	0.613368	-1.63034	0.161437	-4.36811	1.25324e-05	0.000110871	1022.14	978.937	1184.31	605.416	655.455	692.653
LIMLP_RS03065	LIMLP_03065	LIC12876	elongation factor G-like protein	-	-	Translation, ribosomal structure and biogenesis	INFORMATION STORAGE AND PROCESSING	-	1.15587	NO	-	9417	5055	4542	3919	5937	3711	5178.86	-0.208982	0.865147	-1.15587	0.151312	-1.38114	0.167237	0.28267	6049.97	5281.25	5325.86	4580.36	4524.93	5310.82
LIMLP_RS03070	LIMLP_03070	LIC12875	elongation factor Tu	-	-	Translation, ribosomal structure and biogenesis	INFORMATION STORAGE AND PROCESSING	-	-1.43909	NO	-	71091	56319	46411	91400	77695	43797	64608.5	0.525159	1.43909	1.43909	0.244456	2.14828	0.0316916	0.0757492	45672.6	58839.7	54420.6	106824	59215.8	62678
LIMLP_RS03075	LIMLP_03075	LIC12874	30S ribosomal protein S10	-	-	Translation, ribosomal structure and biogenesis	INFORMATION STORAGE AND PROCESSING	-	-1.19881	NO	-	17988	13088	11369	17095	17566	8985	14131.3	0.261609	1.19881	1.19881	0.207497	1.26079	0.207386	0.331714	11556.4	13673.8	13331.1	19979.9	13388	12858.4
LIMLP_RS03080	LIMLP_03080	LIC12873	50S ribosomal protein L3	-	-	Translation, ribosomal structure and biogenesis	INFORMATION STORAGE AND PROCESSING	-	-1.20803	NO	-	18650	13251	11722	17964	18669	8788	14561.9	0.272655	1.20803	1.20803	0.215141	1.26733	0.205038	0.328914	11981.7	13844.1	13745	20995.5	14228.7	12576.5
LIMLP_RS03085	LIMLP_03085	LIC12872	50S ribosomal protein L4	-	-	Translation, ribosomal structure and biogenesis	INFORMATION STORAGE AND PROCESSING	-	-1.26321	NO	-	10877	6955	6107	9813	9898	5618	8077.99	0.337089	1.26321	1.26321	0.19427	1.73516	0.0827129	0.162381	6987.95	7266.29	7160.95	11469	7543.83	8039.93
LIMLP_RS03090	LIMLP_03090	LIC12871	50S ribosomal protein L23	-	-	Translation, ribosomal structure and biogenesis	INFORMATION STORAGE AND PROCESSING	-	-1.43121	NO	-	7106	4114	3655	6878	6866	3878	5328.44	0.517232	1.43121	1.43121	0.198344	2.60774	0.00911409	0.0278241	4565.27	4298.13	4285.78	8038.71	5232.97	5549.81
LIMLP_RS03095	LIMLP_03095	LIC12870	50S ribosomal protein L2	-	-	Translation, ribosomal structure and biogenesis	INFORMATION STORAGE AND PROCESSING	-	-1.51225	NO	-	14549	10454	10039	17162	17615	10459	13415.3	0.596695	1.51225	1.51225	0.197975	3.01399	0.00257839	0.00997297	9347.04	10921.9	11771.5	20058.2	13425.4	14967.9
LIMLP_RS03100	LIMLP_03100	LIC12869	30S ribosomal protein S19	-	-	Translation, ribosomal structure and biogenesis	INFORMATION STORAGE AND PROCESSING	-	-1.36949	NO	-	7308	3293	3339	5267	5979	4051	4760.14	0.45364	1.36949	1.36949	0.191363	2.37058	0.0177604	0.047767	4695.04	3440.38	3915.25	6155.84	4556.94	5797.39
LIMLP_RS03105	LIMLP_03105	LIC12868	50S ribosomal protein L22	-	-	Translation, ribosomal structure and biogenesis	INFORMATION STORAGE AND PROCESSING	-	-1.3616	NO	-	6863	3217	3087	4520	6571	3650	4484.05	0.445301	1.3616	1.3616	0.161215	2.76215	0.00574227	0.0191778	4409.15	3360.98	3619.76	5282.78	5008.13	5223.52
LIMLP_RS03110	LIMLP_03110	LIC12867	30S ribosomal protein S3	-	-	Translation, ribosomal structure and biogenesis	INFORMATION STORAGE AND PROCESSING	-	-1.61196	NO	-	14879	8954	8013	14710	16539	11069	12324.7	0.688815	1.61196	1.61196	0.165878	4.15254	3.28809e-05	0.000253653	9559.05	9354.75	9395.89	17192.4	12605.3	15840.9
LIMLP_RS03115	LIMLP_03115	LIC12866	50S ribosomal protein L16	-	-	Translation, ribosomal structure and biogenesis	INFORMATION STORAGE AND PROCESSING	-	-1.51395	NO	-	11460	7208	6689	11075	12689	8252	9526.82	0.598319	1.51395	1.51395	0.162909	3.67272	0.00023998	0.00140343	7362.5	7530.61	7843.39	12944	9671.01	11809.5
LIMLP_RS03120	LIMLP_03120	LIC12865	50S ribosomal protein L29	-	-	Translation, ribosomal structure and biogenesis	INFORMATION STORAGE AND PROCESSING	-	-1.35994	NO	-	7202	5642	4676	7162	8450	4858	6294.6	0.443542	1.35994	1.35994	0.175829	2.52258	0.0116498	0.0340143	4626.94	5894.52	5482.99	8370.63	6440.23	6952.29
LIMLP_RS03125	LIMLP_03125	LIC12864	30S ribosomal protein S17	-	-	Translation, ribosomal structure and biogenesis	INFORMATION STORAGE AND PROCESSING	-	-1.27141	NO	-	6249	3103	2692	4165	5476	2937	3942.96	0.34643	1.27141	1.27141	0.16723	2.07157	0.0383052	0.0880935	4014.68	3241.88	3156.59	4867.87	4173.57	4203.15
LIMLP_RS03130	LIMLP_03130	LIC12863	50S ribosomal protein L14	-	-	Translation, ribosomal structure and biogenesis	INFORMATION STORAGE AND PROCESSING	-	-1.45544	NO	-	7233	3418	2915	5845	6226	3749	4762.95	0.541457	1.45544	1.45544	0.203204	2.66459	0.00770812	0.024098	4646.86	3570.98	3418.07	6831.38	4745.19	5365.2
LIMLP_RS03135	LIMLP_03135	LIC12862	50S ribosomal protein L24	-	-	Translation, ribosomal structure and biogenesis	INFORMATION STORAGE AND PROCESSING	-	-1.52477	NO	-	6255	4032	3449	6294	7521	3933	5165.35	0.608593	1.52477	1.52477	0.164552	3.69848	0.000216899	0.00129022	4018.54	4212.46	4044.23	7356.15	5732.18	5628.52
LIMLP_RS03140	LIMLP_03140	LIC12861	50S ribosomal protein L5	-	-	Translation, ribosomal structure and biogenesis	INFORMATION STORAGE AND PROCESSING	-	-1.50158	NO	-	11182	7094	5615	10080	12436	7370	8830.99	0.58648	1.50158	1.50158	0.153029	3.83247	0.000126862	0.000812717	7183.9	7411.51	6584.04	11781.1	9478.18	10547.2
LIMLP_RS03150	LIMLP_03150	LIC12859	30S ribosomal protein S8	-	-	Translation, ribosomal structure and biogenesis	INFORMATION STORAGE AND PROCESSING	-	-1.2979	NO	-	7339	3155	2426	5021	5592	2770	4158.38	0.376177	1.2979	1.2979	0.237745	1.58227	0.113588	0.209538	4714.96	3296.21	2844.68	5868.33	4261.98	3964.15
LIMLP_RS03155	LIMLP_03155	LIC12858	50S ribosomal protein L6	-	-	Translation, ribosomal structure and biogenesis	INFORMATION STORAGE AND PROCESSING	-	-1.5481	NO	-	9814	6716	5042	10130	11447	6438	8168.52	0.630498	1.5481	1.5481	0.176695	3.56828	0.000359335	0.00196336	6305.03	7016.59	5912.15	11839.5	8724.41	9213.43
LIMLP_RS03160	LIMLP_03160	LIC12857	50S ribosomal protein L18	-	-	Translation, ribosomal structure and biogenesis	INFORMATION STORAGE AND PROCESSING	-	-1.47426	NO	-	9010	5441	4608	8438	9095	5653	6960.01	0.559987	1.47426	1.47426	0.174689	3.20562	0.00134771	0.00585557	5788.5	5684.52	5403.25	9861.97	6931.82	8090.02
LIMLP_RS03165	LIMLP_03165	LIC12856	30S ribosomal protein S5	-	-	Translation, ribosomal structure and biogenesis	INFORMATION STORAGE AND PROCESSING	-	-1.61086	NO	-	10617	4732	4008	9075	9909	5849	7165.6	0.687834	1.61086	1.61086	0.210326	3.27032	0.00107426	0.00486574	6820.92	4943.79	4699.7	10606.5	7552.21	8370.51
LIMLP_RS03170	LIMLP_03170	LIC12855	50S ribosomal protein L30	-	-	Translation, ribosomal structure and biogenesis	INFORMATION STORAGE AND PROCESSING	-3.05252	-1.91777	NO	-	3465	1578	1445	3589	3787	2521	2709.64	0.939429	1.91777	1.91777	0.204219	4.60011	4.22264e-06	4.31394e-05	2226.1	1648.63	1694.38	4194.67	2886.29	3607.81
LIMLP_RS03175	LIMLP_03175	LIC12854	50S ribosomal protein L15	-	-	Translation, ribosomal structure and biogenesis	INFORMATION STORAGE AND PROCESSING	-	-1.7093	NO	-	11995	8586	6810	15077	14636	9349	11136.2	0.773408	1.7093	1.7093	0.199865	3.86965	0.00010899	0.00071143	7706.22	8970.28	7985.27	17621.3	11154.9	13379.4
LIMLP_RS03180	LIMLP_03180	LIC12853	preprotein translocase subunit SecY	-	-	Intracellular trafficking, secretion, and vesicular transport	CELLULAR PROCESSES AND SIGNALING	-	-1.63988	NO	-	13924	7917	7599	14093	17708	8999	11495.6	0.713587	1.63988	1.63988	0.158137	4.51247	6.40769e-06	6.1674e-05	8945.51	8271.34	8910.44	16471.3	13496.3	12878.5
LIMLP_RS03185	LIMLP_03185	LIC12852	adenylate kinase	-	-	Nucleotide transport and metabolism	METABOLISM	-	-1.17963	NO	-	8642	4486	3941	5358	8118	3550	5398.3	0.238337	1.17963	1.17963	0.164984	1.44461	0.148569	0.258256	5552.07	4686.78	4621.14	6262.2	6187.19	5080.41
LIMLP_RS03190	LIMLP_03190	LIC12851	translation initiation factor IF-1	-	-	Translation, ribosomal structure and biogenesis	INFORMATION STORAGE AND PROCESSING	-	-1.71621	NO	-	3378	2143	1983	3980	5059	2129	3048.09	0.779228	1.71621	1.71621	0.188766	4.12801	3.65909e-05	0.000278654	2170.2	2238.91	2325.23	4651.65	3855.75	3046.82
LIMLP_RS03195	LIMLP_03195	LIC12850	50S ribosomal protein L36	-	-	Translation, ribosomal structure and biogenesis	INFORMATION STORAGE AND PROCESSING	-	-1.76927	NO	-	2309	1157	1069	2124	3036	1530	1821.94	0.823154	1.76927	1.76927	0.157751	5.21806	1.80807e-07	2.57464e-06	1483.42	1208.78	1253.49	2482.44	2313.91	2189.59
LIMLP_RS03200	LIMLP_03200	LIC12849	30S ribosomal protein S13	-	-	Translation, ribosomal structure and biogenesis	INFORMATION STORAGE AND PROCESSING	-	-1.43232	NO	-	6678	2749	2637	4338	6447	3291	4157.98	0.518353	1.43232	1.43232	0.190806	2.71665	0.00659469	0.0214494	4290.3	2872.04	3092.09	5070.07	4913.63	4709.76
LIMLP_RS03205	LIMLP_03205	LIC12848	30S ribosomal protein S11	-	-	Translation, ribosomal structure and biogenesis	INFORMATION STORAGE AND PROCESSING	-	-1.72574	NO	-	8119	3988	3520	7538	9544	5057	6138.54	0.787217	1.72574	1.72574	0.172756	4.55682	5.19348e-06	5.10508e-05	5216.07	4166.49	4127.48	8810.09	7274.02	7237.08
LIMLP_RS03210	LIMLP_03210	LIC12847	30S ribosomal protein S4	-	-	Translation, ribosomal structure and biogenesis	INFORMATION STORAGE AND PROCESSING	-	-1.65202	NO	-	9003	6044	5333	10512	11592	6426	8111.51	0.724234	1.65202	1.65202	0.17772	4.07514	4.59874e-05	0.000339035	5784	6314.51	6253.37	12286	8834.92	9196.26
LIMLP_RS03215	LIMLP_03215	LIC12846	DNA-directed RNA polymerase subunit alpha	-	-	Transcription	INFORMATION STORAGE AND PROCESSING	-	-1.659	NO	-	12918	7341	6077	13575	16451	6925	10234.8	0.730318	1.659	1.659	0.200633	3.64008	0.000272558	0.00156101	8299.2	7669.56	7125.77	15865.9	12538.2	9910.38
LIMLP_RS03220	LIMLP_03220	LIC12845	50S ribosomal protein L17	-	-	Translation, ribosomal structure and biogenesis	INFORMATION STORAGE AND PROCESSING	-3.02095	-1.56253	NO	-	6409	4221	3540	6914	8550	3641	5414.37	0.643882	1.56253	1.56253	0.19118	3.36793	0.000757358	0.00364295	4117.48	4409.92	4150.93	8080.78	6516.44	5210.64
LIMLP_RS03225	LIMLP_03225	-	hypothetical protein	-	-	Function unknown	POORLY CHARACTERIZED	-3.67056	-1.44452	NO	-	83	35	26	45	87	40	49.4205	0.530595	1.44452	1.44452	0.322349	1.64603	0.0997581	0.188457	53.3235	36.5665	30.4871	52.594	66.3076	57.2441
LIMLP_RS03230	LIMLP_03230	LIC12844	DUF1561 domain-containing protein	-	-	Function unknown	POORLY CHARACTERIZED	-	-1.58637	NO	-	420	238	221	343	490	324	335.94	0.665729	1.58637	1.58637	0.176588	3.76996	0.000163274	0.0010028	269.83	248.652	259.14	400.884	373.457	463.677
LIMLP_RS03235	LIMLP_03235	LIC12843	hypothetical protein	-	-	Function unknown	POORLY CHARACTERIZED	-	13.5794	NO	-	1	4	3	0	0	0	1.38987	-3.76335	0.073641	-13.5794	1.87312	-2.00913	0.0445231	0.0992672	0.642452	4.17903	3.51774	0	0	0
LIMLP_RS03240	LIMLP_03240	LIC12842	DUF5009 domain-containing protein	-	-	Function unknown	POORLY CHARACTERIZED	-	-1.53009	NO	-	188	88	125	146	281	113	150.969	0.613613	1.53009	1.53009	0.24448	2.50986	0.0120778	0.0351185	120.781	91.9386	146.573	170.638	214.166	161.714
LIMLP_RS03250	LIMLP_03250	LIC12841	LL-diaminopimelate aminotransferase	-	-	Amino acid transport and metabolism	METABOLISM	-	-1.84272	NO	-	2474	1791	1664	3729	3688	1957	2563.59	0.881834	1.84272	1.84272	0.21604	4.08181	4.46868e-05	0.0003318	1589.43	1871.16	1951.17	4358.29	2810.83	2800.67
LIMLP_RS03255	LIMLP_03255	LIC12840	DUF2203 family protein	-	-	Function unknown	POORLY CHARACTERIZED	-	-1.15153	NO	-	910	436	477	445	1037	369	572.999	0.203555	1.15153	1.15153	0.221127	0.920535	0.357293	0.494879	584.632	455.514	559.321	520.097	790.357	528.077
LIMLP_RS03260	LIMLP_03260	LIC12839	aspartate carbamoyltransferase	-	-	Nucleotide transport and metabolism	METABOLISM	-	-2.10907	NO	-	664	343	309	772	1257	390	594.285	1.07661	2.10907	2.10907	0.231757	4.64541	3.39394e-06	3.56364e-05	426.588	358.352	362.327	902.28	958.031	558.13
LIMLP_RS03265	LIMLP_03265	LIC12838	fatty acid desaturase	-	-	Lipid transport and metabolism	METABOLISM	-	1.39962	NO	-	351	223	194	148	190	122	196.39	-0.485034	0.71448	-1.39962	0.190868	-2.5412	0.0110473	0.0324856	225.501	232.981	227.481	172.976	144.81	174.594
LIMLP_RS03270	LIMLP_03270	LIC12837	DUF2752 domain-containing protein	-	-	Function unknown	POORLY CHARACTERIZED	-	1.80668	NO	up-B	115	80	71	27	62	38	62.318	-0.853341	0.553501	-1.80668	0.290418	-2.93832	0.00330001	0.0122513	73.882	83.5806	83.2532	31.5564	47.2537	54.3819
LIMLP_RS03275	LIMLP_03275	LIC12836	TM2 domain-containing protein	-	-	Function unknown	POORLY CHARACTERIZED	-	1.04076	NO	-	145	90	83	88	105	64	93.1626	-0.057636	0.960837	-1.04076	0.234331	-0.24596	0.805713	0.867916	93.1556	94.0281	97.3242	102.851	80.0265	91.5905
LIMLP_RS03285	LIMLP_03285	LIC12834	hydrolase	-	-	General function prediction only	POORLY CHARACTERIZED	-	-1.39106	NO	-	695	418	356	514	774	434	518.733	0.476186	1.39106	1.39106	0.150856	3.15656	0.00159641	0.00672865	446.504	436.708	417.439	600.741	589.909	621.098
LIMLP_RS03290	LIMLP_03290	LIC12833	arabinose kinase	-	-	General function prediction only	POORLY CHARACTERIZED	-	-1.07166	NO	-	265	123	97	115	240	87	142.388	0.099843	1.07166	1.07166	0.255622	0.390589	0.696101	0.783114	170.25	128.505	113.74	134.407	182.918	124.506
LIMLP_RS03295	LIMLP_03295	LIC12832	RNA methyltransferase	-	-	Translation, ribosomal structure and biogenesis	INFORMATION STORAGE AND PROCESSING	-	1.17862	NO	-	344	181	131	139	246	89	173.505	-0.237101	0.848449	-1.17862	0.237566	-0.998041	0.318259	0.451749	221.004	189.101	153.608	162.457	187.491	127.368
LIMLP_RS03300	LIMLP_03300	LIC12831	SAM-dependent methyltransferase	-	-	Replication, recombination and repair	INFORMATION STORAGE AND PROCESSING	-	-1.13996	NO	-	206	146	120	171	233	73	151.25	0.188978	1.13996	1.13996	0.263136	0.718176	0.472649	0.604142	132.345	152.535	140.71	199.857	177.583	104.47
LIMLP_RS03305	LIMLP_03305	LIC12830	SAM-dependent methyltransferase	-	-	Replication, recombination and repair	INFORMATION STORAGE AND PROCESSING	-	1.04392	NO	up-B	1172	709	695	556	1136	483	752.582	-0.0620047	0.957932	-1.04392	0.175898	-0.352503	0.724461	0.807157	752.954	740.733	814.943	649.829	865.81	691.222
LIMLP_RS03310	LIMLP_03310	LIC12829	citrate synthase	-	-	Energy production and conversion	METABOLISM	-	-1.43594	NO	-	7955	6172	5169	8762	9976	5209	7153.09	0.521997	1.43594	1.43594	0.188781	2.7651	0.00569062	0.0190711	5110.71	6448.24	6061.07	10240.6	7603.28	7454.61
LIMLP_RS03315	LIMLP_03315	LIC12828	lytic transglycosylase domain-containing protein	-	-	Cell wall/membrane/envelope biogenesis	CELLULAR PROCESSES AND SIGNALING	-	-1.14016	NO	-	3917	2116	1888	2182	3661	1799	2476.01	0.189243	1.14016	1.14016	0.144159	1.31273	0.189272	0.309292	2516.49	2210.71	2213.83	2550.23	2790.26	2574.55
LIMLP_RS03320	LIMLP_03320	LIC12827	hypothetical protein	-	-	General function prediction only	POORLY CHARACTERIZED	-	-1.07126	NO	-	4667	2484	2323	3021	3968	1645	2871.1	0.0993148	1.07126	1.07126	0.189368	0.524455	0.599962	0.710725	2998.32	2595.18	2723.9	3530.81	3024.24	2354.16
LIMLP_RS03325	LIMLP_03325	LIC12826	DUF1564 domain-containing protein	-	-	Function unknown	POORLY CHARACTERIZED	-	1.03099	NO	-	71	34	36	22	63	32	40.4788	-0.0440283	0.969943	-1.03099	0.346918	-0.126913	0.899009	0.933836	45.6141	35.5217	42.2129	25.7126	48.0159	45.7953
LIMLP_RS03330	LIMLP_03330	LIC12825	GNAT family N-acetyltransferase	-	-	Transcription	INFORMATION STORAGE AND PROCESSING	-	1.10597	NO	-	154	97	70	66	118	62	89.6934	-0.145312	0.904184	-1.10597	0.238572	-0.609092	0.542464	0.661318	98.9377	101.341	82.0806	77.1379	89.9345	88.7283
LIMLP_RS03335	LIMLP_03335	LIC12824	hypothetical protein	-	-	Function unknown	POORLY CHARACTERIZED	-	1.58848	NO	-	483	170	177	131	204	91	189.046	-0.667647	0.629533	-1.58848	0.255033	-2.61788	0.00884784	0.0271508	310.304	177.609	207.547	153.107	155.48	130.23
LIMLP_RS03340	LIMLP_03340	LIC12822	hypothetical protein	-	-	Replication, recombination and repair	INFORMATION STORAGE AND PROCESSING	-	-1.17094	NO	-	7802	4395	3820	4807	6560	4108	5096.72	0.227668	1.17094	1.17094	0.145855	1.56092	0.118542	0.216278	5012.41	4591.71	4479.26	5618.21	4999.75	5878.97
LIMLP_RS03345	LIMLP_03345	LIC12821	polymer-forming cytoskeletal protein	-	-	Cell wall/membrane/envelope biogenesis	CELLULAR PROCESSES AND SIGNALING	-	-1.67417	NO	-	3524	2139	1876	3890	4804	2100	2985.28	0.743442	1.67417	1.67417	0.186406	3.9883	6.65494e-05	0.000466631	2264	2234.74	2199.76	4546.46	3661.4	3005.31
LIMLP_RS03350	LIMLP_03350	LIC12820	4-hydroxythreonine-4-phosphate dehydrogenase	-	-	Coenzyme transport and metabolism	METABOLISM	-	-1.78461	NO	-	1613	1003	946	1464	2865	1257	1481.16	0.835612	1.78461	1.78461	0.162184	5.15226	2.57367e-07	3.47445e-06	1036.28	1047.89	1109.26	1711.06	2183.58	1798.89
LIMLP_RS03355	LIMLP_03355	LIC12819	hypothetical protein	-	-	Amino acid transport and metabolism	METABOLISM	-	-1.22184	NO	-	448	373	327	312	591	334	392.337	0.289059	1.22184	1.22184	0.204165	1.41581	0.156832	0.268468	287.819	389.694	383.434	364.652	450.435	477.988
LIMLP_RS03360	LIMLP_03360	LIC12818	tetratricopeptide repeat protein	-	-	General function prediction only	POORLY CHARACTERIZED	3.29665	1.85104	NO	-	7140	6433	4208	1772	3378	2887	4169.91	-0.888333	0.540238	-1.85104	0.267036	-3.32664	0.000879003	0.00412516	4587.11	6720.92	4934.22	2071.04	2574.57	4131.59
LIMLP_RS03370	LIMLP_03370	LIC12816	hypothetical protein	-	-	Function unknown	POORLY CHARACTERIZED	-	-1.3528	NO	-	2194	1269	1036	1563	2860	932	1548.41	0.435946	1.3528	1.3528	0.207355	2.10241	0.0355173	0.0830135	1409.54	1325.8	1214.79	1826.77	2179.77	1333.79
LIMLP_RS03375	LIMLP_03375	-	hypothetical protein	-	-	Function unknown	POORLY CHARACTERIZED	-	1.09727	NO	-	1352	355	349	337	957	265	525.202	-0.133922	0.91135	-1.09727	0.350266	-0.382344	0.702206	0.78819	868.596	370.889	409.231	393.871	729.384	379.242
LIMLP_RS03380	LIMLP_03380	LIC12814	thymidylate kinase	-	-	Nucleotide transport and metabolism	METABOLISM	-	1.18728	NO	-	1468	850	694	497	956	644	812.676	-0.247665	0.842258	-1.18728	0.203784	-1.21533	0.224239	0.350785	943.12	888.043	813.771	580.872	728.622	921.63
LIMLP_RS03390	LIMLP_03390	LIC12812	PDZ domain-containing protein	-	-	Posttranslational modification, protein turnover, chaperones	CELLULAR PROCESSES AND SIGNALING	-	-1.18831	NO	-	31378	30753	24019	33714	34502	20894	29342.2	0.248915	1.18831	1.18831	0.227643	1.09345	0.274198	0.407329	20158.9	32129.4	28164.2	39403.5	26295.9	29901.4
LIMLP_RS03395	LIMLP_03395	LIC12811	Holliday junction branch migration DNA helicase RuvB	-	-	Replication, recombination and repair	INFORMATION STORAGE AND PROCESSING	-	1.1205	NO	-	7024	4297	3809	3487	4913	2937	4248.56	-0.164148	0.892455	-1.1205	0.133705	-1.22769	0.219565	0.346208	4512.59	4489.32	4466.36	4075.45	3744.48	4203.15
LIMLP_RS03400	LIMLP_03400	LIC12810	hypothetical protein	-	-	Function unknown	POORLY CHARACTERIZED	-	-1.28338	NO	-	2146	1324	1288	1538	2323	1338	1625.85	0.359953	1.28338	1.28338	0.139881	2.57328	0.0100738	0.0301129	1378.7	1383.26	1510.28	1797.55	1770.49	1914.81
LIMLP_RS03410	LIMLP_03410	-	PIN domain-containing protein	-	-	General function prediction only	POORLY CHARACTERIZED	-	2.43605	NO	up-B	804	160	183	63	177	113	211.42	-1.28454	0.410501	-2.43605	0.405212	-3.17005	0.00152412	0.00650647	516.532	167.161	214.582	73.6317	134.902	161.714
LIMLP_RS03420	LIMLP_03425	LIC12808	histidine kinase	-	-	Signal transduction mechanisms	CELLULAR PROCESSES AND SIGNALING	-	2.31618	NO	-	1235	1022	828	389	630	198	675.038	-1.21175	0.431744	-2.31618	0.23355	-5.18839	2.12116e-07	2.93016e-06	793.429	1067.74	970.897	454.646	480.159	283.358
LIMLP_RS03425	LIMLP_03430	LIC12807	DNA-binding response regulator	-	-	Transcription	INFORMATION STORAGE AND PROCESSING	-	1.60852	NO	-	2769	2519	2098	1325	2137	761	1856.19	-0.685731	0.621691	-1.60852	0.222655	-3.07978	0.0020715	0.00827408	1778.95	2631.74	2460.07	1548.6	1628.73	1089.07
LIMLP_RS03430	LIMLP_03435	LIC12806	hypothetical protein	-	-	Function unknown	POORLY CHARACTERIZED	-	-1.80929	NO	-	820	307	342	660	1042	488	585.416	0.855425	1.80929	1.80929	0.213332	4.00982	6.07645e-05	0.000432635	526.811	320.74	401.023	771.379	794.167	698.378
LIMLP_RS03435	LIMLP_03440	LIC12805	hypothetical protein	-	-	Function unknown	POORLY CHARACTERIZED	-	-1.94107	NO	-	1454	1216	1192	2243	3005	1448	1764.38	0.95685	1.94107	1.94107	0.199822	4.7885	1.68031e-06	1.90895e-05	934.126	1270.42	1397.72	2621.52	2290.28	2072.24
LIMLP_RS03440	LIMLP_03445	LIC12804	hypothetical protein	-	-	Function unknown	POORLY CHARACTERIZED	-	-1.90294	NO	down-B	1258	1383	1228	2639	2126	1621	1786.26	0.928228	1.90294	1.90294	0.2846	3.26152	0.00110816	0.00495986	808.205	1444.9	1439.93	3084.35	1620.35	2319.82
LIMLP_RS03445	LIMLP_03450	LIC12803	hypothetical protein	-	-	Function unknown	POORLY CHARACTERIZED	-	-1.95955	NO	-	1677	1070	1235	2483	2917	1404	1796.32	0.970523	1.95955	1.95955	0.205196	4.72974	2.2481e-06	2.47946e-05	1077.39	1117.89	1448.14	2902.02	2223.21	2009.27
LIMLP_RS03450	LIMLP_03455	LIC12802	23S rRNA (adenine(2030)-N(6))-methyltransferase RlmJ	-	-	Translation, ribosomal structure and biogenesis	INFORMATION STORAGE AND PROCESSING	-	-1.44739	NO	-	1053	534	516	798	1095	629	751.141	0.533459	1.44739	1.44739	0.16013	3.3314	0.000864089	0.00407274	676.502	557.9	605.052	932.668	834.562	900.163
LIMLP_RS03455	LIMLP_03460	LIC12801	alpha/beta hydrolase	-	-	General function prediction only	POORLY CHARACTERIZED	-	-1.18201	NO	-	2369	1569	1321	1812	2509	1072	1712.39	0.241241	1.18201	1.18201	0.172269	1.40038	0.161401	0.274032	1521.97	1639.22	1548.98	2117.79	1912.25	1534.14
LIMLP_RS03460	LIMLP_03465	LIC12800	peptide-methionine (R)-S-oxide reductase	-	-	Posttranslational modification, protein turnover, chaperones	CELLULAR PROCESSES AND SIGNALING	-	1.01375	NO	-	1107	974	918	875	1073	646	928.361	-0.0197032	0.986436	-1.01375	0.20645	-0.0954381	0.923967	0.949779	711.195	1017.59	1076.43	1022.66	817.794	924.492
LIMLP_RS03465	LIMLP_03470	LIC12798	TetR/AcrR family transcriptional regulator	-	-	Transcription	INFORMATION STORAGE AND PROCESSING	-	1.11514	NO	-	9976	6583	5691	4587	7764	4627	6310.01	-0.157223	0.896749	-1.11514	0.148554	-1.05836	0.289892	0.42382	6409.1	6877.64	6673.16	5361.09	5917.39	6621.71
LIMLP_RS03470	LIMLP_03475	LIC12796	acyl-[acyl-carrier-protein] thioesterase	-	-	Lipid transport and metabolism	METABOLISM	-	1.88341	NO	-	10268	7267	5615	2964	4749	2758	5300.61	-0.913346	0.530952	-1.88341	0.147146	-6.20709	5.39752e-10	1.26796e-08	6596.7	7592.25	6584.04	3464.19	3619.48	3946.98
LIMLP_RS03475	LIMLP_03480	LIC12795	acetyl-CoA C-acyltransferase	-	-	Lipid transport and metabolism	METABOLISM	-	1.24522	NO	-	18132	21756	21193	18398	17815	8722	17798.6	-0.316404	0.803069	-1.24522	0.298739	-1.05913	0.289541	0.423614	11648.9	22729.7	24850.5	21502.8	13577.8	12482.1
LIMLP_RS03490	LIMLP_03495	LIC12793	biotin--[acetyl-CoA-carboxylase] ligase	-	-	Coenzyme transport and metabolism	METABOLISM	-	-1.27921	NO	-	1302	478	481	615	1173	574	722.354	0.35525	1.27921	1.27921	0.226821	1.56621	0.117299	0.214292	836.473	499.394	564.011	718.785	894.01	821.452
LIMLP_RS03495	LIMLP_03500	LIC12792	type III pantothenate kinase	-	-	Transcription	INFORMATION STORAGE AND PROCESSING	-	-1.51288	NO	-	759	372	379	510	1056	416	552.82	0.597299	1.51288	1.51288	0.19734	3.02676	0.00247194	0.00966007	487.621	388.65	444.408	596.066	804.838	595.338
LIMLP_RS03500	LIMLP_03505	LIC12986	DUF1561 domain-containing protein	-	-	Function unknown	POORLY CHARACTERIZED	-	1.12223	NO	-	440	421	379	298	454	239	367.212	-0.166363	0.891086	-1.12223	0.218608	-0.761012	0.44665	0.580201	282.679	439.843	444.408	348.289	346.019	342.033
LIMLP_RS03505	LIMLP_03510	LIC10779	DUF1563 domain-containing protein	-	-	Function unknown	POORLY CHARACTERIZED	-	6.06668	NO	-	1	3	3	0	1	0	1.34277	-2.60091	0.164835	-6.06668	1.81403	-1.43378	0.151636	0.262163	0.642452	3.13427	3.51774	0	0.762157	0
LIMLP_RS03515	LIMLP_03520	LIC12788	UDP-N-acetylmuramoyl-L-alanine--D-glutamate ligase	-	-	Cell wall/membrane/envelope biogenesis	CELLULAR PROCESSES AND SIGNALING	-	1.07022	NO	-	1466	900	786	689	1271	589	903.443	-0.0979088	0.934386	-1.07022	0.153576	-0.637528	0.523781	0.647216	941.835	940.281	921.648	805.273	968.701	842.919
LIMLP_RS03520	LIMLP_03525	LIC12787	anti-sigma factor antagonist	-	-	Signal transduction mechanisms	CELLULAR PROCESSES AND SIGNALING	-	-1.17526	NO	-	3343	2802	2229	2887	4009	1818	2786.71	0.232983	1.17526	1.17526	0.184707	1.26137	0.207176	0.331578	2147.72	2927.41	2613.68	3374.2	3055.49	2601.74
LIMLP_RS03525	LIMLP_03530	LIC12786	indole-3-glycerol-phosphate synthase	-	-	Amino acid transport and metabolism	METABOLISM	-	1.17888	NO	up-B	3252	1217	952	820	2173	827	1379.18	-0.237421	0.848261	-1.17888	0.27908	-0.850728	0.394921	0.530506	2089.25	1271.47	1116.3	958.38	1656.17	1183.52
LIMLP_RS03530	LIMLP_03535	LIC12785	23S rRNA (adenine(2503)-C(2))-methyltransferase RlmN	-	-	Translation, ribosomal structure and biogenesis	INFORMATION STORAGE AND PROCESSING	-	-1.21412	NO	-	2507	1163	1045	1177	2024	1402	1495.94	0.279906	1.21412	1.21412	0.206605	1.35479	0.175486	0.293511	1610.63	1215.05	1225.35	1375.63	1542.61	2006.4
LIMLP_RS03535	LIMLP_03540	LIC12784	Cys-rich protein	-	-	Function unknown	POORLY CHARACTERIZED	-	-1.22001	NO	-	347	213	173	257	309	180	240.299	0.286894	1.22001	1.22001	0.189707	1.51231	0.130456	0.233809	222.931	222.533	202.856	300.37	235.506	257.598
LIMLP_RS03540	LIMLP_03545	LIC12783	glycosyltransferase family 39 protein	-	-	Cell wall/membrane/envelope biogenesis	CELLULAR PROCESSES AND SIGNALING	-	-1.03138	NO	-	1739	1389	1167	1334	1610	889	1332.54	0.0445807	1.03138	1.03138	0.181736	0.245305	0.806221	0.868238	1117.22	1451.17	1368.4	1559.12	1227.07	1272.25
LIMLP_RS03545	LIMLP_03550	LIC12782	hydroxymethylglutaryl-CoA lyase	-	-	Amino acid transport and metabolism	METABOLISM	-	1.14381	NO	-	2030	1299	1130	851	1428	982	1245.77	-0.193853	0.874267	-1.14381	0.178954	-1.08326	0.278695	0.41151	1304.18	1357.14	1325.02	994.612	1088.36	1405.34
LIMLP_RS03550	LIMLP_03555	LIC12781	TIGR02757 family protein	-	-	Function unknown	POORLY CHARACTERIZED	-	1.74821	NO	-	639	299	309	175	272	147	284.575	-0.805879	0.572014	-1.74821	0.188537	-4.27438	1.91674e-05	0.000158789	410.527	312.382	362.327	204.532	207.307	210.372
LIMLP_RS03555	LIMLP_03560	LIC12780	VOC family protein	-	-	General function prediction only	POORLY CHARACTERIZED	-	-1.19778	NO	-	736	421	398	525	656	378	505.651	0.260367	1.19778	1.19778	0.165377	1.57438	0.115399	0.211565	472.845	439.843	466.687	613.597	499.975	540.956
LIMLP_RS03565	LIMLP_03570	-	hypothetical protein	-	-	Function unknown	POORLY CHARACTERIZED	-	1.57302	NO	up-B	15	12	16	5	14	6	11.006	-0.653537	0.63572	-1.57302	0.587652	-1.11212	0.266088	0.398845	9.63678	12.5371	18.7613	5.84378	10.6702	8.58661
LIMLP_RS03570	LIMLP_03575	LIC12776	50S ribosomal protein L21	-	-	Translation, ribosomal structure and biogenesis	INFORMATION STORAGE AND PROCESSING	-	-2.72553	NO	-	1468	924	816	3214	3035	1215	1778.94	1.44654	2.72553	2.72553	0.261624	5.52906	3.2196e-08	5.50908e-07	943.12	965.355	956.826	3756.38	2313.15	1738.79
LIMLP_RS03575	LIMLP_03580	LIC12775	ribosomal-processing cysteine protease Prp	-	-	Translation, ribosomal structure and biogenesis	INFORMATION STORAGE AND PROCESSING	-	-1.89624	NO	-	2018	1724	1618	3149	4792	1489	2409.74	0.923144	1.89624	1.89624	0.248796	3.71044	0.000206901	0.00123783	1296.47	1801.16	1897.24	3680.41	3652.26	2130.91
LIMLP_RS03580	LIMLP_03585	LIC12774	50S ribosomal protein L27	-	-	Translation, ribosomal structure and biogenesis	INFORMATION STORAGE AND PROCESSING	-	-2.41799	NO	-	1851	1244	1128	3177	3238	2121	2171.32	1.27381	2.41799	2.41799	0.189558	6.71989	1.81856e-11	5.5194e-10	1189.18	1299.68	1322.67	3713.14	2467.86	3035.37
LIMLP_RS03585	LIMLP_03590	LIC12773	GTPase ObgE	-	-	Energy production and conversion	METABOLISM	-	-1.82944	NO	-	442	243	220	432	644	323	375.631	0.871399	1.82944	1.82944	0.164556	5.29545	1.18726e-07	1.77302e-06	283.964	253.876	257.968	504.903	490.829	462.246
LIMLP_RS03590	LIMLP_03595	LIC12772	glutamate 5-kinase	-	-	Amino acid transport and metabolism	METABOLISM	-	-1.80375	NO	-	874	510	435	849	1229	677	750.37	0.851002	1.80375	1.80375	0.146644	5.80318	6.50701e-09	1.29455e-07	561.503	532.826	510.072	992.274	936.691	968.856
LIMLP_RS03595	LIMLP_03600	LIC12771	glutamate-5-semialdehyde dehydrogenase	-	-	Amino acid transport and metabolism	METABOLISM	-	-1.56271	NO	-	1798	1387	1026	1975	2243	1350	1626.18	0.644047	1.56271	1.56271	0.183326	3.51312	0.000442878	0.00233285	1155.13	1449.08	1203.07	2308.29	1709.52	1931.99
LIMLP_RS03600	LIMLP_03605	LIC12770	nicotinate (nicotinamide) nucleotide adenylyltransferase	-	-	Coenzyme transport and metabolism	METABOLISM	-	-1.02222	NO	-	387	201	185	184	311	168	228.01	0.0317078	1.02222	1.02222	0.185564	0.170872	0.864324	0.910299	248.629	209.996	216.927	215.051	237.031	240.425
LIMLP_RS03605	LIMLP_03610	LIC12768	DUF1566 domain-containing protein	-	-	General function prediction only	POORLY CHARACTERIZED	-	1.03066	NO	-	1337	903	813	698	1303	601	904.109	-0.0435698	0.970251	-1.03066	0.159536	-0.273103	0.784774	0.853352	858.959	943.416	953.308	815.792	993.09	860.092
LIMLP_RS03615	LIMLP_03620	LIC12767	hypothetical protein	-	-	Function unknown	POORLY CHARACTERIZED	-	1.6892	NO	-	35	20	18	13	14	9	17.2052	-0.756336	0.591998	-1.6892	0.457266	-1.65404	0.0981195	0.185958	22.4858	20.8951	21.1064	15.1938	10.6702	12.8799
LIMLP_RS03620	LIMLP_03625	LIC12766	anti-sigma factor antagonist	-	-	Signal transduction mechanisms	CELLULAR PROCESSES AND SIGNALING	-	-1.70422	NO	-	1238	709	596	1064	2025	712	1006.8	0.769109	1.70422	1.70422	0.19481	3.948	7.88059e-05	0.000536379	795.356	740.733	698.858	1243.56	1543.37	1018.94
LIMLP_RS03625	LIMLP_03630	LIC12765	2-Cys peroxiredoxin	-	-	Posttranslational modification, protein turnover, chaperones	CELLULAR PROCESSES AND SIGNALING	-	-1.02552	NO	-	455	431	322	460	479	170	377.694	0.0363577	1.02552	1.02552	0.28933	0.125662	0.9	0.934382	292.316	450.29	377.571	537.628	365.073	243.287
LIMLP_RS03630	LIMLP_03635	LIC12764	biosynthetic-type acetolactate synthase large subunit	-	-	Amino acid transport and metabolism	METABOLISM	-	-1.20648	NO	-	455	211	194	213	560	150	271.776	0.270803	1.20648	1.20648	0.278353	0.972875	0.330616	0.465369	292.316	220.444	227.481	248.945	426.808	214.665
LIMLP_RS03635	LIMLP_03640	LIC12763	hypothetical protein	-	-	Function unknown	POORLY CHARACTERIZED	-	-1.49816	NO	-	26	15	14	22	23	22	20.5863	0.583194	1.49816	1.49816	0.434411	1.34249	0.179436	0.29808	16.7038	15.6714	16.4161	25.7126	17.5296	31.4842
LIMLP_RS03640	LIMLP_03645	LIC12762	HDOD domain-containing protein	-	-	Signal transduction mechanisms	CELLULAR PROCESSES AND SIGNALING	-	1.25449	NO	-	2296	1541	1325	1193	1543	787	1389.22	-0.327107	0.797134	-1.25449	0.15709	-2.08229	0.0373163	0.086433	1475.07	1609.97	1553.67	1394.33	1176.01	1126.28
LIMLP_RS03650	LIMLP_03655	LIC12761	aldehyde dehydrogenase family protein	-	-	Energy production and conversion	METABOLISM	-	1.25286	NO	-	6203	6824	5532	4663	5139	3271	5274.84	-0.325221	0.798176	-1.25286	0.240224	-1.35382	0.175794	0.293672	3985.13	7129.42	6486.71	5449.91	3916.72	4681.13
LIMLP_RS03655	LIMLP_03665	LIC12760	collagenase	-	Q72NR9	General function prediction only	POORLY CHARACTERIZED	-	-513.146	down	-	1221	1010	902	549566	537837	302756	248066	9.00322	513.146	513.146	0.22331	40.3172	0	0	784.434	1055.2	1057.67	642309	409916	433275
LIMLP_RS03660	LIMLP_03670	LIC12759	LRR domain containing protein	IPR032675[H] Leucine-rich repeat domain superfamily IPR001611 [R] Leucine-rich repeat	Q72NS0	Signal transduction mechanisms	CELLULAR PROCESSES AND SIGNALING	-	-3.96102	down	-	468	454	382	1690	1845	1014	1009.24	1.98587	3.96102	3.96102	0.230089	8.63087	6.08878e-18	4.96414e-16	300.668	474.32	447.926	1975.2	1406.18	1451.14
LIMLP_RS03665	LIMLP_03675	LIC12758	hypothetical protein	-	-	Function unknown	POORLY CHARACTERIZED	-	-1.14103	NO	-	348	226	190	188	399	176	243.03	0.190341	1.14103	1.14103	0.198286	0.959933	0.337089	0.472721	223.573	236.115	222.79	219.726	304.101	251.874
LIMLP_RS03670	LIMLP_03680	LIC12757	sigma-70 family RNA polymerase sigma factor	-	-	Transcription	INFORMATION STORAGE AND PROCESSING	-	1.09095	NO	-	634	453	343	285	577	280	409.392	-0.125586	0.916632	-1.09095	0.185754	-0.676085	0.498986	0.625975	407.315	473.275	402.195	333.096	439.764	400.708
LIMLP_RS03675	LIMLP_03685	LIC12756	hypothetical protein	-	-	Function unknown	POORLY CHARACTERIZED	-	1.5197	NO	-	1490	1325	1048	762	887	547	986.643	-0.603783	0.658026	-1.5197	0.200515	-3.01116	0.00260252	0.010057	957.254	1384.3	1228.86	890.593	676.033	782.813
LIMLP_RS03680	LIMLP_03690	LIC12755	hypothetical protein	-	-	Function unknown	POORLY CHARACTERIZED	-	-1.20984	NO	-	875	801	750	862	1008	684	838.838	0.274812	1.20984	1.20984	0.22014	1.24835	0.211902	0.337194	562.146	836.85	879.435	1007.47	768.254	978.874
LIMLP_RS03685	LIMLP_03695	LIC12754	hypothetical protein	-	-	Amino acid transport and metabolism	METABOLISM	-	-1.4728	NO	-	694	281	274	320	775	420	437.744	0.558561	1.4728	1.4728	0.249437	2.23929	0.0251373	0.063199	445.862	293.577	321.287	374.002	590.672	601.063
LIMLP_RS03690	LIMLP_03700	LIC12753	hypothetical protein	-	-	Function unknown	POORLY CHARACTERIZED	-	-1.41451	NO	-	685	307	276	414	556	443	437.676	0.500299	1.41451	1.41451	0.224233	2.23116	0.0256705	0.0643388	440.08	320.74	323.632	483.865	423.759	633.978
LIMLP_RS03695	LIMLP_03705	LIC12752	NADH-quinone oxidoreductase subunit N	-	-	Energy production and conversion	METABOLISM	-3.25803	-1.17827	NO	-	1963	1174	943	1280	1819	946	1304.94	0.236673	1.17827	1.17827	0.146748	1.61279	0.10679	0.199386	1261.13	1226.54	1105.74	1496.01	1386.36	1353.82
LIMLP_RS03700	LIMLP_03710	LIC12751	NADH-quinone oxidoreductase subunit M	-	-	Energy production and conversion	METABOLISM	-3.49671	-1.1931	NO	-	2140	1302	1020	1658	1817	957	1437.23	0.254712	1.1931	1.1931	0.191362	1.33104	0.183174	0.302598	1374.85	1360.27	1196.03	1937.8	1384.84	1369.56
LIMLP_RS03705	LIMLP_03715	LIC12750	NADH-quinone oxidoreductase subunit L	-	-	Energy production and conversion	METABOLISM	-	-1.22318	NO	-	2609	1847	1404	2373	2562	1186	1945.92	0.290641	1.22318	1.22318	0.212273	1.36918	0.170942	0.287531	1676.16	1929.67	1646.3	2773.46	1952.65	1697.29
LIMLP_RS03710	LIMLP_03720	LIC12749	NADH-quinone oxidoreductase subunit K	-	-	Energy production and conversion	METABOLISM	-	-1.43672	NO	-	724	450	345	702	685	409	544.614	0.522776	1.43672	1.43672	0.213045	2.45383	0.0141345	0.0399261	465.135	470.141	404.54	820.467	522.077	585.321
LIMLP_RS03715	LIMLP_03725	LIC12748	NADH dehydrogenase	-	-	Energy production and conversion	METABOLISM	-	-1.30454	NO	-	1229	719	621	1080	1140	580	871.68	0.383538	1.30454	1.30454	0.203155	1.88791	0.0590377	0.124042	789.574	751.18	728.172	1262.26	868.859	830.039
LIMLP_RS03720	LIMLP_03730	LIC12747	NADH-quinone oxidoreductase subunit H	-	-	Energy production and conversion	METABOLISM	-	-1.18401	NO	-	2140	1255	1177	1658	1986	952	1480	0.243682	1.18401	1.18401	0.179505	1.35753	0.174614	0.292642	1374.85	1311.17	1380.13	1937.8	1513.64	1362.41
LIMLP_RS03725	LIMLP_03735	LIC12746	NADH oxidoreductase (quinone) subunit F	-	-	Energy production and conversion	METABOLISM	-	-1.2563	NO	-	3220	2427	2062	3470	3369	1535	2640.37	0.329176	1.2563	1.2563	0.239504	1.37441	0.169315	0.285487	2068.7	2535.63	2417.86	4055.59	2567.71	2196.74
LIMLP_RS03730	LIMLP_03740	LIC12745	NADH-quinone oxidoreductase subunit NuoE	-	-	Energy production and conversion	METABOLISM	-	-1.0853	NO	-	1382	939	810	889	1294	722	979.533	0.118095	1.0853	1.0853	0.142932	0.826238	0.408669	0.543411	887.869	981.027	949.79	1039.02	986.231	1033.26
LIMLP_RS03735	LIMLP_03745	LIC12744	NADH-quinone oxidoreductase subunit D	-	-	Energy production and conversion	METABOLISM	-	-1.00908	NO	-	3563	2536	1779	2217	3371	1345	2351.63	0.0130425	1.00908	1.00908	0.185864	0.0701721	0.944057	0.962341	2289.06	2649.5	2086.02	2591.13	2569.23	1924.83
LIMLP_RS03740	LIMLP_03750	LIC12743	NADH-quinone oxidoreductase subunit C	-	-	Energy production and conversion	METABOLISM	-	1.31703	NO	-	1735	747	610	493	1166	360	765.072	-0.397287	0.759285	-1.31703	0.258668	-1.5359	0.124564	0.22519	1114.65	780.433	715.274	576.197	888.675	515.197
LIMLP_RS03745	LIMLP_03755	LIC12742	NADH-quinone oxidoreductase subunit B	-	-	Energy production and conversion	METABOLISM	-	1.26831	NO	-	3201	2676	1755	1635	2885	932	2058.94	-0.342905	0.788452	-1.26831	0.227571	-1.5068	0.131861	0.235717	2056.49	2795.77	2057.88	1910.92	2198.82	1333.79
LIMLP_RS03750	LIMLP_03760	LIC12741	NADH dehydrogenase	-	-	Energy production and conversion	METABOLISM	-	-1.17244	NO	-	1388	620	468	762	1291	401	756.108	0.229514	1.17244	1.17244	0.256393	0.895163	0.3707	0.507865	891.724	647.749	548.768	890.593	983.944	573.872
LIMLP_RS03755	LIMLP_03765	LIC12740	hypothetical protein	-	-	Function unknown	POORLY CHARACTERIZED	-	-1.07359	NO	-	764	268	252	300	648	210	368.559	0.10244	1.07359	1.07359	0.276851	0.370018	0.711369	0.795341	490.834	279.995	295.49	350.627	493.878	300.531
LIMLP_RS03760	LIMLP_03770	LIC12739	MaoC family dehydratase	-	-	Lipid transport and metabolism	METABOLISM	-	-1.59122	NO	down-B	739	574	403	1011	1016	352	667.787	0.670132	1.59122	1.59122	0.284504	2.35544	0.0185009	0.0492805	474.772	599.691	472.55	1181.61	774.351	503.748
LIMLP_RS03765	LIMLP_03775	LIC12738	MarR family transcriptional regulator	-	-	Transcription	INFORMATION STORAGE AND PROCESSING	-	-1.27171	NO	-	747	467	329	628	800	263	512.279	0.346765	1.27171	1.27171	0.252329	1.37426	0.169362	0.285487	479.912	487.902	385.779	733.979	609.725	376.38
LIMLP_RS03770	LIMLP_03780	LIC12737	site-specific modification, DNA-methyltransferase	IPR003356 [D] DNA methylase, adenine-specific	Q72NU2	Replication, recombination and repair	INFORMATION STORAGE AND PROCESSING	-	-4.63378	down	-	1352	799	725	4654	6034	1252	2397.24	2.21219	4.63378	4.63378	0.325435	6.79763	1.06353e-11	3.3757e-10	868.596	834.761	850.121	5439.39	4598.85	1791.74
LIMLP_RS03780	LIMLP_03790	LIC12736	hypothetical protein	-	-	Function unknown	POORLY CHARACTERIZED	-	-1.71887	NO	-	175	162	126	263	299	139	193.936	0.781458	1.71887	1.71887	0.249307	3.13452	0.00172133	0.00710754	112.429	169.251	147.745	307.383	227.885	198.923
LIMLP_RS03785	LIMLP_03795	LIC12735	globin	-	-	Energy production and conversion	METABOLISM	-	-1.6722	NO	-	71	51	46	57	112	72	67.9759	0.741746	1.6722	1.6722	0.27919	2.65678	0.00788898	0.024516	45.6141	53.2826	53.9387	66.6191	85.3616	103.039
LIMLP_RS03790	LIMLP_03800	LIC12734	hypothetical protein	-	-	General function prediction only	POORLY CHARACTERIZED	-	-1.11491	NO	-	2735	1574	1538	1635	2511	1383	1834.82	0.156932	1.11491	1.11491	0.13566	1.1568	0.247354	0.376944	1757.11	1644.45	1803.43	1910.92	1913.78	1979.21
LIMLP_RS03795	LIMLP_03805	LIC12733	methylglyoxal synthase	-	-	Carbohydrate transport and metabolism	METABOLISM	-	-1.46336	NO	-	1228	952	832	1080	1702	1031	1132.34	0.549288	1.46336	1.46336	0.169277	3.2449	0.00117493	0.00521941	788.931	994.609	975.587	1262.26	1297.19	1475.47
LIMLP_RS03800	LIMLP_03810	LIC12732	hypothetical protein	-	-	Function unknown	POORLY CHARACTERIZED	-	-1.11052	NO	-	704	335	326	450	462	309	417.468	0.151236	1.11052	1.11052	0.211312	0.715697	0.474179	0.604982	452.286	349.994	382.261	525.94	352.116	442.21
LIMLP_RS03805	LIMLP_03815	LIC12731	hypothetical protein	-	-	General function prediction only	POORLY CHARACTERIZED	-	-1.1616	NO	-	6406	3833	3315	4571	5225	3233	4326.44	0.216107	1.1616	1.1616	0.163254	1.32375	0.185587	0.305613	4115.55	4004.55	3887.1	5342.39	3982.27	4626.75
LIMLP_RS03810	LIMLP_03820	LIC12730	hypothetical protein	-	-	General function prediction only	POORLY CHARACTERIZED	-	-1.01511	NO	-	14900	7160	5184	7006	10125	5297	7769.56	0.0216353	1.01511	1.01511	0.194566	0.111197	0.91146	0.941911	9572.54	7480.46	6078.66	8188.31	7716.84	7580.55
LIMLP_RS03815	LIMLP_03825	LIC12729	hypothetical protein	-	-	Function unknown	POORLY CHARACTERIZED	-	-1.24933	NO	-	1043	800	730	897	1146	718	885.201	0.321153	1.24933	1.24933	0.176359	1.82102	0.0686033	0.140242	670.078	835.806	855.984	1048.37	873.432	1027.53
LIMLP_RS03820	LIMLP_03830	LIC12728	DUF1564 domain-containing protein	-	-	Function unknown	POORLY CHARACTERIZED	-	1.70788	NO	-	221	104	102	41	124	51	97.6088	-0.772204	0.585522	-1.70788	0.28919	-2.67023	0.00757984	0.0237616	141.982	108.655	119.603	47.919	94.5074	72.9862
LIMLP_RS03825	LIMLP_03835	LIC12727	histone deacetylase	-	-	Chromatin structure and dynamics	INFORMATION STORAGE AND PROCESSING	-	-1.30097	NO	-	1093	607	591	687	1044	731	779.021	0.379583	1.30097	1.30097	0.177244	2.14158	0.0322274	0.0768357	702.2	634.168	692.995	802.936	795.692	1046.14
LIMLP_RS03830	LIMLP_03840	LIC12726	hypothetical protein	-	-	General function prediction only	POORLY CHARACTERIZED	-	-1.11868	NO	-	2718	1276	1224	1294	2272	1265	1594.81	0.161797	1.11868	1.11868	0.173465	0.932735	0.350957	0.489198	1746.19	1333.11	1435.24	1512.37	1731.62	1810.34
LIMLP_RS03835	LIMLP_03845	LIC12725	enoyl-CoA hydratase/isomerase family protein	-	-	Lipid transport and metabolism	METABOLISM	-	-1.04731	NO	-	5005	2623	2867	2877	4450	2098	3179.04	0.0666911	1.04731	1.04731	0.15516	0.429821	0.667326	0.7624	3215.47	2740.4	3361.79	3362.51	3391.6	3002.45
LIMLP_RS03840	LIMLP_03850	LIC12724	hypothetical protein	-	-	Function unknown	POORLY CHARACTERIZED	-	-1.34779	NO	-	3267	1969	1995	3176	3387	1719	2541.46	0.430594	1.34779	1.34779	0.199272	2.16083	0.0307082	0.0740602	2098.89	2057.13	2339.3	3711.97	2581.43	2460.06
LIMLP_RS03845	LIMLP_03855	LIC12723	DUF1577 domain-containing protein	-	-	Function unknown	POORLY CHARACTERIZED	-	1.0855	NO	-	1083	557	525	532	874	317	605.812	-0.118355	0.921237	-1.0855	0.198427	-0.596469	0.550862	0.669546	695.776	581.93	615.605	621.779	666.125	453.659
LIMLP_RS03865	LIMLP_03875	LIC12719	tetratricopeptide repeat protein	-	-	General function prediction only	POORLY CHARACTERIZED	-3.86375	1.10811	NO	-	2980	1333	1429	1283	1876	1098	1580.58	-0.148103	0.902436	-1.10811	0.172618	-0.85798	0.390904	0.526864	1914.51	1392.66	1675.62	1499.51	1429.81	1571.35
LIMLP_RS03870	LIMLP_03880	LIC12718	acireductone synthase	-	-	Energy production and conversion	METABOLISM	-	-1.13651	NO	-	813	583	544	581	779	516	630.085	0.184617	1.13651	1.13651	0.174381	1.0587	0.289737	0.423752	522.314	609.093	637.884	679.048	593.72	738.449
LIMLP_RS03875	LIMLP_03885	LIC12717	MFS transporter	-	-	Amino acid transport and metabolism	METABOLISM	-	-1.74331	NO	-	741	369	358	491	1181	531	585.873	0.801825	1.74331	1.74331	0.211374	3.7934	0.000148599	0.000927741	476.057	385.515	419.784	573.859	900.107	759.915
LIMLP_RS03880	LIMLP_03890	-	hypothetical protein	-	-	Function unknown	POORLY CHARACTERIZED	-	-1.06372	NO	-	1	2	1	2	2	0	1.2944	0.0891177	1.06372	1.06372	1.58217	0.0563262	0.955082	0.969281	0.642452	2.08951	1.17258	2.33751	1.52431	0
LIMLP_RS03885	LIMLP_03895	LIC12716	alpha/beta hydrolase	-	-	Lipid transport and metabolism	METABOLISM	-	1.01502	NO	-	319	216	188	162	334	135	214.692	-0.0215149	0.985198	-1.01502	0.204294	-0.105313	0.916127	0.9449	204.942	225.668	220.445	189.339	254.56	193.199
LIMLP_RS03890	LIMLP_03900	LIC12715	DUF1561 domain-containing protein	-	-	Function unknown	POORLY CHARACTERIZED	-	-1.44461	NO	-	1250	745	676	860	1291	1010	968.094	0.530679	1.44461	1.44461	0.195779	2.71061	0.00671601	0.0217148	803.065	778.344	792.664	1005.13	983.944	1445.41
LIMLP_RS03895	LIMLP_03905	-	hypothetical protein	-	-	Function unknown	POORLY CHARACTERIZED	-	2.52418	NO	up-B	80	32	27	16	14	13	27.4105	-1.33582	0.396168	-2.52418	0.426464	-3.1323	0.0017344	0.00714023	51.3962	33.4322	31.6597	18.7001	10.6702	18.6043
LIMLP_RS03900	LIMLP_03910	LIC12714	hypothetical protein	-	-	Function unknown	POORLY CHARACTERIZED	-	1.07514	NO	-	1301	581	479	534	1021	322	644.599	-0.104526	0.930111	-1.07514	0.243258	-0.42969	0.667421	0.7624	835.83	607.004	561.666	624.116	778.162	460.815
LIMLP_RS03905	LIMLP_03915	LIC12713	type II toxin-antitoxin system VapC family toxin	-	-	Signal transduction mechanisms	CELLULAR PROCESSES AND SIGNALING	-	1.34161	NO	-	2271	1432	1114	877	1544	679	1239.14	-0.42397	0.745371	-1.34161	0.158414	-2.67633	0.00744326	0.0235102	1459.01	1496.09	1306.25	1025	1176.77	971.718
LIMLP_RS03915	LIMLP_03925	LIC12710	hypothetical protein	-	-	Function unknown	POORLY CHARACTERIZED	-	1.27961	NO	-	898	599	545	456	526	355	547.279	-0.355701	0.78149	-1.27961	0.179063	-1.98646	0.0469828	0.103472	576.922	625.809	639.056	532.953	400.894	508.041
LIMLP_RS03920	LIMLP_03930	LIC12709	bifunctional ADP-dependent NAD(P)H-hydrate dehydratase/NAD(P)H-hydrate epimerase	-	-	Carbohydrate transport and metabolism	METABOLISM	-	1.38198	NO	-	2440	1702	1472	1037	1590	870	1456.78	-0.466737	0.723599	-1.38198	0.141405	-3.3007	0.000964427	0.00444577	1567.58	1778.18	1726.04	1212	1211.83	1245.06
LIMLP_RS03925	LIMLP_03935	LIC12708	hypothetical protein	-	-	Function unknown	POORLY CHARACTERIZED	-	1.32486	NO	-	5857	3311	3069	2285	3669	1887	3164.69	-0.405838	0.754798	-1.32486	0.132344	-3.06655	0.00216548	0.0086081	3762.84	3459.19	3598.65	2670.61	2796.35	2700.49
LIMLP_RS03930	LIMLP_03940	LIC12707	ribosome assembly cofactor RimP	-	-	Translation, ribosomal structure and biogenesis	INFORMATION STORAGE AND PROCESSING	-	1.4479	NO	-	13651	5542	5180	4108	6894	2932	5814.28	-0.533957	0.690658	-1.4479	0.205411	-2.59946	0.00933711	0.0284007	8770.12	5790.04	6073.97	4801.25	5254.31	4195.99
LIMLP_RS03935	LIMLP_03945	LIC12706	transcription termination/antitermination protein NusA	-	-	Transcription	INFORMATION STORAGE AND PROCESSING	-	-1.02645	NO	-	14106	7541	7337	7733	11155	6067	8627.75	0.0376621	1.02645	1.02645	0.137004	0.274899	0.783394	0.852264	9062.43	7878.51	8603.22	9037.99	8501.86	8682.49
LIMLP_RS03940	LIMLP_03950	LIC12705	translation initiation factor IF-2	-	-	Translation, ribosomal structure and biogenesis	INFORMATION STORAGE AND PROCESSING	-	-1.05564	NO	-	23107	16151	14174	17105	20275	10889	16561.1	0.078116	1.05564	1.05564	0.167356	0.466767	0.640667	0.743668	14845.1	16873.9	16620.2	19991.6	15452.7	15583.3
LIMLP_RS03945	LIMLP_03955	LIC12704	ribosome-binding factor A	-	-	Translation, ribosomal structure and biogenesis	INFORMATION STORAGE AND PROCESSING	-	1.26069	NO	-	7033	5106	3441	3683	4357	2370	4150.78	-0.334217	0.793214	-1.26069	0.183895	-1.81743	0.069151	0.140746	4518.37	5334.53	4034.85	4304.53	3320.72	3391.71
LIMLP_RS03950	LIMLP_03960	LIC12703	tRNA pseudouridine(55) synthase TruB	-	-	Translation, ribosomal structure and biogenesis	INFORMATION STORAGE AND PROCESSING	-	1.21557	NO	-	5436	2664	2326	2204	3097	1729	2735.62	-0.281637	0.822657	-1.21557	0.163093	-1.72685	0.0841943	0.164821	3492.37	2783.23	2727.42	2575.94	2360.4	2474.37
LIMLP_RS03955	LIMLP_03965	LIC12702	30S ribosomal protein S15	-	-	Translation, ribosomal structure and biogenesis	INFORMATION STORAGE AND PROCESSING	-	-1.03412	NO	-	6270	2451	2274	3293	3321	2234	3138.71	0.0484086	1.03412	1.03412	0.235156	0.205857	0.836903	0.889075	4028.18	2560.7	2666.45	3848.72	2531.12	3197.08
LIMLP_RS03960	LIMLP_03970	LIC12701	polyribonucleotide nucleotidyltransferase	-	-	Translation, ribosomal structure and biogenesis	INFORMATION STORAGE AND PROCESSING	-	-1.07881	NO	-	23748	9788	11225	13403	17256	8998	13389.8	0.109435	1.07881	1.07881	0.192871	0.567399	0.570443	0.684857	15257	10226.1	13162.2	15664.8	13151.8	12877.1
LIMLP_RS03965	LIMLP_03975	LIC12700	insulinase family protein	-	-	Posttranslational modification, protein turnover, chaperones	CELLULAR PROCESSES AND SIGNALING	-	-1.15155	NO	-	2650	1119	1204	1372	2501	994	1535.93	0.203578	1.15155	1.15155	0.200635	1.01466	0.310266	0.443938	1702.5	1169.08	1411.79	1603.53	1906.15	1422.52
LIMLP_RS03970	LIMLP_03980	LIC12699	hypothetical protein	-	-	Function unknown	POORLY CHARACTERIZED	-	1.17167	NO	-	234	77	72	63	162	50	97.3103	-0.228561	0.853485	-1.17167	0.33456	-0.68317	0.4945	0.623019	150.334	80.4463	84.4258	73.6317	123.469	71.5551
LIMLP_RS03975	LIMLP_03985	LIC12696	rhomboid family intramembrane serine protease	-	-	General function prediction only	POORLY CHARACTERIZED	-	-1.41334	NO	-	799	428	373	451	842	567	563.021	0.499109	1.41334	1.41334	0.204567	2.43983	0.0146941	0.041213	513.319	447.156	437.373	527.109	641.736	811.435
LIMLP_RS03985	LIMLP_03995	LIC12695	hypothetical protein	-	-	Function unknown	POORLY CHARACTERIZED	-	-1.66232	NO	-	3797	2421	2163	3677	6070	2478	3329.19	0.733198	1.66232	1.66232	0.15942	4.59915	4.24218e-06	4.32328e-05	2439.39	2529.36	2536.29	4297.52	4626.29	3546.27
LIMLP_RS03995	LIMLP_04005	LIC12694	glutamate synthase large subunit	-	-	Amino acid transport and metabolism	METABOLISM	-	-2.16263	NO	-	12998	9643	8034	19964	23867	13062	14677	1.11279	2.16263	2.16263	0.168949	6.58654	4.50201e-11	1.29099e-09	8350.6	10074.6	9420.51	23333.1	18190.4	18693.1
LIMLP_RS04000	LIMLP_04010	LIC12693	TolC family protein	-	-	Cell wall/membrane/envelope biogenesis	CELLULAR PROCESSES AND SIGNALING	-	-1.2955	NO	-	1956	1093	1040	1049	2275	1207	1384.22	0.373508	1.2955	1.2955	0.186148	2.00651	0.0448014	0.0997773	1256.64	1141.92	1219.48	1226.03	1733.91	1727.34
LIMLP_RS04005	LIMLP_04015	LIC12692	thioredoxin domain-containing protein	-	-	Posttranslational modification, protein turnover, chaperones	CELLULAR PROCESSES AND SIGNALING	3.36126	-1.20705	NO	-	1314	694	607	617	1207	780	839.718	0.271485	1.20705	1.20705	0.202484	1.34078	0.179993	0.298529	844.182	725.061	711.756	721.123	919.923	1116.26
LIMLP_RS04010	LIMLP_04020	LIC12691	hypothetical protein	-	-	Function unknown	POORLY CHARACTERIZED	-	-1.2286	NO	-	306	307	299	394	477	166	321.589	0.297013	1.2286	1.2286	0.291155	1.02012	0.307672	0.441748	196.59	320.74	350.602	460.49	363.549	237.563
LIMLP_RS04015	LIMLP_04025	LIC12690	DUF1554 domain-containing protein	-	-	Function unknown	POORLY CHARACTERIZED	-	-1.18499	NO	-	626	352	366	360	538	415	437.299	0.244877	1.18499	1.18499	0.203855	1.20123	0.229661	0.356886	402.175	367.754	429.164	420.752	410.04	593.907
LIMLP_RS04020	LIMLP_04030	LIC12689	ATP-dependent DNA helicase RecQ	-	-	Replication, recombination and repair	INFORMATION STORAGE AND PROCESSING	-	-1.65388	NO	-	1022	541	578	960	1260	742	840.625	0.725853	1.65388	1.65388	0.162241	4.47392	7.67995e-06	7.19217e-05	656.586	565.214	677.751	1122.01	960.318	1061.88
LIMLP_RS04025	LIMLP_04035	LIC12688	exonuclease V subunit gamma	-	-	Replication, recombination and repair	INFORMATION STORAGE AND PROCESSING	-	-1.44228	NO	-	923	487	494	667	1145	539	684.105	0.528349	1.44228	1.44228	0.159639	3.30965	0.000934129	0.00433011	592.983	508.797	579.255	779.561	872.67	771.364
LIMLP_RS04030	LIMLP_04040	LIC12687	exodeoxyribonuclease V subunit beta	-	-	Replication, recombination and repair	INFORMATION STORAGE AND PROCESSING	-	-1.02782	NO	-	1262	712	603	694	1044	502	764.488	0.0395848	1.02782	1.02782	0.154582	0.256076	0.797892	0.863286	810.775	743.867	707.066	811.117	795.692	718.413
LIMLP_RS04035	LIMLP_04045	LIC12685	exodeoxyribonuclease V subunit alpha	-	-	Replication, recombination and repair	INFORMATION STORAGE AND PROCESSING	-	1.04889	NO	-	1361	790	617	622	1015	568	789.44	-0.0688594	0.953391	-1.04889	0.15891	-0.433322	0.664781	0.76022	874.378	825.358	723.482	726.967	773.589	812.866
LIMLP_RS04040	LIMLP_04050	LIC12684	ABC transporter ATP-binding protein	-	-	Defense mechanisms	CELLULAR PROCESSES AND SIGNALING	-	-1.28643	NO	-	430	154	188	212	487	158	250.442	0.363368	1.28643	1.28643	0.271331	1.33921	0.180503	0.299136	276.254	160.893	220.445	247.776	371.17	226.114
LIMLP_RS04045	LIMLP_04055	LIC12683	ABC transporter permease	-	-	Defense mechanisms	CELLULAR PROCESSES AND SIGNALING	-	-1.4701	NO	-	262	203	188	294	399	161	246.496	0.555913	1.4701	1.4701	0.222472	2.4988	0.0124615	0.0359826	168.323	212.086	220.445	343.614	304.101	230.407
LIMLP_RS04050	LIMLP_04060	LIC12682	SDR family NAD(P)-dependent oxidoreductase	-	-	Lipid transport and metabolism	METABOLISM	-	-1.28253	NO	-	492	280	255	340	508	266	345.475	0.358993	1.28253	1.28253	0.161411	2.22409	0.0261423	0.0652459	316.087	292.532	299.008	397.377	387.176	380.673
LIMLP_RS04055	LIMLP_04065	LIC12681	pyrimidine/purine nucleoside phosphorylase	-	-	General function prediction only	POORLY CHARACTERIZED	-	-2.19062	NO	-	68	32	34	81	106	58	62.5748	1.13134	2.19062	2.19062	0.275297	4.10952	3.96477e-05	0.000300283	43.6868	33.4322	39.8677	94.6693	80.7886	83.0039
LIMLP_RS04065	LIMLP_04075	LIC12680	DUF1566 domain-containing protein	-	-	Function unknown	POORLY CHARACTERIZED	-	-1.46369	NO	-	385	216	187	230	437	290	284.863	0.549612	1.46369	1.46369	0.21204	2.59202	0.00954143	0.0288533	247.344	225.668	219.273	268.814	333.063	415.02
LIMLP_RS04070	LIMLP_04080	-	hypothetical protein	-	-	Function unknown	POORLY CHARACTERIZED	-	-1.19241	NO	-	450	285	267	303	503	232	328.242	0.253882	1.19241	1.19241	0.16848	1.5069	0.131836	0.235717	289.104	297.756	313.079	354.133	383.365	332.016
LIMLP_RS04075	LIMLP_04085	-	hypothetical protein	-	-	Function unknown	POORLY CHARACTERIZED	-	-1.03987	NO	-	1030	542	555	575	897	417	638.538	0.056399	1.03987	1.03987	0.16168	0.348832	0.727216	0.80963	661.726	566.258	650.782	672.035	683.655	596.769
LIMLP_RS04080	LIMLP_04090	LIC12679	phosphomethylpyrimidine synthase ThiC	-	-	Coenzyme transport and metabolism	METABOLISM	-	-1.92652	NO	-	2070	777	551	2008	2808	619	1360.1	0.945998	1.92652	1.92652	0.351632	2.69031	0.00713856	0.02285	1329.88	811.776	646.092	2346.86	2140.14	885.852
LIMLP_RS04085	LIMLP_04095	LIC12678	WG repeat-containing protein	-	-	General function prediction only	POORLY CHARACTERIZED	-	-1.46058	NO	down-B	576	426	446	595	742	483	548.374	0.546539	1.46058	1.46058	0.196055	2.78768	0.00530863	0.018078	370.053	445.066	522.971	695.41	565.52	691.222
LIMLP_RS04095	LIMLP_04105	LIC12677	WGR domain-containing protein	-	-	Replication, recombination and repair	INFORMATION STORAGE AND PROCESSING	-	-1.06806	NO	down-B	600	503	442	417	528	446	492.888	0.0949948	1.06806	1.06806	0.227446	0.417659	0.676196	0.768413	385.471	525.513	518.281	487.372	402.419	638.271
LIMLP_RS04100	LIMLP_04110	LIC12676	WGR domain-containing protein	-	-	General function prediction only	POORLY CHARACTERIZED	-	-1.10948	NO	-	1038	679	910	747	1098	698	858.687	0.149884	1.10948	1.10948	0.217881	0.687918	0.491504	0.620799	666.866	709.39	1067.05	873.061	836.848	998.909
LIMLP_RS04105	LIMLP_04115	LIC12675	hypothetical protein	-	-	Function unknown	POORLY CHARACTERIZED	-	-1.35144	NO	-	304	183	140	205	334	176	216.114	0.434502	1.35144	1.35144	0.184968	2.34907	0.0188203	0.050003	195.306	191.191	164.161	239.595	254.56	251.874
LIMLP_RS04115	LIMLP_04125	LIC12674	DUF2721 domain-containing protein	-	-	Function unknown	POORLY CHARACTERIZED	-	-1.14829	NO	-	194	82	82	76	173	93	110.038	0.199486	1.14829	1.14829	0.265222	0.752148	0.451962	0.584601	124.636	85.6701	96.1516	88.8255	131.853	133.092
LIMLP_RS04120	LIMLP_04130	LIC12673	hypothetical protein	-	-	Energy production and conversion	METABOLISM	-	1.08489	NO	-	720	567	419	463	654	267	494.657	-0.117549	0.921753	-1.08489	0.200741	-0.585575	0.558161	0.675643	462.566	592.377	491.311	541.134	498.451	382.104
LIMLP_RS04125	LIMLP_04135	LIC12672	hypothetical protein	-	-	Energy production and conversion	METABOLISM	-	1.39087	NO	-	822	593	476	373	537	265	488.375	-0.475987	0.718975	-1.39087	0.165173	-2.88175	0.00395479	0.0141881	528.096	619.541	558.148	435.946	409.278	379.242
LIMLP_RS04130	LIMLP_04140	LIC12671	mechanosensitive ion channel family protein	-	-	Cell wall/membrane/envelope biogenesis	CELLULAR PROCESSES AND SIGNALING	-	1.32382	NO	-	3038	2244	1786	1443	2118	1065	1869.22	-0.404702	0.755392	-1.32382	0.150542	-2.68829	0.00718184	0.0229355	1951.77	2344.43	2094.23	1686.52	1614.25	1524.12
LIMLP_RS04135	LIMLP_04145	LIC12670	adenylate/guanylate cyclase domain-containing protein	-	-	Signal transduction mechanisms	CELLULAR PROCESSES AND SIGNALING	-	-1.57873	NO	-	357	171	183	242	438	258	268.08	0.658762	1.57873	1.57873	0.200236	3.28993	0.00100211	0.00459828	229.355	178.653	214.582	282.839	333.825	369.224
LIMLP_RS04140	LIMLP_04150	-	hypothetical protein	-	-	Function unknown	POORLY CHARACTERIZED	-	-1.77754	NO	-	236	125	105	201	297	185	188.561	0.829884	1.77754	1.77754	0.199486	4.16011	3.18099e-05	0.000246305	151.619	130.595	123.121	234.92	226.361	264.754
LIMLP_RS04145	LIMLP_04155	LIC12669	fibronectin type III domain-containing protein	-	-	Function unknown	POORLY CHARACTERIZED	-	-1.35393	NO	-	247	177	142	182	325	159	199.679	0.437152	1.35393	1.35393	0.19095	2.28936	0.0220585	0.0568273	158.686	184.922	166.506	212.714	247.701	227.545
LIMLP_RS04150	LIMLP_04160	LIC12668	DUF1554 domain-containing protein	-	-	Function unknown	POORLY CHARACTERIZED	-	-1.525	NO	-	352	313	213	352	482	311	337.791	0.608813	1.525	1.525	0.205457	2.96321	0.00304448	0.011425	226.143	327.009	249.76	411.402	367.36	445.073
LIMLP_RS04155	LIMLP_04165	LIC12667	hypothetical protein	-	-	Function unknown	POORLY CHARACTERIZED	-	-1.35067	NO	-	686	459	375	521	650	515	533.554	0.433679	1.35067	1.35067	0.195174	2.222	0.026283	0.0653869	440.722	479.543	439.718	608.922	495.402	737.017
LIMLP_RS04160	LIMLP_04170	LIC12666	N-acetyltransferase	-	-	Transcription	INFORMATION STORAGE AND PROCESSING	-	-1.47519	NO	-	493	239	257	386	548	289	358.362	0.560902	1.47519	1.47519	0.17785	3.15379	0.00161166	0.00676898	316.729	249.697	301.353	451.14	417.662	413.588
LIMLP_RS04165	LIMLP_04175	LIC12665	hypothetical protein	-	-	Function unknown	POORLY CHARACTERIZED	-	1.0944	NO	-	1228	790	730	514	856	704	788.486	-0.130142	0.913741	-1.0944	0.221288	-0.588111	0.556458	0.674367	788.931	825.358	855.984	600.741	652.406	1007.5
LIMLP_RS04170	LIMLP_04180	LIC12661	hypothetical protein	-	-	Function unknown	POORLY CHARACTERIZED	-	-1.04013	NO	-	201	90	96	96	154	85	114.491	0.0567586	1.04013	1.04013	0.228329	0.248582	0.803684	0.866664	129.133	94.0281	112.568	112.201	117.372	121.644
LIMLP_RS04175	LIMLP_04185	LIC12660	type II toxin-antitoxin system VapC family toxin	-	-	Signal transduction mechanisms	CELLULAR PROCESSES AND SIGNALING	-	1.71569	NO	-	501	381	216	131	278	141	256.662	-0.778788	0.582856	-1.71569	0.235169	-3.31162	0.000927589	0.00430459	321.869	398.052	253.277	153.107	211.88	201.785
LIMLP_RS04180	LIMLP_04190	LIC12659	AbrB/MazE/SpoVT family DNA-binding domain-containing protein	-	-	Transcription	INFORMATION STORAGE AND PROCESSING	-	-1.54667	NO	-	799	480	311	428	1002	610	586.059	0.629166	1.54667	1.54667	0.244556	2.57269	0.0100911	0.0301428	513.319	501.483	364.673	500.228	763.681	872.972
LIMLP_RS04185	LIMLP_04195	-	DUF4041 domain-containing protein	-	-	Cell cycle control, cell division, chromosome partitioning	CELLULAR PROCESSES AND SIGNALING	-	-1.02307	NO	-	600	394	378	283	518	381	418.524	0.0329014	1.02307	1.02307	0.218479	0.150592	0.880297	0.920824	385.471	411.634	443.235	330.758	394.797	545.25
LIMLP_RS04190	LIMLP_04200	-	PIN domain-containing protein	-	-	General function prediction only	POORLY CHARACTERIZED	-	1.9692	NO	-	255	149	113	42	107	70	113.802	-0.977611	0.50782	-1.9692	0.278571	-3.50938	0.000449161	0.00236108	163.825	155.669	132.502	49.0878	81.5508	100.177
LIMLP_RS04195	LIMLP_04205	-	ribbon-helix-helix protein, CopG family	-	-	Transcription	INFORMATION STORAGE AND PROCESSING	-	1.24276	NO	-	240	144	125	99	149	95	136.072	-0.313553	0.804658	-1.24276	0.20671	-1.51687	0.129299	0.231934	154.189	150.445	146.573	115.707	113.561	135.955
LIMLP_RS04200	LIMLP_04210	-	hypothetical protein	-	-	Function unknown	POORLY CHARACTERIZED	-	1.09043	NO	-	379	220	185	151	335	139	220.165	-0.124897	0.91707	-1.09043	0.210307	-0.59388	0.552592	0.671051	243.489	229.847	216.927	176.482	255.323	198.923
LIMLP_RS04205	LIMLP_04215	LIC12041	hypothetical protein	-	-	Function unknown	POORLY CHARACTERIZED	-	-1.1459	NO	-	491	281	266	278	502	242	329.128	0.196478	1.1459	1.1459	0.170329	1.15352	0.248697	0.378507	315.444	293.577	311.906	324.914	382.603	346.327
LIMLP_RS04210	LIMLP_04220	-	hypothetical protein	-	-	Amino acid transport and metabolism	METABOLISM	-	1.1556	NO	-	65	49	48	37	55	30	46.222	-0.208647	0.865348	-1.1556	0.301183	-0.692759	0.488461	0.617707	41.7594	51.1931	56.2839	43.244	41.9186	42.9331
LIMLP_RS04215	LIMLP_04225	-	hypothetical protein	-	-	Function unknown	POORLY CHARACTERIZED	-	1.05778	NO	-	196	118	99	91	158	83	118.474	-0.0810347	0.945379	-1.05778	0.211934	-0.382359	0.702195	0.78819	125.921	123.281	116.085	106.357	120.421	118.781
LIMLP_RS04225	LIMLP_04235	LIC12649	YceK/YidQ family lipoprotein	-	-	General function prediction only	POORLY CHARACTERIZED	-	1.23213	NO	-	662	518	440	334	530	284	447.194	-0.301156	0.811602	-1.23213	0.173502	-1.73575	0.0826073	0.162326	425.303	541.184	515.935	390.365	403.943	406.433
LIMLP_RS04230	LIMLP_04240	LIC10889	energy transducer TonB	IPR006260[D] TonB/TolA, C-terminal IPR037682[D] TonB, C-terminal	Q72TX5	Cell wall/membrane/envelope biogenesis	CELLULAR PROCESSES AND SIGNALING	4.17565	3.24098	up	up-A, up-B	2493	1302	801	331	581	261	850.722	-1.69643	0.308548	-3.24098	0.223723	-7.58275	3.38318e-14	1.71552e-12	1601.63	1360.27	939.237	386.858	442.813	373.518
LIMLP_RS04235	LIMLP_04245	LIC10890	biopolymer transporter ExbD	IPR003400[F] Biopolymer transport protein ExbD/TolR	Q72TX4	Intracellular trafficking, secretion, and vesicular transport	CELLULAR PROCESSES AND SIGNALING	4.87026	3.83035	up	up-A, up-B	2239	831	513	182	430	152	611.024	-1.93748	0.261073	-3.83035	0.311437	-6.22108	4.93744e-10	1.16647e-08	1438.45	868.193	601.534	212.714	327.727	217.527
LIMLP_RS04240	LIMLP_04250	LIC10891	biopolymer transporter ExbD	IPR003400[F] Biopolymer transport protein ExbD/TolR	Q72TX3	Intracellular trafficking, secretion, and vesicular transport	CELLULAR PROCESSES AND SIGNALING	4.95539	3.29461	up	up-A, up-B	2413	1462	849	378	590	240	884.687	-1.72011	0.303526	-3.29461	0.223155	-7.70815	1.27658e-14	6.98421e-13	1550.24	1527.43	995.521	441.79	449.673	343.464
LIMLP_RS04245	LIMLP_04255	LIC10892	MotA/TolQ/ExbB proton channel family protein	-	-	Intracellular trafficking, secretion, and vesicular transport	CELLULAR PROCESSES AND SIGNALING	5.8726	2.30203	NO	up-A	4744	4039	2406	1541	1909	786	2411.61	-1.20291	0.434399	-2.30203	0.230868	-5.21037	1.88461e-07	2.64737e-06	3047.79	4219.77	2821.23	1801.05	1454.96	1124.85
LIMLP_RS04250	LIMLP_04260	LIC10893	DUF1564 domain-containing protein	-	-	Function unknown	POORLY CHARACTERIZED	3.22657	2.15794	NO	up-B	277	98	72	38	109	28	88.7217	-1.10965	0.463406	-2.15794	0.37102	-2.99082	0.00278232	0.0106332	177.959	102.386	84.4258	44.4128	83.0751	40.0708
LIMLP_RS04260	LIMLP_04270	LIC10896	TonB-dependent receptor	IPR000531[D] TonB-dependent receptor-like, beta-barrel IPR012910[D] TonB-dependent receptor, plug domain IPR008969[H] Carboxypeptidase-like, regulatory domain superfamily IPR036942[H] TonB-dependent receptor-like, beta-barrel domain superfamily IPR037066[H] TonB-dependent receptor, plug domain superfamily	Q72TW8	Inorganic ion transport and metabolism	METABOLISM	-	3.69823	up	up-A, up-B	16089	9316	7433	3171	2412	1566	6095.12	-1.88683	0.2704	-3.69823	0.252758	-7.46499	8.33049e-14	4.0277e-12	10336.4	9732.96	8715.79	3706.13	1838.32	2241.11
LIMLP_RS04265	LIMLP_04275	LIC10897	putative cytoplasmic membrane protein	-	Q72TW7	Function unknown	POORLY CHARACTERIZED	5.67649	6.71883	up	up-A, up-B	771	365	222	47	77	39	217.735	-2.74821	0.148835	-6.71883	0.277011	-9.92093	3.37601e-23	3.69407e-21	495.331	381.336	260.313	54.9316	58.6861	55.813
LIMLP_RS04270	LIMLP_04280	LIC10898	hypothetical protein/LipL48	-	Q72TW6	Intracellular trafficking, secretion, and vesicular transport	CELLULAR PROCESSES AND SIGNALING	5.94633	4.90207	up	up-A, up-B	34973	32569	23869	7635	5943	2642	16952.9	-2.29339	0.203995	-4.90207	0.303243	-7.56289	3.94205e-14	1.97482e-12	22468.5	34026.7	27988.3	8923.46	4529.5	3780.97
LIMLP_RS04275	LIMLP_04285	LIC10899	hypothetical protein	-	-	Function unknown	POORLY CHARACTERIZED	6.43973	1.36157	NO	up-A, up-A	545	379	274	195	370	191	308.439	-0.445272	0.734446	-1.36157	0.187768	-2.3714	0.0177208	0.0477462	350.137	395.963	321.287	227.908	281.998	273.34
LIMLP_RS04285	LIMLP_04295	-	hypothetical protein	-	-	Function unknown	POORLY CHARACTERIZED	-	1.07626	NO	-	1953	1014	900	1065	1398	573	1083.28	-0.10602	0.929148	-1.07626	0.198374	-0.534448	0.593032	0.703726	1254.71	1059.38	1055.32	1244.73	1065.5	820.021
LIMLP_RS04290	LIMLP_04300	-	IS982 family transposase	-	-	Replication, recombination and repair	INFORMATION STORAGE AND PROCESSING	-	1.15151	NO	-	521	250	231	206	342	177	270.25	-0.203528	0.868424	-1.15151	0.189071	-1.07646	0.281719	0.415239	334.718	261.189	270.866	240.764	260.658	253.305
LIMLP_RS04295	LIMLP_04305	LIC10900	HAMP domain-containing protein	-	-	Signal transduction mechanisms	CELLULAR PROCESSES AND SIGNALING	-	1.84573	NO	-	559	323	259	143	227	143	257.513	-0.884193	0.541791	-1.84573	0.188803	-4.68315	2.82496e-06	3.03405e-05	359.131	337.457	303.698	167.132	173.01	204.648
LIMLP_RS04300	LIMLP_04310	LIC10902	hypothetical protein	-	-	General function prediction only	POORLY CHARACTERIZED	-	2.52925	NO	up-A	9141	5108	3258	1461	2414	1676	3495.91	-1.33871	0.395375	-2.52925	0.217225	-6.16277	7.14836e-10	1.64215e-08	5872.66	5336.62	3820.27	1707.55	1839.85	2398.53
LIMLP_RS04305	LIMLP_04315	LIC10904	Lambda repressor-like, DNA-binding domain protein	IPR010982[H] Lambda repressor-like, DNA-binding domain superfamily	Q72TW0	Transcription	INFORMATION STORAGE AND PROCESSING	-	4.90834	up	-	963	518	494	103	138	92	349.39	-2.29523	0.203735	-4.90834	0.187356	-12.2506	1.66688e-34	3.15041e-32	618.682	541.184	579.255	120.382	105.178	131.661
LIMLP_RS04310	LIMLP_04320	LIC10905	hypothetical protein	-	Q72TV9	Function unknown	POORLY CHARACTERIZED	-	19.5234	up	-	6339	5220	3739	245	280	149	2437.23	-4.28714	0.0512205	-19.5234	0.19993	-21.4432	5.29008e-102	5.49904e-99	4072.51	5453.63	4384.28	286.345	213.404	213.234
LIMLP_RS04315	LIMLP_04325	LIC10906	HK-like N-terminal 7TM region	IPR031621[D] Histidine kinase, N-terminal 7TM region	Q72TV8	Function unknown	POORLY CHARACTERIZED	-	3.58282	up	-	5973	5123	4268	1358	1662	773	3025.72	-1.8411	0.279109	-3.58282	0.204172	-9.01738	1.92642e-19	1.8628e-17	3837.37	5352.29	5004.57	1587.17	1266.7	1106.24
LIMLP_RS04320	LIMLP_04330	LIC10907	hypothetical protein	-	-	Function unknown	POORLY CHARACTERIZED	-	2.60876	NO	-	789	393	370	141	217	133	311.976	-1.38337	0.383323	-2.60876	0.18753	-7.37678	1.62168e-13	7.37944e-12	506.895	410.59	433.855	164.795	165.388	190.337
LIMLP_RS04330	LIMLP_04340	LIC10909	hypothetical protein	-	-	Function unknown	POORLY CHARACTERIZED	-	1.03193	NO	-	5559	2729	2150	2003	3807	2396	2935.84	-0.0453475	0.969056	-1.03193	0.207265	-0.21879	0.826814	0.883096	3571.39	2851.14	2521.05	2341.02	2901.53	3428.92
LIMLP_RS04350	LIMLP_04360	LIC10913	transketolase	-	-	Carbohydrate transport and metabolism	METABOLISM	-	-2.37785	NO	-	1475	899	858	2338	3038	1277	1628.07	1.24966	2.37785	2.37785	0.187389	6.66879	2.57913e-11	7.77103e-10	947.617	939.237	1006.07	2732.55	2315.43	1827.52
LIMLP_RS04355	LIMLP_04365	LIC10915	transglutaminase	-	-	General function prediction only	POORLY CHARACTERIZED	-	-1.71667	NO	-	2118	1463	1405	2797	2816	1657	2053.88	0.779613	1.71667	1.71667	0.201506	3.86892	0.000109316	0.000712441	1360.71	1528.48	1647.48	3269.01	2146.23	2371.34
LIMLP_RS04360	LIMLP_04370	LIC10916	polyprenyl synthetase family protein	-	-	Coenzyme transport and metabolism	METABOLISM	-	-1.16038	NO	-	1363	693	684	724	1465	574	864.319	0.2146	1.16038	1.16038	0.187658	1.14357	0.252803	0.383353	875.663	724.017	802.045	846.18	1116.56	821.452
LIMLP_RS04365	LIMLP_04375	LIC10917	hypothetical protein	-	-	Function unknown	POORLY CHARACTERIZED	-	1.09834	NO	down-A	16	7	8	4	13	7	8.59566	-0.13533	0.910462	-1.09834	0.633785	-0.213526	0.830916	0.886112	10.2792	7.3133	9.38064	4.67503	9.90804	10.0177
LIMLP_RS04370	LIMLP_04380	LIC10918	activator of HSP90 ATPase	-	-	Posttranslational modification, protein turnover, chaperones	CELLULAR PROCESSES AND SIGNALING	-	-2.21731	NO	-	259	169	176	402	585	207	293.546	1.14881	2.21731	2.21731	0.228461	5.02848	4.94371e-07	6.30551e-06	166.395	176.564	206.374	469.84	445.862	296.238
LIMLP_RS04375	LIMLP_04385	LIC10919	hypothetical protein	-	-	Function unknown	POORLY CHARACTERIZED	-	-1.36091	NO	-	462	374	283	365	647	324	400.463	0.444569	1.36091	1.36091	0.183173	2.42705	0.0152222	0.0422805	296.813	390.739	331.84	426.596	493.115	463.677
LIMLP_RS04380	LIMLP_04390	LIC10920	hypothetical protein	-	-	Function unknown	POORLY CHARACTERIZED	-	-1.58846	NO	-	2683	1693	1396	2645	3773	1522	2212.42	0.667625	1.58846	1.58846	0.17869	3.73621	0.000186813	0.00113397	1723.7	1768.77	1636.92	3091.36	2875.62	2178.14
LIMLP_RS04390	LIMLP_04400	LIC10922	PAS domain S-box protein	-	-	Signal transduction mechanisms	CELLULAR PROCESSES AND SIGNALING	-	-1.02193	NO	-	2004	1173	998	884	1592	1063	1241.83	0.031302	1.02193	1.02193	0.186129	0.168173	0.866447	0.911842	1287.47	1225.5	1170.24	1033.18	1213.35	1521.26
LIMLP_RS04395	LIMLP_04405	LIC10923	response regulator	-	-	Signal transduction mechanisms	CELLULAR PROCESSES AND SIGNALING	-	1.04882	NO	-	952	341	324	278	576	367	439.487	-0.0687703	0.95345	-1.04882	0.265474	-0.259048	0.795599	0.862382	611.615	356.262	379.916	324.914	439.002	525.214
LIMLP_RS04400	LIMLP_04410	LIC10925	MBL fold metallo-hydrolase	-	-	Signal transduction mechanisms	CELLULAR PROCESSES AND SIGNALING	-	-1.07387	NO	-	1248	784	682	568	1357	628	836.234	0.10282	1.07387	1.07387	0.197666	0.520168	0.602947	0.713447	801.78	819.09	799.7	663.854	1034.25	898.732
LIMLP_RS04405	LIMLP_04415	LIC10926	hypothetical protein	-	-	Function unknown	POORLY CHARACTERIZED	-	1.20018	NO	up-B	136	83	67	25	126	59	77.0562	-0.263248	0.83321	-1.20018	0.374591	-0.702763	0.482204	0.612589	87.3735	86.7148	78.5629	29.2189	96.0318	84.435
LIMLP_RS04415	LIMLP_04425	LIC10927	hypothetical protein	-	-	General function prediction only	POORLY CHARACTERIZED	-	1.28285	NO	-	2700	2164	1922	1408	1734	1332	1853.77	-0.359355	0.779513	-1.28285	0.19903	-1.80553	0.0709915	0.143432	1734.62	2260.85	2253.7	1645.61	1321.58	1906.23
LIMLP_RS04425	LIMLP_04435	-	hypothetical protein	-	-	Function unknown	POORLY CHARACTERIZED	-	1.62655	NO	-	890	590	347	296	423	219	429.472	-0.701813	0.614799	-1.62655	0.205331	-3.41795	0.000630937	0.00313433	571.783	616.407	406.885	345.952	322.392	313.411
LIMLP_RS04430	LIMLP_04440	LIC10929	type I restriction endonuclease subunit R	-	-	Defense mechanisms	CELLULAR PROCESSES AND SIGNALING	-	-1.03048	NO	-	1976	788	725	785	1208	839	996.955	0.0433199	1.03048	1.03048	0.22338	0.193929	0.846231	0.896579	1269.49	823.269	850.121	917.474	920.685	1200.69
LIMLP_RS04435	LIMLP_04445	LIC10930	anticodon nuclease	-	-	Defense mechanisms	CELLULAR PROCESSES AND SIGNALING	-	1.31713	NO	up-B	556	301	238	146	360	194	278.9	-0.397393	0.759229	-1.31713	0.235349	-1.68853	0.0913099	0.175996	357.203	314.472	279.074	170.638	274.376	277.634
LIMLP_RS04440	LIMLP_04450	LIC10931	restriction endonuclease subunit S	-	-	Defense mechanisms	CELLULAR PROCESSES AND SIGNALING	-	1.01759	NO	-	444	287	275	252	408	198	299.4	-0.0251581	0.982713	-1.01759	0.170288	-0.147739	0.882549	0.921407	285.249	299.845	322.46	294.527	310.96	283.358
LIMLP_RS04450	LIMLP_04460	LIC10933	hypothetical protein	-	-	Transcription	INFORMATION STORAGE AND PROCESSING	-	1.13926	NO	-	55	39	34	23	50	25	36.1192	-0.188091	0.877766	-1.13926	0.333189	-0.564517	0.572402	0.686486	35.3349	40.7455	39.8677	26.8814	38.1078	35.7775
LIMLP_RS04460	LIMLP_04470	LIC10401	DUF5131 family protein	-	-	Function unknown	POORLY CHARACTERIZED	-	1.15991	NO	-	1214	446	414	395	654	375	538.02	-0.214013	0.862136	-1.15991	0.232805	-0.919281	0.357949	0.495621	779.937	465.962	485.448	461.659	498.451	536.663
LIMLP_RS04465	LIMLP_04475	-	DUF5131 family protein	-	-	Function unknown	POORLY CHARACTERIZED	-	1.07049	NO	-	1180	399	338	361	677	373	507.164	-0.0982742	0.93415	-1.07049	0.26721	-0.367779	0.713038	0.796993	758.094	416.858	396.332	421.921	515.98	533.801
LIMLP_RS04470	LIMLP_04480	-	hypothetical protein	-	-	Function unknown	POORLY CHARACTERIZED	5.2162	1.66734	NO	-	547	273	272	125	218	185	255.43	-0.737547	0.599758	-1.66734	0.249573	-2.95523	0.00312432	0.0116775	351.421	285.219	318.942	146.095	166.15	264.754
LIMLP_RS04475	LIMLP_04485	-	hypothetical protein	-	-	Function unknown	POORLY CHARACTERIZED	-	-1.03335	NO	-	76	66	58	66	77	38	62.666	0.0473339	1.03335	1.03335	0.29134	0.16247	0.870936	0.914714	48.8264	68.954	68.0097	77.1379	58.6861	54.3819
LIMLP_RS04480	LIMLP_04490	-	hypothetical protein	-	-	Function unknown	POORLY CHARACTERIZED	-	1.04327	NO	-	145	89	65	68	125	53	85.4917	-0.061106	0.958529	-1.04327	0.24651	-0.247885	0.804224	0.86676	93.1556	92.9834	76.2177	79.4754	95.2696	75.8484
LIMLP_RS04485	LIMLP_04495	-	hypothetical protein	-	-	Defense mechanisms	CELLULAR PROCESSES AND SIGNALING	-	-1.11866	NO	-	4960	3154	2566	3408	4349	2320	3351.41	0.161767	1.11866	1.11866	0.151513	1.06768	0.285664	0.419418	3186.56	3295.16	3008.84	3983.12	3314.62	3320.16
LIMLP_RS04495	LIMLP_04505	-	hypothetical protein	-	-	Function unknown	POORLY CHARACTERIZED	-	2.5647	NO	-	467	291	305	99	196	74	222.113	-1.35879	0.389909	-2.5647	0.213712	-6.35803	2.04358e-10	5.08814e-09	300.025	304.024	357.637	115.707	149.383	105.902
LIMLP_RS04500	LIMLP_04510	-	hypothetical protein	-	-	Signal transduction mechanisms	CELLULAR PROCESSES AND SIGNALING	3.90954	1.14413	NO	-	139	82	61	59	96	52	77.1732	-0.194255	0.874024	-1.14413	0.247825	-0.783839	0.433135	0.569028	89.3009	85.6701	71.5274	68.9566	73.1671	74.4173
LIMLP_RS04505	LIMLP_04515	LIC10944	hypothetical protein	-	-	Function unknown	POORLY CHARACTERIZED	-	2.09901	NO	-	344	255	228	97	168	81	185.349	-1.06971	0.476414	-2.09901	0.202315	-5.28735	1.24098e-07	1.84286e-06	221.004	266.413	267.348	113.369	128.042	115.919
LIMLP_RS04510	LIMLP_04520	LIC10945	hypothetical protein	-	-	Function unknown	POORLY CHARACTERIZED	-	2.05642	NO	up-B	116	32	31	15	30	22	36.0312	-1.04014	0.486281	-2.05642	0.426728	-2.43747	0.0147905	0.0413578	74.5245	33.4322	36.35	17.5313	22.8647	31.4842
LIMLP_RS04515	LIMLP_04525	LIC10946	hypothetical protein	-	-	Function unknown	POORLY CHARACTERIZED	-	1.34188	NO	-	435	300	253	186	259	175	259.131	-0.424255	0.745223	-1.34188	0.186391	-2.27616	0.0228365	0.0584692	279.467	313.427	296.663	217.389	197.399	250.443
LIMLP_RS04520	LIMLP_04530	LIC10947	hypothetical protein	-	-	Function unknown	POORLY CHARACTERIZED	-	1.2283	NO	-	391	241	185	173	280	118	217.397	-0.29666	0.814135	-1.2283	0.194993	-1.52139	0.128162	0.230592	251.199	251.786	216.927	202.195	213.404	168.87
LIMLP_RS04525	LIMLP_04535	-	hypothetical protein	-	-	Function unknown	POORLY CHARACTERIZED	-	1.30378	NO	up-B	127	66	60	21	101	47	64.9473	-0.382704	0.766998	-1.30378	0.374397	-1.02219	0.306692	0.440949	81.5914	68.954	70.3548	24.5439	76.9778	67.2618
LIMLP_RS04530	LIMLP_04540	LIC10948	ABC transporter ATP-binding protein	-	-	Defense mechanisms	CELLULAR PROCESSES AND SIGNALING	-	-2.33713	NO	-	1839	1103	1253	2692	2808	2518	2115.5	1.22473	2.33713	2.33713	0.222958	5.49313	3.94875e-08	6.64732e-07	1181.47	1152.37	1469.24	3146.29	2140.14	3603.51
LIMLP_RS04535	LIMLP_04545	LIC10949	aldo/keto reductase	-	-	General function prediction only	POORLY CHARACTERIZED	-	-1.02452	NO	-	650	656	504	516	567	490	571.733	0.0349543	1.02452	1.02452	0.249339	0.140188	0.888512	0.924995	417.594	685.361	590.981	603.078	432.143	701.24
LIMLP_RS04540	LIMLP_04550	LIC10950	GAF domain-containing protein	-	-	Transcription	INFORMATION STORAGE AND PROCESSING	-	-1.57484	NO	-	1426	893	824	1260	2071	963	1207.42	0.655209	1.57484	1.57484	0.144268	4.54162	5.58238e-06	5.43596e-05	916.137	932.968	966.206	1472.63	1578.43	1378.15
LIMLP_RS04545	LIMLP_04555	LIC10952	phosphohydrolase	-	-	General function prediction only	POORLY CHARACTERIZED	-	-2.36055	NO	-	1507	1497	1305	3289	3588	2099	2274.16	1.23912	2.36055	2.36055	0.230574	5.37409	7.69692e-08	1.19504e-06	968.176	1564	1530.22	3844.04	2734.62	3003.88
LIMLP_RS04550	LIMLP_04560	LIC10953	hypothetical protein	-	-	General function prediction only	POORLY CHARACTERIZED	-	-2.70158	NO	-	639	302	306	876	1335	625	670.1	1.4338	2.70158	2.70158	0.174535	8.21498	2.122e-16	1.37864e-14	410.527	315.517	358.81	1023.83	1017.48	894.439
LIMLP_RS04560	LIMLP_04570	LIC10955	4-hydroxy-3-methylbut-2-en-1-yl diphosphate synthase (flavodoxin)	-	-	Lipid transport and metabolism	METABOLISM	-	-2.04244	NO	-	2931	1807	1786	3454	4818	2984	2974.08	1.03029	2.04244	2.04244	0.145913	7.061	1.65303e-12	6.42366e-11	1883.03	1887.88	2094.23	4036.89	3672.07	4270.41
LIMLP_RS04565	LIMLP_04575	LIC10956	hypothetical protein	-	-	Function unknown	POORLY CHARACTERIZED	-	-2.31831	NO	-	32	7	14	35	54	15	24.6362	1.21308	2.31831	2.31831	0.469929	2.5814	0.00983995	0.0295839	20.5585	7.3133	16.4161	40.9065	41.1565	21.4665
LIMLP_RS04570	LIMLP_04580	LIC10957	hypothetical protein	-	Q72TR0	Function unknown	POORLY CHARACTERIZED	-5.99184	-4.05672	down	-	104	49	30	199	329	101	130.176	2.02032	4.05672	4.05672	0.305626	6.61041	3.83266e-11	1.10668e-09	66.815	51.1931	35.1774	232.583	250.75	144.541
LIMLP_RS04580	LIMLP_04590	LIC10958	NAD(P)-dependent alcohol dehydrogenase	IPR013149[D] Alcohol dehydrogenase, C-terminal IPR013154[D] Alcohol dehydrogenase, N-terminal IPR020843 [D] Polyketide synthase, enoylreductase	Q72TQ9	Energy production and conversion	METABOLISM	-	-5.79108	down	-	324	199	200	1217	1761	695	734.955	2.53383	5.79108	5.79108	0.19633	12.906	4.16491e-38	9.62094e-36	208.155	207.907	234.516	1422.38	1342.16	994.616
LIMLP_RS04585	LIMLP_04595	LIC10959	monooxygenase	-	-	Inorganic ion transport and metabolism	METABOLISM	-	1.47376	NO	-	677	420	367	223	512	160	363.985	-0.559497	0.678539	-1.47376	0.227431	-2.46007	0.013891	0.0393453	434.94	438.798	430.337	260.633	390.224	228.976
LIMLP_RS04595	LIMLP_04605	-	DUF1564 domain-containing protein	-	-	Function unknown	POORLY CHARACTERIZED	-	-1.15061	NO	-	72	48	30	36	68	41	47.3599	0.202399	1.15061	1.15061	0.308331	0.656434	0.511545	0.636256	46.2566	50.1483	35.1774	42.0752	51.8267	58.6752
LIMLP_RS04600	LIMLP_04610	LIC10963	hypothetical protein	-	-	Function unknown	POORLY CHARACTERIZED	-3.21318	-2.33812	NO	-	118	93	73	205	274	106	143.116	1.22535	2.33812	2.33812	0.246783	4.9653	6.85963e-07	8.48879e-06	75.8094	97.1624	85.5984	239.595	208.831	151.697
LIMLP_RS04605	LIMLP_04615	LIC10964	TonB-dependent receptor	-	-	Inorganic ion transport and metabolism	METABOLISM	-	-1.84418	NO	-	718	460	363	732	1379	427	647.523	0.882978	1.84418	1.84418	0.220775	3.99945	6.34889e-05	0.000448957	461.281	480.588	425.647	855.53	1051.01	611.08
LIMLP_RS04610	LIMLP_04620	LIC10965	hypothetical protein	-	-	Function unknown	POORLY CHARACTERIZED	-3.44618	-1.41536	NO	-	1078	1171	1016	1418	2012	839	1249.79	0.501164	1.41536	1.41536	0.245647	2.04018	0.041332	0.0935539	692.564	1223.41	1191.34	1657.3	1533.46	1200.69
LIMLP_RS04615	LIMLP_04625	LIC10966	alpha/beta hydrolase	-	-	General function prediction only	POORLY CHARACTERIZED	-	-1.0768	NO	-	3672	2646	2551	3297	3523	1535	2808.33	0.106747	1.0768	1.0768	0.227572	0.469069	0.63902	0.742192	2359.08	2764.43	2991.25	3853.39	2685.08	2196.74
LIMLP_RS04620	LIMLP_04630	LIC10967	cation transporter	-	-	Amino acid transport and metabolism	METABOLISM	-	-1.0135	NO	-	2610	1626	1382	1749	2174	951	1676.36	0.0193443	1.0135	1.0135	0.186374	0.103793	0.917334	0.945531	1676.8	1698.77	1620.51	2044.16	1656.93	1360.98
LIMLP_RS04625	LIMLP_04635	LIC10968	TolB-like b-propeller repeat protein	IPR011042[H] Six-bladed beta-propeller, TolB-like	Q72TP9	Posttranslational modification, protein turnover, chaperones	CELLULAR PROCESSES AND SIGNALING	-	4.12266	up	-	2980	1953	1903	531	709	235	1280.6	-2.04357	0.242562	-4.12266	0.229868	-8.89021	6.09956e-19	5.51347e-17	1914.51	2040.41	2231.42	620.61	540.369	336.309
LIMLP_RS04630	LIMLP_04640	LIC10969	CoA transferase	-	-	Energy production and conversion	METABOLISM	-	1.05969	NO	-	3577	2232	2026	2081	2653	1508	2269.65	-0.0836456	0.94367	-1.05969	0.146137	-0.572378	0.567066	0.682449	2298.05	2331.9	2375.65	2432.18	2022	2158.1
LIMLP_RS04635	LIMLP_04645	-	hypothetical protein	-	-	Function unknown	POORLY CHARACTERIZED	-	1.61232	NO	-	70	87	98	56	45	39	67.7231	-0.689135	0.620226	-1.61232	0.386981	-1.7808	0.0749452	0.149746	44.9717	90.8939	114.913	65.4504	34.2971	55.813
LIMLP_RS04640	LIMLP_04650	LIC10970	acyl-CoA dehydrogenase	-	-	Lipid transport and metabolism	METABOLISM	-	1.07471	NO	up-A	64697	65543	64400	61832	59343	38543	59701.6	-0.103952	0.930481	-1.07471	0.257209	-0.404153	0.6861	0.775728	41564.7	68476.5	75514.2	72266.6	45228.7	55159
LIMLP_RS04645	LIMLP_04655	LIC10972	cytochrome-c peroxidase	-	-	Inorganic ion transport and metabolism	METABOLISM	-	-1.02492	NO	-	838	401	329	348	699	306	453.416	0.0355097	1.02492	1.02492	0.205145	0.173095	0.862577	0.909149	538.375	418.948	385.779	406.727	532.748	437.917
LIMLP_RS04650	LIMLP_04660	LIC10973	porin OmpL1	-	-	Cell wall/membrane/envelope biogenesis	CELLULAR PROCESSES AND SIGNALING	-	1.1542	NO	-	13511	17163	14112	15942	14089	5604	13424.8	-0.206897	0.866398	-1.1542	0.329629	-0.627667	0.530222	0.652074	8680.17	17931.2	16547.5	18632.3	10738	8019.89
LIMLP_RS04655	LIMLP_04665	LIC10974	acetyl-CoA C-acetyltransferase	-	-	Lipid transport and metabolism	METABOLISM	-	-1.37982	NO	-	4286	3551	3203	5070	4333	3405	4053.36	0.464484	1.37982	1.37982	0.238373	1.94856	0.0513485	0.111086	2753.55	3709.93	3755.78	5925.6	3302.43	4872.9
LIMLP_RS04660	LIMLP_04670	LIC10975	AraC family transcriptional regulator	-	-	Transcription	INFORMATION STORAGE AND PROCESSING	-	-1.40525	NO	-	785	671	554	713	1100	651	743.052	0.490829	1.40525	1.40525	0.18321	2.67905	0.00738303	0.0233628	504.325	701.032	649.61	833.323	838.373	931.647
LIMLP_RS04665	LIMLP_04675	LIC10976	rhodanese-related sulfurtransferase	-	-	Translation, ribosomal structure and biogenesis	INFORMATION STORAGE AND PROCESSING	-	-1.58449	NO	-	6114	3846	3856	6242	7799	4552	5370.23	0.664019	1.58449	1.58449	0.154818	4.28904	1.79449e-05	0.000151043	3927.95	4018.14	4521.47	7295.38	5944.06	6514.38
LIMLP_RS04670	LIMLP_04680	LIC10977	bile acid:sodium symporter family protein	-	-	General function prediction only	POORLY CHARACTERIZED	-	-1.22759	NO	-	1367	933	739	930	1577	731	1009.09	0.295824	1.22759	1.22759	0.152127	1.94458	0.0518253	0.111766	878.232	974.758	866.537	1086.94	1201.92	1046.14
LIMLP_RS04675	LIMLP_04685	LIC10978	hypothetical protein	-	-	Secondary metabolites biosynthesis, transport and catabolism	METABOLISM	-	1.11592	NO	-	888	548	495	299	693	467	544.902	-0.158235	0.89612	-1.11592	0.23694	-0.667828	0.504243	0.63038	570.498	572.527	580.427	349.458	528.175	668.325
LIMLP_RS04680	LIMLP_04690	LIC10979	hypothetical protein	-	-	Function unknown	POORLY CHARACTERIZED	-	1.26519	NO	down-A, up-B	204	35	45	32	102	42	65.9399	-0.339352	0.790396	-1.26519	0.454651	-0.746401	0.455425	0.58841	131.06	36.5665	52.7661	37.4002	77.74	60.1063
LIMLP_RS04685	LIMLP_04695	LIC10982	DMT family transporter	-	-	Amino acid transport and metabolism	METABOLISM	-	-1.33574	NO	-	1508	850	730	896	1898	788	1055.72	0.417635	1.33574	1.33574	0.181384	2.3025	0.0213073	0.0551654	968.818	888.043	855.984	1047.21	1446.57	1127.71
LIMLP_RS04690	LIMLP_04700	LIC10983	peptidase M14	-	-	Amino acid transport and metabolism	METABOLISM	-	-1.44282	NO	-	2212	1134	1155	1673	2814	1126	1611.94	0.528889	1.44282	1.44282	0.174645	3.02836	0.00245881	0.00961782	1421.1	1184.75	1354.33	1955.33	2144.71	1611.42
LIMLP_RS04695	LIMLP_04705	LIC10984	hypothetical protein	-	-	Posttranslational modification, protein turnover, chaperones	CELLULAR PROCESSES AND SIGNALING	-	-1.63483	NO	-	2803	1673	1585	2763	4039	1767	2373.93	0.709137	1.63483	1.63483	0.158213	4.48216	7.38901e-06	6.95102e-05	1800.79	1747.88	1858.54	3229.27	3078.35	2528.76
LIMLP_RS04700	LIMLP_04710	LIC10985	hypothetical protein	-	-	Posttranslational modification, protein turnover, chaperones	CELLULAR PROCESSES AND SIGNALING	-	-1.47081	NO	-	3508	2887	2536	4237	4970	2362	3393.97	0.556614	1.47081	1.47081	0.205199	2.71256	0.00667651	0.0216038	2253.72	3016.21	2973.66	4952.02	3787.92	3380.26
LIMLP_RS04705	LIMLP_04715	-	hypothetical protein	-	-	Function unknown	POORLY CHARACTERIZED	-	2.18424	NO	up-B	438	92	80	32	175	31	114.41	-1.12713	0.457824	-2.18424	0.771023	-1.46187	0.143777	0.252567	281.394	96.1176	93.8064	37.4002	133.377	44.3642
LIMLP_RS04710	LIMLP_04720	LIC10986	hypothetical protein	-	-	Function unknown	POORLY CHARACTERIZED	-	1.65371	NO	up-B	5206	2887	2465	1402	2576	1393	2474.44	-0.725709	0.6047	-1.65371	0.157968	-4.59402	4.34788e-06	4.40938e-05	3344.61	3016.21	2890.41	1638.6	1963.32	1993.52
LIMLP_RS04715	LIMLP_04725	LIC10987	hypothetical protein	-	-	Function unknown	POORLY CHARACTERIZED	-	1.32196	NO	-	6470	5725	5536	4669	6262	1639	4867.41	-0.402677	0.756453	-1.32196	0.297	-1.35582	0.175157	0.293303	4156.67	5981.23	6491.41	5456.92	4772.63	2345.58
LIMLP_RS04720	LIMLP_04730	LIC10988	membrane protein	-	-	Amino acid transport and metabolism	METABOLISM	-	1.08091	NO	-	11627	10637	9365	9888	12497	4378	9485.13	-0.112245	0.925147	-1.08091	0.252655	-0.44426	0.656854	0.756581	7469.79	11113.1	10981.2	11556.7	9524.67	6265.36
LIMLP_RS04725	LIMLP_04735	LIC10989	GAF domain-containing protein	-	-	Signal transduction mechanisms	CELLULAR PROCESSES AND SIGNALING	-	-1.04055	NO	-	6554	5135	4658	5632	6972	2618	5113.36	0.0573458	1.04055	1.04055	0.228184	0.251314	0.801572	0.865887	4210.63	5364.83	5461.88	6582.44	5313.76	3746.62
LIMLP_RS04730	LIMLP_04740	LIC10990	potassium-transporting ATPase subunit KdpA	-	-	Inorganic ion transport and metabolism	METABOLISM	-3.77637	-1.40825	NO	-	324	177	166	234	425	159	235.446	0.493909	1.40825	1.40825	0.204782	2.41188	0.0158706	0.0436235	208.155	184.922	194.648	273.489	323.917	227.545
LIMLP_RS04735	LIMLP_04745	LIC10991	K(+)-transporting ATPase subunit B	-	-	Inorganic ion transport and metabolism	METABOLISM	-	-1.52182	NO	-	446	258	212	352	605	245	337.966	0.605797	1.52182	1.52182	0.186156	3.25424	0.00113695	0.0050669	286.534	269.547	248.587	411.402	461.105	350.62
LIMLP_RS04740	LIMLP_04750	LIC10992	potassium-transporting ATPase subunit KdpC	-	-	Inorganic ion transport and metabolism	METABOLISM	-	-1.32293	NO	-	317	216	166	262	364	168	241.34	0.403739	1.32293	1.32293	0.190428	2.12017	0.0339917	0.0801733	203.657	225.668	194.648	306.214	277.425	240.425
LIMLP_RS04745	LIMLP_04755	LIC10993	sensor histidine kinase KdpD	-	-	Signal transduction mechanisms	CELLULAR PROCESSES AND SIGNALING	-	-1.20237	NO	-	1812	903	798	1013	1587	888	1117.93	0.265878	1.20237	1.20237	0.161963	1.6416	0.100674	0.189928	1164.12	943.416	935.719	1183.95	1209.54	1270.82
LIMLP_RS04750	LIMLP_04760	LIC10994	DNA-binding response regulator	-	-	Transcription	INFORMATION STORAGE AND PROCESSING	-	-1.0516	NO	-	560	321	250	296	436	255	338.578	0.0725857	1.0516	1.0516	0.174362	0.416293	0.677195	0.769108	359.773	335.367	293.145	345.952	332.3	364.931
LIMLP_RS04755	LIMLP_04765	LIC10995	alpha/beta hydrolase	-	Q72TM2	General function prediction only	POORLY CHARACTERIZED	-	-3.26386	down	down-B	242	183	191	550	590	536	405.031	1.70658	3.26386	3.26386	0.245669	6.94666	3.74038e-12	1.34073e-10	155.473	191.191	223.963	642.816	449.673	767.071
LIMLP_RS04760	LIMLP_04770	-	hypothetical protein	-	-	Function unknown	POORLY CHARACTERIZED	-	-1.3687	NO	-	52	43	31	45	54	45	45.472	0.452802	1.3687	1.3687	0.322092	1.40582	0.159779	0.271833	33.4075	44.9246	36.35	52.594	41.1565	64.3996
LIMLP_RS04765	LIMLP_04775	LIC10996	EAL domain-containing protein	-	-	Signal transduction mechanisms	CELLULAR PROCESSES AND SIGNALING	-3.4295	-2.38309	NO	down-B	966	789	846	2278	2080	1086	1373.14	1.25283	2.38309	2.38309	0.260931	4.80139	1.5757e-06	1.80988e-05	620.609	824.313	992.003	2662.43	1585.29	1554.18
LIMLP_RS04770	LIMLP_04780	LIC12906	DUF1554 domain-containing protein	-	-	Function unknown	POORLY CHARACTERIZED	-	-2.0479	NO	-	360	214	183	454	498	325	340.787	1.03414	2.0479	2.0479	0.194093	5.3281	9.92467e-08	1.51716e-06	231.283	223.578	214.582	530.616	379.554	465.108
LIMLP_RS04780	LIMLP_04790	LIC10999	SAM-dependent methyltransferase	-	-	Replication, recombination and repair	INFORMATION STORAGE AND PROCESSING	-	-1.05765	NO	-	449	300	333	312	420	254	340.103	0.0808685	1.05765	1.05765	0.191793	0.421644	0.673285	0.766152	288.461	313.427	390.469	364.652	320.106	363.5
LIMLP_RS04785	LIMLP_04795	LIC11000	alpha/beta fold hydrolase	-	-	General function prediction only	POORLY CHARACTERIZED	-	-1.33746	NO	-	303	150	163	217	259	195	212.098	0.4195	1.33746	1.33746	0.215873	1.94327	0.0519831	0.111877	194.663	156.714	191.131	253.62	197.399	279.065
LIMLP_RS04800	LIMLP_04810	LIC11003	lipoprotein LipL71	-	-	Replication, recombination and repair	INFORMATION STORAGE AND PROCESSING	-	-2.6881	NO	-	5610	2982	2098	8710	11392	4065	5643.25	1.42658	2.6881	2.6881	0.238535	5.98062	2.22296e-09	4.81119e-08	3604.16	3115.47	2460.07	10179.9	8682.49	5817.43
LIMLP_RS04805	LIMLP_04815	LIC11004	anti-sigma factor antagonist	-	-	Signal transduction mechanisms	CELLULAR PROCESSES AND SIGNALING	-	-1.34754	NO	down-B	3660	4191	2988	4380	5740	2999	4003.24	0.430327	1.34754	1.34754	0.2324	1.85167	0.0640737	0.132386	2351.38	4378.58	3503.67	5119.15	4374.78	4291.87
LIMLP_RS04810	LIMLP_04820	LIC11005	tRNA guanosine(34) transglycosylase Tgt	-	-	Translation, ribosomal structure and biogenesis	INFORMATION STORAGE AND PROCESSING	-	-1.06998	NO	-	2182	978	801	1122	1694	697	1160.46	0.097587	1.06998	1.06998	0.210886	0.462747	0.643546	0.74599	1401.83	1021.77	939.237	1311.34	1291.09	997.478
LIMLP_RS04815	LIMLP_04825	LIC11006	transcriptional repressor	-	-	Inorganic ion transport and metabolism	METABOLISM	-	-1.10555	NO	-	3858	2358	1988	2130	4135	1674	2551.64	0.144758	1.10555	1.10555	0.166228	0.870842	0.38384	0.519196	2478.58	2463.54	2331.09	2489.45	3151.52	2395.66
LIMLP_RS04820	LIMLP_04830	LIC11007	hypothetical protein	-	-	Function unknown	POORLY CHARACTERIZED	-	-2.06119	NO	-	424	331	255	587	798	414	467.327	1.04348	2.06119	2.06119	0.176863	5.89992	3.63689e-09	7.56109e-08	272.4	345.815	299.008	686.06	608.201	592.476
LIMLP_RS04830	LIMLP_04840	LIC11008	M23 family metallopeptidase	-	-	Cell wall/membrane/envelope biogenesis	CELLULAR PROCESSES AND SIGNALING	-	1.07524	NO	-	7909	5509	4846	4047	6576	3928	5313.72	-0.104653	0.930029	-1.07524	0.148881	-0.702929	0.4821	0.612589	5081.16	5755.57	5682.32	4729.96	5011.94	5621.37
LIMLP_RS04835	LIMLP_04845	LIC11009	hypothetical protein	-	-	Function unknown	POORLY CHARACTERIZED	-	-2.20169	NO	-	2957	3689	3262	9665	7278	2964	5110.6	1.13861	2.20169	2.20169	0.356222	3.19636	0.00139176	0.00602177	1899.73	3854.11	3824.96	11296	5546.98	4241.79
LIMLP_RS04845	LIMLP_04855	LIC11316	DUF1564 family protein	-	-	Function unknown	POORLY CHARACTERIZED	-	1.46203	NO	-	109	46	46	27	56	31	48.4377	-0.547969	0.683982	-1.46203	0.315996	-1.7341	0.0829001	0.16267	70.0273	48.0588	53.9387	31.5564	42.6808	44.3642
LIMLP_RS04850	LIMLP_04860	LIC11314	DUF1564 family protein	-	-	Function unknown	POORLY CHARACTERIZED	-	1.1369	NO	-	80	51	54	31	61	46	52.7586	-0.185108	0.879583	-1.1369	0.312621	-0.592118	0.553771	0.67209	51.3962	53.2826	63.3193	36.2315	46.4916	65.8307
LIMLP_RS04855	LIMLP_04865	-	hypothetical protein	-	-	Function unknown	POORLY CHARACTERIZED	-	-1.20538	NO	-	45	37	32	30	46	40	38.7425	0.269483	1.20538	1.20538	0.349007	0.772142	0.44003	0.574999	28.9104	38.656	37.5226	35.0627	35.0592	57.2441
LIMLP_RS04865	LIMLP_04875	LIC11011	carboxylating nicotinate-nucleotide diphosphorylase	-	-	Coenzyme transport and metabolism	METABOLISM	-	-1.15097	NO	-	2594	1318	1052	1116	2172	1375	1534.09	0.202845	1.15097	1.15097	0.207008	0.979887	0.327142	0.461417	1666.52	1376.99	1233.55	1304.33	1655.4	1967.76
LIMLP_RS04870	LIMLP_04880	LIC11012	bifunctional (p)ppGpp synthetase/guanosine-3',5'-bis(diphosphate) 3'-pyrophosphohydrolase	-	-	Transcription	INFORMATION STORAGE AND PROCESSING	-	-1.30594	NO	-	3649	2346	1986	2286	3551	2746	2738.68	0.385094	1.30594	1.30594	0.193584	1.98929	0.0466695	0.102995	2344.31	2451	2328.74	2671.78	2706.42	3929.81
LIMLP_RS04875	LIMLP_04885	LIC11013	ABC transporter substrate-binding protein	-	-	Amino acid transport and metabolism	METABOLISM	-	-1.7505	NO	-	3381	2779	2196	4901	4596	2907	3506.94	0.80777	1.7505	1.7505	0.21927	3.68391	0.000229682	0.00135081	2172.13	2903.38	2574.99	5728.08	3502.87	4160.21
LIMLP_RS04880	LIMLP_04890	LIC11014	hypothetical protein	-	-	Function unknown	POORLY CHARACTERIZED	-	-1.21198	NO	-	1719	1281	1034	1450	1663	1026	1347.61	0.277361	1.21198	1.21198	0.176407	1.57228	0.115886	0.212177	1104.38	1338.33	1212.45	1694.7	1267.47	1468.31
LIMLP_RS04885	LIMLP_04895	LIC11015	hypothetical protein	-	-	Function unknown	POORLY CHARACTERIZED	-	1.53985	NO	-	36	24	26	10	16	20	21.8656	-0.622787	0.649415	-1.53985	0.462525	-1.34649	0.178143	0.296525	23.1283	25.0742	30.4871	11.6876	12.1945	28.622
LIMLP_RS04890	LIMLP_04900	LIC11016	adenylosuccinate lyase	-	-	Nucleotide transport and metabolism	METABOLISM	-	-1.23954	NO	-	4506	2538	2176	3032	3891	2470	3023.68	0.3098	1.23954	1.23954	0.153395	2.01962	0.0434225	0.0971569	2894.89	2651.59	2551.54	3543.67	2965.55	3534.82
LIMLP_RS04895	LIMLP_04905	LIC11017	hypothetical protein	-	-	Carbohydrate transport and metabolism	METABOLISM	-	1.02999	NO	-	1664	873	651	755	1148	637	902.24	-0.0426279	0.970885	-1.02999	0.177316	-0.240406	0.810015	0.871421	1069.04	912.073	763.35	882.411	874.956	911.612
LIMLP_RS04900	LIMLP_04910	LIC11018	fatty acid hydroxylase family protein	-	-	Lipid transport and metabolism	METABOLISM	-	1.05317	NO	-	208	142	120	105	179	99	137.253	-0.0747354	0.949516	-1.05317	0.204594	-0.365285	0.714898	0.798643	133.63	148.355	140.71	122.719	136.426	141.679
LIMLP_RS04905	LIMLP_04915	LIC11019	hypothetical protein	-	-	Cell wall/membrane/envelope biogenesis	CELLULAR PROCESSES AND SIGNALING	-	-1.11136	NO	-	148	130	82	94	151	97	115.136	0.152332	1.11136	1.11136	0.245914	0.619451	0.535619	0.656576	95.0829	135.818	96.1516	109.863	115.086	138.817
LIMLP_RS04910	LIMLP_04920	LIC11020	hypothetical protein	-	-	Function unknown	POORLY CHARACTERIZED	-	-1.2464	NO	-	110	94	84	94	143	78	99.6419	0.317773	1.2464	1.2464	0.24209	1.31262	0.18931	0.309292	70.6698	98.2072	98.4968	109.863	108.988	111.626
LIMLP_RS04915	LIMLP_04925	LIC11021**	hypothetical protein (LigC)	-	-	Intracellular trafficking, secretion, and vesicular transport	CELLULAR PROCESSES AND SIGNALING	-	-1.82611	NO	-	870	601	586	934	1395	884	882.314	0.868776	1.82611	1.82611	0.167153	5.1975	2.01986e-07	2.82291e-06	558.934	627.899	687.132	1091.62	1063.21	1265.09
LIMLP_RS04930	LIMLP_04940	LIC11023	hypothetical protein	-	-	Function unknown	POORLY CHARACTERIZED	-	-1.23295	NO	-	1213	633	536	690	1246	556	770.152	0.30211	1.23295	1.23295	0.172317	1.75322	0.0795645	0.157089	779.295	661.331	628.503	806.442	949.647	795.693
LIMLP_RS04935	LIMLP_04945	LIC11024	glycosyltransferase	-	-	Cell wall/membrane/envelope biogenesis	CELLULAR PROCESSES AND SIGNALING	-	-1.21475	NO	-	2547	1696	1393	1768	3139	1160	1860.08	0.280656	1.21475	1.21475	0.180138	1.558	0.119233	0.217117	1636.33	1771.91	1633.4	2066.36	2392.41	1660.08
LIMLP_RS04940	LIMLP_04950	LIC11025	anti-sigma factor antagonist	-	-	Signal transduction mechanisms	CELLULAR PROCESSES AND SIGNALING	-	-1.31863	NO	-	1778	642	676	960	1411	870	1008.02	0.399039	1.31863	1.31863	0.220963	1.8059	0.0709332	0.143384	1142.28	670.734	792.664	1122.01	1075.4	1245.06
LIMLP_RS04945	LIMLP_04955	LIC11026	hypothetical protein	-	-	Function unknown	POORLY CHARACTERIZED	-	-1.37494	NO	-	3659	2282	1801	2778	5016	1635	2709.39	0.45937	1.37494	1.37494	0.205213	2.23851	0.025188	0.063282	2350.73	2384.14	2111.82	3246.81	3822.98	2339.85
LIMLP_RS04950	LIMLP_04960	LIC11027	hypothetical protein	-	-	Function unknown	POORLY CHARACTERIZED	-	-1.22996	NO	-	723	541	351	570	840	324	535.227	0.298606	1.22996	1.22996	0.211427	1.41233	0.157851	0.269547	464.493	565.214	411.576	666.191	640.212	463.677
LIMLP_RS04955	LIMLP_04965	LIC11028	Tol transport system component	-	-	Cell wall/membrane/envelope biogenesis	CELLULAR PROCESSES AND SIGNALING	-3.38933	1.06271	NO	-	8670	5260	4005	4946	6012	3124	5099.2	-0.0877451	0.940992	-1.06271	0.171318	-0.512176	0.608528	0.718619	5570.06	5495.42	4696.18	5780.67	4582.09	4470.76
LIMLP_RS04960	LIMLP_04970	LIC11030	putative lipoprotein (Pectin lyase fold domain)	IPR011459[D] Domain of unknown function DUF1565	Q72TJ1	Function unknown	POORLY CHARACTERIZED	-10.8228	-12.1356	down	-	131	70	49	551	1342	672	473.875	3.60117	12.1356	12.1356	0.247628	14.5427	6.50155e-48	2.45759e-45	84.1613	73.133	57.4564	643.985	1022.81	961.7
LIMLP_RS04970	LIMLP_04980	LIC11034	hypothetical protein	-	-	General function prediction only	POORLY CHARACTERIZED	-	-1.49973	NO	-	446	170	184	333	406	228	284.137	0.584702	1.49973	1.49973	0.228347	2.56059	0.0104494	0.031057	286.534	177.609	215.755	389.196	309.436	326.291
LIMLP_RS04975	LIMLP_04985	LIC11035	DUF4087 domain-containing protein	-	-	Posttranslational modification, protein turnover, chaperones	CELLULAR PROCESSES AND SIGNALING	-	-1.67561	NO	-	367	189	144	341	423	204	269.162	0.744687	1.67561	1.67561	0.215514	3.45539	0.000549488	0.0027924	235.78	197.459	168.852	398.546	322.392	291.945
LIMLP_RS04980	LIMLP_04990	LIC11036	aminopeptidase	-	-	Amino acid transport and metabolism	METABOLISM	-	-1.15074	NO	-	1366	800	717	900	1045	766	916.449	0.202563	1.15074	1.15074	0.17849	1.13487	0.25643	0.38744	877.59	835.806	840.74	1051.88	796.454	1096.22
LIMLP_RS04985	LIMLP_04995	LIC11037	PDZ domain-containing protein	-	-	Posttranslational modification, protein turnover, chaperones	CELLULAR PROCESSES AND SIGNALING	-	-1.23374	NO	-	692	330	319	396	552	390	434.178	0.30304	1.23374	1.23374	0.194502	1.55803	0.119226	0.217117	444.577	344.77	374.053	462.828	420.711	558.13
LIMLP_RS04990	LIMLP_05000	LIC11038	pyridoxal phosphate-dependent aminotransferase	-	-	Amino acid transport and metabolism	METABOLISM	-	-1.00295	NO	-	5724	2918	2238	2388	3778	2595	3122.39	0.00425206	1.00295	1.00295	0.195959	0.0216987	0.982688	0.987677	3677.4	3048.6	2624.24	2790.99	2879.43	3713.71
LIMLP_RS04995	LIMLP_05005	LIC11039	glutamate racemase	-	-	Cell wall/membrane/envelope biogenesis	CELLULAR PROCESSES AND SIGNALING	-	1.38226	NO	-	1311	474	394	359	576	312	517.426	-0.467025	0.723455	-1.38226	0.247522	-1.88681	0.0591863	0.124291	842.255	495.215	461.997	419.584	439.002	446.504
LIMLP_RS05005	LIMLP_05015	LIC11041	hypothetical protein	-	-	Function unknown	POORLY CHARACTERIZED	-	1.26068	NO	-	587	785	655	603	544	306	587.097	-0.334203	0.793222	-1.26068	0.310331	-1.07692	0.281515	0.415084	377.12	820.134	768.04	704.76	414.613	437.917
LIMLP_RS05015	LIMLP_05025	LIC11042	ankyrin repeat protein	-	-	General function prediction only	POORLY CHARACTERIZED	-	-2.20796	NO	-	39	16	26	46	77	32	38.4172	1.14272	2.20796	2.20796	0.34665	3.29646	0.00097912	0.00450352	25.0556	16.7161	30.4871	53.7628	58.6861	45.7953
LIMLP_RS05020	LIMLP_05030	LIC11043	hypothetical protein	-	-	Function unknown	POORLY CHARACTERIZED	-	-1.4505	NO	-	67	21	33	34	67	43	42.6698	0.536546	1.4505	1.4505	0.355436	1.50954	0.13116	0.23473	43.0443	21.9399	38.6952	39.7377	51.0645	61.5374
LIMLP_RS05025	LIMLP_05035	LIC11044	hypothetical protein	-	-	Function unknown	POORLY CHARACTERIZED	-	-1.09376	NO	-	48	27	36	33	36	32	35.5102	0.129298	1.09376	1.09376	0.35964	0.359521	0.719205	0.801801	30.8377	28.2084	42.2129	38.569	27.4376	45.7953
LIMLP_RS05030	LIMLP_05040	LIC11045	adenylate/guanylate cyclase domain-containing protein	-	-	Signal transduction mechanisms	CELLULAR PROCESSES AND SIGNALING	-	-1.61061	NO	-	395	249	243	337	572	318	347.294	0.687611	1.61061	1.61061	0.16994	4.04621	5.20542e-05	0.000375115	253.769	260.144	284.937	393.871	435.954	455.09
LIMLP_RS05035	LIMLP_05045	LIC11046	SH3 domain-containing protein	-	-	General function prediction only	POORLY CHARACTERIZED	-	-1.5776	NO	-	850	531	470	781	1189	548	709.202	0.657732	1.5776	1.5776	0.153411	4.28739	1.80785e-05	0.000151859	546.084	554.766	551.113	912.799	906.204	784.244
LIMLP_RS05045	LIMLP_05055	LIC11048	WGR domain-containing protein	-	-	Signal transduction mechanisms	CELLULAR PROCESSES AND SIGNALING	-	-2.10181	NO	-	334	231	195	452	634	296	353.277	1.07163	2.10181	2.10181	0.178039	6.01909	1.75399e-09	3.8793e-08	214.579	241.339	228.653	528.278	483.207	423.606
LIMLP_RS05050	LIMLP_05060	LIC11049	hypothetical protein	-	-	Function unknown	POORLY CHARACTERIZED	-	-1.30244	NO	-	557	245	268	300	610	275	356.193	0.381219	1.30244	1.30244	0.206641	1.84484	0.0650609	0.134122	357.846	255.965	314.252	350.627	464.916	393.553
LIMLP_RS05065	LIMLP_05070	-	hypothetical protein	-	-	Function unknown	POORLY CHARACTERIZED	-	1.23355	NO	-	148	92	88	57	109	62	88.8017	-0.302822	0.810665	-1.23355	0.240332	-1.26001	0.207664	0.331795	95.0829	96.1176	103.187	66.6191	83.0751	88.7283
LIMLP_RS05070	LIMLP_05075	LIC11051	WGR domain-containing protein	-	-	Signal transduction mechanisms	CELLULAR PROCESSES AND SIGNALING	-	-1.02963	NO	-	627	393	352	383	487	312	415.244	0.042132	1.02963	1.02963	0.168232	0.25044	0.802247	0.865887	402.818	410.59	412.748	447.634	371.17	446.504
LIMLP_RS05075	LIMLP_05080	LIC11052	hypothetical protein	-	-	General function prediction only	POORLY CHARACTERIZED	-	-1.20476	NO	-	476	334	248	316	557	239	346.906	0.268743	1.20476	1.20476	0.18223	1.47475	0.140279	0.247573	305.807	348.949	290.8	369.327	424.521	342.033
LIMLP_RS05085	LIMLP_05090	LIC11054	SufE family protein	-	-	General function prediction only	POORLY CHARACTERIZED	-	-1.69976	NO	-	858	423	403	614	943	742	660.652	0.76533	1.69976	1.69976	0.212737	3.59754	0.000321239	0.00178804	551.224	441.932	472.55	717.617	718.714	1061.88
LIMLP_RS05090	LIMLP_05095	-	hypothetical protein	-	-	Function unknown	POORLY CHARACTERIZED	-	-1.05784	NO	-	107	32	44	42	81	37	52.9236	0.0811215	1.05784	1.05784	0.333449	0.24328	0.807788	0.869476	68.7424	33.4322	51.5935	49.0878	61.7347	52.9508
LIMLP_RS05095	LIMLP_05100	LIC11056	hypothetical protein	-	-	Function unknown	POORLY CHARACTERIZED	-	-1.16708	NO	-	110	65	66	48	100	85	78.3215	0.222907	1.16708	1.16708	0.309796	0.719529	0.471815	0.603447	70.6698	67.9092	77.3903	56.1003	76.2157	121.644
LIMLP_RS05105	LIMLP_05110	LIC11058	LemA family protein	-	-	General function prediction only	POORLY CHARACTERIZED	-	1.41374	NO	-	1605	755	793	497	1035	400	781.988	-0.499522	0.707341	-1.41374	0.200186	-2.49528	0.0125856	0.0362152	1031.14	788.792	929.856	580.872	788.832	572.441
LIMLP_RS05110	LIMLP_05115	LIC11059	DUF736 family protein	-	-	Function unknown	POORLY CHARACTERIZED	-4.11531	1.43914	NO	down-B	2375	1264	1208	831	1132	792	1205.05	-0.525211	0.694858	-1.43914	0.169641	-3.09602	0.00196138	0.00791789	1525.82	1320.57	1416.48	971.237	862.762	1133.43
LIMLP_RS05115	LIMLP_05120	-	hypothetical protein	-	-	Function unknown	POORLY CHARACTERIZED	-3.13399	1.16046	NO	down-B	1131	573	496	464	559	476	592.735	-0.214699	0.861726	-1.16046	0.215761	-0.995079	0.319698	0.453223	726.614	598.646	581.6	542.303	426.046	681.204
LIMLP_RS05120	LIMLP_05125	LIC11060	DUF389 domain-containing protein	-	-	Function unknown	POORLY CHARACTERIZED	-	-1.10943	NO	-	1679	1585	1514	1560	2155	1071	1584.72	0.149817	1.10943	1.10943	0.215588	0.69492	0.487105	0.616367	1078.68	1655.94	1775.29	1823.26	1642.45	1532.71
LIMLP_RS05125	LIMLP_05130	LIC11061	DNA translocase FtsK	-	-	Cell cycle control, cell division, chromosome partitioning	CELLULAR PROCESSES AND SIGNALING	-3.95588	-1.08406	NO	-	5192	2561	2687	3344	4438	1845	3182.19	0.116444	1.08406	1.08406	0.193655	0.601298	0.547642	0.666401	3335.61	2675.62	3150.72	3908.32	3382.45	2640.38
LIMLP_RS05130	LIMLP_05135	LIC11062	class I SAM-dependent methyltransferase	-	-	Secondary metabolites biosynthesis, transport and catabolism	METABOLISM	-	-1.09547	NO	-	457	194	159	185	367	178	238.899	0.131546	1.09547	1.09547	0.235462	0.558671	0.576386	0.689872	293.601	202.683	186.44	216.22	279.712	254.736
LIMLP_RS05135	LIMLP_05140	LIC11063	prolipoprotein diacylglyceryl transferase	-	-	Cell wall/membrane/envelope biogenesis	CELLULAR PROCESSES AND SIGNALING	-	-2.17515	NO	-	1333	1138	978	2683	2970	1075	1688.32	1.12112	2.17515	2.17515	0.261789	4.28252	1.84787e-05	0.000154596	856.389	1188.93	1146.78	3135.77	2263.61	1538.43
LIMLP_RS05140	LIMLP_05145	LIC11064	M23 family metallopeptidase	-	-	Cell wall/membrane/envelope biogenesis	CELLULAR PROCESSES AND SIGNALING	-	1.11668	NO	-	8145	4261	3483	3439	4913	3195	4350.8	-0.159222	0.895508	-1.11668	0.168092	-0.94723	0.343522	0.480284	5232.77	4451.71	4084.1	4019.35	3744.48	4572.37
LIMLP_RS05145	LIMLP_05150	LIC11065	polynucleotide adenylyltransferase PcnB	-	-	Translation, ribosomal structure and biogenesis	INFORMATION STORAGE AND PROCESSING	-	1.09736	NO	-	5167	3307	2823	2788	4779	1596	3211.61	-0.134036	0.911278	-1.09736	0.19872	-0.674497	0.499996	0.626577	3319.55	3455.01	3310.19	3258.49	3642.35	2284.04
LIMLP_RS05150	LIMLP_05155	LIC11066	single-stranded-DNA-specific exonuclease RecJ	-	-	Replication, recombination and repair	INFORMATION STORAGE AND PROCESSING	-	1.18098	NO	-	8770	5042	4480	3601	5831	3515	4973.05	-0.239979	0.846757	-1.18098	0.145088	-1.65403	0.098122	0.185958	5634.31	5267.66	5253.16	4208.69	4444.14	5030.32
LIMLP_RS05155	LIMLP_05160	LIC11067	polymer-forming cytoskeletal family protein	-	-	Cell wall/membrane/envelope biogenesis	CELLULAR PROCESSES AND SIGNALING	-	-1.31976	NO	-	3008	2034	1737	2342	3288	1957	2356.36	0.400275	1.31976	1.31976	0.140082	2.85743	0.00427089	0.0152041	1932.5	2125.04	2036.77	2737.23	2505.97	2800.67
LIMLP_RS05160	LIMLP_05165	LIC11068	lysozyme precursor	-	-	Cell wall/membrane/envelope biogenesis	CELLULAR PROCESSES AND SIGNALING	-	-1.05679	NO	-	309	139	105	118	239	123	160.492	0.0796865	1.05679	1.05679	0.248588	0.320556	0.748547	0.824274	198.518	145.221	123.121	137.913	182.155	176.026
LIMLP_RS05165	LIMLP_05170	LIC11069	hypothetical protein	-	-	Function unknown	POORLY CHARACTERIZED	-	1.10605	NO	-	884	534	468	514	565	339	531.85	-0.145412	0.904121	-1.10605	0.182914	-0.794976	0.426627	0.562078	567.928	557.9	548.768	600.741	430.619	485.143
LIMLP_RS05170	LIMLP_05175	LIC11070	iron-containing alcohol dehydrogenase	-	-	Energy production and conversion	METABOLISM	-	1.09559	NO	-	5345	2737	2851	2448	4589	1700	3071.33	-0.131712	0.912748	-1.09559	0.185978	-0.708214	0.478812	0.609584	3433.91	2859.5	3343.03	2861.12	3497.54	2432.87
LIMLP_RS05175	LIMLP_05180	LIC11071	hypothetical protein	-	-	Function unknown	POORLY CHARACTERIZED	-	-1.22766	NO	-	11400	10105	9679	12939	13495	7319	10852.1	0.295914	1.22766	1.22766	0.229504	1.28937	0.19727	0.32016	7323.96	10557.3	11349.4	15122.5	10285.3	10474.2
LIMLP_RS05180	LIMLP_05185	LIC11072	16S rRNA (cytidine(1402)-2'-O)-methyltransferase	-	-	Translation, ribosomal structure and biogenesis	INFORMATION STORAGE AND PROCESSING	-	1.10404	NO	-	876	450	463	386	698	309	500.195	-0.142788	0.905767	-1.10404	0.173966	-0.820782	0.411771	0.546836	562.788	470.141	542.905	451.14	531.985	442.21
LIMLP_RS05185	LIMLP_05190	LIC11073	hypothetical protein	-	-	Function unknown	POORLY CHARACTERIZED	-	-1.03796	NO	-	1862	1004	845	985	1705	633	1098.77	0.0537564	1.03796	1.03796	0.189072	0.284318	0.776167	0.847115	1196.25	1048.94	990.83	1151.23	1299.48	905.887
LIMLP_RS05190	LIMLP_05195	LIC11074	hypothetical protein	-	-	Replication, recombination and repair	INFORMATION STORAGE AND PROCESSING	-	1.07504	NO	-	17785	10642	8258	9205	13633	6169	10367.5	-0.104388	0.930199	-1.07504	0.157219	-0.663969	0.50671	0.632288	11426	11118.3	9683.17	10758.4	10390.5	8828.47
LIMLP_RS05195	LIMLP_05200	LIC11075	NAD(+) synthase	-	-	Coenzyme transport and metabolism	METABOLISM	-	-1.58857	NO	-	3160	2420	2129	3424	4115	2843	3043.6	0.667731	1.58857	1.58857	0.178941	3.73158	0.000190286	0.00115001	2030.15	2528.31	2496.42	4001.82	3136.28	4068.62
LIMLP_RS05200	LIMLP_05205	LIC11076	orotate phosphoribosyltransferase	-	-	Nucleotide transport and metabolism	METABOLISM	-	-2.76083	NO	-	412	214	185	638	947	336	442.246	1.4651	2.76083	2.76083	0.220233	6.65249	2.88172e-11	8.55872e-10	264.69	223.578	216.927	745.667	721.763	480.85
LIMLP_RS05205	LIMLP_05210	LIC11077	hypothetical protein	-	-	Function unknown	POORLY CHARACTERIZED	-	-1.70055	NO	-	379	272	288	428	528	397	389.36	0.766002	1.70055	1.70055	0.211774	3.61708	0.00029795	0.00168029	243.489	284.174	337.703	500.228	402.419	568.147
LIMLP_RS05210	LIMLP_05215	LIC11078	DUF1564 domain-containing protein	-	-	Function unknown	POORLY CHARACTERIZED	3.9204	-1.07557	NO	-	154	54	56	60	132	47	76.5018	0.105106	1.07557	1.07557	0.309989	0.339063	0.734562	0.815788	98.9377	56.4169	65.6645	70.1254	100.605	67.2618
LIMLP_RS05215	LIMLP_05220	LIC11079	hypothetical protein	-	-	Function unknown	POORLY CHARACTERIZED	-	-1.23879	NO	-	321	262	194	244	455	167	263.064	0.308935	1.23879	1.23879	0.217679	1.41922	0.155834	0.267107	206.227	273.726	227.481	285.177	346.781	238.994
LIMLP_RS05220	LIMLP_05225	LIC11080	ABC transporter permease	-	-	Defense mechanisms	CELLULAR PROCESSES AND SIGNALING	-	1.13454	NO	-	510	344	310	272	393	215	329.277	-0.182102	0.881418	-1.13454	0.165544	-1.10002	0.271323	0.404649	327.651	359.396	363.5	317.902	299.528	307.687
LIMLP_RS05225	LIMLP_05230	LIC11081	ABC transporter ATP-binding protein	-	-	Defense mechanisms	CELLULAR PROCESSES AND SIGNALING	-	1.12636	NO	-	112	30	47	47	76	19	49.7425	-0.171669	0.887815	-1.12636	0.39375	-0.435985	0.662847	0.75922	71.9547	31.3427	55.1113	54.9316	57.9239	27.1909
LIMLP_RS05230	LIMLP_05235	LIC11082	SpoIID/LytB domain-containing protein	-	-	Cell cycle control, cell division, chromosome partitioning	CELLULAR PROCESSES AND SIGNALING	-	-1.23379	NO	-	7785	4490	4595	6557	8416	3162	5613.91	0.303093	1.23379	1.23379	0.211244	1.4348	0.151344	0.261876	5001.49	4690.96	5388.01	7663.54	6414.31	4525.14
LIMLP_RS05235	LIMLP_05240	LIC11084	hypothetical protein	-	-	General function prediction only	POORLY CHARACTERIZED	-	-1.22006	NO	-	472	248	206	299	383	241	298.358	0.286954	1.22006	1.22006	0.188967	1.51854	0.128878	0.231323	303.237	259.1	241.552	349.458	291.906	344.896
LIMLP_RS05240	LIMLP_05245	LIC11085	class I SAM-dependent RNA methyltransferase	-	-	Translation, ribosomal structure and biogenesis	INFORMATION STORAGE AND PROCESSING	-	-1.14108	NO	-	801	680	634	683	819	575	702.301	0.190397	1.14108	1.14108	0.208401	0.913609	0.360922	0.497915	514.604	710.435	743.416	798.261	624.206	822.884
LIMLP_RS05245	LIMLP_05250	LIC11086	hypothetical protein	-	-	Function unknown	POORLY CHARACTERIZED	-	1.13055	NO	-	217	109	84	69	144	86	110.876	-0.177019	0.884529	-1.13055	0.257302	-0.687984	0.491463	0.620799	139.412	113.879	98.4968	80.6442	109.751	123.075
LIMLP_RS05250	LIMLP_05255	LIC11087	hypothetical protein	-	-	Function unknown	POORLY CHARACTERIZED	-	-1.63255	NO	-	108	90	57	81	110	140	101.518	0.707124	1.63255	1.63255	0.348133	2.03119	0.0422358	0.0951449	69.3849	94.0281	66.8371	94.6693	83.8373	200.354
LIMLP_RS05255	LIMLP_05260	LIC11088	di-heme enzyme	-	-	Inorganic ion transport and metabolism	METABOLISM	-	-2.29623	NO	-	121	72	71	134	143	196	130.385	1.19927	2.29623	2.29623	0.330861	3.62468	0.000289322	0.0016412	77.7367	75.2225	83.2532	156.613	108.988	280.496
LIMLP_RS05260	LIMLP_05265	LIC11089	metallo-mystery pair system four-Cys motif protein	-	-	General function prediction only	POORLY CHARACTERIZED	-	-2.36109	NO	-	112	70	70	150	162	168	127.729	1.23945	2.36109	2.36109	0.280732	4.41507	1.00975e-05	9.14716e-05	71.9547	73.133	82.0806	175.313	123.469	240.425
LIMLP_RS05265	LIMLP_05270	LIC11090	hypothetical protein	-	-	Function unknown	POORLY CHARACTERIZED	-	2.37484	NO	up-B	3078	1487	1317	506	968	566	1202.41	-1.24783	0.421082	-2.37484	0.192115	-6.49522	8.29148e-11	2.26816e-09	1977.47	1553.55	1544.29	591.391	737.768	810.004
LIMLP_RS05270	LIMLP_05275	LIC11091	sulfate transporter	-	-	Inorganic ion transport and metabolism	METABOLISM	-	1.41409	NO	-	4433	3549	2971	1982	3257	1605	2855.88	-0.499877	0.707167	-1.41409	0.162053	-3.08465	0.00203789	0.00817122	2847.99	3707.84	3483.74	2316.48	2482.34	2296.92
LIMLP_RS05275	LIMLP_05280	LIC11092	hypothetical protein	-	-	Cell wall/membrane/envelope biogenesis	CELLULAR PROCESSES AND SIGNALING	-	1.64331	NO	-	2199	1416	1288	718	1130	685	1180.52	-0.716608	0.608526	-1.64331	0.148646	-4.82091	1.42902e-06	1.66438e-05	1412.75	1479.38	1510.28	839.167	861.237	980.305
LIMLP_RS05280	LIMLP_05285	LIC11093	glycosyltransferase	-	-	Cell wall/membrane/envelope biogenesis	CELLULAR PROCESSES AND SIGNALING	-	2.0832	NO	-	1307	674	522	242	473	275	532.138	-1.0588	0.480031	-2.0832	0.204906	-5.16725	2.37557e-07	3.23857e-06	839.685	704.166	612.087	282.839	360.5	393.553
LIMLP_RS05285	LIMLP_05290	LIC11094	hypothetical protein	-	-	Function unknown	POORLY CHARACTERIZED	-	1.84457	NO	-	22	15	17	7	10	8	12.8318	-0.883281	0.542133	-1.84457	0.533781	-1.65476	0.0979727	0.185844	14.134	15.6714	19.9339	8.1813	7.62157	11.4488
LIMLP_RS05290	LIMLP_05295	LIC11095	adenylate/guanylate cyclase domain-containing protein	-	-	Signal transduction mechanisms	CELLULAR PROCESSES AND SIGNALING	-	1.15369	NO	-	1098	750	636	556	892	422	694.723	-0.20625	0.866788	-1.15369	0.152144	-1.35562	0.17522	0.293303	705.413	783.568	745.761	649.829	679.844	603.925
LIMLP_RS05295	LIMLP_05300	LIC11096	hypothetical protein	-	-	General function prediction only	POORLY CHARACTERIZED	-	1.20526	NO	-	588	445	473	334	463	290	425.929	-0.269349	0.829694	-1.20526	0.200179	-1.34554	0.17845	0.296777	377.762	464.917	554.631	390.365	352.879	415.02
LIMLP_RS05300	LIMLP_05305	LIC11097	hypothetical protein	-	-	Signal transduction mechanisms	CELLULAR PROCESSES AND SIGNALING	-	1.21146	NO	-	333	224	188	155	280	107	202.683	-0.276748	0.82545	-1.21146	0.203652	-1.35892	0.174171	0.292017	213.937	234.026	220.445	181.157	213.404	153.128
LIMLP_RS05305	LIMLP_05310	LIC11098	hypothetical protein	-	-	Signal transduction mechanisms	CELLULAR PROCESSES AND SIGNALING	-	1.55561	NO	-	108	46	37	26	56	21	43.9918	-0.637478	0.642836	-1.55561	0.341742	-1.86538	0.0621287	0.12923	69.3849	48.0588	43.3855	30.3877	42.6808	30.0531
LIMLP_RS05310	LIMLP_05315	LIC11099	metal-dependent hydrolase	-	-	General function prediction only	POORLY CHARACTERIZED	-	-1.16173	NO	-	48	23	31	24	54	25	32.7002	0.216281	1.16173	1.16173	0.357615	0.604787	0.545321	0.663966	30.8377	24.0294	36.35	28.0502	41.1565	35.7775
LIMLP_RS05315	LIMLP_05320	LIC11100	hypothetical protein	-	-	Function unknown	POORLY CHARACTERIZED	-	-2.70655	NO	-	50	23	17	60	108	39	47.3895	1.43645	2.70655	2.70655	0.332938	4.31447	1.59985e-05	0.000135759	32.1226	24.0294	19.9339	70.1254	82.3129	55.813
LIMLP_RS05320	LIMLP_05325	LIC11101	dihydroxy-acid dehydratase	-	Q72TC0	Amino acid transport and metabolism	METABOLISM	-	-4.8213	down	-	2909	2201	1993	10486	10464	7775	6310.49	2.26942	4.8213	4.8213	0.203987	11.1253	9.44791e-29	1.30948e-26	1868.89	2299.51	2336.95	12255.6	7975.21	11126.8
LIMLP_RS05325	LIMLP_05330	LIC11103	alpha/beta hydrolase	-	-	General function prediction only	POORLY CHARACTERIZED	-	1.02042	NO	-	339	182	157	159	254	142	195.778	-0.0291613	0.97999	-1.02042	0.189868	-0.153588	0.877935	0.919278	217.791	190.146	184.095	185.832	193.588	203.216
LIMLP_RS05330	LIMLP_05335	LIC11104	aminopeptidase P family protein	-	-	Amino acid transport and metabolism	METABOLISM	-	1.58841	NO	-	298	172	131	71	147	96	142.86	-0.667583	0.629561	-1.58841	0.243127	-2.74582	0.00603601	0.0199878	191.451	179.698	153.608	82.9817	112.037	137.386
LIMLP_RS05335	LIMLP_05340	LIC11105	methylmalonyl-CoA mutase	-	-	Lipid transport and metabolism	METABOLISM	-	-1.12418	NO	-	2803	1913	1683	1999	2357	1649	2044.25	0.168874	1.12418	1.12418	0.170142	0.992551	0.320929	0.454422	1800.79	1998.62	1973.45	2336.34	1796.4	2359.89
LIMLP_RS05340	LIMLP_05345	LIC11106	1-acyl-sn-glycerol-3-phosphate acyltransferase	-	-	Lipid transport and metabolism	METABOLISM	-	-1.12464	NO	-	642	312	301	363	477	311	387.374	0.16946	1.12464	1.12464	0.185032	0.915843	0.359749	0.497121	412.454	325.964	352.947	424.259	363.549	445.073
LIMLP_RS05345	LIMLP_05350	LIC11107	phosphatase PAP2 family protein	-	-	Lipid transport and metabolism	METABOLISM	-	-1.1432	NO	-	665	484	390	575	584	330	496.6	0.193082	1.1432	1.1432	0.209565	0.921347	0.356869	0.494621	427.231	505.662	457.306	672.035	445.1	472.264
LIMLP_RS05350	LIMLP_05355	LIC11108	polysaccharide biosynthesis protein	-	-	Carbohydrate transport and metabolism	METABOLISM	-	-1.13689	NO	-	1567	872	841	993	1370	768	1034.62	0.185096	1.13689	1.13689	0.145888	1.26876	0.204527	0.328349	1006.72	911.028	986.14	1160.58	1044.15	1099.09
LIMLP_RS05355	LIMLP_05360	LIC11109	hypothetical protein	-	-	Function unknown	POORLY CHARACTERIZED	-	-1.15528	NO	-	1255	662	639	714	1186	600	807.376	0.208243	1.15528	1.15528	0.151978	1.37021	0.17062	0.287106	806.278	691.629	749.279	834.492	903.918	858.661
LIMLP_RS05360	LIMLP_05365	LIC11110	response regulator	-	-	Signal transduction mechanisms	CELLULAR PROCESSES AND SIGNALING	-	-1.05902	NO	-	2086	1111	1126	1241	2016	738	1310.72	0.0827362	1.05902	1.05902	0.190561	0.434172	0.664164	0.760141	1340.16	1160.73	1320.33	1450.43	1536.51	1056.15
LIMLP_RS05365	LIMLP_05370	LIC11111	hypothetical protein	-	-	Posttranslational modification, protein turnover, chaperones	CELLULAR PROCESSES AND SIGNALING	-	-1.11807	NO	-	1670	1099	1130	1308	1682	804	1251.23	0.16101	1.11807	1.11807	0.178602	0.901497	0.367324	0.504626	1072.9	1148.19	1325.02	1528.73	1281.95	1150.61
LIMLP_RS05370	LIMLP_05375	LIC11112	serine protease	-	-	Posttranslational modification, protein turnover, chaperones	CELLULAR PROCESSES AND SIGNALING	-	-1.09629	NO	-	1279	807	890	946	1372	568	945.433	0.132626	1.09629	1.09629	0.190802	0.695094	0.486996	0.616367	821.697	843.119	1043.6	1105.64	1045.68	812.866
LIMLP_RS05375	LIMLP_05380	LIC11113	hypothetical protein	-	-	Function unknown	POORLY CHARACTERIZED	-	-1.13769	NO	-	985	539	525	733	963	327	645.028	0.186109	1.13769	1.13769	0.232143	0.801698	0.422727	0.558	632.816	563.124	615.605	856.699	733.957	467.97
LIMLP_RS05380	LIMLP_05385	LIC11114	hypothetical protein	-	-	Function unknown	POORLY CHARACTERIZED	-	1.29531	NO	-	47	47	43	32	32	27	38.3581	-0.373292	0.772019	-1.29531	0.366259	-1.0192	0.308106	0.442102	30.1953	49.1036	50.421	37.4002	24.389	38.6397
LIMLP_RS05385	LIMLP_05390	LIC11115	thiosulfate sulfurtransferase	-	-	Inorganic ion transport and metabolism	METABOLISM	-	-1.77083	NO	-	2815	1765	1743	3349	4108	2124	2630.18	0.824423	1.77083	1.77083	0.166451	4.95296	7.3094e-07	8.99186e-06	1808.5	1844	2043.81	3914.17	3130.94	3039.66
LIMLP_RS05390	LIMLP_05395	LIC11116	hypothetical protein	-	-	Function unknown	POORLY CHARACTERIZED	-	-1.34131	NO	down-A	121	41	44	57	117	54	67.5394	0.423641	1.34131	1.34131	0.307217	1.37896	0.167906	0.283687	77.7367	42.835	51.5935	66.6191	89.1724	77.2795
LIMLP_RS05395	LIMLP_05400	LIC11117	alpha-glucosidase	-	-	Carbohydrate transport and metabolism	METABOLISM	-	-1.06742	NO	-	1533	917	841	829	1246	847	1009.96	0.0941286	1.06742	1.06742	0.164712	0.571472	0.567679	0.682989	984.879	958.042	986.14	968.899	949.647	1212.14
LIMLP_RS05400	LIMLP_05405	LIC11118	DUF393 domain-containing protein	-	-	Function unknown	POORLY CHARACTERIZED	-	1.55431	NO	-	1217	730	628	332	642	414	625.121	-0.636275	0.643372	-1.55431	0.194006	-3.27966	0.00103931	0.00474364	781.864	762.673	736.381	388.027	489.305	592.476
LIMLP_RS05405	LIMLP_05410	LIC11119	hypothetical protein	-	-	General function prediction only	POORLY CHARACTERIZED	-	1.04235	NO	-	1502	753	804	630	1166	672	880.185	-0.0598364	0.959373	-1.04235	0.178905	-0.334459	0.738034	0.817024	964.963	786.702	942.755	736.317	888.675	961.7
LIMLP_RS05420	LIMLP_05425	LIC11120	hypothetical protein	-	-	Function unknown	POORLY CHARACTERIZED	-	-1.70179	NO	-	163	86	71	139	167	132	126.077	0.767051	1.70179	1.70179	0.242273	3.16607	0.00154516	0.00656928	104.72	89.8491	83.2532	162.457	127.28	188.905
LIMLP_RS05425	LIMLP_05430	LIC11121	putative porin	-	-	Cell wall/membrane/envelope biogenesis	CELLULAR PROCESSES AND SIGNALING	-	1.0369	NO	-	312	173	141	133	237	135	179.299	-0.0522715	0.964417	-1.0369	0.202117	-0.258619	0.795929	0.862516	200.445	180.743	165.334	155.445	180.631	193.199
LIMLP_RS05430	LIMLP_05435	LIC11122	LipL45-related lipoprotein	-	-	General function prediction only	POORLY CHARACTERIZED	-	-1.65907	NO	-	201	166	119	233	314	153	195.449	0.730376	1.65907	1.65907	0.210794	3.46489	0.000530458	0.00271297	129.133	173.43	139.537	272.32	239.317	218.959
LIMLP_RS05435	LIMLP_05440	LIC11123	phosphoribosylformylglycinamidine cyclo-ligase	-	-	Nucleotide transport and metabolism	METABOLISM	-	-2.476	NO	-	861	461	512	1250	1688	909	947.247	1.30801	2.476	2.476	0.163463	8.0019	1.22513e-15	7.60314e-14	553.151	481.633	600.361	1460.95	1286.52	1300.87
LIMLP_RS05440	LIMLP_05445	LIC11124	chloride channel protein	-	-	Inorganic ion transport and metabolism	METABOLISM	-	-1.86886	NO	-	927	475	467	758	1443	755	784.267	0.902161	1.86886	1.86886	0.171968	5.24609	1.55364e-07	2.25875e-06	595.553	496.26	547.595	885.918	1099.79	1080.48
LIMLP_RS05445	LIMLP_05450	LIC11125	sensor domain-containing diguanylate cyclase	-	-	Signal transduction mechanisms	CELLULAR PROCESSES AND SIGNALING	-	-1.30322	NO	-	177	105	89	126	204	86	125.599	0.382082	1.30322	1.30322	0.215565	1.77247	0.0763171	0.151986	113.714	109.699	104.36	147.263	155.48	123.075
LIMLP_RS05450	LIMLP_05455	LIC11126	sensor domain-containing diguanylate cyclase	-	-	Signal transduction mechanisms	CELLULAR PROCESSES AND SIGNALING	-	-1.5525	NO	-	163	66	66	100	194	89	107.194	0.634589	1.5525	1.5525	0.254122	2.49718	0.0125185	0.0360469	104.72	68.954	77.3903	116.876	147.858	127.368
LIMLP_RS05455	LIMLP_05460	LIC11127	sensor domain-containing diguanylate cyclase	-	-	Signal transduction mechanisms	CELLULAR PROCESSES AND SIGNALING	-	-2.05476	NO	-	237	84	121	192	383	189	194.781	1.03897	2.05476	2.05476	0.250664	4.14486	3.40018e-05	0.000260367	152.261	87.7596	141.882	224.401	291.906	270.478
LIMLP_RS05460	LIMLP_05465	LIC11128	sensor domain-containing diguanylate cyclase	-	-	Signal transduction mechanisms	CELLULAR PROCESSES AND SIGNALING	-	-2.52938	NO	-	471	270	266	614	1057	519	527.091	1.33878	2.52938	2.52938	0.15882	8.42956	3.46953e-17	2.48729e-15	302.595	282.084	311.906	717.617	805.6	742.742
LIMLP_RS05465	LIMLP_05470	LIC11129	sensor domain-containing diguanylate cyclase	-	-	Signal transduction mechanisms	CELLULAR PROCESSES AND SIGNALING	-	-2.81037	NO	-	271	158	156	455	606	331	331.574	1.49076	2.81037	2.81037	0.174026	8.56632	1.06844e-17	8.38223e-16	174.105	165.072	182.923	531.784	461.867	473.695
LIMLP_RS05470	LIMLP_05475	LIC11130	sensor domain-containing diguanylate cyclase	-	-	Signal transduction mechanisms	CELLULAR PROCESSES AND SIGNALING	-	-1.49948	NO	-	624	214	250	328	649	351	382.987	0.58446	1.49948	1.49948	0.244791	2.38759	0.0169594	0.0460294	400.89	223.578	293.145	383.352	494.64	502.317
LIMLP_RS05480	LIMLP_05485	LIC11131	sensor domain-containing diguanylate cyclase	-	-	Signal transduction mechanisms	CELLULAR PROCESSES AND SIGNALING	-	-1.69294	NO	-	418	285	270	384	638	390	396.014	0.75953	1.69294	1.69294	0.177934	4.26861	1.96691e-05	0.000160676	268.545	297.756	316.597	448.803	486.256	558.13
LIMLP_RS05485	LIMLP_05490	LIC11132	pyruvate kinase	-	-	Carbohydrate transport and metabolism	METABOLISM	-	1.03331	NO	-	2691	1587	1329	1374	2167	1068	1621.85	-0.047267	0.967768	-1.03331	0.139668	-0.338425	0.735043	0.816069	1728.84	1658.03	1558.36	1605.87	1651.59	1528.42
LIMLP_RS05490	LIMLP_05495	LIC11134	histone deacetylase	-	-	Chromatin structure and dynamics	INFORMATION STORAGE AND PROCESSING	-	-1.05365	NO	-	1513	1081	836	1049	1393	669	1054.47	0.0753921	1.05365	1.05365	0.168826	0.446567	0.655188	0.755273	972.03	1129.38	980.277	1226.03	1061.68	957.407
LIMLP_RS05495	LIMLP_05500	LIC11135	hypothetical protein	-	-	Function unknown	POORLY CHARACTERIZED	-	1.04489	NO	-	1673	759	634	728	1309	454	851.575	-0.063351	0.957039	-1.04489	0.224505	-0.282181	0.777805	0.848332	1074.82	792.971	743.416	850.855	997.663	649.72
LIMLP_RS05500	LIMLP_05505	LIC11136	response regulator	-	-	Transcription	INFORMATION STORAGE AND PROCESSING	-	-1.02451	NO	-	2024	1251	1041	1120	1735	902	1291.7	0.0349302	1.02451	1.02451	0.136544	0.255816	0.798093	0.863286	1300.32	1306.99	1220.66	1309.01	1322.34	1290.85
LIMLP_RS05505	LIMLP_05510	LIC11137	hypothetical protein	-	-	Function unknown	POORLY CHARACTERIZED	-	-1.23192	NO	-	1333	821	726	814	1281	864	954.932	0.300906	1.23192	1.23192	0.168098	1.79006	0.0734445	0.147529	856.389	857.746	851.293	951.368	976.323	1236.47
LIMLP_RS05510	LIMLP_05515	LIC11138	hypothetical protein	-	-	Function unknown	POORLY CHARACTERIZED	-	1.21936	NO	-	1137	549	479	381	736	367	566.194	-0.28612	0.820104	-1.21936	0.189407	-1.51061	0.130888	0.234473	730.468	573.572	561.666	445.296	560.947	525.214
LIMLP_RS05515	LIMLP_05520	LIC11139	putative lipoprotein	-	-	General function prediction only	POORLY CHARACTERIZED	-	1.09711	NO	-	3400	3702	2582	2921	3899	1318	2891.9	-0.133707	0.911487	-1.09711	0.268131	-0.498661	0.618018	0.725705	2184.34	3867.69	3027.6	3413.94	2971.65	1886.19
LIMLP_RS05520	LIMLP_05525	LIC11140	glycosyl hydrolase	-	-	Carbohydrate transport and metabolism	METABOLISM	-	-1.0366	NO	-	8762	5546	5117	5369	7481	4252	5914.21	0.0518631	1.0366	1.0366	0.132517	0.391369	0.695524	0.782676	5629.17	5794.22	6000.09	6275.05	5701.7	6085.04
LIMLP_RS05525	LIMLP_05530	LIC11141	ribonuclease D	-	-	Translation, ribosomal structure and biogenesis	INFORMATION STORAGE AND PROCESSING	-	-1.03989	NO	-	2582	1704	1464	1713	1805	1389	1753.55	0.0564277	1.03989	1.03989	0.189952	0.297063	0.766418	0.840171	1658.81	1780.27	1716.66	2002.08	1375.69	1987.8
LIMLP_RS05530	LIMLP_05535	LIC11142	DNA repair protein RadA	-	-	Posttranslational modification, protein turnover, chaperones	CELLULAR PROCESSES AND SIGNALING	-	-1.09342	NO	-	3351	1713	1774	1742	2437	1885	2102.28	0.128852	1.09342	1.09342	0.191884	0.671509	0.501896	0.62858	2152.86	1789.67	2080.16	2035.97	1857.38	2697.63
LIMLP_RS05535	LIMLP_05540	LIC11143	HD domain-containing protein	-	-	Coenzyme transport and metabolism	METABOLISM	-	-1.28876	NO	-	383	172	163	205	348	206	236.087	0.365981	1.28876	1.28876	0.208102	1.75866	0.0786347	0.155623	246.059	179.698	191.131	239.595	265.231	294.807
LIMLP_RS05545	LIMLP_05550	LIC11144	hypothetical protein	-	-	Function unknown	POORLY CHARACTERIZED	-	-1.78165	NO	-	319	181	170	283	434	279	275.699	0.833215	1.78165	1.78165	0.182138	4.57464	4.77033e-06	4.77953e-05	204.942	189.101	199.339	330.758	330.776	399.277
LIMLP_RS05560	LIMLP_05565	LIC11146	YafY family transcriptional regulator	-	-	Transcription	INFORMATION STORAGE AND PROCESSING	-	1.10048	NO	-	1727	1023	814	723	1283	717	996.957	-0.138132	0.908695	-1.10048	0.161204	-0.856877	0.391513	0.527173	1109.52	1068.79	954.48	845.011	977.847	1026.1
LIMLP_RS05565	LIMLP_05570	LIC11147	flavin reductase	-	-	General function prediction only	POORLY CHARACTERIZED	-	-1.44805	NO	-	1267	899	812	1338	1393	903	1103.85	0.534113	1.44805	1.44805	0.191992	2.78195	0.00540339	0.0183257	813.987	939.237	952.135	1563.8	1061.68	1292.28
LIMLP_RS05570	LIMLP_05575	LIC11148	Holliday junction ATP-dependent DNA helicase RuvA	-	-	Replication, recombination and repair	INFORMATION STORAGE AND PROCESSING	-	-1.04614	NO	-	1127	870	756	735	1045	685	859.208	0.065078	1.04614	1.04614	0.175061	0.371746	0.710082	0.794543	724.044	908.939	886.471	859.036	796.454	980.305
LIMLP_RS05575	LIMLP_05580	LIC11149	M23 family metallopeptidase	-	-	Cell wall/membrane/envelope biogenesis	CELLULAR PROCESSES AND SIGNALING	-	1.27301	NO	-	30413	21261	18169	14492	20478	11871	18765	-0.348239	0.785542	-1.27301	0.137442	-2.53372	0.0112858	0.0330933	19538.9	22212.6	21304.6	16937.6	15607.4	16988.6
LIMLP_RS05580	LIMLP_05585	LIC11150	haloacid dehalogenase-like hydrolase	-	-	Amino acid transport and metabolism	METABOLISM	-	1.53907	NO	-	4249	2495	2365	1445	2600	1114	2229.05	-0.622058	0.649743	-1.53907	0.153583	-4.05032	5.11485e-05	0.00036987	2729.78	2606.67	2773.15	1688.85	1981.61	1594.25
LIMLP_RS05585	LIMLP_05590	LIC11151	methyltransferase	-	-	General function prediction only	POORLY CHARACTERIZED	-	-1.36707	NO	-	159	106	94	126	203	96	127.081	0.451086	1.36707	1.36707	0.2078	2.17077	0.0299486	0.0726949	102.15	110.744	110.223	147.263	154.718	137.386
LIMLP_RS05590	LIMLP_05595	LIC11152	RNA pseudouridine synthase	-	-	Translation, ribosomal structure and biogenesis	INFORMATION STORAGE AND PROCESSING	-	-1.55009	NO	-	402	206	209	327	489	252	305.678	0.632356	1.55009	1.55009	0.17364	3.64177	0.00027077	0.00155291	258.266	215.22	245.069	382.183	372.695	360.638
LIMLP_RS05595	LIMLP_05600	LIC11154	XRE family transcriptional regulator	-	-	Transcription	INFORMATION STORAGE AND PROCESSING	-	1.00543	NO	-	6375	3332	2598	2628	6267	1897	3530.98	-0.0078078	0.994603	-1.00543	0.2376	-0.0328611	0.973785	0.9811	4095.63	3481.13	3046.36	3071.49	4776.44	2714.8
LIMLP_RS05600	LIMLP_05605	LIC11155	hypothetical protein	-	-	Function unknown	POORLY CHARACTERIZED	-	-1.14848	NO	-	296	239	170	237	410	98	228.155	0.199724	1.14848	1.14848	0.29053	0.687446	0.491802	0.620799	190.166	249.697	199.339	276.995	312.484	140.248
LIMLP_RS05605	LIMLP_05610	LIC11156	putative citrate transporter	-	Q72T65	Inorganic ion transport and metabolism	METABOLISM	-	-3.93649	down	-	1317	1116	921	4762	5381	1745	2542.68	1.97691	3.93649	3.93649	0.274656	7.19777	6.12049e-13	2.5197e-11	846.11	1165.95	1079.95	5565.62	4101.17	2497.27
LIMLP_RS05615	LIMLP_05620	LIC11158	transcriptional repressor	-	-	Inorganic ion transport and metabolism	METABOLISM	-	1.4621	NO	-	3358	2507	1889	1127	1945	1387	1962.68	-0.548041	0.683948	-1.4621	0.199068	-2.75303	0.00590462	0.0196193	2157.35	2619.21	2215	1317.19	1482.4	1984.94
LIMLP_RS05620	LIMLP_05625	LIC11159	dihydrolipoyl dehydrogenase	-	-	Energy production and conversion	METABOLISM	-	1.37833	NO	-	3238	2458	2020	1504	2608	936	2016.99	-0.462922	0.725515	-1.37833	0.194108	-2.38487	0.017085	0.04631	2080.26	2568.01	2368.61	1757.81	1987.71	1339.51
LIMLP_RS05625	LIMLP_05630	LIC11160	hypothetical protein	-	-	Function unknown	POORLY CHARACTERIZED	-	-1.05245	NO	-	1299	775	692	746	1019	657	840.737	0.0737484	1.05245	1.05245	0.154145	0.478435	0.63234	0.736903	834.546	809.687	811.426	871.892	776.638	940.234
LIMLP_RS05630	LIMLP_05635	LIC11164	HEPN domain-containing protein/DNA-binding protein	-	-	General function prediction only	POORLY CHARACTERIZED	-	1.69636	NO	up-B	393	74	60	27	163	56	106.013	-0.762441	0.589498	-1.69636	0.788125	-0.967411	0.333339	0.468251	252.484	77.312	70.3548	31.5564	124.232	80.1417
LIMLP_RS05635	LIMLP_05640	LIC11165	nucleotidyltransferase domain-containing protein	-	-	General function prediction only	POORLY CHARACTERIZED	-	-1.74847	NO	-	2218	1314	1236	1647	3976	1724	1944.93	0.806091	1.74847	1.74847	0.19585	4.11586	3.85745e-05	0.000293222	1424.96	1372.81	1449.31	1924.94	3030.34	2467.22
LIMLP_RS05640	LIMLP_05645	LIC11166	class I SAM-dependent methyltransferase	-	-	Secondary metabolites biosynthesis, transport and catabolism	METABOLISM	-4.60436	-1.28979	NO	-	966	360	356	517	967	338	539.854	0.367136	1.28979	1.28979	0.246749	1.48789	0.136779	0.242425	620.609	376.113	417.439	604.247	737.006	483.712
LIMLP_RS05645	LIMLP_05650	LIC11167	hypothetical protein	-	-	Function unknown	POORLY CHARACTERIZED	-4.41986	-1.76202	NO	-	2188	1050	1057	2450	2975	1022	1722.59	0.817234	1.76202	1.76202	0.246417	3.31646	0.000911651	0.00425437	1405.69	1096.99	1239.42	2863.45	2267.42	1462.59
LIMLP_RS05650	LIMLP_05655	LIC11168	chemotaxis protein CheX	-	-	Cell motility	CELLULAR PROCESSES AND SIGNALING	-3.65026	-1.33279	NO	-	675	232	284	365	761	236	392.232	0.414446	1.33279	1.33279	0.270995	1.52935	0.126178	0.227909	433.655	242.384	333.013	426.596	580.001	337.74
LIMLP_RS05655	LIMLP_05660	LIC11169	hypothetical protein	-	-	Amino acid transport and metabolism	METABOLISM	-	-1.36876	NO	-	651	233	224	348	696	230	365.111	0.452866	1.36876	1.36876	0.267201	1.69485	0.0901042	0.173772	418.236	243.428	262.658	406.727	530.461	329.153
LIMLP_RS05660	LIMLP_05665	LIC11170	hypothetical protein	-	-	Function unknown	POORLY CHARACTERIZED	-	-1.09429	NO	-	110	39	44	43	102	35	56.849	0.129999	1.09429	1.09429	0.330936	0.392824	0.69445	0.781679	70.6698	40.7455	51.5935	50.2565	77.74	50.0886
LIMLP_RS05665	LIMLP_05670	LIC11171	hypothetical protein	-	-	General function prediction only	POORLY CHARACTERIZED	-	1.07683	NO	-	655	380	332	295	538	255	387.811	-0.106796	0.928648	-1.07683	0.167608	-0.637176	0.52401	0.647307	420.806	397.008	389.297	344.783	410.04	364.931
LIMLP_RS05670	LIMLP_05675	LIC11172	hypothetical protein	-	-	General function prediction only	POORLY CHARACTERIZED	-	1.47785	NO	-	586	352	315	205	391	148	310.499	-0.563499	0.676659	-1.47785	0.192866	-2.92171	0.00348112	0.0127641	376.477	367.754	369.363	239.595	298.003	211.803
LIMLP_RS05675	LIMLP_05680	LIC11173	DUF342 domain-containing protein	-	-	Replication, recombination and repair	INFORMATION STORAGE AND PROCESSING	-	1.75161	NO	-	3931	3077	2928	1469	2260	1255	2401.49	-0.808685	0.570902	-1.75161	0.169778	-4.7632	1.90547e-06	2.13557e-05	2525.48	3214.72	3433.32	1716.9	1722.47	1796.03
LIMLP_RS05680	LIMLP_05685	LIC11175	S-methyl-5-thioribose-1-phosphate isomerase	-	-	Translation, ribosomal structure and biogenesis	INFORMATION STORAGE AND PROCESSING	-	-1.32241	NO	-	1349	796	810	1002	1593	778	1024.45	0.403175	1.32241	1.32241	0.14739	2.73543	0.00622996	0.02051	866.668	831.627	949.79	1171.09	1214.12	1113.4
LIMLP_RS05685	LIMLP_05690	LIC11176	rhomboid family intramembrane serine protease	-	-	General function prediction only	POORLY CHARACTERIZED	-	1.14818	NO	-	2004	1244	1335	1023	1565	857	1294.57	-0.199345	0.870946	-1.14818	0.154837	-1.28745	0.197937	0.320866	1287.47	1299.68	1565.39	1195.64	1192.78	1226.45
LIMLP_RS05690	LIMLP_05695	LIC11177	hypothetical protein	-	-	Function unknown	POORLY CHARACTERIZED	-	1.41345	NO	-	10665	8368	7687	5263	6433	4442	7003.16	-0.499226	0.707486	-1.41345	0.183624	-2.71873	0.00655322	0.0213377	6851.75	8742.53	9013.63	6151.17	4902.95	6356.95
LIMLP_RS05695	LIMLP_05700	LIC11178	SH3 domain-containing protein	-	-	General function prediction only	POORLY CHARACTERIZED	-	1.96071	NO	up-B	1426	554	593	239	588	272	551.169	-0.971379	0.510018	-1.96071	0.24353	-3.98874	6.64248e-05	0.000466544	916.137	578.795	695.34	279.333	448.148	389.26
LIMLP_RS05705	LIMLP_05710	LIC11179	rhodanese-like domain-containing protein	-	-	Inorganic ion transport and metabolism	METABOLISM	-	-1.5085	NO	-	412	348	270	340	618	388	394.753	0.593112	1.5085	1.5085	0.208073	2.8505	0.00436503	0.0154994	264.69	363.575	316.597	397.377	471.013	555.267
LIMLP_RS05710	LIMLP_05715	LIC11180	membrane protein	-	-	Signal transduction mechanisms	CELLULAR PROCESSES AND SIGNALING	-	1.02357	NO	-	771	530	493	395	675	429	536.199	-0.0336103	0.976972	-1.02357	0.180108	-0.186612	0.851965	0.900704	495.331	553.721	578.082	461.659	514.456	613.943
LIMLP_RS05715	LIMLP_05720	LIC11181	carbon-nitrogen hydrolase	-	-	General function prediction only	POORLY CHARACTERIZED	-	-1.718	NO	-	484	307	240	382	635	449	414.351	0.78073	1.718	1.718	0.198929	3.92466	8.68533e-05	0.00058154	310.947	320.74	281.419	446.465	483.97	642.565
LIMLP_RS05720	LIMLP_05725	LIC11182	hypothetical protein	-	-	Translation, ribosomal structure and biogenesis	INFORMATION STORAGE AND PROCESSING	-	-1.20319	NO	-	4505	7802	5664	8467	8607	3369	6494.01	0.266864	1.20319	1.20319	0.35068	0.760991	0.446662	0.580201	2894.25	8151.19	6641.5	9895.86	6559.88	4821.38
LIMLP_RS05725	LIMLP_05730	LIC11183	alpha/beta hydrolase	-	-	General function prediction only	POORLY CHARACTERIZED	-	-2.61474	NO	-	687	482	447	946	1680	1014	884.381	1.38667	2.61474	2.61474	0.175957	7.88071	3.25527e-15	1.90639e-13	441.365	503.573	524.143	1105.64	1280.42	1451.14
LIMLP_RS05730	LIMLP_05735	LIC11184	putative lipoprotein with Ig-like domain	IPR013783[H] Immunoglobulin-like fold	Q72T37	Function unknown	POORLY CHARACTERIZED	-	-7.99603	down	-	101	86	61	492	627	525	338.416	2.99928	7.99603	7.99603	0.24227	12.3799	3.357e-35	6.64687e-33	64.8877	89.8491	71.5274	575.028	477.872	751.328
LIMLP_RS05735	LIMLP_05740	LIC11185	hypothetical protein	-	-	Function unknown	POORLY CHARACTERIZED	-	-1.52697	NO	-	285	191	176	237	389	227	247.893	0.61067	1.52697	1.52697	0.181096	3.37209	0.00074601	0.00360687	183.099	199.549	206.374	276.995	296.479	324.86
LIMLP_RS05740	LIMLP_05745	LIC11186	flagellar hook-length control protein FliK	-	-	Replication, recombination and repair	INFORMATION STORAGE AND PROCESSING	-	-1.03439	NO	-	11917	8687	9387	10564	11795	5138	9404.72	0.0487814	1.03439	1.03439	0.229788	0.212289	0.831882	0.88646	7656.1	9075.8	11007	12346.7	8989.64	7353
LIMLP_RS05745	LIMLP_05750	LIC11187	hypothetical protein	-	-	Cell motility	CELLULAR PROCESSES AND SIGNALING	-	-1.38216	NO	-	5611	3568	3841	5617	7308	2949	4698.57	0.466929	1.38216	1.38216	0.203181	2.2981	0.0215563	0.0557755	3604.8	3727.69	4503.88	6564.91	5569.84	4220.32
LIMLP_RS05750	LIMLP_05755	LIC11188	flagellar hook protein FlgE	-	-	Cell motility	CELLULAR PROCESSES AND SIGNALING	-	-2.12084	NO	-	7876	5269	5585	13629	16061	5674	8900.62	1.08464	2.12084	2.12084	0.24559	4.41646	1.00331e-05	9.10868e-05	5059.95	5504.82	6548.86	15929	12241	8120.07
LIMLP_RS05755	LIMLP_05760	LIC11189	GAF domain-containing protein	-	-	Signal transduction mechanisms	CELLULAR PROCESSES AND SIGNALING	-	-1.42757	NO	-	1523	897	863	1209	1939	898	1183.92	0.513558	1.42757	1.42757	0.146169	3.51345	0.000442332	0.00233285	978.455	937.147	1011.94	1413.03	1477.82	1285.13
LIMLP_RS05760	LIMLP_05765	LIC11190	hypothetical protein	-	Q72T31	Function unknown	POORLY CHARACTERIZED	-	-30.5147	down	-	4	2	4	100	78	70	47.6418	4.93143	30.5147	30.5147	0.569071	8.66575	4.48534e-18	3.80613e-16	2.56981	2.08951	4.69032	116.876	59.4482	100.177
LIMLP_RS05765	LIMLP_05770	LIC11191	XRE family transcriptional regulator	-	-	Transcription	INFORMATION STORAGE AND PROCESSING	-5.5098	-2.16414	NO	-	36	25	27	42	83	42	42.2267	1.11379	2.16414	2.16414	0.323115	3.44705	0.000566747	0.00287016	23.1283	26.1189	31.6597	49.0878	63.259	60.1063
LIMLP_RS05770	LIMLP_05775	-	IS982 family transposase	-	-	Replication, recombination and repair	INFORMATION STORAGE AND PROCESSING	-	1.1146	NO	-	411	208	187	172	277	153	221.955	-0.156531	0.89718	-1.1146	0.189422	-0.826362	0.408599	0.543411	264.048	217.309	219.273	201.026	211.117	218.959
LIMLP_RS05775	LIMLP_05780	LIC11192	ribbon-helix-helix domain-containing protein	-	-	Transcription	INFORMATION STORAGE AND PROCESSING	-	1.04552	NO	up-A	409	488	368	293	472	313	392.372	-0.0642233	0.95646	-1.04552	0.259455	-0.247532	0.804497	0.86683	262.763	509.841	431.51	342.446	359.738	447.935
LIMLP_RS05780	LIMLP_05785	LIC11193	type II toxin-antitoxin system PemK/MazF family toxin	-	-	Signal transduction mechanisms	CELLULAR PROCESSES AND SIGNALING	-	1.69818	NO	-	793	458	306	201	429	160	356.272	-0.763991	0.588865	-1.69818	0.225941	-3.38137	0.000721258	0.0035117	509.465	478.499	358.81	234.92	326.965	228.976
LIMLP_RS05785	LIMLP_05790	LIC11194	aldolase	-	-	Carbohydrate transport and metabolism	METABOLISM	-	-1.90419	NO	-	3183	2863	2493	6170	5625	2553	3851.88	0.929174	1.90419	1.90419	0.269607	3.44641	0.000568095	0.00287016	2044.93	2991.14	2923.24	7211.23	4287.13	3653.6
LIMLP_RS05790	LIMLP_05795	LIC11195	ornithine carbamoyltransferase	-	-	Amino acid transport and metabolism	METABOLISM	-	-1.77107	NO	-	2378	1359	1203	2244	2968	1985	2013.95	0.824622	1.77107	1.77107	0.156244	5.27779	1.30751e-07	1.93474e-06	1527.75	1419.82	1410.61	2622.69	2262.08	2840.74
LIMLP_RS05800	LIMLP_05805	LIC11196	hypothetical protein	-	-	Function unknown	POORLY CHARACTERIZED	-	-1.29206	NO	-	1373	616	513	872	985	689	813.85	0.369676	1.29206	1.29206	0.214349	1.72464	0.0845915	0.165412	882.087	643.57	601.534	1019.16	750.724	986.029
LIMLP_RS05805	LIMLP_05810	LIC11197	pyridoxamine 5'-phosphate oxidase family protein	-	-	General function prediction only	POORLY CHARACTERIZED	-	-1.54688	NO	down-B	1429	1195	1071	1841	1700	1290	1452.64	0.629361	1.54688	1.54688	0.229215	2.74573	0.00603767	0.0199878	918.064	1248.48	1255.83	2151.68	1295.67	1846.12
LIMLP_RS05810	LIMLP_05815	LIC11198	GAF domain-containing protein	-	-	Signal transduction mechanisms	CELLULAR PROCESSES AND SIGNALING	-	-1.2562	NO	-	4414	3353	2854	3794	4278	3126	3642.3	0.329068	1.2562	1.2562	0.186406	1.76533	0.0775083	0.153686	2835.78	3503.07	3346.54	4434.26	3260.51	4473.62
LIMLP_RS05820	LIMLP_05825	LIC11199	alpha/beta hydrolase	-	-	Signal transduction mechanisms	CELLULAR PROCESSES AND SIGNALING	-	1.33901	NO	-	939	623	612	401	652	353	573.757	-0.421172	0.746818	-1.33901	0.159659	-2.63794	0.00834116	0.0257671	603.263	650.884	717.619	468.671	496.926	505.179
LIMLP_RS05825	LIMLP_05830	LIC11200	PAS domain S-box protein	IPR000014[D] PAS domain IPR003594[D] Histidine kinase/HSP90-like ATPase IPR003661[D] Signal transduction histidine kinase, dimerisation/phosphoacceptor domain IPR005467[D] Histidine kinase domain IPR013655[D] PAS fold-3 IPR013656[D] PAS fold-4	Q72T21	Signal transduction mechanisms	CELLULAR PROCESSES AND SIGNALING	-	3.03871	up	-	2549	1819	1542	460	837	406	1183.79	-1.60346	0.329088	-3.03871	0.157906	-10.1545	3.16441e-24	3.75932e-22	1637.61	1900.41	1808.12	537.628	637.925	581.027
LIMLP_RS05830	LIMLP_05835	LIC11201	response regulator	-	-	Signal transduction mechanisms	CELLULAR PROCESSES AND SIGNALING	-	2.68296	NO	-	497	274	206	99	165	50	193.355	-1.42383	0.372722	-2.68296	0.249748	-5.70105	1.19069e-08	2.22012e-07	319.299	286.263	241.552	115.707	125.756	71.5551
LIMLP_RS05835	LIMLP_05840	LIC11202	hybrid sensor HK/RR	IPR003594[D] Histidine kinase/HSP90-like ATPase IPR003661[D] Signal transduction histidine kinase, dimerisation/phosphoacceptor domain IPR004358[D] Signal transduction histidine kinase-related protein, C-terminal IPR005467[D] Histidine kinase domain IPR011006[H] CheY-like superfamily	Q72T19	Signal transduction mechanisms	CELLULAR PROCESSES AND SIGNALING	-	3.14125	up	-	1041	758	552	218	303	128	462.814	-1.65134	0.318345	-3.14125	0.19436	-8.49628	1.95766e-17	1.45356e-15	668.793	791.926	647.264	254.789	230.934	183.181
LIMLP_RS05840	LIMLP_05845	LIC11203	EAL domain-containing protein	-	-	Signal transduction mechanisms	CELLULAR PROCESSES AND SIGNALING	-	2.40708	NO	-	952	525	429	203	367	119	391.737	-1.26729	0.41544	-2.40708	0.218695	-5.79478	6.84122e-09	1.35456e-07	611.615	548.497	503.037	237.258	279.712	170.301
LIMLP_RS05850	LIMLP_05855	LIC11205	hypothetical protein	-	-	Function unknown	POORLY CHARACTERIZED	-	-1.1714	NO	-	315	284	241	264	357	233	282.627	0.228232	1.1714	1.1714	0.214204	1.06549	0.286656	0.420577	202.372	296.711	282.592	308.552	272.09	333.447
LIMLP_RS05855	LIMLP_05860	LIC11206	hypothetical protein	-	-	General function prediction only	POORLY CHARACTERIZED	-	1.17789	NO	down-B	587	584	537	385	488	385	498.302	-0.236209	0.848973	-1.17789	0.247681	-0.953682	0.340245	0.476663	377.12	610.138	629.676	449.971	371.933	550.974
LIMLP_RS05860	LIMLP_05865	LIC11207	DUF1565 domain-containing protein	-	-	Function unknown	POORLY CHARACTERIZED	-	-1.72596	NO	down-B	873	787	698	1234	1264	973	999.937	0.787401	1.72596	1.72596	0.229161	3.43601	0.000590342	0.00297172	560.861	822.224	818.461	1442.25	963.366	1392.46
LIMLP_RS05865	LIMLP_05870	-	hypothetical protein	-	-	Function unknown	POORLY CHARACTERIZED	-	5.87396	NO	-	2	1	1	0	0	0	0.583707	-2.55433	0.170243	-5.87396	2.35263	-1.08574	0.277595	0.410433	1.2849	1.04476	1.17258	0	0	0
LIMLP_RS05870	LIMLP_05875	-	IS982 family transposase	-	-	Replication, recombination and repair	INFORMATION STORAGE AND PROCESSING	-	1.1312	NO	-	405	186	172	167	260	132	206.408	-0.177852	0.884018	-1.1312	0.203627	-0.87342	0.382434	0.517818	260.193	194.325	201.684	195.182	198.161	188.905
LIMLP_RS05880	LIMLP_05885	LIC11209	PaaI family thioesterase	-	-	Secondary metabolites biosynthesis, transport and catabolism	METABOLISM	-	1.06231	NO	up-A	22913	19812	14846	15500	20067	11402	17092.5	-0.0872032	0.941346	-1.06231	0.177973	-0.489979	0.624148	0.730425	14720.5	20698.7	17408.1	18115.7	15294.2	16317.4
LIMLP_RS05885	LIMLP_05890	LIC11210	hypothetical protein	-	-	Function unknown	POORLY CHARACTERIZED	-	-1.62727	NO	-	1097	887	717	1485	1624	731	1081.95	0.702451	1.62727	1.62727	0.224	3.13595	0.00171301	0.00709271	704.77	926.699	840.74	1735.6	1237.74	1046.14
LIMLP_RS05895	LIMLP_05905	-	hypothetical protein	-	-	Function unknown	POORLY CHARACTERIZED	-	1.59055	NO	-	17	18	10	2	8	13	11.4154	-0.669523	0.628714	-1.59055	0.679881	-0.984765	0.324739	0.458495	10.9217	18.8056	11.7258	2.33751	6.09725	18.6043
LIMLP_RS05900	LIMLP_05910	LIC11211	hypothetical protein	-	-	Function unknown	POORLY CHARACTERIZED	-	1.03991	NO	-	533	318	232	197	388	271	310.081	-0.0564623	0.961619	-1.03991	0.230774	-0.244665	0.806716	0.868546	342.427	332.233	272.039	230.245	295.717	387.829
LIMLP_RS05905	LIMLP_05915	LIC11212	YceI family protein	-	-	General function prediction only	POORLY CHARACTERIZED	-	2.03214	NO	-	77	77	71	26	60	18	52.5075	-1.023	0.492093	-2.03214	0.350803	-2.91616	0.00354364	0.0129477	49.4688	80.4463	83.2532	30.3877	45.7294	25.7598
LIMLP_RS05910	LIMLP_05920	LIC11213	hypothetical protein	-	-	Function unknown	POORLY CHARACTERIZED	-	-1.08365	NO	-	35	45	38	52	53	14	39.2105	0.115894	1.08365	1.08365	0.440009	0.263389	0.79225	0.85965	22.4858	47.0141	44.5581	60.7753	40.3943	20.0354
LIMLP_RS05915	LIMLP_05925	LIC11214	hypothetical protein	-	-	Function unknown	POORLY CHARACTERIZED	-	-2.30433	NO	-	0	0	0	1	0	0	0.194793	1.20434	2.30433	2.30433	4.07898	0.295256	0.767798	0.841018	0	0	0	1.16876	0	0
LIMLP_RS05920	LIMLP_05930	LIC11215	hypothetical protein		Q72T07	Function unknown	POORLY CHARACTERIZED	-	3.99296	up	-	10	37	27	8	4	5	16.0491	-1.99746	0.250441	-3.99296	0.710437	-2.81159	0.0049297	0.0170957	6.42452	38.656	31.6597	9.35005	3.04863	7.15551
LIMLP_RS05925	LIMLP_05935	LIC11216	chemotaxis protein	-	-	Cell motility	CELLULAR PROCESSES AND SIGNALING	-	1.43781	NO	-	1651	1487	1123	794	1025	717	1111.06	-0.523869	0.695504	-1.43781	0.200792	-2.60901	0.00908042	0.0277443	1060.69	1553.55	1316.81	927.993	781.211	1026.1
LIMLP_RS05935	LIMLP_05945	LIC11217	hypothetical protein	-	-	Function unknown	POORLY CHARACTERIZED	-	-1.47187	NO	-	247	177	151	215	248	230	215.02	0.55765	1.47187	1.47187	0.241421	2.30987	0.0208955	0.0543374	158.686	184.922	177.06	251.283	189.015	329.153
LIMLP_RS05945	LIMLP_05955	LIC11219	peroxiredoxin	-	-	Posttranslational modification, protein turnover, chaperones	CELLULAR PROCESSES AND SIGNALING	-	-3.03054	NO	-	19397	80841	23273	127931	107749	101167	83438.7	1.59957	3.03054	3.03054	0.80455	1.98816	0.0467938	0.103165	12461.6	84459.2	27289.5	149520	82121.6	144780
LIMLP_RS05950	LIMLP_05960	LIC11220	Fe-S cluster assembly protein SufB	-	-	Posttranslational modification, protein turnover, chaperones	CELLULAR PROCESSES AND SIGNALING	-	-1.72496	NO	-	14361	17151	8726	19211	21480	17923	16975.1	0.786566	1.72496	1.72496	0.273347	2.87753	0.00400801	0.0143543	9226.26	17918.6	10231.9	22453	16371.1	25649.6
LIMLP_RS05955	LIMLP_05965	LIC11221	PAS domain S-box protein	-	-	Signal transduction mechanisms	CELLULAR PROCESSES AND SIGNALING	-	-1.29908	NO	-	2354	1460	1462	1475	2448	1807	1821.28	0.377492	1.29908	1.29908	0.19607	1.92529	0.0541928	0.115378	1512.33	1525.35	1714.31	1723.92	1865.76	2586
LIMLP_RS05960	LIMLP_05970	LIC11222	tetratricopeptide repeat protein	-	-	General function prediction only	POORLY CHARACTERIZED	-	1.23019	NO	-	252	138	117	97	167	84	134.021	-0.298877	0.812885	-1.23019	0.209173	-1.42885	0.153048	0.263837	161.898	144.176	137.192	113.369	127.28	120.213
LIMLP_RS05965	LIMLP_05975	LIC11223	DUF2079 domain-containing protein	-	-	Function unknown	POORLY CHARACTERIZED	-	1.17363	NO	-	253	146	165	108	184	117	157.075	-0.230977	0.852057	-1.17363	0.217158	-1.06364	0.287493	0.421359	162.54	152.535	193.476	126.226	140.237	167.439
LIMLP_RS05970	LIMLP_05980	LIC11224	hypothetical protein	IPR012430[F] Transmembrane protein 43	Q72SZ8	General function prediction only	POORLY CHARACTERIZED	-	-3.24923	down	-	272	300	212	889	947	437	520.49	1.7001	3.24923	3.24923	0.267469	6.35625	2.06738e-10	5.11675e-09	174.747	313.427	248.587	1039.02	721.763	625.391
LIMLP_RS05975	LIMLP_05985	LIC11226	DUF1761 domain-containing protein	-	-	Function unknown	POORLY CHARACTERIZED	-	-1.03072	NO	-	146	152	183	141	242	89	157.298	0.0436593	1.03072	1.03072	0.307387	0.142034	0.887053	0.924403	93.798	158.803	214.582	164.795	184.442	127.368
LIMLP_RS05985	LIMLP_05995	LIC11228	hypothetical protein	-	-	Function unknown	POORLY CHARACTERIZED	3.11666	1.96253	NO	-	225	110	116	49	100	47	99.3735	-0.972717	0.509545	-1.96253	0.244886	-3.97212	7.12369e-05	0.000493671	144.552	114.923	136.019	57.2691	76.2157	67.2618
LIMLP_RS05990	LIMLP_06000	LIC11229	magnesium and cobalt transport protein CorA	-	-	Inorganic ion transport and metabolism	METABOLISM	-	1.64331	NO	-	1503	857	795	417	902	364	748.154	-0.716607	0.608527	-1.64331	0.185616	-3.86069	0.000113068	0.000733445	965.606	895.357	932.201	487.372	687.465	520.921
LIMLP_RS05995	LIMLP_06005	LIC11230	hypothetical protein	-	-	Function unknown	POORLY CHARACTERIZED	-	1.19768	NO	-	1364	828	752	545	917	599	802.707	-0.260248	0.834945	-1.19768	0.171307	-1.51919	0.128715	0.231286	876.305	865.059	881.78	636.972	698.898	857.23
LIMLP_RS06000	LIMLP_06010	LIC11231	TetR/AcrR family transcriptional regulator	-	-	Transcription	INFORMATION STORAGE AND PROCESSING	-3.54307	-1.21569	NO	-	2757	1291	1605	1912	2923	1129	1846.7	0.281774	1.21569	1.21569	0.205048	1.37419	0.169383	0.285487	1771.24	1348.78	1881.99	2234.66	2227.78	1615.71
LIMLP_RS06005	LIMLP_06015	LIC11232	aldolase	-	-	Carbohydrate transport and metabolism	METABOLISM	-	-1.59521	NO	-	5707	3924	4113	7484	8130	3588	5444.5	0.673749	1.59521	1.59521	0.224644	2.99918	0.00270708	0.0103742	3666.48	4099.63	4822.82	8746.97	6196.34	5134.79
LIMLP_RS06010	LIMLP_06020	LIC11233	signal peptidase I	-	-	Intracellular trafficking, secretion, and vesicular transport	CELLULAR PROCESSES AND SIGNALING	-	-1.49035	NO	-	2957	1764	1667	2670	3476	1902	2364.86	0.575649	1.49035	1.49035	0.145369	3.95992	7.49757e-05	0.000516141	1899.73	1842.95	1954.69	3120.58	2649.26	2721.96
LIMLP_RS06015	LIMLP_06025	LIC11234	AtpZ/AtpI family protein	-	-	General function prediction only	POORLY CHARACTERIZED	-	-1.08766	NO	-	1206	735	707	711	1083	646	825.434	0.121232	1.08766	1.08766	0.148708	0.815231	0.41494	0.550364	774.798	767.896	829.014	830.986	825.416	924.492
LIMLP_RS06025	LIMLP_06035	LIC11235	hypothetical protein	-	-	Function unknown	POORLY CHARACTERIZED	-	-1.04423	NO	-	520	249	234	261	437	188	295.96	0.0624331	1.04423	1.04423	0.194126	0.321611	0.747747	0.82383	334.075	260.144	274.384	305.045	333.063	269.047
LIMLP_RS06030	LIMLP_06040	LIC11236	hypothetical protein	-	-	Function unknown	POORLY CHARACTERIZED	-	1.40582	NO	-	493	212	260	123	342	135	240.117	-0.491411	0.711329	-1.40582	0.261209	-1.88129	0.0599323	0.125466	316.729	221.488	304.871	143.757	260.658	193.199
LIMLP_RS06035	LIMLP_06045	LIC11237	ATP synthase F0 subunit A	-	-	Energy production and conversion	METABOLISM	-	1.22361	NO	-	19160	12442	12639	8865	15560	7386	12153.1	-0.291142	0.817255	-1.22361	0.151298	-1.9243	0.0543176	0.115526	12309.4	12998.9	14820.2	10361	11859.2	10570.1
LIMLP_RS06040	LIMLP_06050	LIC11238	F0F1 ATP synthase subunit C	-	-	Energy production and conversion	METABOLISM	-	-1.42383	NO	-	10323	9150	8838	14337	13204	7677	10726.9	0.509772	1.42383	1.42383	0.246758	2.06588	0.0388399	0.0889787	6632.04	9559.53	10363.3	16756.5	10063.5	10986.6
LIMLP_RS06045	LIMLP_06055	LIC11239	ATP synthase subunit B	-	-	Energy production and conversion	METABOLISM	-	-1.18046	NO	-	14870	16515	15526	19096	19190	11312	16357.7	0.239353	1.18046	1.18046	0.265529	0.90142	0.367365	0.504626	9553.27	17254.2	18205.5	22318.6	14625.8	16188.6
LIMLP_RS06050	LIMLP_06060	LIC11240	ATP synthase subunit delta	-	-	Energy production and conversion	METABOLISM	-	-1.1481	NO	-	5957	5743	5466	6207	7922	3734	5812.08	0.199246	1.1481	1.1481	0.227648	0.875239	0.381444	0.517132	3827.09	6000.04	6409.32	7254.47	6037.81	5343.73
LIMLP_RS06055	LIMLP_06065	LIC11241	ATP synthase subunit alpha	-	-	Energy production and conversion	METABOLISM	-	-1.24661	NO	-	20102	19784	22939	26709	32057	13796	22645.7	0.318013	1.24661	1.24661	0.273002	1.16488	0.244069	0.37342	12914.6	20669.5	26897.8	31216.3	24432.5	19743.5
LIMLP_RS06060	LIMLP_06070	LIC11242	ATP synthase subunit gamma	-	-	Energy production and conversion	METABOLISM	-	-1.20081	NO	-	9396	7415	8618	8387	13535	5982	8761.28	0.264008	1.20081	1.20081	0.211869	1.24609	0.212731	0.338254	6036.48	7746.87	10105.3	9802.36	10315.8	8560.85
LIMLP_RS06065	LIMLP_06075	LIC11243	F0F1 ATP synthase subunit beta	-	-	Energy production and conversion	METABOLISM	-	-1.43726	NO	-	15192	14069	13898	18484	27491	11189	16553.9	0.523318	1.43726	1.43726	0.225802	2.31759	0.0204714	0.0535009	9760.14	14698.7	16296.5	21603.3	20952.5	16012.6
LIMLP_RS06070	LIMLP_06080	LIC11244	ATP synthase epsilon chain	-	-	Energy production and conversion	METABOLISM	-	-1.12241	NO	-	3031	2568	2521	2263	4605	1644	2682.27	0.166596	1.12241	1.12241	0.222804	0.747724	0.454626	0.587609	1947.27	2682.94	2956.08	2644.9	3509.73	2352.73
LIMLP_RS06075	LIMLP_06085	LIC11245	SLBB domain protein	-	-	Replication, recombination and repair	INFORMATION STORAGE AND PROCESSING	-	1.32907	NO	-	1293	460	425	349	823	227	528.273	-0.410416	0.752406	-1.32907	0.293039	-1.40055	0.161348	0.274032	830.691	480.588	498.347	407.896	627.255	324.86
LIMLP_RS06080	LIMLP_06090	LIC11246	hypothetical protein	-	-	Cell motility	CELLULAR PROCESSES AND SIGNALING	-	-1.06371	NO	-	13397	7876	8428	8705	10516	7151	9190.1	0.0890996	1.06371	1.06371	0.169274	0.526362	0.598637	0.709672	8606.93	8228.51	9882.51	10174	8014.84	10233.8
LIMLP_RS06085	LIMLP_06095	LIC11247	hypothetical protein	-	-	Signal transduction mechanisms	CELLULAR PROCESSES AND SIGNALING	-	1.06298	NO	-	4435	2348	2593	2313	3373	1799	2698.58	-0.0881131	0.940752	-1.06298	0.151141	-0.582984	0.559904	0.676949	2849.28	2453.09	3040.5	2703.33	2570.76	2574.55
LIMLP_RS06090	LIMLP_06100	LIC11248	MBOAT family protein	-	-	Cell wall/membrane/envelope biogenesis	CELLULAR PROCESSES AND SIGNALING	-	-1.0933	NO	-	375	264	265	250	429	196	287.853	0.128694	1.0933	1.0933	0.188602	0.68236	0.495011	0.623019	240.92	275.816	310.734	292.189	326.965	280.496
LIMLP_RS06095	LIMLP_06105	LIC11249	hypothetical protein	-	-	Function unknown	POORLY CHARACTERIZED	-	-1.16297	NO	-	530	348	318	379	536	279	387.951	0.217819	1.16297	1.16297	0.161904	1.34536	0.178509	0.296777	340.5	363.575	372.881	442.959	408.516	399.277
LIMLP_RS06100	LIMLP_06110	LIC11250	hypothetical protein	-	-	Function unknown	POORLY CHARACTERIZED	-	-1.49604	NO	-	230	104	87	114	280	134	149.474	0.581147	1.49604	1.49604	0.260659	2.22953	0.0257788	0.0645325	147.764	108.655	102.014	133.238	213.404	191.768
LIMLP_RS06105	LIMLP_06115	LIC11252	hypothetical protein	-	-	General function prediction only	POORLY CHARACTERIZED	-	1.00838	NO	-	121	85	80	75	105	63	86.365	-0.0120343	0.991693	-1.00838	0.238259	-0.0505096	0.959716	0.972725	77.7367	88.8043	93.8064	87.6567	80.0265	90.1594
LIMLP_RS06115	LIMLP_06125	LIC11253	hypothetical protein	-	-	Function unknown	POORLY CHARACTERIZED	-	1.61522	NO	-	24	12	10	5	16	4	10.5741	-0.691727	0.619112	-1.61522	0.59304	-1.16641	0.243449	0.372702	15.4189	12.5371	11.7258	5.84378	12.1945	5.72441
LIMLP_RS06120	LIMLP_06130	LIC11254	hypothetical protein	-	-	Function unknown	POORLY CHARACTERIZED	-	1.37712	NO	-	455	317	270	180	300	170	270.402	-0.461649	0.726156	-1.37712	0.177279	-2.60408	0.00921213	0.028053	292.316	331.188	316.597	210.376	228.647	243.287
LIMLP_RS06130	LIMLP_06140	-	hypothetical protein	-	-	Function unknown	POORLY CHARACTERIZED	-	2.02135	NO	up-B	42	18	26	13	19	5	18.851	-1.01532	0.494718	-2.02135	0.472403	-2.14927	0.0316128	0.0756306	26.983	18.8056	30.4871	15.1938	14.481	7.15551
LIMLP_RS06140	LIMLP_06150	LIC11257	Ppx/GppA family phosphatase	-	-	Nucleotide transport and metabolism	METABOLISM	-	-1.51836	NO	-	865	493	439	745	1117	478	665.278	0.602512	1.51836	1.51836	0.169511	3.5544	0.000378842	0.00204575	555.721	515.065	514.763	870.724	851.329	684.067
LIMLP_RS06145	LIMLP_06155	LIC11258	rod shape-determining protein	-	-	Cell cycle control, cell division, chromosome partitioning	CELLULAR PROCESSES AND SIGNALING	-	-1.46061	NO	-	11006	5202	4432	8590	10972	5212	7260.57	0.546576	1.46061	1.46061	0.192548	2.83865	0.0045305	0.0159481	7070.83	5434.83	5196.88	10039.6	8362.38	7458.9
LIMLP_RS06150	LIMLP_06160	LIC11259	rod shape-determining protein MreC	-	-	Cell wall/membrane/envelope biogenesis	CELLULAR PROCESSES AND SIGNALING	-	-1.57485	NO	-	2247	1130	949	1888	2774	1094	1603.9	0.655212	1.57485	1.57485	0.196693	3.33115	0.000864894	0.00407274	1443.59	1180.58	1112.78	2206.61	2114.22	1565.63
LIMLP_RS06155	LIMLP_06165	LIC11260	rod shape-determining protein MreD	-	-	Cell wall/membrane/envelope biogenesis	CELLULAR PROCESSES AND SIGNALING	-	-2.00016	NO	-	640	432	337	839	1178	443	628.342	1.00011	2.00016	2.00016	0.205141	4.87525	1.08672e-06	1.30218e-05	411.169	451.335	395.16	980.587	897.821	633.978
LIMLP_RS06160	LIMLP_06170	LIC11261	penicillin-binding protein 2	-	-	Cell wall/membrane/envelope biogenesis	CELLULAR PROCESSES AND SIGNALING	-	-1.91713	NO	-	3181	1733	1521	3669	4629	2092	2741.29	0.938949	1.91713	1.91713	0.18189	5.16217	2.44097e-07	3.31685e-06	2043.64	1810.56	1783.49	4288.17	3528.02	2993.86
LIMLP_RS06165	LIMLP_06175	LIC11262	rod shape-determining protein RodA	-	-	Cell cycle control, cell division, chromosome partitioning	CELLULAR PROCESSES AND SIGNALING	-	-1.7721	NO	-	1947	1196	1063	2171	3067	1231	1730.57	0.825464	1.7721	1.7721	0.18056	4.57169	4.83813e-06	4.82421e-05	1250.85	1249.53	1246.45	2537.37	2337.54	1761.69
LIMLP_RS06170	LIMLP_06180	LIC11263	hypothetical protein	-	-	Function unknown	POORLY CHARACTERIZED	-	-1.0738	NO	-	2191	1202	1067	966	1956	1108	1353.34	0.102727	1.0738	1.0738	0.181946	0.564599	0.572347	0.686486	1407.61	1255.8	1251.14	1129.02	1490.78	1585.66
LIMLP_RS06175	LIMLP_06185	LIC11264	hypothetical protein	-	-	Function unknown	POORLY CHARACTERIZED	-	1.00062	NO	-	784	442	453	397	663	368	498.766	-0.000895257	0.99938	-1.00062	0.161042	-0.00555914	0.995564	0.997965	503.683	461.783	531.179	463.996	505.31	526.645
LIMLP_RS06180	LIMLP_06190	LIC11265	DUF1858 domain-containing protein	-	-	Function unknown	POORLY CHARACTERIZED	-	-1.00054	NO	-	8949	6757	6011	5693	7244	5377	6621.16	0.000777606	1.00054	1.00054	0.183294	0.00424239	0.996615	0.998217	5749.31	7059.42	7048.38	6653.73	5521.06	7695.03
LIMLP_RS06185	LIMLP_06195	LIC11266	6-carboxytetrahydropterin synthase	-	-	Coenzyme transport and metabolism	METABOLISM	-	1.15429	NO	-	1508	800	829	676	1193	491	863.116	-0.207004	0.866334	-1.15429	0.172124	-1.20265	0.229112	0.356397	968.818	835.806	972.069	790.079	909.253	702.671
LIMLP_RS06190	LIMLP_06200	LIC11267	sulfate ABC transporter substrate-binding protein	-	-	Inorganic ion transport and metabolism	METABOLISM	-	1.75189	NO	-	1001	846	670	418	470	332	605.745	-0.808915	0.570811	-1.75189	0.204657	-3.95254	7.73273e-05	0.000529698	643.095	883.864	785.629	488.54	358.214	475.126
LIMLP_RS06195	LIMLP_06205	LIC11268	hypothetical protein	-	-	Function unknown	POORLY CHARACTERIZED	-	2.07038	NO	-	1977	1212	1146	484	877	446	958.752	-1.0499	0.483003	-2.07038	0.151798	-6.9164	4.63279e-12	1.60526e-10	1270.13	1266.25	1343.78	565.678	668.412	638.271
LIMLP_RS06205	LIMLP_06215	-	hypothetical protein	-	-	Function unknown	POORLY CHARACTERIZED	-	-1.0096	NO	up-B	56	32	32	30	41	30	36.0294	0.0137853	1.0096	1.0096	0.330278	0.0417384	0.966707	0.976809	35.9773	33.4322	37.5226	35.0627	31.2484	42.9331
LIMLP_RS06210	LIMLP_06220	LIC11270	hypothetical protein	-	-	Function unknown	POORLY CHARACTERIZED	-	-1.37789	NO	-	3364	2241	2104	3285	4036	1876	2761.63	0.462464	1.37789	1.37789	0.180932	2.55601	0.010588	0.031424	2161.21	2341.3	2467.11	3839.37	3076.07	2684.75
LIMLP_RS06215	LIMLP_06225	LIC11271	hypothetical protein	-	-	Function unknown	POORLY CHARACTERIZED	-	-1.26218	NO	-	3800	1809	1639	2488	3287	1736	2358.44	0.335917	1.26218	1.26218	0.17263	1.94588	0.051669	0.111547	2441.32	1889.97	1921.86	2907.87	2505.21	2484.39
LIMLP_RS06220	LIMLP_06230	LIC11272	tRNA pseudouridine(38-40) synthase TruA	-	-	Translation, ribosomal structure and biogenesis	INFORMATION STORAGE AND PROCESSING	-	1.44431	NO	-	7958	4240	3835	2347	4723	2360	3959.9	-0.530382	0.692371	-1.44431	0.16782	-3.16042	0.00157544	0.00668018	5112.64	4429.77	4496.85	2743.07	3599.67	3377.4
LIMLP_RS06225	LIMLP_06235	LIC11273	DUF2225 domain-containing protein	-	-	Function unknown	POORLY CHARACTERIZED	-	1.34381	NO	-	11258	7889	6396	5316	7144	3800	6678.46	-0.426324	0.744155	-1.34381	0.145542	-2.92923	0.00339807	0.0125259	7232.73	8242.09	7499.82	6213.11	5444.85	5438.19
LIMLP_RS06230	LIMLP_06240	LIC11274	hypothetical protein	-	-	Function unknown	POORLY CHARACTERIZED	-	1.18122	NO	-	24359	14272	13220	11888	17564	8184	14175.8	-0.240277	0.846583	-1.18122	0.141371	-1.69962	0.0892024	0.172353	15649.5	14910.8	15501.5	13894.2	13386.5	11712.1
LIMLP_RS06235	LIMLP_06245	LIC11276	1-acyl-sn-glycerol-3-phosphate acyltransferase	-	-	Lipid transport and metabolism	METABOLISM	-	1.56436	NO	-	5045	3429	2776	2134	3112	1099	2752.91	-0.645574	0.639238	-1.56436	0.203749	-3.16847	0.00153242	0.00652848	3241.17	3582.47	3255.08	2494.13	2371.83	1572.78
LIMLP_RS06240	LIMLP_06250	LIC11277	acetyl-CoA carboxylase biotin carboxylase subunit	-	-	Lipid transport and metabolism	METABOLISM	-	1.41525	NO	-	5106	3685	2893	2355	3592	1356	2992.2	-0.501053	0.706591	-1.41525	0.188325	-2.66058	0.00780067	0.024296	3280.36	3849.93	3392.28	2752.42	2737.67	1940.57
LIMLP_RS06245	LIMLP_06255	LIC11278	acetyl-CoA carboxylase biotin carboxyl carrier protein subunit	-	-	Lipid transport and metabolism	METABOLISM	-	1.08304	NO	-	1937	1455	1246	1239	1823	740	1353.68	-0.115092	0.923323	-1.08304	0.184516	-0.623753	0.53279	0.65412	1244.43	1520.12	1461.04	1448.09	1389.41	1059.02
LIMLP_RS06250	LIMLP_06260	LIC11280	peptide chain release factor 3	-	-	Translation, ribosomal structure and biogenesis	INFORMATION STORAGE AND PROCESSING	-	-1.21381	NO	-	5795	3398	2902	3843	4771	3380	3940.14	0.279539	1.21381	1.21381	0.164822	1.69601	0.0898849	0.173441	3723.01	3550.08	3402.83	4491.53	3636.25	4837.12
LIMLP_RS06255	LIMLP_06265	LIC11281	hypothetical protein	-	-	Function unknown	POORLY CHARACTERIZED	-	-1.0834	NO	-	64	31	48	32	65	37	44.9466	0.115572	1.0834	1.0834	0.331375	0.348766	0.727265	0.80963	41.1169	32.3875	56.2839	37.4002	49.5402	52.9508
LIMLP_RS06265	LIMLP_06275	-	transposase	-	-	Replication, recombination and repair	INFORMATION STORAGE AND PROCESSING	-	1.06941	NO	-	339	221	180	162	237	175	213.36	-0.0968119	0.935097	-1.06941	0.205104	-0.472014	0.636917	0.740369	217.791	230.891	211.064	189.339	180.631	250.443
LIMLP_RS06270	LIMLP_06280	LIC11346	IS3 family transposase	-	-	Replication, recombination and repair	INFORMATION STORAGE AND PROCESSING	-	1.10908	NO	-	465	289	231	190	334	218	276.691	-0.14937	0.901644	-1.10908	0.196474	-0.760252	0.447104	0.58023	298.74	301.935	270.866	222.064	254.56	311.98
LIMLP_RS06280	LIMLP_06290	LIC11283	transcriptional regulator	-	-	Transcription	INFORMATION STORAGE AND PROCESSING	-	1.06811	NO	-	3480	2304	2010	1322	2999	1903	2258.99	-0.0950663	0.936229	-1.06811	0.21789	-0.436305	0.662615	0.75922	2235.73	2407.12	2356.89	1545.1	2285.71	2723.39
LIMLP_RS06285	LIMLP_06295	LIC11284	antibiotic biosynthesis monooxygenase	-	-	General function prediction only	POORLY CHARACTERIZED	-	-1.12043	NO	-	805	582	544	622	719	490	623.217	0.164054	1.12043	1.12043	0.18716	0.876544	0.380735	0.516676	517.174	608.049	637.884	726.967	547.991	701.24
LIMLP_RS06290	LIMLP_06300	LIC11285	nitronate monooxygenase	-	-	Lipid transport and metabolism	METABOLISM	-	-1.17813	NO	-	430	251	256	330	415	199	304.241	0.236496	1.17813	1.17813	0.191504	1.23494	0.216853	0.343364	276.254	262.234	300.181	385.69	316.295	284.789
LIMLP_RS06295	LIMLP_06305	LIC11286	hypothetical protein	-	-	Function unknown	POORLY CHARACTERIZED	-	-1.06405	NO	-	137	84	84	66	146	71	94.0489	0.0895597	1.06405	1.06405	0.24632	0.363591	0.716163	0.799638	88.016	87.7596	98.4968	77.1379	111.275	101.608
LIMLP_RS06300	LIMLP_06310	LIC11287	amidohydrolase	-	-	General function prediction only	POORLY CHARACTERIZED	-	1.43716	NO	-	313	176	156	93	198	94	160.335	-0.523221	0.695817	-1.43716	0.213535	-2.45028	0.0142745	0.0402395	201.088	183.877	182.923	108.694	150.907	134.524
LIMLP_RS06305	LIMLP_06315	LIC11288	hypothetical protein	-	-	Function unknown	POORLY CHARACTERIZED	-	1.05146	NO	-	1296	1060	859	775	1264	650	957.779	-0.0723885	0.951062	-1.05146	0.169324	-0.427515	0.669004	0.763085	832.618	1107.44	1007.25	905.786	963.366	930.216
LIMLP_RS06310	LIMLP_06320	-	hypothetical protein	-	-	Function unknown	POORLY CHARACTERIZED	4.3289	2.67883	NO	-	578	455	428	142	243	104	308.095	-1.4216	0.373297	-2.67883	0.204733	-6.94369	3.8199e-12	1.35753e-10	371.337	475.364	501.864	165.963	185.204	148.835
LIMLP_RS06315	LIMLP_06325	LIC11289	hypothetical protein	-	-	Function unknown	POORLY CHARACTERIZED	3.05463	2.02399	NO	-	1219	968	881	381	660	311	703.485	-1.0172	0.494073	-2.02399	0.180951	-5.62144	1.89374e-08	3.40873e-07	783.149	1011.32	1033.04	445.296	503.024	445.073
LIMLP_RS06320	LIMLP_06330	LIC11290	DUF445 family protein	-	-	Function unknown	POORLY CHARACTERIZED	-	1.79634	NO	-	633	360	299	183	306	127	293.706	-0.84506	0.556688	-1.79634	0.186816	-4.52348	6.08305e-06	5.89588e-05	406.672	376.113	350.602	213.882	233.22	181.75
LIMLP_RS06325	LIMLP_06335	LIC11291	histidine kinase	-	-	Signal transduction mechanisms	CELLULAR PROCESSES AND SIGNALING	-	1.67795	NO	-	287	157	143	56	131	101	137.654	-0.7467	0.595965	-1.67795	0.281085	-2.65649	0.00789579	0.0245188	184.384	164.027	167.679	65.4504	99.8425	144.541
LIMLP_RS06330	LIMLP_06340	LIC11292	histidine kinase	IPR011495[D] Signal transduction histidine kinase, subgroup 2, dimerisation and phosphoacceptor domain IPR036890[H] Histidine kinase/HSP90-like ATPase superfamily	-	Signal transduction mechanisms	CELLULAR PROCESSES AND SIGNALING	-	3.59326	up	up-B	258	190	214	40	72	49	131.156	-1.84529	0.278299	-3.59326	0.264669	-6.97208	3.1229e-12	1.13904e-10	165.753	198.504	250.932	46.7503	54.8753	70.124
LIMLP_RS06335	LIMLP_06345	LIC11293	hypothetical protein	-	-	Function unknown	POORLY CHARACTERIZED	-	1.41625	NO	-	222	259	225	179	162	101	192.378	-0.502072	0.706092	-1.41625	0.301562	-1.6649	0.0959323	0.182975	142.624	270.592	263.831	209.207	123.469	144.541
LIMLP_RS06340	LIMLP_06350	LIC11294	(Fe-S)-binding protein	-	-	Inorganic ion transport and metabolism	METABOLISM	-	-2.24814	NO	-	5341	4648	3965	10559	11838	5390	7002.27	1.16873	2.24814	2.24814	0.224109	5.21501	1.83808e-07	2.59957e-06	3431.34	4856.03	4649.28	12340.9	9022.41	7713.64
LIMLP_RS06345	LIMLP_06355	LIC11295	hypothetical protein	-	-	General function prediction only	POORLY CHARACTERIZED	-	-1.2718	NO	-	536	320	269	340	496	345	377.206	0.34687	1.2718	1.2718	0.181898	1.90695	0.0565273	0.119431	344.354	334.322	315.424	397.377	378.03	493.73
LIMLP_RS06355	LIMLP_06365	LIC11296	glycosyltransferase	-	-	Cell wall/membrane/envelope biogenesis	CELLULAR PROCESSES AND SIGNALING	-	1.26849	NO	-	1368	740	669	429	890	519	726.485	-0.343114	0.788338	-1.26849	0.194122	-1.76752	0.0771413	0.153178	878.875	773.12	784.456	501.397	678.32	742.742
LIMLP_RS06360	LIMLP_06370	LIC11298	dehypoxanthine futalosine cyclase	-	-	Coenzyme transport and metabolism	METABOLISM	-	1.39664	NO	-	3319	1933	1386	1067	1792	1067	1652.81	-0.481964	0.716002	-1.39664	0.175346	-2.74865	0.0059841	0.019842	2132.3	2019.52	1625.2	1247.06	1365.79	1526.99
LIMLP_RS06365	LIMLP_06375	LIC11299	hypothetical protein	-	-	Function unknown	POORLY CHARACTERIZED	-	-1.51204	NO	down-B	1751	2111	1854	2805	2928	1963	2303.93	0.596492	1.51204	1.51204	0.26908	2.21678	0.026638	0.0660863	1124.93	2205.48	2173.96	3278.36	2231.6	2809.25
LIMLP_RS06370	LIMLP_06380	LIC11300	GGDEF domain-containing protein	-	-	Signal transduction mechanisms	CELLULAR PROCESSES AND SIGNALING	-	-1.01969	NO	-	4337	3781	3865	3724	4110	2798	3792.95	0.0281327	1.01969	1.01969	0.2222	0.12661	0.899249	0.933836	2786.32	3950.23	4532.02	4352.45	3132.46	4004.22
LIMLP_RS06375	LIMLP_06385	LIC11301	hypothetical protein	-	-	General function prediction only	POORLY CHARACTERIZED	-3.10372	1.26075	NO	-	3313	1286	1201	1151	1740	840	1458.96	-0.334283	0.793178	-1.26075	0.211795	-1.57833	0.11449	0.210268	2128.44	1343.56	1408.27	1345.24	1326.15	1202.13
LIMLP_RS06380	LIMLP_06390	LIC11302	HAD family hydrolase	-	-	Inorganic ion transport and metabolism	METABOLISM	-	1.01698	NO	-	3726	1657	1378	1543	2238	1497	1898.7	-0.0242943	0.983301	-1.01698	0.202257	-0.120116	0.904391	0.937266	2393.78	1731.16	1615.82	1803.39	1705.71	2142.36
LIMLP_RS06385	LIMLP_06395	LIC11303	KamA family radical SAM protein	-	-	Amino acid transport and metabolism	METABOLISM	-	1.08954	NO	-	1854	901	802	798	1477	531	981.855	-0.12372	0.917818	-1.08954	0.202821	-0.609997	0.541864	0.660918	1191.11	941.326	940.41	932.668	1125.71	759.915
LIMLP_RS06390	LIMLP_06400	LIC11304	D-alanine--D-alanine ligase	-	-	Cell wall/membrane/envelope biogenesis	CELLULAR PROCESSES AND SIGNALING	-	1.22273	NO	-	1423	782	758	554	1000	512	793.733	-0.290101	0.817845	-1.22273	0.156375	-1.85516	0.0635734	0.131642	914.21	817	888.816	647.491	762.157	732.724
LIMLP_RS06395	LIMLP_06405	LIC11305	iron-containing redox enzyme family protein	-	-	Inorganic ion transport and metabolism	METABOLISM	-	1.08455	NO	-	863	643	591	492	843	382	613.903	-0.117099	0.92204	-1.08455	0.173233	-0.675964	0.499064	0.625975	554.436	671.779	692.995	575.028	642.498	546.681
LIMLP_RS06400	LIMLP_06410	LIC11306	DUF393 domain-containing protein	-	-	Function unknown	POORLY CHARACTERIZED	-	-1.12262	NO	-	723	641	559	611	791	482	632.737	0.166869	1.12262	1.12262	0.199225	0.837589	0.402262	0.537815	464.493	669.689	655.472	714.11	602.866	689.791
LIMLP_RS06410	LIMLP_06420	LIC11308	acetylglutamate kinase	-	-	Amino acid transport and metabolism	METABOLISM	-	1.27026	NO	-	1979	1088	1079	712	1212	796	1094.73	-0.345121	0.787242	-1.27026	0.176137	-1.95939	0.0500667	0.10912	1271.41	1136.7	1265.21	832.155	923.734	1139.16
LIMLP_RS06415	LIMLP_06425	LIC11309	RNA methyltransferase	-	-	Replication, recombination and repair	INFORMATION STORAGE AND PROCESSING	-	1.10313	NO	-	11012	10350	9103	7966	8330	7151	9075.8	-0.141602	0.906512	-1.10313	0.238364	-0.594059	0.552473	0.671051	7074.68	10813.2	10674	9310.32	6348.77	10233.8
LIMLP_RS06420	LIMLP_06430	LIC11310	bacterioferritin	-	-	Inorganic ion transport and metabolism	METABOLISM	-	1.02202	NO	-	11638	8917	6434	6970	8129	6621	8025.75	-0.0314172	0.978459	-1.02202	0.200941	-0.15635	0.875757	0.917922	7476.86	9316.1	7544.38	8146.23	6195.57	9475.32
LIMLP_RS06425	LIMLP_06435	LIC11311	thiolase family protein	-	-	Lipid transport and metabolism	METABOLISM	-	-1.29964	NO	-	3093	1700	1684	2305	2890	1792	2199.83	0.378113	1.29964	1.29964	0.15501	2.43929	0.0147163	0.0412335	1987.11	1776.09	1974.63	2693.98	2202.63	2564.53
LIMLP_RS06430	LIMLP_06440	LIC11312	glycosyltransferase family 9 protein	-	-	Cell wall/membrane/envelope biogenesis	CELLULAR PROCESSES AND SIGNALING	-	-1.05961	NO	-	2494	1588	1561	1540	2086	1403	1748.22	0.0835322	1.05961	1.05961	0.16076	0.51961	0.603336	0.713704	1602.28	1659.07	1830.4	1799.89	1589.86	2007.84
LIMLP_RS06435	LIMLP_06445	LIC11313	peptidase M24 family protein	-	-	Amino acid transport and metabolism	METABOLISM	-	-1.29247	NO	-	2144	1456	1162	1563	2377	1306	1628.09	0.37013	1.29247	1.29247	0.139058	2.66169	0.00777488	0.0242702	1377.42	1521.17	1362.54	1826.77	1811.65	1869.02
LIMLP_RS06440	LIMLP_06450	LIC11314	DUF1564 family protein	-	-	Function unknown	POORLY CHARACTERIZED	-	1.15803	NO	-	78	50	58	31	63	44	52.9291	-0.211668	0.863538	-1.15803	0.313697	-0.674753	0.499833	0.626562	50.1113	52.2379	68.0097	36.2315	48.0159	62.9685
LIMLP_RS06450	LIMLP_06460	LIC11317	hypothetical protein	-	-	Transcription	INFORMATION STORAGE AND PROCESSING	-	1.47896	NO	-	503	292	264	122	311	178	262.023	-0.56458	0.676152	-1.47896	0.238097	-2.37122	0.0177297	0.0477462	323.154	305.069	309.561	142.588	237.031	254.736
LIMLP_RS06455	LIMLP_06465	LIC11318	amidohydrolase	-	-	Amino acid transport and metabolism	METABOLISM	-	1.57575	NO	-	8863	5014	3771	2391	3813	2829	4183.91	-0.656042	0.634617	-1.57575	0.199832	-3.28296	0.00102722	0.00469359	5694.05	5238.41	4421.8	2794.5	2906.1	4048.59
LIMLP_RS06460	LIMLP_06470	LIC11320	hypothetical protein	-	-	Function unknown	POORLY CHARACTERIZED	-	-1.0455	NO	-	598	391	325	375	517	276	400.18	0.0641879	1.0455	1.0455	0.161036	0.398594	0.690192	0.778996	384.186	408.5	381.089	438.284	394.035	394.984
LIMLP_RS06465	LIMLP_06475	LIC11321	hypothetical protein	-	-	Function unknown	POORLY CHARACTERIZED	-	1.18797	NO	-	495	346	303	263	329	220	317.961	-0.248501	0.841771	-1.18797	0.183682	-1.35289	0.176092	0.294053	318.014	361.486	355.292	307.383	250.75	314.842
LIMLP_RS06470	LIMLP_06480	LIC11323	DNA methylase	-	-	Replication, recombination and repair	INFORMATION STORAGE AND PROCESSING	-6.12623	-1.74858	NO	-	752	409	450	811	1213	446	658.12	0.806182	1.74858	1.74858	0.205886	3.91567	9.01517e-05	0.000602654	483.124	427.306	527.661	947.862	924.496	638.271
LIMLP_RS06475	LIMLP_06485	LIC11324	flagellar basal-body rod protein FlgG	-	-	Cell motility	CELLULAR PROCESSES AND SIGNALING	-	-1.03384	NO	-	12299	7798	6743	8915	9883	4761	8120.1	0.0480096	1.03384	1.03384	0.192305	0.249653	0.802855	0.866184	7901.52	8147.02	7906.71	10419.5	7532.4	6813.48
LIMLP_RS06480	LIMLP_06490	LIC11325	flagella basal body P-ring formation protein FlgA	-	-	Cell motility	CELLULAR PROCESSES AND SIGNALING	-3.26029	1.00173	NO	-	4170	1967	1864	2406	3072	1226	2304.61	-0.00249024	0.998275	-1.00173	0.212905	-0.0116965	0.990668	0.993775	2679.03	2055.04	2185.69	2812.03	2341.35	1754.53
LIMLP_RS06485	LIMLP_06495	LIC11326	flagellar L-ring protein FlgH	-	-	Cell motility	CELLULAR PROCESSES AND SIGNALING	-	-1.34033	NO	-	2713	1378	1573	2240	2996	1282	1960.54	0.422589	1.34033	1.34033	0.19183	2.20294	0.0275993	0.0680652	1742.97	1439.68	1844.47	2618.01	2283.42	1834.67
LIMLP_RS06490	LIMLP_06500	LIC11327	flagellar P-ring protein	-	-	Cell motility	CELLULAR PROCESSES AND SIGNALING	-	-1.38998	NO	-	2759	1481	1785	2647	3039	1476	2155.84	0.475068	1.38998	1.38998	0.204622	2.32169	0.0202497	0.0530215	1772.53	1547.29	2093.06	3093.7	2316.19	2112.31
LIMLP_RS06495	LIMLP_06505	LIC11328	cell envelope rod-binding protein	-	-	Cell wall/membrane/envelope biogenesis	CELLULAR PROCESSES AND SIGNALING	-3.54553	-1.38786	NO	-	1627	1136	1333	1919	2063	1012	1509.77	0.472863	1.38786	1.38786	0.230391	2.05244	0.0401268	0.0913731	1045.27	1186.84	1563.05	2242.84	1572.33	1448.27
LIMLP_RS06500	LIMLP_06510	LIC11329	hypothetical protein	-	-	General function prediction only	POORLY CHARACTERIZED	-	-1.12658	NO	-	4118	3007	2445	2685	4956	1976	3066.23	0.171956	1.12658	1.12658	0.172023	0.99961	0.317499	0.451086	2645.62	3141.58	2866.96	3138.11	3777.25	2827.86
LIMLP_RS06505	LIMLP_06515	LIC11330	class I SAM-dependent methyltransferase	-	-	Secondary metabolites biosynthesis, transport and catabolism	METABOLISM	-	-1.15024	NO	-	980	827	681	753	1192	589	820.605	0.201931	1.15024	1.15024	0.177378	1.13842	0.254946	0.385899	629.603	864.014	798.527	880.074	908.491	842.919
LIMLP_RS06510	LIMLP_06520	LIC11331	class I SAM-dependent methyltransferase	-	-	Secondary metabolites biosynthesis, transport and catabolism	METABOLISM	-	-1.08386	NO	-	1252	806	685	662	1348	594	850.137	0.116174	1.08386	1.08386	0.170271	0.682284	0.495059	0.623019	804.35	842.074	803.218	773.717	1027.39	850.074
LIMLP_RS06515	LIMLP_06525	LIC11332	ATP-grasp domain-containing protein	-	-	Lipid transport and metabolism	METABOLISM	-	-1.2002	NO	-	1752	1213	1093	1202	2090	983	1346.5	0.263272	1.2002	1.2002	0.151325	1.73978	0.0818976	0.16116	1125.58	1267.29	1281.63	1404.85	1592.91	1406.77
LIMLP_RS06525	LIMLP_06535	LIC11334	DUF541 domain-containing protein	-	-	Function unknown	POORLY CHARACTERIZED	-	-1.04935	NO	-	536	290	291	404	407	178	337.611	0.0694994	1.04935	1.04935	0.244498	0.284253	0.776216	0.847115	344.354	302.98	341.221	472.178	310.198	254.736
LIMLP_RS06530	LIMLP_06540	LIC11335	molecular chaperone GroEL	-	-	Posttranslational modification, protein turnover, chaperones	CELLULAR PROCESSES AND SIGNALING	-	-1.43766	NO	up-A	134114	135540	135028	251449	226906	61668	156862	0.523718	1.43766	1.43766	0.362829	1.44343	0.148899	0.258615	86161.9	141606	158331	293883	172938	88253.2
LIMLP_RS06535	LIMLP_06545	LIC11336	molecular chaperone GroES	-	-	Posttranslational modification, protein turnover, chaperones	CELLULAR PROCESSES AND SIGNALING	-	-1.3433	NO	-	25466	19631	16175	36948	28499	7058	21806.9	0.42578	1.3433	1.3433	0.566945	0.751008	0.452648	0.585233	16360.7	20509.6	18966.5	43183.2	21720.7	10100.7
LIMLP_RS06540	LIMLP_06550	LIC11339	hypothetical protein	-	-	Replication, recombination and repair	INFORMATION STORAGE AND PROCESSING	-	1.5746	NO	-	2232	1200	1160	570	1135	728	1103.49	-0.654988	0.635081	-1.5746	0.198321	-3.30266	0.000957726	0.00441978	1433.95	1253.71	1360.19	666.191	865.048	1041.84
LIMLP_RS06545	LIMLP_06555	LIC11340	DUF962 domain-containing protein	-	-	Function unknown	POORLY CHARACTERIZED	-	-1.01725	NO	-	1611	1442	1168	1182	1709	902	1314.33	0.0246716	1.01725	1.01725	0.18488	0.133446	0.89384	0.929612	1034.99	1506.54	1369.57	1381.47	1302.53	1290.85
LIMLP_RS06550	LIMLP_06560	LIC11342	hypothetical protein	-	-	Function unknown	POORLY CHARACTERIZED	-	-1.12842	NO	-	223	125	127	128	194	127	150.331	0.174308	1.12842	1.12842	0.206912	0.842424	0.39955	0.534706	143.267	130.595	148.918	149.601	147.858	181.75
LIMLP_RS06555	LIMLP_06565	LIC11343	adenylate/guanylate cyclase domain-containing protein	-	-	Signal transduction mechanisms	CELLULAR PROCESSES AND SIGNALING	-	1.00591	NO	-	1052	745	691	631	867	597	752.85	-0.00849769	0.994127	-1.00591	0.175326	-0.0484678	0.961343	0.973755	675.86	778.344	810.253	737.485	660.79	854.368
LIMLP_RS06560	LIMLP_06570	LIC11344	oxidoreductase	-	-	Carbohydrate transport and metabolism	METABOLISM	-	1.05054	NO	-	1144	974	781	799	1027	574	867.728	-0.0711321	0.951891	-1.05054	0.184743	-0.385033	0.700213	0.787101	734.965	1017.59	915.785	933.837	782.735	821.452
LIMLP_RS06565	LIMLP_06575	LIC11345	TonB-dependent siderophore receptor	-	-	Inorganic ion transport and metabolism	METABOLISM	-	2.15602	NO	-	2478	1067	976	400	846	472	939.826	-1.10837	0.463818	-2.15602	0.219742	-5.04397	4.5598e-07	5.86986e-06	1592	1114.76	1144.44	467.503	644.785	675.48
LIMLP_RS06575	LIMLP_06585	LIC11348	hypothetical protein	-	-	Function unknown	POORLY CHARACTERIZED	-	1.15266	NO	-	300	242	227	184	250	147	221.284	-0.204969	0.867558	-1.15266	0.206669	-0.991771	0.321309	0.454578	192.736	252.831	266.176	215.051	190.539	210.372
LIMLP_RS06580	LIMLP_06590	LIC11350	acyl-CoA dehydrogenase	-	-	Lipid transport and metabolism	METABOLISM	-	1.39031	NO	-	1989	1376	1130	723	1231	786	1158.09	-0.47541	0.719262	-1.39031	0.170262	-2.79223	0.00523468	0.0179142	1277.84	1437.59	1325.02	845.011	938.215	1124.85
LIMLP_RS06585	LIMLP_06595	-	hypothetical protein	-	-	Function unknown	POORLY CHARACTERIZED	-	3.44912	NO	-	3	4	4	0	2	1	2.29202	-1.78623	0.289929	-3.44912	1.33098	-1.34204	0.179584	0.298141	1.92736	4.17903	4.69032	0	1.52431	1.4311
LIMLP_RS06590	LIMLP_06600	LIC11352	outer membrane surface lipoprotein LipL32	-	-	Cell wall/membrane/envelope biogenesis	CELLULAR PROCESSES AND SIGNALING	-	1.10409	NO	-	183731	218026	168609	213620	183699	71700	172636	-0.142852	0.905727	-1.10409	0.3254	-0.439006	0.660658	0.759053	118038	227784	197708	249670	140007	102610
LIMLP_RS06595	LIMLP_06605	LIC11353	chromosome partitioning protein ParB	-	-	Transcription	INFORMATION STORAGE AND PROCESSING	-	-1.03355	NO	-	526	434	369	356	600	270	413.968	0.0476091	1.03355	1.03355	0.189692	0.250981	0.801829	0.865887	337.93	453.425	432.682	416.077	457.294	386.397
LIMLP_RS06600	LIMLP_06610	LIC11354	S-adenosylmethionine synthase	-	-	Coenzyme transport and metabolism	METABOLISM	-	-1.31023	NO	-	13304	7482	5809	9975	12725	6297	8924	0.389825	1.31023	1.31023	0.172346	2.26187	0.0237053	0.0603591	8547.19	7816.87	6811.52	11658.3	9698.45	9011.65
LIMLP_RS06605	LIMLP_06615	LIC11355	transketolase family protein	-	-	Carbohydrate transport and metabolism	METABOLISM	-	-1.20138	NO	-	9614	5772	4546	6933	7494	5073	6435.33	0.264697	1.20138	1.20138	0.179734	1.47271	0.140828	0.24833	6176.54	6030.34	5330.55	8102.99	5711.6	7259.98
LIMLP_RS06610	LIMLP_06620	LIC11356	ATP-dependent Clp protease adaptor ClpS	-	-	Posttranslational modification, protein turnover, chaperones	CELLULAR PROCESSES AND SIGNALING	-	-1.13628	NO	-	2262	1140	945	1204	1880	998	1336.77	0.184325	1.13628	1.13628	0.164757	1.11877	0.263239	0.395859	1453.23	1191.02	1108.09	1407.18	1432.85	1428.24
LIMLP_RS06615	LIMLP_06625	LIC11357	alcohol dehydrogenase	-	-	Amino acid transport and metabolism	METABOLISM	-	-1.11753	NO	-	913	490	475	584	700	446	584.967	0.160319	1.11753	1.11753	0.173118	0.926068	0.354411	0.492362	586.559	511.931	556.976	682.554	533.51	638.271
LIMLP_RS06620	LIMLP_06630	LIC11358	DUF1561 domain-containing protein	-	-	Function unknown	POORLY CHARACTERIZED	-	-1.89254	NO	-	867	402	380	642	1121	765	687.015	0.920324	1.89254	1.89254	0.207894	4.4269	9.55986e-06	8.77481e-05	557.006	419.992	445.581	750.342	854.378	1094.79
LIMLP_RS06625	LIMLP_06635	LIC11359	acyl dehydratase	-	-	Lipid transport and metabolism	METABOLISM	-	-1.54458	NO	-	1913	1675	1601	2663	2883	1528	2058.78	0.627218	1.54458	1.54458	0.225075	2.78671	0.00532464	0.0181177	1229.01	1749.97	1877.3	3112.4	2197.3	2186.72
LIMLP_RS06630	LIMLP_06640	LIC11360	hypothetical protein	-	-	Translation, ribosomal structure and biogenesis	INFORMATION STORAGE AND PROCESSING	-	1.14585	NO	-	207	114	115	81	151	90	120.915	-0.196421	0.872713	-1.14585	0.223766	-0.877798	0.380053	0.516599	132.988	119.102	134.847	94.6693	115.086	128.799
LIMLP_RS06635	LIMLP_06645	LIC11361	M3 family peptidase	-	-	Amino acid transport and metabolism	METABOLISM	-	-2.23814	NO	-	4643	2882	2635	5766	6819	5869	4903.16	1.1623	2.23814	2.23814	0.198649	5.85101	4.88588e-09	9.86189e-08	2982.91	3010.99	3089.75	6739.05	5197.15	8399.14
LIMLP_RS06640	LIMLP_06650	LIC11362	hypothetical protein	-	-	Function unknown	POORLY CHARACTERIZED	-	-1.39026	NO	-	1160	771	642	738	1412	884	917.892	0.475358	1.39026	1.39026	0.186347	2.55093	0.0107436	0.0317498	745.245	805.508	752.797	862.542	1076.17	1265.09
LIMLP_RS06645	LIMLP_06655	LIC11363	glutathione S-transferase	-	-	Posttranslational modification, protein turnover, chaperones	CELLULAR PROCESSES AND SIGNALING	-	1.11513	NO	-	535	230	208	181	375	172	261.901	-0.157209	0.896758	-1.11513	0.225852	-0.696069	0.486385	0.615833	343.712	240.294	243.897	211.545	285.809	246.15
LIMLP_RS06650	LIMLP_06660	LIC11364	SDR family oxidoreductase	-	-	General function prediction only	POORLY CHARACTERIZED	-	1.35441	NO	-	1750	1551	1323	987	1301	716	1244.31	-0.437663	0.73833	-1.35441	0.191492	-2.28554	0.0222814	0.0572242	1124.29	1620.42	1551.32	1153.56	991.566	1024.67
LIMLP_RS06655	LIMLP_06665	LIC11365	sterol desaturase family protein	-	-	Lipid transport and metabolism	METABOLISM	-	1.4861	NO	-	2264	1502	1421	841	1409	767	1307.41	-0.571534	0.672901	-1.4861	0.147945	-3.86315	0.000111936	0.000727233	1454.51	1569.23	1666.24	982.924	1073.88	1097.66
LIMLP_RS06660	LIMLP_06670	LIC11366	hypothetical protein	-	-	Function unknown	POORLY CHARACTERIZED	-	-1.12812	NO	-	2259	1522	1312	1396	1861	1482	1625.12	0.173926	1.12812	1.12812	0.189343	0.918579	0.358316	0.495634	1451.3	1590.12	1538.43	1631.58	1418.37	2120.89
LIMLP_RS06665	LIMLP_06675	LIC11368	phosphatidylserine decarboxylase	-	-	Amino acid transport and metabolism	METABOLISM	-	-1.58022	NO	-	546	372	313	526	797	365	475.167	0.660128	1.58022	1.58022	0.164686	4.00841	6.11285e-05	0.000433741	350.779	388.65	367.018	614.766	607.439	522.352
LIMLP_RS06670	LIMLP_06680	LIC11369	DUF971 domain-containing protein	-	-	Function unknown	POORLY CHARACTERIZED	-	1.071	NO	-	621	478	401	383	477	327	441.286	-0.098953	0.93371	-1.071	0.188043	-0.526224	0.598733	0.709672	398.963	499.394	470.205	447.634	363.549	467.97
LIMLP_RS06675	LIMLP_06685	LIC11370	flagellar motor switch protein FliN	-	-	Cell motility	CELLULAR PROCESSES AND SIGNALING	-	1.03526	NO	-	10715	6902	5464	6106	8419	4368	6717.64	-0.0499913	0.965942	-1.03526	0.142028	-0.351982	0.724852	0.807376	6883.88	7210.91	6406.98	7136.43	6416.6	6251.05
LIMLP_RS06680	LIMLP_06690	LIC11371	flagellar biosynthetic protein FliO	-	-	Cell motility	CELLULAR PROCESSES AND SIGNALING	-	1.07467	NO	-	5963	4489	3789	3793	5019	2657	4170.76	-0.103892	0.930519	-1.07467	0.158229	-0.656592	0.511444	0.636256	3830.94	4689.91	4442.91	4433.09	3825.27	3802.44
LIMLP_RS06685	LIMLP_06695	LIC11372	flagellar biosynthetic protein FliP	-	-	Cell motility	CELLULAR PROCESSES AND SIGNALING	-	1.5239	NO	-	2636	1395	1227	758	1281	806	1267.57	-0.607772	0.656209	-1.5239	0.171817	-3.53731	0.000404224	0.00215759	1693.5	1457.44	1438.76	885.918	976.323	1153.47
LIMLP_RS06690	LIMLP_06700	LIC11373	flagellar biosynthetic protein FliQ	-	-	Cell motility	CELLULAR PROCESSES AND SIGNALING	-	1.66483	NO	up-B	693	346	314	219	296	158	313.761	-0.735371	0.600664	-1.66483	0.184819	-3.97886	6.92451e-05	0.000483089	445.219	361.486	368.19	255.958	225.598	226.114
LIMLP_RS06695	LIMLP_06705	LIC11374	flagellar biosynthetic protein FliR	-	-	Cell motility	CELLULAR PROCESSES AND SIGNALING	-	1.07561	NO	-	1625	809	620	733	1056	541	841.993	-0.105155	0.929705	-1.07561	0.185366	-0.567286	0.57052	0.684857	1043.99	845.208	727	856.699	804.838	774.226
LIMLP_RS06700	LIMLP_06710	LIC11375	flagellar type III secretion system protein FlhB	-	-	Cell motility	CELLULAR PROCESSES AND SIGNALING	-	1.1333	NO	-	3103	1856	1735	1644	2211	1159	1872.04	-0.180528	0.88238	-1.1333	0.143751	-1.25584	0.209173	0.333746	1993.53	1939.07	2034.43	1921.44	1685.13	1658.65
LIMLP_RS06705	LIMLP_06715	LIC11376	flagellar biosynthesis protein FlhA	-	-	Cell motility	CELLULAR PROCESSES AND SIGNALING	-	-1.01484	NO	-	4590	3186	2615	2847	3891	2229	3137.78	0.0212492	1.01484	1.01484	0.141671	0.14999	0.880773	0.92109	2948.86	3328.6	3066.3	3327.45	2965.55	3189.93
LIMLP_RS06710	LIMLP_06720	LIC11377	flagellar biosynthesis protein FlhF	-	-	Cell motility	CELLULAR PROCESSES AND SIGNALING	-	-1.25271	NO	-	5722	5035	3988	6148	6630	3362	5110.45	0.325054	1.25271	1.25271	0.217062	1.49751	0.13426	0.23908	3676.11	5260.35	4676.25	7185.52	5053.1	4811.36
LIMLP_RS06715	LIMLP_06725	LIC11378	MinD/ParA family protein	-	-	Cell cycle control, cell division, chromosome partitioning	CELLULAR PROCESSES AND SIGNALING	-	-1.52767	NO	-	4396	2886	2639	4536	6174	2541	3762.88	0.611333	1.52767	1.52767	0.181345	3.37111	0.000748669	0.00361319	2824.22	3015.17	3094.44	5301.48	4705.56	3636.43
LIMLP_RS06720	LIMLP_06730	LIC11379	hypothetical protein	-	-	Function unknown	POORLY CHARACTERIZED	-	-1.16594	NO	-	1649	694	625	760	1523	620	908.939	0.221491	1.16594	1.16594	0.215715	1.02678	0.304526	0.438593	1059.4	725.061	732.863	888.255	1160.76	887.283
LIMLP_RS06725	LIMLP_06735	LIC11380	RNA polymerase sigma factor WhiG	-	-	Transcription	INFORMATION STORAGE AND PROCESSING	-	1.11472	NO	-	17726	8809	8075	7868	11791	6140	9504.88	-0.156686	0.897083	-1.11472	0.150902	-1.03833	0.299117	0.433657	11388.1	9203.26	9468.59	9195.78	8986.59	8786.96
LIMLP_RS06730	LIMLP_06740	LIC11381	DUF342 domain-containing protein	-	-	Replication, recombination and repair	INFORMATION STORAGE AND PROCESSING	-	1.13996	NO	-	13643	10207	7968	7639	10538	5785	9001.77	-0.188979	0.877226	-1.13996	0.14929	-1.26585	0.205565	0.329379	8764.98	10663.8	9343.12	8928.13	8031.61	8278.92
LIMLP_RS06735	LIMLP_06745	LIC11382	hypothetical protein	-	-	Function unknown	POORLY CHARACTERIZED	-	1.23654	NO	-	8602	5842	4564	3129	7402	3096	5118.45	-0.306306	0.80871	-1.23654	0.193753	-1.58091	0.113899	0.209892	5526.37	6103.47	5351.66	3657.04	5641.48	4430.69
LIMLP_RS06740	LIMLP_06750	LIC11383	hypothetical protein	-	-	Function unknown	POORLY CHARACTERIZED	-	1.88892	NO	-	6730	2834	1833	1804	2111	893	2404.87	-0.917564	0.529402	-1.88892	0.274863	-3.33826	0.000843039	0.00398336	4323.7	2960.84	2149.34	2108.44	1608.91	1277.97
LIMLP_RS06745	LIMLP_06755	LIC11384	DUF370 domain-containing protein	-	-	Function unknown	POORLY CHARACTERIZED	-	1.36347	NO	-	1143	850	582	616	701	304	665.682	-0.447288	0.73342	-1.36347	0.223135	-2.00457	0.0450095	0.100133	734.323	888.043	682.442	719.954	534.272	435.055
LIMLP_RS06755	LIMLP_06765	LIC11395	hypothetical protein	-	-	Function unknown	POORLY CHARACTERIZED	-	1.79579	NO	up-B	626	359	344	195	319	128	305.805	-0.844618	0.556858	-1.79579	0.185909	-4.54318	5.54112e-06	5.40844e-05	402.175	375.068	403.368	227.908	243.128	183.181
LIMLP_RS06760	LIMLP_06770	LIC11394	flagellar assembly protein FliH	-	-	Cell motility	CELLULAR PROCESSES AND SIGNALING	-	1.13086	NO	-	3660	1751	1603	1760	2566	940	1903.06	-0.177424	0.88428	-1.13086	0.210126	-0.844368	0.398464	0.534044	2351.38	1829.37	1879.65	2057.01	1955.69	1345.24
LIMLP_RS06765	LIMLP_06775	LIC11393	endoflagellar motor switch protein	-	-	Cell motility	CELLULAR PROCESSES AND SIGNALING	-	1.22666	NO	-	3865	3343	3012	2774	3243	1421	2875.82	-0.29474	0.815219	-1.22666	0.225488	-1.30712	0.191172	0.311234	2483.08	3492.62	3531.81	3242.13	2471.67	2033.6
LIMLP_RS06770	LIMLP_06780	LIC11392	flagellar basal body M-ring protein FliF	-	-	Cell motility	CELLULAR PROCESSES AND SIGNALING	-	1.10363	NO	-	6801	5687	4776	4928	6700	2478	5053.91	-0.142255	0.906102	-1.10363	0.220237	-0.645918	0.518333	0.642584	4369.32	5941.53	5600.24	5759.63	5106.45	3546.27
LIMLP_RS06775	LIMLP_06785	LIC11391	flagellar protein export ATPase FliI	-	-	Cell motility	CELLULAR PROCESSES AND SIGNALING	-	1.30302	NO	-	7709	5515	4370	3361	5272	2941	4665.64	-0.38186	0.767448	-1.30302	0.141286	-2.70275	0.00687694	0.0221147	4952.66	5761.84	5124.18	3928.19	4018.09	4208.87
LIMLP_RS06780	LIMLP_06790	LIC11390	flagellar export protein FliJ	-	-	Cell motility	CELLULAR PROCESSES AND SIGNALING	-	1.38366	NO	-	2354	1544	1230	933	1417	791	1311.69	-0.468488	0.722721	-1.38366	0.140749	-3.32854	0.000873023	0.00410173	1512.33	1613.1	1442.27	1090.45	1079.98	1132
LIMLP_RS06785	LIMLP_06795	LIC11389	flagellar protein FlbB	-	-	Replication, recombination and repair	INFORMATION STORAGE AND PROCESSING	-	-1.14809	NO	-	2298	1471	1222	1376	2216	1264	1592.02	0.19923	1.14809	1.14809	0.140496	1.41805	0.156176	0.267534	1476.36	1536.84	1432.89	1608.21	1688.94	1808.91
LIMLP_RS06790	LIMLP_06800	LIC11388	transporter	-	-	General function prediction only	POORLY CHARACTERIZED	-	-1.51778	NO	-	999	936	744	1077	1512	956	1045.23	0.601965	1.51778	1.51778	0.199266	3.02091	0.00252017	0.00977505	641.81	977.893	872.4	1258.75	1152.38	1368.13
LIMLP_RS06795	LIMLP_06805	LIC11387	SH3 domain-containing protein	-	-	General function prediction only	POORLY CHARACTERIZED	-	1.07089	NO	-	830	415	372	404	590	272	452.353	-0.0988056	0.933806	-1.07089	0.180389	-0.547735	0.583874	0.695829	533.235	433.574	436.2	472.178	449.673	389.26
LIMLP_RS06800	LIMLP_06810	LIC11396	hypothetical protein	-	-	Function unknown	POORLY CHARACTERIZED	-	-1.14309	NO	-	269	178	144	145	256	168	188.774	0.192941	1.14309	1.14309	0.208632	0.92479	0.355075	0.492791	172.82	185.967	168.852	169.47	195.112	240.425
LIMLP_RS06805	LIMLP_06815	LIC11397	hypothetical protein	-	Q72SI5	Function unknown	POORLY CHARACTERIZED	-	3.35537	up	-	238	163	146	52	47	37	107.324	-1.74647	0.29803	-3.35537	0.26323	-6.63476	3.2503e-11	9.51743e-10	152.904	170.295	171.197	60.7753	35.8214	52.9508
LIMLP_RS06810	LIMLP_06820	LIC11398	hypothetical protein	-	-	General function prediction only	POORLY CHARACTERIZED	-	-1.30493	NO	-	2810	3258	2516	3615	3817	2453	3134	0.383971	1.30493	1.30493	0.251873	1.52446	0.127393	0.229506	1805.29	3403.82	2950.21	4225.06	2909.15	3510.49
LIMLP_RS06815	LIMLP_06825	LIC11399	M23 family metallopeptidase	-	-	Cell wall/membrane/envelope biogenesis	CELLULAR PROCESSES AND SIGNALING	-	-1.3956	NO	-	893	458	474	614	1083	489	641.809	0.480882	1.3956	1.3956	0.167832	2.86525	0.00416675	0.0148588	573.71	478.499	555.803	717.617	825.416	699.809
LIMLP_RS06820	LIMLP_06830	LIC11400	N-acetyl neuraminic (sialic) acid synthetase	-	-	Cell wall/membrane/envelope biogenesis	CELLULAR PROCESSES AND SIGNALING	-	-1.7462	NO	-	694	350	329	630	977	427	548.222	0.804218	1.7462	1.7462	0.176405	4.55893	5.14156e-06	5.07925e-05	445.862	365.665	385.779	736.317	744.627	611.08
LIMLP_RS06825	LIMLP_06835	LIC11401	LTA synthase family protein	-	-	Cell wall/membrane/envelope biogenesis	CELLULAR PROCESSES AND SIGNALING	-	-1.44988	NO	-	822	633	610	755	1283	625	776.566	0.535932	1.44988	1.44988	0.177112	3.02595	0.00247852	0.0096767	528.096	661.331	715.274	882.411	977.847	894.439
LIMLP_RS06830	LIMLP_06840	LIC11402	ferrous iron transport protein B	-	-	Inorganic ion transport and metabolism	METABOLISM	-	-1.18127	NO	-	3332	2216	2334	2348	3386	2216	2614.81	0.240341	1.18127	1.18127	0.170212	1.41201	0.157948	0.269601	2140.65	2315.18	2736.8	2744.24	2580.66	3171.32
LIMLP_RS06835	LIMLP_06845	LIC11403	ferrous iron transport protein A	-	-	Inorganic ion transport and metabolism	METABOLISM	-	1.00626	NO	-	530	197	202	210	363	181	260.718	-0.00899871	0.993782	-1.00626	0.231447	-0.0388803	0.968986	0.977686	340.5	205.817	236.861	245.439	276.663	259.029
LIMLP_RS06840	LIMLP_06850	LIC11404	AarF/ABC1/UbiB kinase family protein	-	-	Coenzyme transport and metabolism	METABOLISM	-	-1.07813	NO	-	4280	3297	3222	3368	4062	2598	3453.76	0.108527	1.07813	1.07813	0.184723	0.587513	0.556859	0.674459	2749.7	3444.56	3778.05	3936.37	3095.88	3718
LIMLP_RS06845	LIMLP_06855	LIC11405	helicase	-	-	General function prediction only	POORLY CHARACTERIZED	-	-1.4189	NO	-	8807	5558	5746	7742	12188	5229	7337.23	0.504771	1.4189	1.4189	0.16276	3.10131	0.00192663	0.00781555	5658.08	5806.76	6737.65	9048.51	9289.17	7483.23
LIMLP_RS06850	LIMLP_06860	LIC11406	hypothetical protein	-	-	Function unknown	POORLY CHARACTERIZED	-	1.02305	NO	-	6414	4171	3480	3743	5415	2636	4138.85	-0.0328721	0.977472	-1.02305	0.139909	-0.234953	0.814245	0.874615	4120.69	4357.68	4080.58	4374.66	4127.08	3772.38
LIMLP_RS06855	LIMLP_06865	LIC11407	methyl-accepting chemotaxis protein	-	-	Cell motility	CELLULAR PROCESSES AND SIGNALING	-4.91435	-1.43325	NO	-	7975	7094	6290	10145	11692	5425	8073.75	0.519287	1.43325	1.43325	0.222346	2.33549	0.0195178	0.0515597	5123.56	7411.51	7375.53	11857	8911.14	7763.73
LIMLP_RS06860	LIMLP_06870	LIC11408	tetratricopeptide repeat protein	-	-	General function prediction only	POORLY CHARACTERIZED	-	-1.28714	NO	-	9873	6792	6445	8932	12625	4862	8002.63	0.364173	1.28714	1.28714	0.193288	1.88409	0.0595524	0.124887	6342.93	7095.99	7557.28	10439.3	9622.23	6958.02
LIMLP_RS06865	LIMLP_06875	LIC11409	biosynthetic-type acetolactate synthase large subunit	-	-	Amino acid transport and metabolism	METABOLISM	-	-1.19031	NO	-	11852	7892	6670	8503	11448	6656	8644.87	0.251333	1.19031	1.19031	0.137135	1.83274	0.0668418	0.137249	7614.34	8245.22	7821.11	9937.94	8725.17	9525.41
LIMLP_RS06870	LIMLP_06880	LIC11410	acetolactate synthase small subunit	-	-	Amino acid transport and metabolism	METABOLISM	-	-1.07321	NO	-	3271	2028	1841	2205	2713	1539	2204.38	0.101938	1.07321	1.07321	0.152639	0.66784	0.504236	0.63038	2101.46	2118.77	2158.72	2577.11	2067.73	2202.47
LIMLP_RS06875	LIMLP_06885	LIC11411	acyl-CoA thioesterase	-	-	Lipid transport and metabolism	METABOLISM	-	1.96088	NO	-	189	121	123	54	104	38	98.1376	-0.971503	0.509975	-1.96088	0.248951	-3.90239	9.52493e-05	0.000632662	121.423	126.416	144.227	63.1129	79.2643	54.3819
LIMLP_RS06880	LIMLP_06890	LIC11412	radical SAM protein	-	-	Coenzyme transport and metabolism	METABOLISM	-	1.08888	NO	-	1150	631	599	451	943	477	671.483	-0.122849	0.918372	-1.08888	0.180705	-0.679833	0.49661	0.624404	738.82	659.242	702.376	527.109	718.714	682.636
LIMLP_RS06885	LIMLP_06895	LIC11413	glycoside hydrolase family 3 protein	-	-	Carbohydrate transport and metabolism	METABOLISM	-	-1.25721	NO	-	3525	2441	2307	2985	3745	2173	2828.81	0.330224	1.25721	1.25721	0.158966	2.07732	0.0377716	0.0870814	2264.64	2550.25	2705.14	3488.74	2854.28	3109.78
LIMLP_RS06890	LIMLP_06900	LIC11414	arylesterase	-	-	Amino acid transport and metabolism	METABOLISM	-	-1.10925	NO	-	741	550	452	525	733	405	555.422	0.149586	1.10925	1.10925	0.162425	0.920952	0.357075	0.494741	476.057	574.616	530.006	613.597	558.661	579.596
LIMLP_RS06900	LIMLP_06910	LIC11416	trigger factor	-	-	Posttranslational modification, protein turnover, chaperones	CELLULAR PROCESSES AND SIGNALING	-	-1.23455	NO	-	4766	2578	2285	3371	5073	1820	3140.93	0.303986	1.23455	1.23455	0.199067	1.52705	0.126748	0.228541	3061.93	2693.38	2679.35	3939.88	3866.42	2604.61
LIMLP_RS06905	LIMLP_06915	LIC11417	ATP-dependent Clp protease proteolytic subunit	-	-	Posttranslational modification, protein turnover, chaperones	CELLULAR PROCESSES AND SIGNALING	-	-1.23744	NO	-	4752	2522	2171	2940	4571	2286	3070.82	0.307357	1.23744	1.23744	0.147366	2.08567	0.037009	0.0858724	3052.93	2634.88	2545.67	3436.14	3483.82	3271.5
LIMLP_RS06910	LIMLP_06920	LIC11418	ATP-dependent Clp protease ATP-binding subunit ClpX	-	-	Posttranslational modification, protein turnover, chaperones	CELLULAR PROCESSES AND SIGNALING	-	-1.16909	NO	-	11932	7460	6701	8064	11825	6164	8429.29	0.225384	1.16909	1.16909	0.127144	1.77267	0.076283	0.151986	7665.74	7793.89	7857.46	9424.85	9012.5	8821.31
LIMLP_RS06920	LIMLP_06930	LIC11420	GNAT family N-acetyltransferase	-	-	Transcription	INFORMATION STORAGE AND PROCESSING	-	1.442	NO	-	133	100	84	46	87	56	81.4385	-0.52807	0.693482	-1.442	0.259964	-2.03132	0.0422228	0.0951449	85.4462	104.476	98.4968	53.7628	66.3076	80.1417
LIMLP_RS06925	LIMLP_06935	LIC11421	inorganic phosphate transporter	-	-	Inorganic ion transport and metabolism	METABOLISM	-	1.69606	NO	up-A	21990	18973	16225	9484	11948	7717	14034.9	-0.762189	0.589601	-1.69606	0.186947	-4.07704	4.56128e-05	0.00033747	14127.5	19822.2	19025.1	11084.5	9106.25	11043.8
LIMLP_RS06930	LIMLP_06940	LIC11422	serine/threonine protein kinase	-	-	General function prediction only	POORLY CHARACTERIZED	-	-1.00841	NO	-	2502	1614	1357	1457	1926	1229	1635.74	0.0120784	1.00841	1.00841	0.149432	0.0808287	0.935578	0.956983	1607.42	1686.24	1591.19	1702.88	1467.91	1758.82
LIMLP_RS06935	LIMLP_06945	LIC11423	RNA-binding protein	-	-	General function prediction only	POORLY CHARACTERIZED	-	-1.23677	NO	-	3318	2972	2339	3428	3473	2246	2974.51	0.30658	1.23677	1.23677	0.215623	1.42183	0.155074	0.266446	2131.66	3105.02	2742.67	4006.5	2646.97	3214.25
LIMLP_RS06940	LIMLP_06950	LIC11424	FKBP-type peptidyl-prolyl cis-trans isomerase	-	-	Posttranslational modification, protein turnover, chaperones	CELLULAR PROCESSES AND SIGNALING	-	-1.08259	NO	up-A	5282	4685	4076	5007	4535	3381	4535.74	0.114482	1.08259	1.08259	0.234792	0.48759	0.62584	0.731565	3393.43	4894.69	4779.44	5851.96	3456.38	4838.56
LIMLP_RS06945	LIMLP_06955	LIC11425	sensor histidine kinase	-	-	Signal transduction mechanisms	CELLULAR PROCESSES AND SIGNALING	-4.21929	-1.65346	NO	up-B	2372	1710	1967	3618	3976	1414	2483.23	0.725485	1.65346	1.65346	0.271089	2.67618	0.00744658	0.0235102	1523.9	1786.53	2306.47	4228.56	3030.34	2023.58
LIMLP_RS06950	LIMLP_06960	LIC11426	PAS domain S-box protein	-	-	Transcription	INFORMATION STORAGE AND PROCESSING	-	-1.43407	NO	up-B	1389	826	851	1261	2040	639	1116.05	0.520113	1.43407	1.43407	0.222865	2.33376	0.0196082	0.0516572	892.366	862.969	997.866	1473.8	1554.8	914.474
LIMLP_RS06955	LIMLP_06965	LIC11427	poly-gamma-glutamate synthase PgsB	-	-	Coenzyme transport and metabolism	METABOLISM	-	1.00069	NO	-	380	316	232	203	368	229	281.961	-0.000993541	0.999312	-1.00069	0.210825	-0.00471264	0.99624	0.998217	244.132	330.143	272.039	237.258	280.474	327.722
LIMLP_RS06960	LIMLP_06970	LIC11428	poly-gamma-glutamate biosynthesis protein PgsC	-	-	Amino acid transport and metabolism	METABOLISM	-	-1.33594	NO	-	119	49	48	44	146	58	71.6055	0.41786	1.33594	1.33594	0.333541	1.2528	0.210279	0.334996	76.4518	51.1931	56.2839	51.4253	111.275	83.0039
LIMLP_RS06965	LIMLP_06975	LIC11429	poly-gamma-glutamate system protein	-	-	General function prediction only	POORLY CHARACTERIZED	-	-1.30045	NO	-	256	143	122	160	278	137	175.311	0.379006	1.30045	1.30045	0.193965	1.95399	0.0507023	0.109974	164.468	149.4	143.055	187.001	211.88	196.061
LIMLP_RS06970	LIMLP_06980	LIC11430	alpha/beta hydrolase	-	-	General function prediction only	POORLY CHARACTERIZED	-	-2.96785	NO	-	236	206	167	572	605	374	371.254	1.56942	2.96785	2.96785	0.222344	7.05851	1.68295e-12	6.47937e-11	151.619	215.22	195.821	668.529	461.105	535.232
LIMLP_RS06975	LIMLP_06985	LIC11431	cyclic nucleotide-binding domain-containing protein	-	-	Signal transduction mechanisms	CELLULAR PROCESSES AND SIGNALING	-	-2.6851	NO	-	1028	684	556	1794	1927	1314	1245.48	1.42498	2.6851	2.6851	0.183147	7.78051	7.22316e-15	4.17138e-13	660.441	714.614	651.955	2096.75	1468.68	1880.47
LIMLP_RS06980	LIMLP_06990	LIC11432	PAS domain-containing sensor histidine kinase	IPR000014[D] PAS domain IPR000700[D] PAS-associated, C-terminal IPR001789[D] Signal transduction response regulator, receiver domain IPR003594[D] Histidine kinase/HSP90-like ATPase IPR003661[D] Signal transduction histidine kinase, dimerisation/phosphoacceptor domain IPR004358[D] Signal transduction histidine kinase-related protein, C-terminal IPR005467[D] Histidine kinase domain	Q72SF1	Signal transduction mechanisms	CELLULAR PROCESSES AND SIGNALING	-	3.09213	up	-	5200	3537	3102	840	1650	846	2353.9	-1.6286	0.323402	-3.09213	0.162096	-10.0471	9.45896e-24	1.09251e-21	3340.75	3695.31	3637.34	981.756	1257.56	1210.71
LIMLP_RS06985	LIMLP_06995	LIC11433	PAS domain S-box protein	-	-	Signal transduction mechanisms	CELLULAR PROCESSES AND SIGNALING	-	-2.71058	NO	-	1325	660	682	1612	3002	1520	1447.97	1.4386	2.71058	2.71058	0.166423	8.64428	5.41468e-18	4.50285e-16	851.249	689.54	799.7	1884.04	2287.99	2175.27
LIMLP_RS06990	LIMLP_07000	LIC11434	ABC transporter ATP-binding protein	-	-	Defense mechanisms	CELLULAR PROCESSES AND SIGNALING	-	-2.05466	NO	-	1255	782	639	1256	2294	1159	1207.92	1.0389	2.05466	2.05466	0.152288	6.82198	8.97973e-12	2.93998e-10	806.278	817	749.279	1467.96	1748.39	1658.65
LIMLP_RS06995	LIMLP_07005	LIC11435	hypothetical protein	-	-	Function unknown	POORLY CHARACTERIZED	-	1.07178	NO	-	1284	933	929	739	1132	676	930.482	-0.100004	0.93303	-1.07178	0.171604	-0.582761	0.560054	0.676949	824.909	974.758	1089.33	863.711	862.762	967.425
LIMLP_RS07000	LIMLP_07010	LIC11436	LipL45-related protein	-	-	General function prediction only	POORLY CHARACTERIZED	-	-1.05321	NO	-	1415	854	775	777	1323	654	927.073	0.074788	1.05321	1.05321	0.142992	0.523023	0.600958	0.711572	909.07	892.223	908.75	908.124	1008.33	935.941
LIMLP_RS07010	LIMLP_07020	LIC11438	peptidylprolyl isomerase	-	-	Posttranslational modification, protein turnover, chaperones	CELLULAR PROCESSES AND SIGNALING	-	-1.16101	NO	-	2922	2103	2003	2195	2211	2243	2313.93	0.215383	1.16101	1.16101	0.239621	0.898849	0.368733	0.506004	1877.25	2197.12	2348.68	2565.42	1685.13	3209.96
LIMLP_RS07015	LIMLP_07025	LIC11439	sensory Histidine kinase	IPR003594[D] Histidine kinase/HSP90-like ATPase IPR004358[D] Signal transduction histidine kinase- IPR005467[D] Histidine kinase domain IPR036097[H] Signal transduction histidine kinase, dimerisation/phosphoacceptor domain superfamily	Q72SE4	Signal transduction mechanisms	CELLULAR PROCESSES AND SIGNALING	-	12.177	up	-	501	391	415	18	59	22	219.08	-3.60609	0.082122	-12.177	0.294989	-12.2245	2.30021e-34	4.15838e-32	321.869	408.5	486.621	21.0376	44.9673	31.4842
LIMLP_RS07020	LIMLP_07030	LIC11440	response regulator	IPR001789[D] Signal transduction response regulator, receiver domain IPR000014[D] PAS domain IPR011495[D] Signal transduction histidine kinase, subgroup 2, dimerisation and phosphoacceptor domain IPR003594[D] Histidine kinase/HSP90-like ATPase IPR005467[D] Histidine kinase domain	Q72SE3	Signal transduction mechanisms	CELLULAR PROCESSES AND SIGNALING	-	6.46781	up	-	1426	895	1032	120	250	97	588.484	-2.69328	0.154612	-6.46781	0.212686	-12.6632	9.4623e-37	1.96721e-34	916.137	935.058	1210.1	140.251	190.539	138.817
LIMLP_RS07025	LIMLP_07035	LIC11441	DUF3347 domain-containing protein	-	-	Function unknown	POORLY CHARACTERIZED	-	1.30933	NO	-	13047	17628	13520	11786	10590	7497	12537.9	-0.388825	0.763751	-1.30933	0.293074	-1.32671	0.184603	0.304353	8382.08	18417	15853.3	13775	8071.24	10729
LIMLP_RS07030	LIMLP_07040	LIC11442	four-helix bundle copper-binding protein	-	-	Energy production and conversion	METABOLISM	3.18877	1.19689	NO	down-B	15976	13180	9695	10803	10953	6012	10829.9	-0.259297	0.835495	-1.19689	0.213414	-1.215	0.224368	0.350854	10263.8	13769.9	11368.2	12626.1	8347.9	8603.78
LIMLP_RS07035	LIMLP_07045	LIC11443	hypothetical protein	-	-	Function unknown	POORLY CHARACTERIZED	-	1.07964	NO	-	11198	9457	7333	6603	9837	5984	8241.89	-0.110553	0.926233	-1.07964	0.171584	-0.644311	0.519374	0.643001	7194.18	9880.27	8598.53	7717.3	7497.34	8563.71
LIMLP_RS07040	LIMLP_07050	LIC11444	diguanylate cyclase response regulator	-	-	Signal transduction mechanisms	CELLULAR PROCESSES AND SIGNALING	-	1.36105	NO	-	2384	1432	1146	934	1234	828	1264.76	-0.444723	0.734725	-1.36105	0.162563	-2.7357	0.0062248	0.0205093	1531.61	1496.09	1343.78	1091.62	940.502	1184.95
LIMLP_RS07045	LIMLP_07055	LIC11445	glycerate kinase	-	-	Carbohydrate transport and metabolism	METABOLISM	-	1.30364	NO	-	1724	934	796	609	983	599	889.161	-0.382541	0.767085	-1.30364	0.163979	-2.33287	0.0196548	0.0516917	1107.59	975.803	933.374	711.773	749.2	857.23
LIMLP_RS07050	LIMLP_07060	-	hypothetical protein	-	-	Function unknown	POORLY CHARACTERIZED	-	1.64722	NO	-	61	44	37	21	27	24	34.6688	-0.720035	0.607083	-1.64722	0.352212	-2.04432	0.0409215	0.0927762	39.1896	45.9693	43.3855	24.5439	20.5782	34.3464
LIMLP_RS07055	LIMLP_07065	LIC11446	alpha/beta hydrolase	-	-	General function prediction only	POORLY CHARACTERIZED	-	1.2292	NO	-	553	361	321	263	404	199	334.819	-0.297723	0.813535	-1.2292	0.163648	-1.8193	0.0688663	0.140435	355.276	377.157	376.398	307.383	307.911	284.789
LIMLP_RS07060	LIMLP_07070	LIC11447	hypothetical protein	-	-	Function unknown	POORLY CHARACTERIZED	-	1.57444	NO	-	8219	7361	5812	3389	5993	2819	5391.43	-0.65484	0.635146	-1.57444	0.18471	-3.54523	0.000392275	0.00210734	5280.32	7690.46	6815.04	3960.92	4567.61	4034.28
LIMLP_RS07065	LIMLP_07075	LIC11452	exodeoxyribonuclease III	-	-	Replication, recombination and repair	INFORMATION STORAGE AND PROCESSING	-	1.0395	NO	-	562	315	288	314	412	216	336.329	-0.0558835	0.962005	-1.0395	0.172735	-0.323521	0.746301	0.82289	361.058	329.098	337.703	366.99	314.009	309.118
LIMLP_RS07070	LIMLP_07080	LIC11453	histidinol dehydrogenase	-	-	Amino acid transport and metabolism	METABOLISM	-	1.01697	NO	-	4684	2917	2772	2573	3467	2450	3077.17	-0.0242807	0.983311	-1.01697	0.163155	-0.148819	0.881696	0.921407	3009.25	3047.56	3250.39	3007.21	2642.4	3506.2
LIMLP_RS07075	LIMLP_07085	LIC11454	pantoate--beta-alanine ligase	-	-	Coenzyme transport and metabolism	METABOLISM	-	-1.01621	NO	-	1736	1045	918	981	1204	893	1104.28	0.0231939	1.01621	1.01621	0.175115	0.132449	0.894629	0.930199	1115.3	1091.77	1076.43	1146.55	917.637	1277.97
LIMLP_RS07080	LIMLP_07090	LIC11455	transcription-repair coupling factor	-	-	Transcription	INFORMATION STORAGE AND PROCESSING	-	-1.02047	NO	-	6641	3915	3395	3380	4989	3384	4155.55	0.0292322	1.02047	1.02047	0.158078	0.184923	0.85329	0.901311	4266.53	4090.22	3980.91	3950.4	3802.4	4842.85
LIMLP_RS07085	LIMLP_07095	LIC11456	lipoprotein LipL31	-	-	Cell cycle control, cell division, chromosome partitioning	CELLULAR PROCESSES AND SIGNALING	-	-1.10508	NO	-	14837	7964	6370	7858	13948	5707	8883.97	0.144151	1.10508	1.10508	0.1742	0.827503	0.407952	0.542978	9532.07	8320.44	7469.34	9184.09	10630.6	8167.3
LIMLP_RS07090	LIMLP_07100	LIC11457	undecaprenyl-diphosphate phosphatase	-	-	Defense mechanisms	CELLULAR PROCESSES AND SIGNALING	-	-1.03268	NO	-	4089	2388	2033	2176	3420	1819	2543.11	0.0463886	1.03268	1.03268	0.133649	0.347092	0.728522	0.810812	2626.99	2494.88	2383.86	2543.21	2606.58	2603.17
LIMLP_RS07095	LIMLP_07105	LIC11458	LPS-assembly protein LptD	-	-	Cell wall/membrane/envelope biogenesis	CELLULAR PROCESSES AND SIGNALING	-	-1.60976	NO	-	3674	1790	1695	3186	4287	2112	2705.25	0.686846	1.60976	1.60976	0.16877	4.06971	4.70707e-05	0.000345185	2360.37	1870.12	1987.52	3723.66	3267.37	3022.49
LIMLP_RS07100	LIMLP_07110	LIC11459	undecaprenyl-phosphate glucose phosphotransferase	-	-	Cell wall/membrane/envelope biogenesis	CELLULAR PROCESSES AND SIGNALING	-	-1.3564	NO	-	1304	676	541	930	1302	614	856.058	0.439782	1.3564	1.3564	0.179972	2.44361	0.014541	0.0409077	837.758	706.256	634.366	1086.94	992.328	878.696
LIMLP_RS07105	LIMLP_07115	LIC11460	Asp-tRNA(Asn)/Glu-tRNA(Gln) amidotransferase GatCAB subunit C	-	-	Translation, ribosomal structure and biogenesis	INFORMATION STORAGE AND PROCESSING	-	-1.70469	NO	-	740	505	373	816	966	536	649.568	0.769508	1.70469	1.70469	0.180444	4.26453	2.00321e-05	0.000163001	475.415	527.602	437.373	953.705	736.244	767.071
LIMLP_RS07110	LIMLP_RS07110	LIC11461	Asp-tRNA(Asn)/Glu-tRNA(Gln) amidotransferase subunit GatA	-	-	Translation, ribosomal structure and biogenesis	INFORMATION STORAGE AND PROCESSING	-	-1.37981	NO	-	4166	3167	2651	4362	4714	2694	3606.67	0.464466	1.37981	1.37981	0.189682	2.44865	0.0143391	0.0403944	2676.46	3308.75	3108.51	5098.12	3592.81	3855.39
LIMLP_RS07115	LIMLP_07125	LIC11462	imidazole glycerol phosphate synthase cyclase subunit	-	-	Amino acid transport and metabolism	METABOLISM	-	-1.18467	NO	-	1499	687	631	918	1260	585	881.852	0.24448	1.18467	1.18467	0.190647	1.28237	0.199713	0.322525	963.036	717.748	739.898	1072.92	960.318	837.195
LIMLP_RS07120	LIMLP_07130	LIC11463	alpha/beta hydrolase	-	-	General function prediction only	POORLY CHARACTERIZED	-	1.53926	NO	-	22186	25986	21000	15975	16086	8359	18153.4	-0.622233	0.649664	-1.53926	0.269772	-2.30652	0.0210817	0.0546539	14253.4	27149.1	24624.2	18670.9	12260.1	11962.6
LIMLP_RS07125	LIMLP_07140	LIC11465	alpha/beta hydrolase	-	-	General function prediction only	POORLY CHARACTERIZED	-	-1.02005	NO	-	362	227	224	178	371	177	246.082	0.0286434	1.02005	1.02005	0.19728	0.145192	0.884559	0.922498	232.568	237.16	262.658	208.039	282.76	253.305
LIMLP_RS07130	LIMLP_07145	LIC11466	thiol oxidoreductase	-	-	Energy production and conversion	METABOLISM	-	1.76554	NO	-	570	588	419	234	294	236	384.522	-0.820111	0.566398	-1.76554	0.246664	-3.32481	0.00088479	0.00414764	366.198	614.317	491.311	273.489	224.074	337.74
LIMLP_RS07135	LIMLP_07150	LIC11467	chromosome condensation regulator	-	-	Cell cycle control, cell division, chromosome partitioning	CELLULAR PROCESSES AND SIGNALING	-	2.07686	NO	up-A	220	321	233	128	139	73	184.988	-1.05441	0.481495	-2.07686	0.319244	-3.30283	0.000957155	0.00441978	141.34	335.367	273.211	149.601	105.94	104.47
LIMLP_RS07140	LIMLP_07155	LIC11468	hypothetical protein	-	-	General function prediction only	POORLY CHARACTERIZED	-	2.08105	NO	-	1642	1066	778	421	724	303	759.726	-1.05731	0.480527	-2.08105	0.17497	-6.04282	1.51444e-09	3.3674e-08	1054.91	1113.71	912.268	492.047	551.802	433.624
LIMLP_RS07145	LIMLP_07160	LIC11469	hypothetical protein	-	-	Function unknown	POORLY CHARACTERIZED	-	2.67382	NO	-	274	192	150	56	108	39	126.015	-1.4189	0.373996	-2.67382	0.236808	-5.99178	2.07559e-09	4.51848e-08	176.032	200.593	175.887	65.4504	82.3129	55.813
LIMLP_RS07150	LIMLP_07165	LIC11470	thioredoxin-disulfide reductase	-	-	Posttranslational modification, protein turnover, chaperones	CELLULAR PROCESSES AND SIGNALING	-	-1.62745	NO	-	3617	3838	2382	4841	6042	3205	3996.03	0.702614	1.62745	1.62745	0.224898	3.12414	0.00178327	0.00731714	2323.75	4009.78	2793.09	5657.95	4604.95	4586.68
LIMLP_RS07160	LIMLP_07175	LIC11474	hypothetical protein	-	-	General function prediction only	POORLY CHARACTERIZED	-	-1.25319	NO	-	1220	732	623	893	1401	518	855.311	0.325599	1.25319	1.25319	0.189315	1.71988	0.0854534	0.166658	783.792	764.762	730.518	1043.7	1067.78	741.311
LIMLP_RS07165	LIMLP_07180	LIC11475	MBOAT family protein	-	-	Cell wall/membrane/envelope biogenesis	CELLULAR PROCESSES AND SIGNALING	-	-1.29373	NO	-	903	590	537	677	1100	509	697.378	0.371533	1.29373	1.29373	0.152757	2.43218	0.0150083	0.041826	580.134	616.407	629.676	791.248	838.373	728.431
LIMLP_RS07170	LIMLP_07185	LIC11476	DUF1564 domain-containing protein	-	-	Function unknown	POORLY CHARACTERIZED	-	1.56039	NO	up-B	772	214	200	120	354	141	260.984	-0.641911	0.640864	-1.56039	0.34124	-1.88111	0.059957	0.125466	495.973	223.578	234.516	140.251	269.804	201.785
LIMLP_RS07175	LIMLP_07190	LIC11477	SGNH/GDSL hydrolase family protein	-	-	Amino acid transport and metabolism	METABOLISM	-	-1.65187	NO	-	404	251	235	435	538	278	352.273	0.724099	1.65187	1.65187	0.18115	3.99724	6.40847e-05	0.000452401	259.551	262.234	275.556	508.409	410.04	397.846
LIMLP_RS07180	LIMLP_07195	LIC11478	hypothetical protein	-	-	General function prediction only	POORLY CHARACTERIZED	-	1.54452	NO	-	2056	2152	1523	878	1228	1053	1470.68	-0.627158	0.64745	-1.54452	0.251928	-2.48943	0.0127947	0.0367023	1320.88	2248.32	1785.84	1026.17	935.929	1506.95
LIMLP_RS07185	LIMLP_07200	LIC11479	tyrosine recombinase XerD	-	-	Replication, recombination and repair	INFORMATION STORAGE AND PROCESSING	-3.64268	1.03631	NO	-	6855	3302	3329	3677	5351	2074	3850.21	-0.051456	0.964962	-1.03631	0.195097	-0.263745	0.791976	0.859576	4404.01	3449.79	3903.52	4297.52	4078.3	2968.11
LIMLP_RS07190	LIMLP_07205	LIC11480	ATP-binding protein	-	-	Signal transduction mechanisms	CELLULAR PROCESSES AND SIGNALING	-	1.28834	NO	-	670	235	244	171	471	130	284.491	-0.365516	0.776191	-1.28834	0.304667	-1.19972	0.230247	0.357627	430.443	245.518	286.11	199.857	358.976	186.043
LIMLP_RS07195	LIMLP_07210	LIC11481	hypothetical protein	-	-	Function unknown	POORLY CHARACTERIZED	-	-1.33276	NO	-	573	249	235	390	539	238	351.841	0.414416	1.33276	1.33276	0.213136	1.94437	0.0518509	0.111766	368.125	260.144	275.556	455.815	410.803	340.602
LIMLP_RS07200	LIMLP_07215	LIC11482	TfoX family protein	-	-	Transcription	INFORMATION STORAGE AND PROCESSING	-	-1.17052	NO	-	274	172	156	182	295	133	194.423	0.227152	1.17052	1.17052	0.187204	1.21339	0.22498	0.351547	176.032	179.698	182.923	212.714	224.836	190.337
LIMLP_RS07205	LIMLP_07220	LIC11483	DUF342 domain-containing protein	-	-	Replication, recombination and repair	INFORMATION STORAGE AND PROCESSING	-	1.12064	NO	-	3110	1687	1677	1492	2488	1025	1805.64	-0.164319	0.89235	-1.12064	0.164397	-0.999527	0.31754	0.451086	1998.03	1762.51	1966.42	1743.78	1896.25	1466.88
LIMLP_RS07210	LIMLP_07225	LIC11484	Crp/Fnr family transcriptional regulator	IPR000595[D] Cyclic nucleotide-binding domain IPR012318[D] Crp-type HTH domain	Q72SA0	Signal transduction mechanisms	CELLULAR PROCESSES AND SIGNALING	-	10.0435	up	up-B	13402	9463	7450	942	1374	391	4990.02	-3.32819	0.0995668	-10.0435	0.247495	-13.4475	3.18467e-41	8.82791e-39	8610.15	9886.54	8735.72	1100.97	1047.2	559.561
LIMLP_RS07215	LIMLP_07230	LIC11485	hypothetical protein	-	-	Function unknown	POORLY CHARACTERIZED	-	1.06797	NO	-	1924	1185	1053	1191	1557	623	1196.51	-0.094868	0.936358	-1.06797	0.19436	-0.488105	0.625475	0.731363	1236.08	1238.04	1234.73	1391.99	1186.68	891.576
LIMLP_RS07220	LIMLP_07235	LIC11486	tetratricopeptide repeat protein	-	-	General function prediction only	POORLY CHARACTERIZED	-	-1.05466	NO	-	2199	1286	1167	1324	2075	851	1411.91	0.0767749	1.05466	1.05466	0.164864	0.465685	0.641441	0.744172	1412.75	1343.56	1368.4	1547.43	1581.48	1217.87
LIMLP_RS07225	LIMLP_07240	LIC11487	hypothetical protein	-	-	General function prediction only	POORLY CHARACTERIZED	-	2.06599	NO	-	602	265	234	109	226	108	232.034	-1.04683	0.48403	-2.06599	0.229243	-4.56647	4.96003e-06	4.93393e-05	386.756	276.861	274.384	127.394	172.247	154.559
LIMLP_RS07230	LIMLP_07245	LIC11488	chemotaxis protein CheX	-	-	Cell motility	CELLULAR PROCESSES AND SIGNALING	-	1.05395	NO	-	3910	2369	2370	2399	3227	1469	2521.94	-0.0758033	0.948814	-1.05395	0.16698	-0.453966	0.649853	0.751139	2511.99	2475.03	2779.02	2803.85	2459.48	2102.29
LIMLP_RS07235	LIMLP_07250	LIC11489	hypothetical protein	-	-	Function unknown	POORLY CHARACTERIZED	-	-1.08898	NO	-	7476	5810	5149	6430	7989	3359	5886.95	0.122971	1.08898	1.08898	0.205711	0.597788	0.549981	0.668857	4802.97	6070.04	6037.62	7515.11	6088.87	4807.07
LIMLP_RS07240	LIMLP_07255	LIC11490	hypothetical protein	-	-	Function unknown	POORLY CHARACTERIZED	-3.28752	-1.36572	NO	-	349	134	153	197	421	133	214.178	0.449657	1.36572	1.36572	0.265132	1.69597	0.0898908	0.173441	224.216	139.997	179.405	230.245	320.868	190.337
LIMLP_RS07245	LIMLP_07260	LIC11491	lipid A Kdo2 1-phosphate O-methyltransferase	-	-	Posttranslational modification, protein turnover, chaperones	CELLULAR PROCESSES AND SIGNALING	-	-1.45968	NO	-	513	464	380	630	891	292	515.534	0.545648	1.45968	1.45968	0.252503	2.16095	0.030699	0.0740602	329.578	484.767	445.581	736.317	679.082	417.882
LIMLP_RS07250	LIMLP_07265	LIC11492	DUF4340 domain-containing protein	-	-	Function unknown	POORLY CHARACTERIZED	-	1.30195	NO	-	584	505	470	378	512	196	427.736	-0.380676	0.768078	-1.30195	0.235447	-1.61682	0.105917	0.198112	375.192	527.602	551.113	441.79	390.224	280.496
LIMLP_RS07255	LIMLP_07270	LIC11493	gliding motility ABC transporter	-	-	Cell motility	CELLULAR PROCESSES AND SIGNALING	-	1.40513	NO	-	2643	1981	1843	1375	1803	863	1690.83	-0.490701	0.711679	-1.40513	0.178784	-2.74467	0.00605726	0.0200367	1698	2069.66	2161.07	1607.04	1374.17	1235.04
LIMLP_RS07260	LIMLP_07275	LIC11494	gliding motility ABC transporter	-	-	Cell motility	CELLULAR PROCESSES AND SIGNALING	-	1.58827	NO	-	1329	954	784	505	843	354	751.525	-0.667457	0.629616	-1.58827	0.16926	-3.94338	8.03414e-05	0.000542304	853.819	996.698	919.303	590.222	642.498	506.61
LIMLP_RS07265	LIMLP_07280	LIC11495	ABC transporter ATP-binding protein	-	-	Defense mechanisms	CELLULAR PROCESSES AND SIGNALING	-	2.07744	NO	-	3520	2826	2307	1189	1623	827	1954.87	-1.05481	0.481361	-2.07744	0.16939	-6.2271	4.75138e-10	1.13541e-08	2261.43	2952.48	2705.14	1389.65	1236.98	1183.52
LIMLP_RS07270	LIMLP_07285	LIC11496	anti-sigma factor antagonist	-	-	Signal transduction mechanisms	CELLULAR PROCESSES AND SIGNALING	-	2.61512	NO	-	1806	1046	899	364	667	228	761.219	-1.38687	0.382392	-2.61512	0.197549	-7.02039	2.21245e-12	8.36307e-11	1160.27	1092.82	1054.15	425.427	508.359	326.291
LIMLP_RS07275	LIMLP_07290	LIC11497	class I SAM-dependent methyltransferase	-	-	Secondary metabolites biosynthesis, transport and catabolism	METABOLISM	-	1.24725	NO	-	679	413	373	309	442	244	392.048	-0.318755	0.801762	-1.24725	0.156934	-2.03114	0.0422408	0.0951449	436.225	431.485	437.373	361.146	336.873	349.189
LIMLP_RS07280	LIMLP_07295	LIC11498	chromosome segregation protein SMC	-	-	Cell cycle control, cell division, chromosome partitioning	CELLULAR PROCESSES AND SIGNALING	-	1.02548	NO	-	21790	14055	11783	12575	19981	8045	13989.8	-0.0363037	0.97515	-1.02548	0.163388	-0.222193	0.824164	0.881171	13999	14684.1	13816.5	14697.1	15228.7	11513.2
LIMLP_RS07285	LIMLP_07300	LIC11499	hypothetical protein	-	-	Function unknown	POORLY CHARACTERIZED	-	-1.40154	NO	down-B	4583	5394	3869	7457	5975	3572	5249.62	0.487014	1.40154	1.40154	0.293033	1.66198	0.0965167	0.183778	2944.36	5635.42	4536.71	8715.42	4553.89	5111.9
LIMLP_RS07290	LIMLP_07305	LIC11500	type I methionyl aminopeptidase	-	-	Translation, ribosomal structure and biogenesis	INFORMATION STORAGE AND PROCESSING	-	-1.04465	NO	-	9994	9554	7434	9306	9668	5586	8559.73	0.0630209	1.04465	1.04465	0.224042	0.28129	0.778488	0.84848	6420.67	9981.61	8716.96	10876.4	7368.53	7994.13
LIMLP_RS07295	LIMLP_07310	LIC11501	DUF350 domain-containing protein	-	-	Amino acid transport and metabolism	METABOLISM	-	1.0801	NO	-	2614	1509	1402	1400	2290	804	1572.01	-0.111164	0.925841	-1.0801	0.193044	-0.575845	0.56472	0.680611	1679.37	1576.54	1643.96	1636.26	1745.34	1150.61
LIMLP_RS07300	LIMLP_07315	LIC11502	hypothetical protein	-	-	Function unknown	POORLY CHARACTERIZED	-	2.23827	NO	-	678	388	285	114	247	143	283.545	-1.16238	0.446774	-2.23827	0.222354	-5.22762	1.71706e-07	2.479e-06	435.583	405.366	334.185	133.238	188.253	204.648
LIMLP_RS07305	LIMLP_07320	LIC11503	tRNA epoxyqueuosine(34) reductase QueG	-	-	Energy production and conversion	METABOLISM	-	1.12368	NO	-	855	380	331	265	589	301	420.637	-0.168229	0.889934	-1.12368	0.226024	-0.744297	0.456697	0.589369	549.297	397.008	388.124	309.721	448.91	430.762
LIMLP_RS07310	LIMLP_07325	-	hypothetical protein	-	-	Signal transduction mechanisms	CELLULAR PROCESSES AND SIGNALING	-	-1.38099	NO	-	976	605	504	608	1340	573	733.668	0.4657	1.38099	1.38099	0.186012	2.50361	0.0122935	0.0356212	627.033	632.078	590.981	710.604	1021.29	820.021
LIMLP_RS07315	LIMLP_07330	LIC11505	hypothetical protein	-	-	Signal transduction mechanisms	CELLULAR PROCESSES AND SIGNALING	-	1.74721	NO	-	1935	1221	1071	512	1034	540	988.983	-0.805054	0.572341	-1.74721	0.169265	-4.75617	1.97303e-06	2.19062e-05	1243.15	1275.65	1255.83	598.403	788.07	772.795
LIMLP_RS07320	LIMLP_07335	-	hypothetical protein	-	-	Signal transduction mechanisms	CELLULAR PROCESSES AND SIGNALING	-	1.19424	NO	-	778	575	459	389	568	339	501.912	-0.25609	0.837354	-1.19424	0.165288	-1.54935	0.121297	0.220145	499.828	600.735	538.214	454.646	432.905	485.143
LIMLP_RS07325	LIMLP_07340	-	hypothetical protein	-	-	General function prediction only	POORLY CHARACTERIZED	-	1.99721	NO	down-A	20	2	8	3	6	3	6.11529	-0.997986	0.500698	-1.99721	0.833171	-1.19782	0.230988	0.358377	12.849	2.08951	9.38064	3.50627	4.57294	4.29331
LIMLP_RS07330	LIMLP_07345	LIC11506	membrane protein	-	-	General function prediction only	POORLY CHARACTERIZED	-	1.57944	NO	-	117	100	91	60	73	38	77.7487	-0.65941	0.633137	-1.57944	0.273208	-2.41358	0.0157967	0.0435562	75.1669	104.476	106.705	70.1254	55.6374	54.3819
LIMLP_RS07335	LIMLP_07350	LIC11507	hypothetical protein	-	-	General function prediction only	POORLY CHARACTERIZED	-	1.1877	NO	-	3443	2921	2493	1981	2731	1744	2513.26	-0.248176	0.84196	-1.1877	0.181859	-1.36466	0.17236	0.289565	2211.96	3051.74	2923.24	2315.31	2081.45	2495.84
LIMLP_RS07345	LIMLP_07360	LIC11509	membrane protein	-	-	General function prediction only	POORLY CHARACTERIZED	-	1.03134	NO	-	593	359	307	307	516	229	365.971	-0.0445254	0.969609	-1.03134	0.168071	-0.26492	0.791071	0.858818	380.974	375.068	359.982	358.808	393.273	327.722
LIMLP_RS07350	LIMLP_07365	LIC13090	efflux RND transporter permease subunit	-	-	Defense mechanisms	CELLULAR PROCESSES AND SIGNALING	-	-2.05748	NO	-	3224	1915	1815	3236	5221	3493	3160.06	1.04088	2.05748	2.05748	0.165578	6.28632	3.25072e-10	7.90439e-09	2071.27	2000.71	2128.23	3782.1	3979.22	4998.84
LIMLP_RS07355	LIMLP_07370	LIC11511	peptide deformylase	-	-	Translation, ribosomal structure and biogenesis	INFORMATION STORAGE AND PROCESSING	-	-1.44681	NO	-	1120	527	448	705	1310	543	732.489	0.532873	1.44681	1.44681	0.196795	2.70776	0.00677398	0.0218343	719.547	550.587	525.316	823.973	998.425	777.088
LIMLP_RS07360	LIMLP_07375	LIC11512	hypothetical protein	-	-	General function prediction only	POORLY CHARACTERIZED	-	1.0869	NO	-	282	257	208	166	288	155	221.484	-0.12022	0.920048	-1.0869	0.216494	-0.555302	0.578688	0.691631	181.172	268.503	243.897	194.014	219.501	221.821
LIMLP_RS07370	LIMLP_07385	LIC11514	hypothetical protein	-	-	Replication, recombination and repair	INFORMATION STORAGE AND PROCESSING	-	-1.13862	NO	-	1216	696	551	748	1025	560	768.554	0.187282	1.13862	1.13862	0.159546	1.17384	0.240458	0.368802	781.222	727.151	646.092	874.23	781.211	801.417
LIMLP_RS07375	LIMLP_07390	LIC11515	GAF domain-containing protein	-	-	Transcription	INFORMATION STORAGE AND PROCESSING	-	-1.27766	NO	-	3808	2330	2048	2774	4083	2061	2764.28	0.353507	1.27766	1.27766	0.13274	2.66315	0.0077413	0.0241836	2446.46	2434.28	2401.44	3242.13	3111.89	2949.5
LIMLP_RS07380	LIMLP_07395	LIC11516	anti-sigma factor antagonist	-	-	Signal transduction mechanisms	CELLULAR PROCESSES AND SIGNALING	-	-1.0038	NO	-	1363	860	742	720	1312	565	882.373	0.00546913	1.0038	1.0038	0.158995	0.0343981	0.97256	0.980578	875.663	898.491	870.055	841.505	999.95	808.572
LIMLP_RS07385	LIMLP_07400	LIC11517	acetyl-CoA carboxylase carboxyltransferase subunit	-	-	Lipid transport and metabolism	METABOLISM	-	-2.57644	NO	-	1605	1171	1193	3280	3936	1797	2176.42	1.36538	2.57644	2.57644	0.205465	6.64532	3.02567e-11	8.92249e-10	1031.14	1223.41	1398.89	3833.52	2999.85	2571.69
LIMLP_RS07390	LIMLP_07405	LIC11518	biotin carboxylase	-	-	Lipid transport and metabolism	METABOLISM	-	-1.87534	NO	-	4707	3134	2575	5642	7186	3775	4465.18	0.907155	1.87534	1.87534	0.153039	5.92762	3.07359e-09	6.4873e-08	3024.02	3274.27	3019.39	6594.12	5476.86	5402.41
LIMLP_RS07395	LIMLP_07410	LIC11519	YceK/YidQ family lipoprotein	-	-	General function prediction only	POORLY CHARACTERIZED	-	1.03982	NO	-	635	460	306	401	522	232	407.648	-0.0563362	0.961703	-1.03982	0.204745	-0.275154	0.783198	0.852264	407.957	480.588	358.81	468.671	397.846	332.016
LIMLP_RS07400	LIMLP_07415	-	hypothetical protein	-	-	Function unknown	POORLY CHARACTERIZED	-	2.22571	NO	up-B	23	19	19	9	10	5	13.7003	-1.15426	0.449295	-2.22571	0.529595	-2.17952	0.0292929	0.071395	14.7764	19.8504	22.279	10.5188	7.62157	7.15551
LIMLP_RS07405	LIMLP_07420	LIC11520	chemotaxis response regulator protein-glutamate methylesterase	-	-	Cell motility	CELLULAR PROCESSES AND SIGNALING	-	1.38658	NO	-	315	162	151	99	186	97	157.495	-0.47153	0.721199	-1.38658	0.208641	-2.26001	0.0238207	0.0606161	202.372	169.251	177.06	115.707	141.761	138.817
LIMLP_RS07410	LIMLP_07425	LIC11521	chemoreceptor glutamine deamidase CheD	-	-	Cell motility	CELLULAR PROCESSES AND SIGNALING	-	1.45299	NO	-	363	249	221	147	216	127	211.78	-0.539024	0.688237	-1.45299	0.184143	-2.9272	0.00342025	0.0125723	233.21	260.144	259.14	171.807	164.626	181.75
LIMLP_RS07415	LIMLP_07430	LIC11522	purine-binding chemotaxis protein CheW	-	-	Cell motility	CELLULAR PROCESSES AND SIGNALING	-	1.69622	NO	-	342	291	194	146	202	81	198.623	-0.762323	0.589546	-1.69622	0.233868	-3.25963	0.00111557	0.00498231	219.719	304.024	227.481	170.638	153.956	115.919
LIMLP_RS07420	LIMLP_07435	LIC11523	methyl-accepting chemotaxis protein	-	-	Cell motility	CELLULAR PROCESSES AND SIGNALING	-	1.80276	NO	-	2263	2143	1641	979	1247	713	1455.33	-0.850205	0.554706	-1.80276	0.200559	-4.23919	2.24332e-05	0.00018042	1453.87	2238.91	1924.2	1144.21	950.41	1020.38
LIMLP_RS07425	LIMLP_07440	LIC11524	chemotaxis protein CheA	-	-	Cell motility	CELLULAR PROCESSES AND SIGNALING	-	1.75335	NO	-	1167	707	645	318	577	328	587.588	-0.810115	0.570336	-1.75335	0.164466	-4.92574	8.40437e-07	1.02479e-05	749.742	738.643	756.314	371.665	439.764	469.401
LIMLP_RS07430	LIMLP_07445	LIC11525	anti-sigma factor antagonist	-	-	Signal transduction mechanisms	CELLULAR PROCESSES AND SIGNALING	-	1.98061	NO	-	197	83	73	38	76	34	74.9784	-0.985945	0.504895	-1.98061	0.28724	-3.43248	0.000598084	0.00300414	126.563	86.7148	85.5984	44.4128	57.9239	48.6575
LIMLP_RS07435	LIMLP_07450	LIC11526	response regulator	-	-	Signal transduction mechanisms	CELLULAR PROCESSES AND SIGNALING	-	1.9605	NO	-	270	175	156	76	149	48	135.049	-0.971225	0.510073	-1.9605	0.239446	-4.05613	4.98917e-05	0.000363947	173.462	182.832	182.923	88.8255	113.561	68.6929
LIMLP_RS07440	LIMLP_07455	LIC11527	response regulator	-	-	Signal transduction mechanisms	CELLULAR PROCESSES AND SIGNALING	-	1.71914	NO	-	502	429	384	187	316	174	321.566	-0.781683	0.581688	-1.71914	0.204238	-3.82732	0.000129544	0.000827268	322.511	448.201	450.271	218.557	240.842	249.012
LIMLP_RS07445	LIMLP_07460	LIC11528	PAS domain-containing sensor histidine kinase	-	-	Signal transduction mechanisms	CELLULAR PROCESSES AND SIGNALING	-	1.90102	NO	-	1417	904	895	376	709	382	738.463	-0.926771	0.526034	-1.90102	0.169302	-5.47408	4.39782e-08	7.25139e-07	910.355	944.46	1049.46	439.452	540.369	546.681
LIMLP_RS07450	LIMLP_07465	LIC11529	4-hydroxy-3-methylbut-2-enyl diphosphate reductase	-	-	Lipid transport and metabolism	METABOLISM	-	1.10904	NO	-	6102	3389	2654	2525	4076	2432	3351.84	-0.149317	0.901677	-1.10904	0.161331	-0.925536	0.354687	0.492582	3920.24	3540.68	3112.03	2951.11	3106.55	3480.44
LIMLP_RS07455	LIMLP_07470	LIC12021	DUF1564 domain-containing protein	-	-	Function unknown	POORLY CHARACTERIZED	-	1.73589	NO	-	241	198	141	61	153	80	138.237	-0.795678	0.576073	-1.73589	0.257774	-3.08673	0.00202372	0.00812224	154.831	206.862	165.334	71.2942	116.61	114.488
LIMLP_RS07460	LIMLP_07475	LIC11531	flagellin	-	-	Cell motility	CELLULAR PROCESSES AND SIGNALING	-3.02933	-1.7812	NO	-	28920	27518	31309	56892	53511	29637	38955.3	0.832853	1.7812	1.7812	0.275894	3.01875	0.00253823	0.00983593	18579.7	28749.6	36712.3	66492.9	40783.8	42413.6
LIMLP_RS07465	LIMLP_07480	LIC11532	flagellin	-	-	Cell motility	CELLULAR PROCESSES AND SIGNALING	-	1.03381	NO	-	9318	11025	10916	10245	11844	5806	9935.76	-0.0479765	0.967292	-1.03381	0.276922	-0.173249	0.862455	0.909149	5986.37	11518.4	12799.9	11973.9	9026.99	8308.98
LIMLP_RS07470	LIMLP_07485	LIC11534	cob(I)yrinic acid a,c-diamide adenosyltransferase	-	-	Coenzyme transport and metabolism	METABOLISM	-	1.60693	NO	-	1699	551	568	395	867	229	630.564	-0.684311	0.622303	-1.60693	0.30224	-2.26413	0.0235662	0.0600787	1091.53	575.661	666.026	461.659	660.79	327.722
LIMLP_RS07475	LIMLP_07490	LIC11535	MFS transporter	-	-	Amino acid transport and metabolism	METABOLISM	-	1.19155	NO	-	1330	841	854	559	1032	597	838.122	-0.252844	0.83924	-1.19155	0.1739	-1.45396	0.145956	0.255253	854.462	878.641	1001.38	653.335	786.546	854.368
LIMLP_RS07480	LIMLP_07495	LIC11536	NlpC/P60 family protein	-	-	Cell wall/membrane/envelope biogenesis	CELLULAR PROCESSES AND SIGNALING	-	1.12119	NO	-	2729	2612	2185	2077	2546	1336	2220.69	-0.16503	0.89191	-1.12119	0.211975	-0.778537	0.436253	0.571821	1753.25	2728.91	2562.09	2427.51	1940.45	1911.95
LIMLP_RS07485	LIMLP_07500	LIC11537	ATP-dependent Lon protease	-	-	Posttranslational modification, protein turnover, chaperones	CELLULAR PROCESSES AND SIGNALING	-	1.7447	NO	-	336	186	154	81	182	72	154.531	-0.80298	0.573164	-1.7447	0.229817	-3.494	0.000475844	0.00248251	215.864	194.325	180.577	94.6693	138.713	103.039
LIMLP_RS07490	LIMLP_07505	LIC11538	D-glycero-beta-D-manno-heptose-7-phosphate kinase	-	-	Cell wall/membrane/envelope biogenesis	CELLULAR PROCESSES AND SIGNALING	-	-1.01979	NO	-	1603	1078	1024	945	1563	785	1129.33	0.0282657	1.01979	1.01979	0.148277	0.190628	0.848817	0.898519	1029.85	1126.25	1200.72	1104.48	1191.25	1123.41
LIMLP_RS07495	LIMLP_07510	LIC11539	D-glycero-beta-D-manno-heptose 1-phosphate adenylyltransferase	-	-	Cell wall/membrane/envelope biogenesis	CELLULAR PROCESSES AND SIGNALING	-	-1.44747	NO	-	4174	2477	2483	3258	4466	3238	3337.75	0.533534	1.44747	1.44747	0.170921	3.12153	0.00179915	0.00737031	2681.6	2587.86	2911.52	3807.81	3403.79	4633.91
LIMLP_RS07500	LIMLP_RS07500	LIC11540	CTP synthase	-	-	General function prediction only	POORLY CHARACTERIZED	-	-1.02632	NO	-	7991	5097	4526	5111	6367	3743	5324.81	0.0374757	1.02632	1.02632	0.147042	0.254864	0.798828	0.863856	5133.84	5325.13	5307.1	5973.52	4852.65	5356.61
LIMLP_RS07505	LIMLP_07520	LIC11541	2-dehydro-3-deoxyphosphooctonate aldolase	-	-	Cell wall/membrane/envelope biogenesis	CELLULAR PROCESSES AND SIGNALING	-	-1.07411	NO	-	4304	3143	2777	3200	3440	2540	3216.98	0.103143	1.07411	1.07411	0.189641	0.543885	0.58652	0.697983	2765.11	3283.67	3256.26	3740.02	2621.82	3635
LIMLP_RS07510	LIMLP_07525	LIC11542	LPS export ABC transporter periplasmic protein LptC	-	-	Cell wall/membrane/envelope biogenesis	CELLULAR PROCESSES AND SIGNALING	-	1.15309	NO	-	1600	1034	894	859	1115	618	982.446	-0.205507	0.867234	-1.15309	0.150648	-1.36415	0.172519	0.289715	1027.92	1080.28	1048.29	1003.96	849.805	884.421
LIMLP_RS07515	LIMLP_07530	LIC11543	hypothetical protein	-	-	General function prediction only	POORLY CHARACTERIZED	-	-1.0462	NO	-	2705	1671	1629	1585	2322	1413	1839.69	0.0651574	1.0462	1.0462	0.144402	0.451222	0.65183	0.752429	1737.83	1745.79	1910.13	1852.48	1769.73	2022.15
LIMLP_RS07520	LIMLP_07535	LIC11544	LPS export ABC transporter ATP-binding protein	-	-	Cell wall/membrane/envelope biogenesis	CELLULAR PROCESSES AND SIGNALING	-	-1.1844	NO	-	2566	1343	1228	1387	2392	1313	1635.79	0.244153	1.1844	1.1844	0.154683	1.5784	0.114473	0.210268	1648.53	1403.11	1439.93	1621.07	1823.08	1879.04
LIMLP_RS07525	LIMLP_07540	LIC11545	RNA polymerase sigma-54 factor	-	-	Transcription	INFORMATION STORAGE AND PROCESSING	-	-1.32428	NO	-	3514	2160	2239	2417	3940	2535	2765.88	0.405212	1.32428	1.32428	0.167356	2.42126	0.015467	0.042789	2257.58	2256.68	2625.41	2824.88	3002.9	3627.84
LIMLP_RS07530	LIMLP_07545	LIC11546	HPr kinase/phosphorylase	-	-	Signal transduction mechanisms	CELLULAR PROCESSES AND SIGNALING	-	-1.08855	NO	-	2956	1339	1301	1239	2401	1381	1679.65	0.122405	1.08855	1.08855	0.194968	0.627822	0.530121	0.652074	1899.09	1398.93	1525.53	1448.09	1829.94	1976.35
LIMLP_RS07535	LIMLP_07550	LIC11547	HPr family phosphocarrier protein	-	-	Carbohydrate transport and metabolism	METABOLISM	-	-1.26966	NO	-	591	398	360	385	654	418	460.709	0.344442	1.26966	1.26966	0.179684	1.91693	0.0552473	0.117203	379.689	415.813	422.129	449.971	498.451	598.201
LIMLP_RS07540	LIMLP_07555	LIC11548	HAMP domain-containing protein	-	-	Signal transduction mechanisms	CELLULAR PROCESSES AND SIGNALING	-	1.07191	NO	-	3294	2227	1818	1563	2737	1552	2118.09	-0.100182	0.932915	-1.07191	0.151724	-0.66029	0.509067	0.634123	2116.24	2326.67	2131.75	1826.77	2086.02	2221.07
LIMLP_RS07545	LIMLP_07560	LIC11549	sigma-54-dependent Fis family transcriptional regulator	-	-	Signal transduction mechanisms	CELLULAR PROCESSES AND SIGNALING	-	-1.12869	NO	-	3337	2007	1804	1803	3056	1915	2255.5	0.174651	1.12869	1.12869	0.15881	1.09975	0.271443	0.404683	2143.86	2096.83	2115.34	2107.27	2329.15	2740.56
LIMLP_RS07550	LIMLP_07565	LIC11550	hypothetical protein	-	-	Function unknown	POORLY CHARACTERIZED	-	-1.04327	NO	-	2746	1960	1810	1762	2392	1614	2021.08	0.0611165	1.04327	1.04327	0.166576	0.366899	0.713694	0.797512	1764.17	2047.72	2122.37	2059.35	1823.08	2309.8
LIMLP_RS07555	LIMLP_07570	LIC11551	primosomal protein N'	-	-	Replication, recombination and repair	INFORMATION STORAGE AND PROCESSING	-	1.20282	NO	-	2448	1382	1259	966	1739	895	1371.35	-0.266418	0.831381	-1.20282	0.148916	-1.78905	0.0736069	0.147711	1572.72	1443.85	1476.28	1129.02	1325.39	1280.84
LIMLP_RS07560	LIMLP_07575	LIC11552	methionyl-tRNA formyltransferase	-	-	Translation, ribosomal structure and biogenesis	INFORMATION STORAGE AND PROCESSING	-	-1.22071	NO	-	1818	1047	926	1149	1574	1083	1240.01	0.287725	1.22071	1.22071	0.162529	1.7703	0.076677	0.152474	1167.98	1093.86	1085.81	1342.9	1199.63	1549.88
LIMLP_RS07565	LIMLP_07580	LIC11553	PASTA domain-containing protein	-	-	Signal transduction mechanisms	CELLULAR PROCESSES AND SIGNALING	-	1.1888	NO	-	7688	4420	3760	3452	4896	2785	4286.26	-0.2495	0.841188	-1.1888	0.136644	-1.82592	0.0678626	0.13907	4939.17	4617.83	4408.9	4034.55	3731.52	3985.62
LIMLP_RS07570	LIMLP_07585	LIC11554	ribulose-phosphate 3-epimerase	-	-	Carbohydrate transport and metabolism	METABOLISM	-	1.51861	NO	-	4837	2154	1929	1312	2286	1219	2106.68	-0.602747	0.658499	-1.51861	0.185525	-3.24887	0.00115866	0.00515812	3107.54	2250.41	2261.91	1533.41	1742.29	1744.51
LIMLP_RS07575	LIMLP_07590	LIC11555	30S ribosomal protein S16	-	-	Translation, ribosomal structure and biogenesis	INFORMATION STORAGE AND PROCESSING	-	-1.09163	NO	-	3499	1729	1807	2053	3246	1302	2151.65	0.126482	1.09163	1.09163	0.180112	0.702241	0.482529	0.612673	2247.94	1806.38	2118.85	2399.46	2473.96	1863.29
LIMLP_RS07580	LIMLP_07595	LIC11556	KH domain-containing protein	-	-	General function prediction only	POORLY CHARACTERIZED	-	-1.76551	NO	-	2111	936	848	1999	2859	952	1534.37	0.820086	1.76551	1.76551	0.240621	3.40821	0.000653904	0.00323297	1356.22	977.893	994.348	2336.34	2179.01	1362.41
LIMLP_RS07585	LIMLP_07600	LIC11557	ribosome maturation factor RimM	-	-	Translation, ribosomal structure and biogenesis	INFORMATION STORAGE AND PROCESSING	-	-1.0945	NO	up-B	924	370	350	334	944	287	485.193	0.130272	1.0945	1.0945	0.278778	0.467298	0.640287	0.743455	593.626	386.56	410.403	390.365	719.476	410.726
LIMLP_RS07590	LIMLP_07605	LIC11558	tRNA (guanosine(37)-N1)-methyltransferase TrmD	-	-	Translation, ribosomal structure and biogenesis	INFORMATION STORAGE AND PROCESSING	-	1.10961	NO	-	4847	2489	2419	1972	3236	2054	2710.24	-0.150048	0.90122	-1.10961	0.166289	-0.902336	0.366878	0.504457	3113.97	2600.4	2836.47	2304.79	2466.34	2939.48
LIMLP_RS07595	LIMLP_07610	LIC11559	50S ribosomal protein L19	-	-	Translation, ribosomal structure and biogenesis	INFORMATION STORAGE AND PROCESSING	-	-1.35493	NO	-	5199	2617	2625	4314	4885	2542	3592.55	0.438217	1.35493	1.35493	0.187181	2.34114	0.0192249	0.0509574	3340.11	2734.13	3078.02	5042.02	3723.14	3637.86
LIMLP_RS07600	LIMLP_07615	LIC11560	ribonuclease HII	-	-	Replication, recombination and repair	INFORMATION STORAGE AND PROCESSING	-	1.04024	NO	-	2644	1341	1509	1369	2004	1086	1591.78	-0.0569154	0.961317	-1.04024	0.157722	-0.36086	0.718204	0.801474	1698.64	1401.02	1769.42	1600.03	1527.36	1554.18
LIMLP_RS07605	LIMLP_07620	LIC11561	hypothetical protein	-	-	Function unknown	POORLY CHARACTERIZED	-	1.72949	NO	-	5411	3528	2731	1621	2571	1496	2726.59	-0.79035	0.578204	-1.72949	0.145275	-5.44038	5.31682e-08	8.60208e-07	3476.31	3685.9	3202.32	1894.55	1959.51	2140.93
LIMLP_RS07610	LIMLP_07625	LIC11562	hypothetical protein	-	-	General function prediction only	POORLY CHARACTERIZED	-	1.86987	NO	-	9816	7705	6705	2824	5958	2821	5682.83	-0.902936	0.534797	-1.86987	0.185636	-4.864	1.15038e-06	1.37057e-05	6306.31	8049.85	7862.15	3300.57	4540.93	4037.14
[truncated: 2,217 more rows]
